# Supplementary material for: RNA-seq transcriptome analysis of the immature seeds of two Brassica napus lines with extremely different thousand-seed weight to identify the candidate genes related to seed weight
Source: PLoS One. 2018 Jan 30;13(1):e0191297. doi: 10.1371/journal.pone.0191297 (PMC5790231; doi:10.1371/journal.pone.0191297)
Supplement: S1 Table — (XLSX) [file pone.0191297.s001.xlsx]

## Sheet: Sheet1
Table S1 The list of all genes by RNA-seq
Gene ID	T3	T4	Gene Length
Brassica_newGene_1	60	167	453
Brassica_newGene_10	81	115	2623
Brassica_newGene_1002	32	91	1450
Brassica_newGene_1003	29	21	804
Brassica_newGene_1004	3	452	1113
Brassica_newGene_1005	157	202	2230
Brassica_newGene_1008	9	3	246
Brassica_newGene_1009	20	2162	1031
Brassica_newGene_1010	10	64	716
Brassica_newGene_1011	91	97	2181
Brassica_newGene_1013	15	14	848
Brassica_newGene_1014	68	509	720
Brassica_newGene_1015	31	9	1000
Brassica_newGene_1016	583	493	1621
Brassica_newGene_1019	402	10	422
Brassica_newGene_1022	10	0	762
Brassica_newGene_1023	78	4	1355
Brassica_newGene_1024	292	0	2646
Brassica_newGene_1025	33	21	2238
Brassica_newGene_1028	150	186	449
Brassica_newGene_1029	767	414	1096
Brassica_newGene_1031	367	330	2162
Brassica_newGene_1033	2796	3221	1046
Brassica_newGene_1034	29	35	800
Brassica_newGene_1036	31	13	1273
Brassica_newGene_1037	58	36	1890
Brassica_newGene_1039	15	30	834
Brassica_newGene_1040	861	743	2713
Brassica_newGene_1042	39	37	1198
Brassica_newGene_1043	0	22	862
Brassica_newGene_1044	2480	3081	1793
Brassica_newGene_1045	2	14	1028
Brassica_newGene_1046	142	165	851
Brassica_newGene_1047	17	20	689
Brassica_newGene_1048	34	14	380
Brassica_newGene_1049	89	89	1383
Brassica_newGene_1050	11	175	2515
Brassica_newGene_1051	13	14	1508
Brassica_newGene_1052	187	254	2521
Brassica_newGene_1053	63	3	1715
Brassica_newGene_1055	64	28	881
Brassica_newGene_1056	16	0	997
Brassica_newGene_1060	59	86	1126
Brassica_newGene_1061	11	47	812
Brassica_newGene_1062	25	90	1121
Brassica_newGene_1063	28	89	2038
Brassica_newGene_1064	12	13	735
Brassica_newGene_1065	349	51	1070
Brassica_newGene_1066	0	11	912
Brassica_newGene_1067	39	1	327
Brassica_newGene_1069	2	10	413
Brassica_newGene_1070	0	0	200
Brassica_newGene_1071	69	71	1200
Brassica_newGene_1073	55	2	975
Brassica_newGene_1077	346	391	2268
Brassica_newGene_1078	120	21	1123
Brassica_newGene_1079	74	48	798
Brassica_newGene_1083	530	3	2353
Brassica_newGene_1084	47	22	1122
Brassica_newGene_1085	2	13	497
Brassica_newGene_1086	131	3	713
Brassica_newGene_1089	5299	7128	1172
Brassica_newGene_1091	263	390	651
Brassica_newGene_1092	109	94	1483
Brassica_newGene_1096	63	45	655
Brassica_newGene_1097	24	50	2453
Brassica_newGene_1099	425	358	2367
Brassica_newGene_11	10	5	357
Brassica_newGene_1100	190	145	722
Brassica_newGene_1102	40	27	1414
Brassica_newGene_1103	58	0	1431
Brassica_newGene_1106	7	14	614
Brassica_newGene_1107	393	358	1028
Brassica_newGene_1193	64	64	1109
Brassica_newGene_1194	32	0	1026
Brassica_newGene_1195	96	29	731
Brassica_newGene_1197	26	60	1204
Brassica_newGene_1198	136	21	863
Brassica_newGene_12	86	56	815
Brassica_newGene_1205	0	23	574
Brassica_newGene_1206	252	188	1145
Brassica_newGene_1208	46	254	494
Brassica_newGene_1210	44	2	803
Brassica_newGene_1211	365	418	1952
Brassica_newGene_1212	19	16	1069
Brassica_newGene_1213	207	97	446
Brassica_newGene_1214	57	214	3771
Brassica_newGene_1216	36	85	1715
Brassica_newGene_1217	47	0	1245
Brassica_newGene_1220	3	42	1060
Brassica_newGene_1223	19	0	697
Brassica_newGene_1224	27	1	525
Brassica_newGene_1225	247	355	1770
Brassica_newGene_1226	10	2	566
Brassica_newGene_1229	170	174	2248
Brassica_newGene_1231	79	47	1932
Brassica_newGene_1232	0	38	2122
Brassica_newGene_1233	0	14	1032
Brassica_newGene_1234	55	26	453
Brassica_newGene_1235	1218	1280	2418
Brassica_newGene_1237	1	50	961
Brassica_newGene_1239	39	22	1396
Brassica_newGene_1240	622	849	626
Brassica_newGene_1241	0	8	384
Brassica_newGene_1243	66	0	1678
Brassica_newGene_1244	0	257	1143
Brassica_newGene_1245	6	0	357
Brassica_newGene_1247	378	11	3678
Brassica_newGene_1249	65	31	2077
Brassica_newGene_1250	18	23	870
Brassica_newGene_1251	66	0	666
Brassica_newGene_1252	53	2	771
Brassica_newGene_1253	11	9	923
Brassica_newGene_1255	94	79	1474
Brassica_newGene_1257	190	194	865
Brassica_newGene_1258	1516	726	1371
Brassica_newGene_1259	316	179	559
Brassica_newGene_1260	115	29	1108
Brassica_newGene_13	8	0	429
Brassica_newGene_1336	73	0	1039
Brassica_newGene_1337	18	15	1399
Brassica_newGene_1339	286	258	1811
Brassica_newGene_1340	77	86	1155
Brassica_newGene_1341	15	14	876
Brassica_newGene_1342	12	0	458
Brassica_newGene_1343	153	2	1674
Brassica_newGene_1351	107	84	1130
Brassica_newGene_1352	22	76	1851
Brassica_newGene_1353	111	89	1062
Brassica_newGene_1354	9	1	588
Brassica_newGene_1355	58	11	421
Brassica_newGene_1356	242	30	1207
Brassica_newGene_1357	122	1	1403
Brassica_newGene_1358	57	2	1377
Brassica_newGene_1359	138	1	1447
Brassica_newGene_1360	15	6	632
Brassica_newGene_1362	2	11	280
Brassica_newGene_1363	22	22	1309
Brassica_newGene_1365	40	37	1487
Brassica_newGene_1366	15	0	996
Brassica_newGene_1367	13	14	667
Brassica_newGene_1368	11	3	1138
Brassica_newGene_1369	274	329	881
Brassica_newGene_1371	72	75	937
Brassica_newGene_1372	21	9	321
Brassica_newGene_1373	55	58	1150
Brassica_newGene_1375	21	17	870
Brassica_newGene_1378	73	289	815
Brassica_newGene_1379	317	486	1863
Brassica_newGene_1381	266	299	1048
Brassica_newGene_1384	77	66	884
Brassica_newGene_1385	8	1	242
Brassica_newGene_1386	80	168	1201
Brassica_newGene_1387	31	13	905
Brassica_newGene_1388	41	51	516
Brassica_newGene_1389	95	5	924
Brassica_newGene_1393	36	44	500
Brassica_newGene_1394	17	7	504
Brassica_newGene_1397	40	33	633
Brassica_newGene_1398	0	17	596
Brassica_newGene_1399	67	29	390
Brassica_newGene_14	15	28	303
Brassica_newGene_1403	1037	971	2076
Brassica_newGene_1404	16	3	372
Brassica_newGene_1405	0	138	792
Brassica_newGene_1406	92	98	602
Brassica_newGene_1407	497	1367	666
Brassica_newGene_1408	36	129	1577
Brassica_newGene_1409	223	151	1876
Brassica_newGene_1410	52	34	1502
Brassica_newGene_1411	28	27	615
Brassica_newGene_1412	27	14	916
Brassica_newGene_1413	587	560	2675
Brassica_newGene_1414	62	43	1092
Brassica_newGene_1415	47	96	563
Brassica_newGene_1416	30	33	827
Brassica_newGene_1417	55	62	366
Brassica_newGene_1418	91	106	294
Brassica_newGene_1420	67	66	870
Brassica_newGene_1426	62	38	496
Brassica_newGene_1427	11	11	880
Brassica_newGene_1428	172	92	295
Brassica_newGene_1429	139	48	664
Brassica_newGene_1430	32	8	664
Brassica_newGene_1432	15	0	509
Brassica_newGene_1433	11	15	673
Brassica_newGene_1437	0	10	168
Brassica_newGene_15	0	10	465
Brassica_newGene_1508	13	9	627
Brassica_newGene_1509	26	58	1212
Brassica_newGene_1510	140	1	998
Brassica_newGene_1512	11	6	334
Brassica_newGene_1513	30	0	869
Brassica_newGene_1514	44	0	857
Brassica_newGene_1515	0	31	1007
Brassica_newGene_1516	1505	1437	819
Brassica_newGene_1517	3	10	350
Brassica_newGene_1518	4	164	1866
Brassica_newGene_1528	170	104	2126
Brassica_newGene_1529	5666	2506	4040
Brassica_newGene_1530	0	19	1029
Brassica_newGene_1532	259	85	1115
Brassica_newGene_1535	108	84	1157
Brassica_newGene_1537	60	118	1392
Brassica_newGene_1538	165	137	1261
Brassica_newGene_1539	209	72	1623
Brassica_newGene_1540	27	16	323
Brassica_newGene_1541	253	262	975
Brassica_newGene_1542	18	75	1202
Brassica_newGene_1543	33	41	973
Brassica_newGene_1544	211	108	2619
Brassica_newGene_1545	162	173	2327
Brassica_newGene_1546	24	5	410
Brassica_newGene_1547	105	181	673
Brassica_newGene_1548	16	4	410
Brassica_newGene_1549	97	313	1188
Brassica_newGene_1551	148	31	946
Brassica_newGene_1555	480	299	1382
Brassica_newGene_1558	165	23	1215
Brassica_newGene_1559	8	14	492
Brassica_newGene_1560	91	7	2532
Brassica_newGene_1561	24	22	970
Brassica_newGene_1562	27	19	743
Brassica_newGene_1563	0	42	187
Brassica_newGene_1565	171	217	1484
Brassica_newGene_1566	22	11	1023
Brassica_newGene_1567	15	8	614
Brassica_newGene_1568	39	35	1361
Brassica_newGene_1569	32	39	917
Brassica_newGene_1570	0	29	458
Brassica_newGene_1573	8	18	984
Brassica_newGene_1575	2	27	774
Brassica_newGene_1577	14	1	503
Brassica_newGene_1582	47	53	1707
Brassica_newGene_1583	278	336	1685
Brassica_newGene_1584	8	1	366
Brassica_newGene_1587	6	434	2788
Brassica_newGene_1589	75	47	821
Brassica_newGene_1590	9	23	1333
Brassica_newGene_1591	10	1	578
Brassica_newGene_1593	45	3	1189
Brassica_newGene_1595	9	22	1095
Brassica_newGene_1598	1028	1617	784
Brassica_newGene_16	341	322	1068
Brassica_newGene_1601	27	33	917
Brassica_newGene_1603	41	2	270
Brassica_newGene_1604	383	276	1693
Brassica_newGene_1606	19	1	924
Brassica_newGene_1607	10	0	1222
Brassica_newGene_1609	2	28	471
Brassica_newGene_1610	103	26	1318
Brassica_newGene_1613	173	196	601
Brassica_newGene_1614	91	33	358
Brassica_newGene_1615	6	25	867
Brassica_newGene_1616	63	43	1216
Brassica_newGene_1619	17	12	841
Brassica_newGene_1620	10	72	756
Brassica_newGene_1621	18	0	1109
Brassica_newGene_1625	40	62	1374
Brassica_newGene_1628	4	5	366
Brassica_newGene_1629	72	49	996
Brassica_newGene_1630	46	27	949
Brassica_newGene_1631	24	17	1472
Brassica_newGene_1632	63	27	411
Brassica_newGene_1634	97	139	1286
Brassica_newGene_1635	60	72	1761
Brassica_newGene_1636	52	36	550
Brassica_newGene_1637	167	148	937
Brassica_newGene_1638	73	161	934
Brassica_newGene_1639	450	558	2076
Brassica_newGene_1640	11	49	1258
Brassica_newGene_1641	4	19	476
Brassica_newGene_1642	0	13	1010
Brassica_newGene_1643	0	8	581
Brassica_newGene_1646	9	3	539
Brassica_newGene_1649	54	34	866
Brassica_newGene_1652	16	25	767
Brassica_newGene_1654	15	10	657
Brassica_newGene_1655	32	39	432
Brassica_newGene_1658	1	31	1205
Brassica_newGene_1659	238	87	343
Brassica_newGene_1662	86	314	1257
Brassica_newGene_1663	42	164	834
Brassica_newGene_1664	111	152	2422
Brassica_newGene_17	34	0	602
Brassica_newGene_173	129	110	2205
Brassica_newGene_174	0	944	2696
Brassica_newGene_1770	106	15	897
Brassica_newGene_1772	56	42	1409
Brassica_newGene_1774	40	1	467
Brassica_newGene_1776	71	51	569
Brassica_newGene_1777	285	847	367
Brassica_newGene_1778	39	56	1387
Brassica_newGene_1779	76	63	1318
Brassica_newGene_1780	23	18	558
Brassica_newGene_1782	34	66	448
Brassica_newGene_1783	582	1784	828
Brassica_newGene_1784	744	1114	556
Brassica_newGene_1785	9	23	451
Brassica_newGene_1786	17	11	823
Brassica_newGene_18	36	83	1894
Brassica_newGene_1800	37	3	821
Brassica_newGene_1802	33	5	833
Brassica_newGene_1803	0	8	309
Brassica_newGene_1804	69	108	1302
Brassica_newGene_1805	96	68	1403
Brassica_newGene_1807	49	0	1167
Brassica_newGene_1808	39	45	1004
Brassica_newGene_1810	15	1	642
Brassica_newGene_1811	68	62	899
Brassica_newGene_1813	43	36	1339
Brassica_newGene_1814	349	508	851
Brassica_newGene_1816	278	16	1150
Brassica_newGene_1817	222	156	1573
Brassica_newGene_1818	17	28	314
Brassica_newGene_1819	16	64	301
Brassica_newGene_1820	128	163	1733
Brassica_newGene_1821	10	10	375
Brassica_newGene_1822	184	103	261
Brassica_newGene_1825	2188	3070	1753
Brassica_newGene_1826	46	28	488
Brassica_newGene_1827	25	12	1378
Brassica_newGene_1828	23	11	650
Brassica_newGene_1829	5	11	368
Brassica_newGene_1830	116	84	1142
Brassica_newGene_1831	19	16	534
Brassica_newGene_1832	153	8	4326
Brassica_newGene_1833	5	19	636
Brassica_newGene_1834	45	23	690
Brassica_newGene_1835	17	7	635
Brassica_newGene_1836	120	92	1021
Brassica_newGene_1840	61	125	1542
Brassica_newGene_1842	4	4	735
Brassica_newGene_1843	1639	1449	1443
Brassica_newGene_1845	1	25	526
Brassica_newGene_1846	114	64	484
Brassica_newGene_1847	1	28	912
Brassica_newGene_1849	163	103	2580
Brassica_newGene_1850	929	1033	2237
Brassica_newGene_1852	14	10	461
Brassica_newGene_1853	545	529	1791
Brassica_newGene_1857	547	500	743
Brassica_newGene_19	2	23	400
Brassica_newGene_191	52	24	1636
Brassica_newGene_1915	42	24	757
Brassica_newGene_1917	26	13	567
Brassica_newGene_1918	450	21	1006
Brassica_newGene_1919	6	27	613
Brassica_newGene_192	417	377	1543
Brassica_newGene_1920	56	2	793
Brassica_newGene_1921	219	153	817
Brassica_newGene_193	16	10	786
Brassica_newGene_1935	220	344	639
Brassica_newGene_1936	27	31	482
Brassica_newGene_1937	969	815	536
Brassica_newGene_194	214	77	375
Brassica_newGene_1940	57	82	1561
Brassica_newGene_1941	99	75	1643
Brassica_newGene_1942	31	26	1071
Brassica_newGene_1943	173	152	1003
Brassica_newGene_1944	74	75	468
Brassica_newGene_1945	254	208	334
Brassica_newGene_1946	6	18	917
Brassica_newGene_1947	51	32	1895
Brassica_newGene_1948	2	82	1453
Brassica_newGene_195	567	626	2511
Brassica_newGene_1951	385	330	2261
Brassica_newGene_1952	466	377	723
Brassica_newGene_1953	30	31	177
Brassica_newGene_1954	244	282	1324
Brassica_newGene_1958	30	16	524
Brassica_newGene_1959	109	287	825
Brassica_newGene_196	77	115	1640
Brassica_newGene_1960	1435	2171	762
Brassica_newGene_1961	33	9	613
Brassica_newGene_1962	4107	1907	1462
Brassica_newGene_1963	9	0	463
Brassica_newGene_1966	16	4	887
Brassica_newGene_1968	10	3	741
Brassica_newGene_197	354	191	2071
Brassica_newGene_1970	649	975	1341
Brassica_newGene_1972	0	51	718
Brassica_newGene_1976	620	60	1210
Brassica_newGene_1977	13	55	732
Brassica_newGene_1978	720	386	2907
Brassica_newGene_1979	19	0	602
Brassica_newGene_198	0	236	817
Brassica_newGene_1980	76	118	561
Brassica_newGene_1981	627	7	2777
Brassica_newGene_1983	299	196	1422
Brassica_newGene_1984	7	17	1170
Brassica_newGene_1986	16	5	583
Brassica_newGene_1988	23	31	406
Brassica_newGene_1989	0	21	660
Brassica_newGene_199	9	0	630
Brassica_newGene_1992	258	183	1282
Brassica_newGene_1993	38	14	401
Brassica_newGene_1994	11	21	503
Brassica_newGene_1995	17	11	653
Brassica_newGene_1997	999	461	1354
Brassica_newGene_1998	23	38	715
Brassica_newGene_1999	9	16	588
Brassica_newGene_2	28	130	1883
Brassica_newGene_20	28	48	945
Brassica_newGene_200	314	145	672
Brassica_newGene_2002	0	12	365
Brassica_newGene_2003	6	7	509
Brassica_newGene_2004	18	6	950
Brassica_newGene_2005	4	4	226
Brassica_newGene_2007	54	44	481
Brassica_newGene_2008	48	41	1236
Brassica_newGene_201	9	85	816
Brassica_newGene_2010	0	9	639
Brassica_newGene_2011	2	103	1171
Brassica_newGene_2013	33	18	742
Brassica_newGene_2014	25	28	1324
Brassica_newGene_2018	284	349	1351
Brassica_newGene_2019	21	29	535
Brassica_newGene_202	74	49	1002
Brassica_newGene_2020	53	2	949
Brassica_newGene_2021	7	0	1552
Brassica_newGene_2025	61	42	740
Brassica_newGene_2027	348	365	652
Brassica_newGene_2029	21	0	581
Brassica_newGene_203	3	29	1031
Brassica_newGene_2030	7	1	358
Brassica_newGene_2031	68	46	692
Brassica_newGene_2032	21	31	1403
Brassica_newGene_2034	84	64	842
Brassica_newGene_2035	58	62	1630
Brassica_newGene_2036	37	2	1330
Brassica_newGene_2037	161	164	561
Brassica_newGene_2038	38	23	358
Brassica_newGene_2039	20	3	449
Brassica_newGene_2040	38	3	309
Brassica_newGene_2041	11	0	422
Brassica_newGene_2045	126	131	273
Brassica_newGene_2046	172	85	1236
Brassica_newGene_2047	332	190	1495
Brassica_newGene_2049	75	175	764
Brassica_newGene_205	7	1	563
Brassica_newGene_2050	7	11	364
Brassica_newGene_2051	42	59	647
Brassica_newGene_2052	29	12	1386
Brassica_newGene_2053	125	16	614
Brassica_newGene_2054	1364	712	971
Brassica_newGene_2055	213	108	1138
Brassica_newGene_2057	43	36	448
Brassica_newGene_2059	19	1	356
Brassica_newGene_206	26	28	452
Brassica_newGene_2060	8	12	424
Brassica_newGene_2061	0	0	1107
Brassica_newGene_2062	18	5	923
Brassica_newGene_2065	12	35	601
Brassica_newGene_2066	18	12	739
Brassica_newGene_2067	91	5	1262
Brassica_newGene_2069	176	216	2404
Brassica_newGene_207	299	323	1218
Brassica_newGene_2070	1495	1564	1454
Brassica_newGene_2071	12	22	1363
Brassica_newGene_2072	481	528	1799
Brassica_newGene_2073	147	191	932
Brassica_newGene_2075	97	29	2147
Brassica_newGene_2076	4	4	375
Brassica_newGene_2077	152	101	805
Brassica_newGene_2078	276	356	2202
Brassica_newGene_2079	225	255	2587
Brassica_newGene_2080	6	73	1270
Brassica_newGene_2081	17	27	727
Brassica_newGene_2082	0	18	483
Brassica_newGene_2084	14	14	281
Brassica_newGene_2085	16	29	828
Brassica_newGene_2086	23	38	443
Brassica_newGene_2087	251	339	1268
Brassica_newGene_2088	119	5	1751
Brassica_newGene_209	9	17	291
Brassica_newGene_2092	21	148	532
Brassica_newGene_2094	194	0	673
Brassica_newGene_2095	1	9	1142
Brassica_newGene_2097	6	31	663
Brassica_newGene_2099	10	9	599
Brassica_newGene_21	8	0	525
Brassica_newGene_210	174	83	1604
Brassica_newGene_2100	227	220	2528
Brassica_newGene_2102	23	27	592
Brassica_newGene_2105	5	8	237
Brassica_newGene_2106	0	41	888
Brassica_newGene_2107	5817	2970	1433
Brassica_newGene_2110	2555	1666	970
Brassica_newGene_2112	15	13	277
Brassica_newGene_2113	7	0	831
Brassica_newGene_2114	18	0	747
Brassica_newGene_2115	33	3	381
Brassica_newGene_2116	19	0	960
Brassica_newGene_2117	78	28	308
Brassica_newGene_212	429	236	1341
Brassica_newGene_2120	1	30	470
Brassica_newGene_2121	128	37	1992
Brassica_newGene_2124	6	28	1047
Brassica_newGene_2126	20	66	707
Brassica_newGene_2128	56	30	534
Brassica_newGene_2129	45	21	599
Brassica_newGene_213	8	49	1397
Brassica_newGene_2133	152	158	718
Brassica_newGene_2135	7	59	718
Brassica_newGene_2136	134	176	476
Brassica_newGene_2137	59	52	1164
Brassica_newGene_2138	8	44	1073
Brassica_newGene_214	144	21	243
Brassica_newGene_2142	11	2	311
Brassica_newGene_2144	94	152	466
Brassica_newGene_2147	10	1	684
Brassica_newGene_2148	20	11	498
Brassica_newGene_2149	0	60	1051
Brassica_newGene_215	27	36	647
Brassica_newGene_2151	56	30	707
Brassica_newGene_2152	14	51	832
Brassica_newGene_2153	22	31	557
Brassica_newGene_2154	6	5	1107
Brassica_newGene_2156	208	208	436
Brassica_newGene_2157	61	12	1338
Brassica_newGene_2158	3	12	335
Brassica_newGene_216	228	133	1444
Brassica_newGene_2161	3	14	270
Brassica_newGene_2162	0	18	319
Brassica_newGene_2163	0	39	365
Brassica_newGene_2164	33	19	1415
Brassica_newGene_2166	183	110	931
Brassica_newGene_2168	25	48	769
Brassica_newGene_2169	35	25	876
Brassica_newGene_2170	227	18	934
Brassica_newGene_2172	7	1	236
Brassica_newGene_2174	33	2	452
Brassica_newGene_2175	44	28	579
Brassica_newGene_2176	1349	2171	818
Brassica_newGene_218	156	148	993
Brassica_newGene_2180	38	8	1129
Brassica_newGene_2181	17	3	906
Brassica_newGene_219	69	49	1401
Brassica_newGene_220	15	39	329
Brassica_newGene_222	67	69	991
Brassica_newGene_223	77	97	1345
Brassica_newGene_224	9	14	224
Brassica_newGene_228	1385	682	979
Brassica_newGene_23	26	31	796
Brassica_newGene_231	232	497	789
Brassica_newGene_233	33	1	749
Brassica_newGene_234	26	8	485
Brassica_newGene_236	31	1	729
Brassica_newGene_237	1756	2366	1220
Brassica_newGene_238	228	127	1270
Brassica_newGene_239	446	282	1252
Brassica_newGene_24	126	101	721
Brassica_newGene_240	4	1	352
Brassica_newGene_241	234	469	2562
Brassica_newGene_242	36	17	805
Brassica_newGene_243	20	48	728
Brassica_newGene_2447	91	99	321
Brassica_newGene_245	9	0	556
Brassica_newGene_2450	0	17	1104
Brassica_newGene_2451	26	8	523
Brassica_newGene_2453	118	103	3248
Brassica_newGene_2454	42	33	895
Brassica_newGene_2455	39	48	1415
Brassica_newGene_2456	252	197	556
Brassica_newGene_2457	8	0	711
Brassica_newGene_2459	71	88	1050
Brassica_newGene_246	369	842	4482
Brassica_newGene_2461	12	5	291
Brassica_newGene_2462	0	6	518
Brassica_newGene_2464	12	0	695
Brassica_newGene_2465	148	117	1224
Brassica_newGene_2466	24	29	886
Brassica_newGene_2467	0	29	1170
Brassica_newGene_2471	62	0	727
Brassica_newGene_2472	86	780	2951
Brassica_newGene_2473	72	112	1920
Brassica_newGene_2474	215	97	1323
Brassica_newGene_2476	250	185	1181
Brassica_newGene_2477	16	15	990
Brassica_newGene_2479	25852	70873	518
Brassica_newGene_248	29	34	449
Brassica_newGene_2480	177	140	579
Brassica_newGene_2481	91	106	3220
Brassica_newGene_2482	39	17	1111
Brassica_newGene_2485	27	39	807
Brassica_newGene_2486	35	19	1003
Brassica_newGene_2487	52	0	481
Brassica_newGene_2488	50	29	1431
Brassica_newGene_2489	79	78	707
Brassica_newGene_2490	216	81	1193
Brassica_newGene_2491	37	50	1841
Brassica_newGene_2494	49	88	4014
Brassica_newGene_2496	0	10	713
Brassica_newGene_2497	0	9	1040
Brassica_newGene_2498	11	6	716
Brassica_newGene_25	106	3	740
Brassica_newGene_2508	19	17	654
Brassica_newGene_2509	60	58	1393
Brassica_newGene_2510	17	27	603
Brassica_newGene_2511	5	30	906
Brassica_newGene_2512	71	113	849
Brassica_newGene_2514	120	201	1303
Brassica_newGene_2515	12	24	703
Brassica_newGene_2518	70	182	2135
Brassica_newGene_2519	49	356	1437
Brassica_newGene_252	39	32	1417
Brassica_newGene_2521	128	38	755
Brassica_newGene_2522	0	30	773
Brassica_newGene_2523	14	8	791
Brassica_newGene_2524	295	308	1174
Brassica_newGene_2525	23	30	228
Brassica_newGene_2527	0	100	1253
Brassica_newGene_2529	88	114	1371
Brassica_newGene_253	218	225	889
Brassica_newGene_2530	118	83	1860
Brassica_newGene_2532	0	10	503
Brassica_newGene_2533	5	49	721
Brassica_newGene_2534	37	42	1133
Brassica_newGene_2537	1	30	647
Brassica_newGene_2538	331	301	738
Brassica_newGene_2539	10	2	439
Brassica_newGene_254	163	4	922
Brassica_newGene_2540	5	24	704
Brassica_newGene_2541	11	90	980
Brassica_newGene_2542	49	33	964
Brassica_newGene_2543	19	39	1237
Brassica_newGene_2544	127	97	1181
Brassica_newGene_2545	316	246	1486
Brassica_newGene_2546	130	105	1021
Brassica_newGene_2547	17	86	1169
Brassica_newGene_2548	15	65	1135
Brassica_newGene_255	6	77	1185
Brassica_newGene_2550	13	13	725
Brassica_newGene_2551	201	210	1677
Brassica_newGene_2552	13	37	1182
Brassica_newGene_2553	388	386	1086
Brassica_newGene_2554	4	10	570
Brassica_newGene_2555	563	445	1555
Brassica_newGene_2556	2	131	2440
Brassica_newGene_2557	1	8	529
Brassica_newGene_2558	11	3	442
Brassica_newGene_256	18	6	987
Brassica_newGene_2562	136	79	502
Brassica_newGene_2564	3	16	402
Brassica_newGene_2567	115	1	1535
Brassica_newGene_2568	141	165	953
Brassica_newGene_257	10	29	911
Brassica_newGene_2573	12	0	342
Brassica_newGene_2574	89	88	1337
Brassica_newGene_2577	36	52	939
Brassica_newGene_2578	54	26	789
Brassica_newGene_258	425	371	3323
Brassica_newGene_2580	6	90	798
Brassica_newGene_2581	142	308	426
Brassica_newGene_2583	83	66	1160
Brassica_newGene_2584	47	26	704
Brassica_newGene_2585	4	11	586
Brassica_newGene_2588	76	29	640
Brassica_newGene_2589	63	105	336
Brassica_newGene_259	28	0	653
Brassica_newGene_2590	87	7	2568
Brassica_newGene_2591	11	1	592
Brassica_newGene_26	56	4	689
Brassica_newGene_260	39	3	845
Brassica_newGene_263	116	51	527
Brassica_newGene_264	39	23	438
Brassica_newGene_265	52	25	562
Brassica_newGene_267	30	18	817
Brassica_newGene_27	85	97	1371
Brassica_newGene_2721	488	1948	1851
Brassica_newGene_2722	72	39	605
Brassica_newGene_2723	10	0	527
Brassica_newGene_2724	84	31	1174
Brassica_newGene_2726	13	8	413
Brassica_newGene_2727	102	79	2059
Brassica_newGene_2728	17	22	1314
Brassica_newGene_2730	127	79	868
Brassica_newGene_2731	36	17	1240
Brassica_newGene_2732	45	32	1389
Brassica_newGene_2734	15	0	830
Brassica_newGene_2735	55	200	1309
Brassica_newGene_2738	4	24	528
Brassica_newGene_2739	15	0	500
Brassica_newGene_2742	1	15	377
Brassica_newGene_2744	30	0	589
Brassica_newGene_2746	37	112	607
Brassica_newGene_2747	5	3	286
Brassica_newGene_2749	125	109	1297
Brassica_newGene_2752	39	33	507
Brassica_newGene_2754	17	0	375
Brassica_newGene_2755	363	281	1538
Brassica_newGene_2757	49	23	1208
Brassica_newGene_2758	217	154	1129
Brassica_newGene_2760	2	7	379
Brassica_newGene_2761	23	5	1811
Brassica_newGene_2778	21	1	451
Brassica_newGene_2781	22	581	431
Brassica_newGene_2782	21	0	503
Brassica_newGene_2784	253	967	837
Brassica_newGene_2785	35	25	764
Brassica_newGene_2786	506	537	2793
Brassica_newGene_2787	136	148	1107
Brassica_newGene_2788	31	36	1201
Brassica_newGene_2796	499	440	1443
Brassica_newGene_2797	19	42	588
Brassica_newGene_2798	0	12	213
Brassica_newGene_2799	28	3	1111
Brassica_newGene_2801	64	77	1348
Brassica_newGene_2803	24	15	703
Brassica_newGene_2805	147	130	7064
Brassica_newGene_2806	825	124	2958
Brassica_newGene_2808	52	53	1328
Brassica_newGene_2810	36	28	1018
Brassica_newGene_2811	342	457	1222
Brassica_newGene_2812	179	186	752
Brassica_newGene_2813	37	11	764
Brassica_newGene_2815	45	53	2687
Brassica_newGene_2817	30	42	1364
Brassica_newGene_2820	63	34	1203
Brassica_newGene_2824	390	412	3045
Brassica_newGene_2825	0	22	769
Brassica_newGene_2827	15	2	1166
Brassica_newGene_2828	66	87	1127
Brassica_newGene_2829	487	149	450
Brassica_newGene_2830	23	1	1913
Brassica_newGene_2831	43	33	803
Brassica_newGene_2833	104	63	2576
Brassica_newGene_2834	22	16	1196
Brassica_newGene_2835	366	273	2427
Brassica_newGene_2836	3	1	822
Brassica_newGene_2837	21	16	902
Brassica_newGene_2839	25	28	658
Brassica_newGene_2841	58	46	314
Brassica_newGene_2842	35	21	604
Brassica_newGene_2844	0	22	362
Brassica_newGene_2845	29	47	1140
Brassica_newGene_2847	86	12	810
Brassica_newGene_2848	3	18	908
Brassica_newGene_2849	13	109	671
Brassica_newGene_2850	4	87	1771
Brassica_newGene_2851	7	15	352
Brassica_newGene_2853	36	412	484
Brassica_newGene_2854	34	25	1162
Brassica_newGene_2855	291	490	1267
Brassica_newGene_2856	7	1	509
Brassica_newGene_2858	20	23	798
Brassica_newGene_2859	2	31	515
Brassica_newGene_2862	258	297	1565
Brassica_newGene_2863	27	29	791
Brassica_newGene_2864	46	55	997
Brassica_newGene_2867	3	89	746
Brassica_newGene_2868	45	34	1649
Brassica_newGene_2869	56	68	1669
Brassica_newGene_2871	0	34	728
Brassica_newGene_2872	116	75	3035
Brassica_newGene_2874	205	184	1098
Brassica_newGene_2875	21	21	609
Brassica_newGene_2877	46	50	882
Brassica_newGene_2880	7	110	1375
Brassica_newGene_2881	33	2	1031
Brassica_newGene_2882	122	113	573
Brassica_newGene_2883	26	58	613
Brassica_newGene_2884	69	30	1445
Brassica_newGene_2885	102	144	1424
Brassica_newGene_2886	9	27	1744
Brassica_newGene_2887	14	3	642
Brassica_newGene_2888	19	13	878
Brassica_newGene_2890	4	18	766
Brassica_newGene_2891	26	10	485
Brassica_newGene_2892	6	28	509
Brassica_newGene_2893	50	6	384
Brassica_newGene_2894	187	166	1348
Brassica_newGene_2895	1	22	1291
Brassica_newGene_2897	69	114	876
Brassica_newGene_2899	47	45	488
Brassica_newGene_2900	73	11	682
Brassica_newGene_3	111	103	461
Brassica_newGene_30	4	196	925
Brassica_newGene_3032	15	21	424
Brassica_newGene_3033	18	5	368
Brassica_newGene_3034	71	67	1773
Brassica_newGene_3035	1	274	3079
Brassica_newGene_3036	0	56	671
Brassica_newGene_3037	0	272	1898
Brassica_newGene_3038	1	60	630
Brassica_newGene_3039	78	67	1546
Brassica_newGene_3040	9	1	1049
Brassica_newGene_3043	1	23	608
Brassica_newGene_3045	10	6	568
Brassica_newGene_3046	4	59	1282
Brassica_newGene_3047	466	535	1480
Brassica_newGene_3049	0	39	1945
Brassica_newGene_3050	217	94	990
Brassica_newGene_3052	84	41	1075
Brassica_newGene_3053	1	12	581
Brassica_newGene_3079	151	124	1331
Brassica_newGene_3080	143	3	2369
Brassica_newGene_3081	171	159	1321
Brassica_newGene_3082	16	4	1260
Brassica_newGene_3084	97	39	541
Brassica_newGene_3086	586	414	3007
Brassica_newGene_3087	2	46	715
Brassica_newGene_3088	60	9	1116
Brassica_newGene_3090	4	14	382
Brassica_newGene_3091	13	25	791
Brassica_newGene_3094	152	192	2391
Brassica_newGene_3095	0	14	543
Brassica_newGene_3099	19	17	496
Brassica_newGene_31	602	473	2864
Brassica_newGene_3100	120	34	914
Brassica_newGene_3101	153	38	1475
Brassica_newGene_3106	0	19	1675
Brassica_newGene_3107	18	83	267
Brassica_newGene_3108	197	188	534
Brassica_newGene_3109	32	8	1213
Brassica_newGene_3110	43	4	446
Brassica_newGene_3114	1	12	1125
Brassica_newGene_3115	15	37	1212
Brassica_newGene_3116	24	38	541
Brassica_newGene_3117	2	12	618
Brassica_newGene_3118	32	0	2814
Brassica_newGene_3119	2117	2459	681
Brassica_newGene_3121	31	69	3252
Brassica_newGene_3122	59	0	795
Brassica_newGene_3123	32	3	1340
Brassica_newGene_3124	385	378	2209
Brassica_newGene_3125	113	84	1101
Brassica_newGene_3127	49	201	813
Brassica_newGene_3128	24	30	1938
Brassica_newGene_3129	58	54	1410
Brassica_newGene_3131	32	22	1004
Brassica_newGene_3133	18	16	598
Brassica_newGene_3134	41	30	902
Brassica_newGene_3135	17	101	604
Brassica_newGene_3136	4	18	452
Brassica_newGene_3138	522	525	982
Brassica_newGene_3139	0	242	2105
Brassica_newGene_3140	14	87	1324
Brassica_newGene_3142	167	254	564
Brassica_newGene_3143	12	11	483
Brassica_newGene_3145	19	17	1449
Brassica_newGene_3147	9	4	446
Brassica_newGene_3148	141	166	809
Brassica_newGene_3149	32	7	708
Brassica_newGene_3150	39	28	963
Brassica_newGene_3151	33	4	951
Brassica_newGene_3152	19	17	860
Brassica_newGene_3153	49	3	964
Brassica_newGene_3154	54	62	732
Brassica_newGene_3155	58	39	708
Brassica_newGene_3156	404	536	1355
Brassica_newGene_3157	51	49	1112
Brassica_newGene_3158	63	1	1893
Brassica_newGene_3159	47	71	901
Brassica_newGene_3160	35	45	873
Brassica_newGene_3161	405	53	2395
Brassica_newGene_3162	10	8	646
Brassica_newGene_3163	265	227	687
Brassica_newGene_3164	17	14	890
Brassica_newGene_3165	19	23	811
Brassica_newGene_3166	0	17	813
Brassica_newGene_3167	20	32	837
Brassica_newGene_3168	303	223	1354
Brassica_newGene_3170	0	26	830
Brassica_newGene_3172	9	6	395
Brassica_newGene_3174	43	36	311
Brassica_newGene_3175	10	16	850
Brassica_newGene_3176	37	16	947
Brassica_newGene_3177	13	6	833
Brassica_newGene_3178	9	27	1116
Brassica_newGene_3179	266	352	868
Brassica_newGene_3181	92	89	1041
Brassica_newGene_3182	3	26	812
Brassica_newGene_3184	59	73	2711
Brassica_newGene_3187	139	114	409
Brassica_newGene_3189	11	4	362
Brassica_newGene_3190	18	1	1127
Brassica_newGene_3191	94	107	1187
Brassica_newGene_3192	168	147	1529
Brassica_newGene_3194	13	2	640
Brassica_newGene_3196	54	37	581
Brassica_newGene_3197	10	90	521
Brassica_newGene_3198	21	48	953
Brassica_newGene_3199	707	717	1017
Brassica_newGene_32	319	374	1760
Brassica_newGene_3200	424	415	1075
Brassica_newGene_3201	321	276	1352
Brassica_newGene_3202	28	13	1885
Brassica_newGene_3203	31	31	826
Brassica_newGene_3205	7	3	514
Brassica_newGene_3206	0	243	1122
Brassica_newGene_3207	1	18	606
Brassica_newGene_3208	6	13	652
Brassica_newGene_3209	54	42	309
Brassica_newGene_3211	38	25	1105
Brassica_newGene_3212	14	26	694
Brassica_newGene_3213	157	97	436
Brassica_newGene_3215	15	3	1034
Brassica_newGene_3217	406	546	484
Brassica_newGene_3219	60	48	1312
Brassica_newGene_3220	110	90	902
Brassica_newGene_3222	39	2	771
Brassica_newGene_3223	12	11	811
Brassica_newGene_3224	111	106	1031
Brassica_newGene_3225	9	14	1268
Brassica_newGene_3226	247	177	1134
Brassica_newGene_3229	3	11	387
Brassica_newGene_3230	18	66	1054
Brassica_newGene_3231	774	895	632
Brassica_newGene_3232	233	330	2502
Brassica_newGene_3235	30	71	513
Brassica_newGene_3236	30	34	1084
Brassica_newGene_3237	57	103	391
Brassica_newGene_3239	103	133	2492
Brassica_newGene_3242	4	18	385
Brassica_newGene_3243	21	10	1035
Brassica_newGene_3244	30	19	1064
Brassica_newGene_3246	114	108	610
Brassica_newGene_3247	72	48	1665
Brassica_newGene_3250	0	39	658
Brassica_newGene_3252	599	570	873
Brassica_newGene_3253	19	23	1455
Brassica_newGene_3254	4629	4237	1503
Brassica_newGene_3255	192	160	1196
Brassica_newGene_3256	30	9	1464
Brassica_newGene_3257	14	28	647
Brassica_newGene_3258	166	272	1972
Brassica_newGene_3260	915	935	1035
Brassica_newGene_3265	19	78	1489
Brassica_newGene_3266	2	142	604
Brassica_newGene_3267	239	374	404
Brassica_newGene_3269	12	1	1153
Brassica_newGene_3270	66	71	2324
Brassica_newGene_3271	32	5	427
Brassica_newGene_3273	9	0	1137
Brassica_newGene_3274	10	1	908
Brassica_newGene_3275	59	103	613
Brassica_newGene_3276	77	46	2438
Brassica_newGene_3279	90	452	2253
Brassica_newGene_3281	8	75	1163
Brassica_newGene_3283	15	1	803
Brassica_newGene_3284	0	7	487
Brassica_newGene_3285	63	127	639
Brassica_newGene_3286	20	7	671
Brassica_newGene_3287	13	3	412
Brassica_newGene_3289	67	116	683
Brassica_newGene_3290	3	22	1181
Brassica_newGene_3292	52	45	1301
Brassica_newGene_3293	19	16	399
Brassica_newGene_3294	1	12	934
Brassica_newGene_3295	46	39	696
Brassica_newGene_3296	42	50	2052
Brassica_newGene_33	214	203	1437
Brassica_newGene_3486	134	107	1968
Brassica_newGene_3488	31	64	937
Brassica_newGene_3490	130	94	305
Brassica_newGene_3491	0	18	646
Brassica_newGene_3493	69	85	438
Brassica_newGene_3494	2	25	1601
Brassica_newGene_3496	16	13	519
Brassica_newGene_3497	113	161	1133
Brassica_newGene_3498	10	2	512
Brassica_newGene_35	56	43	724
Brassica_newGene_3501	35	8	749
Brassica_newGene_3505	8	44	1239
Brassica_newGene_3506	97	72	1230
Brassica_newGene_3526	129	73	1579
Brassica_newGene_3528	0	32	563
Brassica_newGene_3529	13	12	647
Brassica_newGene_3530	90	74	2784
Brassica_newGene_3531	110	104	2075
Brassica_newGene_3532	2	4	359
Brassica_newGene_3533	7	327	663
Brassica_newGene_3536	37	179	1137
Brassica_newGene_3538	28	26	816
Brassica_newGene_3539	11	8	805
Brassica_newGene_3540	68	58	1945
Brassica_newGene_3542	35	38	1490
Brassica_newGene_3543	97	539	1219
Brassica_newGene_3544	28	0	1049
Brassica_newGene_3545	13	18	621
Brassica_newGene_3546	12	15	792
Brassica_newGene_3549	127	95	2538
Brassica_newGene_3550	57	103	1132
Brassica_newGene_3551	71	14	1099
Brassica_newGene_3552	46	5	971
Brassica_newGene_3553	12	0	723
Brassica_newGene_3555	31	49	538
Brassica_newGene_3556	70	59	1466
Brassica_newGene_3557	93	49	1927
Brassica_newGene_3558	94	36	1701
Brassica_newGene_3559	13	11	831
Brassica_newGene_3560	6	15	661
Brassica_newGene_3562	50	42	1500
Brassica_newGene_3564	53	147	2083
Brassica_newGene_3567	22	44	580
Brassica_newGene_3569	52	124	711
Brassica_newGene_3571	135	2	2200
Brassica_newGene_3572	319	492	681
Brassica_newGene_3573	370	357	1457
Brassica_newGene_3574	80	81	1124
Brassica_newGene_3575	15	24	2115
Brassica_newGene_3576	122	114	1102
Brassica_newGene_3577	138	57	1314
Brassica_newGene_3578	97	118	2746
Brassica_newGene_3579	349	391	1173
Brassica_newGene_3580	37	56	3040
Brassica_newGene_3581	23	11	1008
Brassica_newGene_3582	67	0	636
Brassica_newGene_3583	426	413	767
Brassica_newGene_3584	31	30	886
Brassica_newGene_3587	150	52	1385
Brassica_newGene_3588	10	14	895
Brassica_newGene_3589	30	17	293
Brassica_newGene_3591	0	17	726
Brassica_newGene_3592	11	51	510
Brassica_newGene_3596	12	2	706
Brassica_newGene_3597	1937	1875	1360
Brassica_newGene_3599	26	27	1257
Brassica_newGene_3600	122	84	1035
Brassica_newGene_3601	118	78	979
Brassica_newGene_3602	330	324	1869
Brassica_newGene_3607	19	25	705
Brassica_newGene_3608	653	6	3332
Brassica_newGene_3609	65	39	1382
Brassica_newGene_3610	16	2	344
Brassica_newGene_3611	70	74	574
Brassica_newGene_3612	49	75	788
Brassica_newGene_3613	144	116	1815
Brassica_newGene_3614	102	82	527
Brassica_newGene_3615	119	117	2625
Brassica_newGene_3617	38	42	541
Brassica_newGene_3618	47	48	1329
Brassica_newGene_3619	8	12	439
Brassica_newGene_3620	48	57	722
Brassica_newGene_3621	314	533	1191
Brassica_newGene_3622	29	23	1001
Brassica_newGene_3623	7	1	1092
Brassica_newGene_3624	9	2	556
Brassica_newGene_3625	26	32	887
Brassica_newGene_3626	132	128	3255
Brassica_newGene_3629	20	30	519
Brassica_newGene_363	51	2	1056
Brassica_newGene_3630	0	28	952
Brassica_newGene_3631	341	406	1728
Brassica_newGene_3632	524	289	626
Brassica_newGene_3633	13	5	388
Brassica_newGene_3634	1	34	1024
Brassica_newGene_3635	0	9	372
Brassica_newGene_3639	50	34	1177
Brassica_newGene_3640	0	55	527
Brassica_newGene_3643	30	1	983
Brassica_newGene_3645	4	100	2408
Brassica_newGene_3646	56	63	551
Brassica_newGene_3647	12	26	1849
Brassica_newGene_3649	0	9	842
Brassica_newGene_365	432	605	1884
Brassica_newGene_3651	0	23	752
Brassica_newGene_3652	195	9	835
Brassica_newGene_3655	48	113	4568
Brassica_newGene_3657	44	0	2215
Brassica_newGene_3658	12	13	615
Brassica_newGene_3659	0	13	1023
Brassica_newGene_366	25	8	1299
Brassica_newGene_3660	58	39	941
Brassica_newGene_3661	475	383	2180
Brassica_newGene_3663	118	137	1400
Brassica_newGene_3667	22	6	887
Brassica_newGene_3670	1	11	650
Brassica_newGene_3673	18	22	773
Brassica_newGene_3674	39	45	998
Brassica_newGene_3676	15	7	512
Brassica_newGene_3677	126	1177	1655
Brassica_newGene_3678	57	87	4958
Brassica_newGene_368	22	26	1190
Brassica_newGene_3684	11	8	978
Brassica_newGene_3687	343	25	1241
Brassica_newGene_3689	167	120	1289
Brassica_newGene_369	14	2	603
Brassica_newGene_3690	119	159	1747
Brassica_newGene_3693	60	74	2344
Brassica_newGene_3696	24	29	1601
Brassica_newGene_3697	77	57	1649
Brassica_newGene_3698	9	2	1130
Brassica_newGene_3699	14	16	795
Brassica_newGene_3700	38	47	660
Brassica_newGene_3702	24	31	1244
Brassica_newGene_3705	16	6	705
Brassica_newGene_3706	48	31	727
Brassica_newGene_3707	62	63	1313
Brassica_newGene_3708	19	17	395
Brassica_newGene_3709	22	44	1412
Brassica_newGene_3712	29	22	374
Brassica_newGene_3714	246	252	6539
Brassica_newGene_3715	24	23	855
Brassica_newGene_378	12	8	660
Brassica_newGene_379	87	38	1558
Brassica_newGene_381	19	17	440
Brassica_newGene_382	83	24	2199
Brassica_newGene_384	9	4	289
Brassica_newGene_385	41	54	1122
Brassica_newGene_386	83	55	532
Brassica_newGene_3865	73	155	1013
Brassica_newGene_3866	75	208	454
Brassica_newGene_3868	26	36	2665
Brassica_newGene_387	116	1116	911
Brassica_newGene_3870	130	146	967
Brassica_newGene_3871	58	11	815
Brassica_newGene_3873	14	0	909
Brassica_newGene_3875	201	151	5135
Brassica_newGene_3876	9	0	985
Brassica_newGene_3878	429	487	1257
Brassica_newGene_388	192	2	4499
Brassica_newGene_3895	68	77	683
Brassica_newGene_3896	11	9	536
Brassica_newGene_3897	43	4	360
Brassica_newGene_3898	88	93	1412
Brassica_newGene_390	240	63	482
Brassica_newGene_3900	8	23	573
Brassica_newGene_3901	232	192	2680
Brassica_newGene_3903	12	12	636
Brassica_newGene_3907	11	13	410
Brassica_newGene_3908	71	68	1344
Brassica_newGene_3909	288	303	6485
Brassica_newGene_3911	69	5	1312
Brassica_newGene_3912	961	990	805
Brassica_newGene_3913	10	15	1163
Brassica_newGene_3914	296	317	876
Brassica_newGene_3915	310	21	3096
Brassica_newGene_3916	29	47	1220
Brassica_newGene_3917	167	117	1552
Brassica_newGene_3918	2	82	1386
Brassica_newGene_3919	193	7	940
Brassica_newGene_392	1126	7	5147
Brassica_newGene_3920	93	104	1270
Brassica_newGene_3921	14	37	592
Brassica_newGene_3922	31	54	673
Brassica_newGene_3923	31	10	862
Brassica_newGene_3924	42	18	536
Brassica_newGene_3925	16	7	444
Brassica_newGene_3926	16	10	950
Brassica_newGene_3929	14	2	1471
Brassica_newGene_3930	32	3	1399
Brassica_newGene_3936	36	37	1241
Brassica_newGene_3937	93	136	3883
Brassica_newGene_3938	29	18	469
Brassica_newGene_3939	230	211	929
Brassica_newGene_394	78	65	442
Brassica_newGene_3941	37	62	806
Brassica_newGene_3942	24	16	326
Brassica_newGene_3944	67	108	759
Brassica_newGene_3945	63	75	1704
Brassica_newGene_3946	25	8	1510
Brassica_newGene_3947	103	144	1241
Brassica_newGene_3948	14	15	568
Brassica_newGene_3949	265	331	1043
Brassica_newGene_395	4	59	923
Brassica_newGene_3951	700	632	2800
Brassica_newGene_3952	135	86	1242
Brassica_newGene_3953	96	88	2056
Brassica_newGene_3954	93	110	1090
Brassica_newGene_3956	12	20	836
Brassica_newGene_3958	25	16	1363
Brassica_newGene_396	57	0	1098
Brassica_newGene_3961	59	52	1470
Brassica_newGene_3962	85	93	2630
Brassica_newGene_3963	25	44	1007
Brassica_newGene_3965	0	19	976
Brassica_newGene_3969	706	907	1138
Brassica_newGene_397	55	33	434
Brassica_newGene_3970	31	88	744
Brassica_newGene_3972	19	3	583
Brassica_newGene_3973	143	138	1474
Brassica_newGene_3974	43	74	1870
Brassica_newGene_3975	316	372	2248
Brassica_newGene_3977	19	15	241
Brassica_newGene_3978	8	9	796
Brassica_newGene_3979	383	474	2416
Brassica_newGene_398	1516	2118	733
Brassica_newGene_3980	0	29	906
Brassica_newGene_3983	0	66	999
Brassica_newGene_3985	4	46	279
Brassica_newGene_3986	611	689	780
Brassica_newGene_3989	23	28	787
Brassica_newGene_399	361	742	2329
Brassica_newGene_3990	18	13	991
Brassica_newGene_3991	86	127	657
Brassica_newGene_3992	378	438	2030
Brassica_newGene_3993	13	0	419
Brassica_newGene_3995	571	353	948
Brassica_newGene_3996	25	3	1088
Brassica_newGene_3997	10	76	1290
Brassica_newGene_3998	75	92	1183
Brassica_newGene_3999	0	12	957
Brassica_newGene_4	1135	877	866
Brassica_newGene_40	333	4	2632
Brassica_newGene_400	125	74	388
Brassica_newGene_4002	49	52	959
Brassica_newGene_4005	1	297	802
Brassica_newGene_4006	166	208	1500
Brassica_newGene_4007	16	18	1127
Brassica_newGene_4009	6	36	1300
Brassica_newGene_401	82	38	892
Brassica_newGene_4010	89	114	1831
Brassica_newGene_4011	27	14	684
Brassica_newGene_4012	20	22	1438
Brassica_newGene_4013	10	7	1211
Brassica_newGene_4014	18	3	752
Brassica_newGene_4016	98	90	2044
Brassica_newGene_4018	25	13	649
Brassica_newGene_4019	38	14	1464
Brassica_newGene_402	146	171	2122
Brassica_newGene_4020	16	12	683
Brassica_newGene_4021	53	52	1668
Brassica_newGene_4022	25	45	1664
Brassica_newGene_4023	47	42	646
Brassica_newGene_4024	60	31	485
Brassica_newGene_4026	152	141	992
Brassica_newGene_4029	29	15	997
Brassica_newGene_403	65	74	632
Brassica_newGene_4031	253	410	1685
Brassica_newGene_4033	140	115	2409
Brassica_newGene_4034	51	90	845
Brassica_newGene_4035	28	82	1351
Brassica_newGene_4036	0	11	722
Brassica_newGene_4037	87	51	465
Brassica_newGene_4038	0	22	1061
Brassica_newGene_404	59	37	460
Brassica_newGene_4040	16	6	967
Brassica_newGene_4041	109	66	1337
Brassica_newGene_4045	173	2	445
Brassica_newGene_405	37	5	604
Brassica_newGene_406	241	8	2612
Brassica_newGene_407	117	100	456
Brassica_newGene_408	85	94	1507
Brassica_newGene_409	64	1	390
Brassica_newGene_410	0	9	623
Brassica_newGene_411	33	11	1237
Brassica_newGene_412	107	15	1518
Brassica_newGene_413	123	145	2153
Brassica_newGene_415	141	172	1245
Brassica_newGene_4156	48	22	1377
Brassica_newGene_4157	18	26	799
Brassica_newGene_4158	23	1	684
Brassica_newGene_4160	19	24	1313
Brassica_newGene_4162	12	12	820
Brassica_newGene_4163	93	115	1279
Brassica_newGene_4164	25	25	1472
Brassica_newGene_4165	14	51	770
Brassica_newGene_417	58	32	1289
Brassica_newGene_418	125	140	717
Brassica_newGene_4180	225	264	1250
Brassica_newGene_4181	116	88	1329
Brassica_newGene_4182	29	0	1617
Brassica_newGene_4183	34	0	721
Brassica_newGene_4185	4	16	396
Brassica_newGene_4186	28	41	1085
Brassica_newGene_4187	118	136	872
Brassica_newGene_4188	20	11	948
Brassica_newGene_4189	9	14	735
Brassica_newGene_419	102	13	1235
Brassica_newGene_4191	29	25	975
Brassica_newGene_4192	73	71	778
Brassica_newGene_4194	344	47	393
Brassica_newGene_4195	58	80	624
Brassica_newGene_4196	12	19	774
Brassica_newGene_4198	66	3	743
Brassica_newGene_4199	8	18	678
Brassica_newGene_42	258	205	909
Brassica_newGene_420	57	47	937
Brassica_newGene_4200	102	0	1096
Brassica_newGene_4202	23	24	869
Brassica_newGene_4203	60	15	664
Brassica_newGene_4204	0	14	722
Brassica_newGene_4205	135	144	2410
Brassica_newGene_4206	0	44	527
Brassica_newGene_4207	108	95	941
Brassica_newGene_4208	61	71	1042
Brassica_newGene_4210	40	187	991
Brassica_newGene_4211	16	67	1275
Brassica_newGene_4212	38	31	1143
Brassica_newGene_4213	27	21	1192
Brassica_newGene_4214	150	3	4199
Brassica_newGene_4215	48	37	888
Brassica_newGene_4216	17	1	787
Brassica_newGene_4217	175	583	1125
Brassica_newGene_4218	188	189	642
Brassica_newGene_4219	99	37	852
Brassica_newGene_4220	118	183	768
Brassica_newGene_4221	20	21	1686
Brassica_newGene_4223	11	3	424
Brassica_newGene_4224	43	52	898
Brassica_newGene_4225	172	131	1310
Brassica_newGene_4226	17	54	2288
Brassica_newGene_4227	16	7	747
Brassica_newGene_4228	785	21	1076
Brassica_newGene_4229	71	74	683
Brassica_newGene_423	42	1	352
Brassica_newGene_4230	10	5	464
Brassica_newGene_4231	7	62	2416
Brassica_newGene_4232	11	12	545
Brassica_newGene_4233	71	66	673
Brassica_newGene_4234	92	347	1551
Brassica_newGene_4236	28	10	288
Brassica_newGene_4238	8	18	406
Brassica_newGene_4239	9	10	836
Brassica_newGene_4240	0	42	1052
Brassica_newGene_4241	4	35	2538
Brassica_newGene_4242	6	34	632
Brassica_newGene_4246	63	68	270
Brassica_newGene_4248	87	327	863
Brassica_newGene_4249	12	14	686
Brassica_newGene_425	524	595	934
Brassica_newGene_4250	138	161	813
Brassica_newGene_4253	35	34	1242
Brassica_newGene_4254	22	0	736
Brassica_newGene_4255	0	11	924
Brassica_newGene_4256	1691	415	1799
Brassica_newGene_4258	19	11	432
Brassica_newGene_4259	46	41	1035
Brassica_newGene_426	697	569	1564
Brassica_newGene_4260	67	74	502
Brassica_newGene_4263	1	18	694
Brassica_newGene_4265	17	42	589
Brassica_newGene_4266	112	92	1096
Brassica_newGene_4268	20	132	1759
Brassica_newGene_427	11	9	416
Brassica_newGene_4270	58	71	1443
Brassica_newGene_4273	130	127	1136
Brassica_newGene_4274	508	379	3075
Brassica_newGene_4275	124	236	4656
Brassica_newGene_4276	9	21	679
Brassica_newGene_4278	137	107	1436
Brassica_newGene_4279	32	34	1015
Brassica_newGene_428	8	15	754
Brassica_newGene_4280	0	10	1173
Brassica_newGene_4281	32	0	1648
Brassica_newGene_4282	25	0	1123
Brassica_newGene_4284	22	65	1101
Brassica_newGene_4285	13	17	1053
Brassica_newGene_4286	49	0	1021
Brassica_newGene_4287	38	29	2168
Brassica_newGene_4289	12	32	1893
Brassica_newGene_429	97	83	1573
Brassica_newGene_4290	46	86	2080
Brassica_newGene_4291	1079	1508	748
Brassica_newGene_4292	51	43	985
Brassica_newGene_4293	8	5	926
Brassica_newGene_4299	227	189	1126
Brassica_newGene_43	104	47	421
Brassica_newGene_430	38	32	551
Brassica_newGene_4301	14	109	2801
Brassica_newGene_4306	0	6	769
Brassica_newGene_4307	1	11	676
Brassica_newGene_4308	160	118	789
Brassica_newGene_4309	1961	2826	1383
Brassica_newGene_431	52	34	705
Brassica_newGene_4310	90	105	1268
Brassica_newGene_4311	146	118	1482
Brassica_newGene_4313	19	2	310
Brassica_newGene_4314	6	21	363
Brassica_newGene_4315	0	176	1886
Brassica_newGene_4316	0	24	1926
Brassica_newGene_432	155	159	482
Brassica_newGene_434	14	11	911
Brassica_newGene_435	27	6	804
Brassica_newGene_436	99	89	620
Brassica_newGene_440	3	36	291
Brassica_newGene_442	48	71	838
Brassica_newGene_443	132	266	2258
Brassica_newGene_4439	15	23	1337
Brassica_newGene_444	23	34	1199
Brassica_newGene_4440	30	37	594
Brassica_newGene_4442	61	137	1423
Brassica_newGene_4445	10	11	1117
Brassica_newGene_4446	60	41	2138
Brassica_newGene_4447	28	25	882
Brassica_newGene_4448	204	96	618
Brassica_newGene_4449	75	91	959
Brassica_newGene_445	9	22	530
Brassica_newGene_4450	13	63	376
Brassica_newGene_4451	29	10	401
Brassica_newGene_4454	0	93	1489
Brassica_newGene_4457	14	23	290
Brassica_newGene_446	7	3	753
Brassica_newGene_4468	1053	217	469
Brassica_newGene_4469	48	91	1479
Brassica_newGene_447	61	62	1330
Brassica_newGene_4470	65	49	534
Brassica_newGene_4473	57	41	1332
Brassica_newGene_4474	41	15	1174
Brassica_newGene_4475	3030	3405	630
Brassica_newGene_4476	36	94	1304
Brassica_newGene_4478	315	338	459
Brassica_newGene_4479	25	6	774
Brassica_newGene_448	10	108	1175
Brassica_newGene_4481	8	6	380
Brassica_newGene_4486	3	0	748
Brassica_newGene_4487	42	48	1101
Brassica_newGene_4489	51	28	3040
Brassica_newGene_449	2	54	808
Brassica_newGene_4490	77	28	1119
Brassica_newGene_4491	36	32	586
Brassica_newGene_4492	111	79	1704
Brassica_newGene_4495	97	97	1791
Brassica_newGene_4496	13	0	458
Brassica_newGene_4498	55	63	1343
Brassica_newGene_45	10	62	316
Brassica_newGene_450	147	187	570
Brassica_newGene_4501	175	259	718
Brassica_newGene_4502	50	3	2304
Brassica_newGene_4504	322	377	1622
Brassica_newGene_4507	0	228	877
Brassica_newGene_4508	33	46	1188
Brassica_newGene_4509	28	28	897
Brassica_newGene_4511	22	16	1103
Brassica_newGene_4514	663	508	3133
Brassica_newGene_4515	1888	1870	2498
Brassica_newGene_4517	7	0	628
Brassica_newGene_4518	15	12	750
Brassica_newGene_4519	0	62	2016
Brassica_newGene_4520	40	48	949
Brassica_newGene_4523	12	0	716
Brassica_newGene_4524	23	59	1708
Brassica_newGene_4526	14	4	878
Brassica_newGene_4527	3	13	1097
Brassica_newGene_4529	3	16	785
Brassica_newGene_4530	9	12	1006
Brassica_newGene_4531	164	133	1079
Brassica_newGene_4532	14	27	612
Brassica_newGene_4533	16	19	230
Brassica_newGene_4534	32	180	731
Brassica_newGene_4536	64	114	569
Brassica_newGene_4537	3	9	530
Brassica_newGene_4538	40	60	1450
Brassica_newGene_454	46	63	1119
Brassica_newGene_4540	36	57	1598
Brassica_newGene_4541	9	250	1393
Brassica_newGene_4542	171	145	1303
Brassica_newGene_4545	11	5	472
Brassica_newGene_4546	51	85	1159
Brassica_newGene_4547	104	29	390
Brassica_newGene_4549	15	14	731
Brassica_newGene_455	81	72	1404
Brassica_newGene_4551	375	50	2328
Brassica_newGene_4553	1	10	529
Brassica_newGene_4554	41	29	1003
Brassica_newGene_4557	17	8	761
Brassica_newGene_4559	599	46	2137
Brassica_newGene_456	52	71	1275
Brassica_newGene_4560	479	494	1891
Brassica_newGene_4561	4	13	753
Brassica_newGene_4562	0	15	917
Brassica_newGene_4563	646	709	2753
Brassica_newGene_4565	13	18	917
Brassica_newGene_4566	15	13	1008
Brassica_newGene_4568	8	25	926
Brassica_newGene_4569	63	74	713
Brassica_newGene_457	49	41	416
Brassica_newGene_4571	43	56	950
Brassica_newGene_4573	38	43	1429
Brassica_newGene_4574	51	45	1558
Brassica_newGene_4575	14	22	737
Brassica_newGene_4578	44	54	335
Brassica_newGene_458	19	14	491
Brassica_newGene_4580	19	34	576
Brassica_newGene_4581	6	7	786
Brassica_newGene_4583	562	574	1735
Brassica_newGene_4586	379	315	797
Brassica_newGene_4587	10	9	764
Brassica_newGene_4588	12	60	951
Brassica_newGene_4589	12	15	674
Brassica_newGene_459	693	785	1305
Brassica_newGene_4590	24	22	820
Brassica_newGene_4591	16	9	984
Brassica_newGene_4592	58	47	807
Brassica_newGene_4593	32	16	551
Brassica_newGene_4595	133	221	2340
Brassica_newGene_4596	14	0	355
Brassica_newGene_4597	535	512	1351
Brassica_newGene_4598	89	95	695
Brassica_newGene_4599	8	389	1765
Brassica_newGene_46	296	288	591
Brassica_newGene_460	515	385	1145
Brassica_newGene_4600	67	85	801
Brassica_newGene_4603	3082	3379	1834
Brassica_newGene_4604	367	428	1724
Brassica_newGene_4605	388	320	2441
Brassica_newGene_461	390	320	1195
Brassica_newGene_4614	16	14	630
Brassica_newGene_4615	9	2	790
Brassica_newGene_4618	32	42	890
Brassica_newGene_462	15	0	615
Brassica_newGene_4621	125	164	1007
Brassica_newGene_4623	13	13	968
Brassica_newGene_4624	480	675	1294
Brassica_newGene_4625	11	7	1415
Brassica_newGene_4626	1010	1293	1543
Brassica_newGene_4627	155	139	909
Brassica_newGene_4628	95	5	1598
Brassica_newGene_4629	5	13	740
Brassica_newGene_463	257	206	2642
Brassica_newGene_4631	92	82	729
Brassica_newGene_4632	651	581	995
Brassica_newGene_464	55	50	712
Brassica_newGene_465	126	82	361
Brassica_newGene_466	149	54	1333
Brassica_newGene_467	1071	989	1570
Brassica_newGene_469	23	28	878
Brassica_newGene_47	189	131	1292
Brassica_newGene_472	841	545	1801
Brassica_newGene_474	236	513	290
Brassica_newGene_475	7	9	257
Brassica_newGene_4760	1	9	695
Brassica_newGene_4761	156	178	1259
Brassica_newGene_4762	65	94	633
Brassica_newGene_4763	61	59	690
Brassica_newGene_4764	112	94	1836
Brassica_newGene_4765	13	16	511
Brassica_newGene_4766	9	0	350
Brassica_newGene_4767	106	115	2393
Brassica_newGene_4768	27	24	906
Brassica_newGene_477	1057	1290	613
Brassica_newGene_4770	159	4	1268
Brassica_newGene_4771	6	46	1469
Brassica_newGene_4773	36	56	693
Brassica_newGene_478	41	51	510
Brassica_newGene_479	14	0	627
Brassica_newGene_4792	408	487	1105
Brassica_newGene_4794	19	9	824
Brassica_newGene_4797	12	12	694
Brassica_newGene_4798	154	1	4351
Brassica_newGene_4799	53	58	511
Brassica_newGene_48	38	22	688
Brassica_newGene_4800	16	3	900
Brassica_newGene_4803	72	42	974
Brassica_newGene_4805	72	428	485
Brassica_newGene_4808	119	23	2831
Brassica_newGene_481	21	11	342
Brassica_newGene_4810	16	19	795
Brassica_newGene_4811	13	49	705
Brassica_newGene_4812	9	37	1852
Brassica_newGene_4813	223	197	1233
Brassica_newGene_4814	0	4	672
Brassica_newGene_4815	11	17	875
Brassica_newGene_4816	43	0	1485
Brassica_newGene_4818	47	77	965
Brassica_newGene_482	87	78	643
Brassica_newGene_4822	112	97	1408
Brassica_newGene_4823	66	68	1701
Brassica_newGene_4824	13	13	222
Brassica_newGene_4825	543	1433	2704
Brassica_newGene_4827	14	2	612
Brassica_newGene_4828	12	4	722
Brassica_newGene_4829	1098	1028	704
Brassica_newGene_483	22	32	891
Brassica_newGene_4831	0	5	254
Brassica_newGene_4832	22	1	1257
Brassica_newGene_4835	58	78	842
Brassica_newGene_4836	10	15	1062
Brassica_newGene_4837	0	13	454
Brassica_newGene_4838	38	23	1572
Brassica_newGene_4839	67	78	1558
Brassica_newGene_484	39	37	363
Brassica_newGene_4840	1885	3305	893
Brassica_newGene_4842	164	237	1513
Brassica_newGene_4844	0	13	420
Brassica_newGene_4846	10	4	469
Brassica_newGene_4847	13	0	837
Brassica_newGene_4848	219	305	2404
Brassica_newGene_4849	22	29	988
Brassica_newGene_485	112	94	306
Brassica_newGene_4850	108	27	1000
Brassica_newGene_4852	19	24	898
Brassica_newGene_4853	37	42	1122
Brassica_newGene_4856	0	26	681
Brassica_newGene_4857	3	23	851
Brassica_newGene_486	74	37	624
Brassica_newGene_4860	21	66	560
Brassica_newGene_4862	1	77	1751
Brassica_newGene_4864	0	27	524
Brassica_newGene_4867	44	3	594
Brassica_newGene_4868	19	439	906
Brassica_newGene_4869	45	77	1079
Brassica_newGene_4870	7	11	899
Brassica_newGene_4871	115	88	1333
Brassica_newGene_4872	30	3	463
Brassica_newGene_4876	51	71	1469
Brassica_newGene_4877	49	65	1198
Brassica_newGene_4878	924	500	812
Brassica_newGene_4879	68	67	1104
Brassica_newGene_488	87	97	2590
Brassica_newGene_4880	443	328	3114
Brassica_newGene_4881	14	9	675
Brassica_newGene_4882	92	11	1227
Brassica_newGene_4883	90	46	1217
Brassica_newGene_4887	10	29	978
Brassica_newGene_4889	56	65	944
Brassica_newGene_489	32	2	759
Brassica_newGene_4890	11	18	1169
Brassica_newGene_4891	183	162	1029
Brassica_newGene_4893	71	58	1090
Brassica_newGene_4894	68	57	581
Brassica_newGene_4895	56	80	738
Brassica_newGene_4899	45	26	1066
Brassica_newGene_4900	14	23	720
Brassica_newGene_4901	183	126	805
Brassica_newGene_4903	65	42	676
Brassica_newGene_4904	433	574	622
Brassica_newGene_4905	58	24	303
Brassica_newGene_4909	0	8	267
Brassica_newGene_491	25	63	1215
Brassica_newGene_4911	1585	1366	625
Brassica_newGene_4912	19	33	1470
Brassica_newGene_4913	77	59	1905
Brassica_newGene_4917	39	28	390
Brassica_newGene_4918	227	209	1690
Brassica_newGene_4920	31	29	806
Brassica_newGene_4921	0	5	399
Brassica_newGene_4923	0	80	1385
Brassica_newGene_4925	2633	4049	491
Brassica_newGene_4926	0	53	819
Brassica_newGene_4927	100	2	1652
Brassica_newGene_493	16	16	786
Brassica_newGene_494	126	7	1702
Brassica_newGene_495	1	145	2895
Brassica_newGene_496	9	1	526
Brassica_newGene_497	14	19	703
Brassica_newGene_5	233	11	1975
Brassica_newGene_500	505	30	2126
Brassica_newGene_501	31	41	1141
Brassica_newGene_502	224	184	806
Brassica_newGene_5032	19	16	792
Brassica_newGene_5033	116	139	1034
Brassica_newGene_5034	55	3	1844
Brassica_newGene_5035	0	32	363
Brassica_newGene_5036	173	123	1296
Brassica_newGene_5037	24	16	1040
Brassica_newGene_5038	174	211	415
Brassica_newGene_5039	82	110	1326
Brassica_newGene_504	0	14	770
Brassica_newGene_5040	37	11	987
Brassica_newGene_5041	15	15	413
Brassica_newGene_5042	1064	1543	680
Brassica_newGene_5043	1	16	1425
Brassica_newGene_5044	77	125	745
Brassica_newGene_5045	2	30	919
Brassica_newGene_5047	77	78	764
Brassica_newGene_5049	60	69	652
Brassica_newGene_505	1672	1990	2308
Brassica_newGene_506	58	115	2084
Brassica_newGene_5066	0	8	548
Brassica_newGene_5067	45	131	649
Brassica_newGene_5069	0	1109	802
Brassica_newGene_507	9	1	330
Brassica_newGene_5070	308	241	2142
Brassica_newGene_5072	3	12	902
Brassica_newGene_5073	2	31	513
Brassica_newGene_5074	13	4	722
Brassica_newGene_5075	0	12	745
Brassica_newGene_508	39	45	1504
Brassica_newGene_5080	97	167	692
Brassica_newGene_5081	2270	2408	1349
Brassica_newGene_5082	36	22	511
Brassica_newGene_5084	31	23	1189
Brassica_newGene_5085	35	30	857
Brassica_newGene_5088	71	72	734
Brassica_newGene_5089	39	14	739
Brassica_newGene_509	93	80	1298
Brassica_newGene_5091	105	91	794
Brassica_newGene_5093	60	53	293
Brassica_newGene_5094	48	54	2478
Brassica_newGene_5096	19	23	824
Brassica_newGene_5099	163	12	1167
Brassica_newGene_5100	123	103	1670
Brassica_newGene_5102	253	247	700
Brassica_newGene_5106	14	0	466
Brassica_newGene_5107	81	70	2729
Brassica_newGene_5110	81	10	503
Brassica_newGene_5111	22	0	1687
Brassica_newGene_5112	23	25	697
Brassica_newGene_5114	25	37	664
Brassica_newGene_5116	14	4	492
Brassica_newGene_5117	61	74	1569
Brassica_newGene_5119	10	0	760
Brassica_newGene_5120	35	15	996
Brassica_newGene_5121	0	11	457
Brassica_newGene_5122	15	5	1273
Brassica_newGene_5124	27	21	1363
Brassica_newGene_5125	80	60	2262
Brassica_newGene_5126	87	83	1304
Brassica_newGene_5127	26	21	1108
Brassica_newGene_5129	97	72	1534
Brassica_newGene_5130	122	90	2925
Brassica_newGene_5131	408	409	1393
Brassica_newGene_5132	0	33	1099
Brassica_newGene_5133	89	80	827
Brassica_newGene_5135	20	45	669
Brassica_newGene_5136	92	67	1074
Brassica_newGene_5137	27	15	1060
Brassica_newGene_5140	151	147	955
Brassica_newGene_5142	21	124	1464
Brassica_newGene_5145	146	154	552
Brassica_newGene_5146	20	23	893
Brassica_newGene_5147	55	21	1185
Brassica_newGene_5148	17	0	613
Brassica_newGene_5150	6	1	517
Brassica_newGene_5151	19	23	1579
Brassica_newGene_5153	4	22	366
Brassica_newGene_5155	114	99	1591
Brassica_newGene_5156	18	6	1454
Brassica_newGene_5157	3	13	1336
Brassica_newGene_5158	17	8	554
Brassica_newGene_5160	34	69	1431
Brassica_newGene_5161	23	32	1478
Brassica_newGene_5162	51	1192	1597
Brassica_newGene_5164	19	58	801
Brassica_newGene_5166	1	55	1127
Brassica_newGene_5167	4	11	1037
Brassica_newGene_5168	16	3	1562
Brassica_newGene_5169	38	32	559
Brassica_newGene_5170	26	28	1190
Brassica_newGene_5171	311	390	992
Brassica_newGene_5173	19	32	382
Brassica_newGene_5174	20	2	357
Brassica_newGene_5175	238	303	2884
Brassica_newGene_5180	91	1117	6125
Brassica_newGene_5181	185	166	699
Brassica_newGene_5183	4643	3631	2099
Brassica_newGene_5184	4350	3502	1563
Brassica_newGene_5185	76	64	1679
Brassica_newGene_5187	116	3	814
Brassica_newGene_5188	22	36	284
Brassica_newGene_5189	1748	2479	1955
Brassica_newGene_5193	10	1	465
Brassica_newGene_5194	40	46	1288
Brassica_newGene_5199	0	31	675
Brassica_newGene_52	13	3	843
Brassica_newGene_5200	168	12	2021
Brassica_newGene_5201	39	1	646
Brassica_newGene_5202	29	5	750
Brassica_newGene_5204	208	317	683
Brassica_newGene_5205	88	2	1984
Brassica_newGene_5207	26	0	1462
Brassica_newGene_5210	125	129	1318
Brassica_newGene_5211	38	26	857
Brassica_newGene_5212	44	39	883
Brassica_newGene_5214	7	142	1871
Brassica_newGene_5216	17	9	615
Brassica_newGene_5217	455	384	2192
Brassica_newGene_5219	18	23	1100
Brassica_newGene_5221	249	202	360
Brassica_newGene_5222	15	62	1518
Brassica_newGene_5224	48	33	1231
Brassica_newGene_5225	79	57	899
Brassica_newGene_5226	66	10	1012
Brassica_newGene_5227	94	91	903
Brassica_newGene_5228	11	5	546
Brassica_newGene_5231	7	24	593
Brassica_newGene_5232	709	800	2034
Brassica_newGene_5233	80	93	1656
Brassica_newGene_5234	59	54	655
Brassica_newGene_5235	401	339	1654
Brassica_newGene_5236	188	0	2732
Brassica_newGene_5238	9	0	607
Brassica_newGene_5239	9	4	697
Brassica_newGene_5241	21	36	865
Brassica_newGene_5242	15	29	1357
Brassica_newGene_5243	134	199	1298
Brassica_newGene_5244	8	25	1394
Brassica_newGene_5245	233	456	663
Brassica_newGene_5246	33	39	989
Brassica_newGene_5395	18	6	1107
Brassica_newGene_5396	72	69	1080
Brassica_newGene_5397	36	21	1048
Brassica_newGene_54	43	0	1149
Brassica_newGene_5400	156	257	854
Brassica_newGene_5401	6	7	392
Brassica_newGene_5402	25	18	1183
Brassica_newGene_5403	32	18	1481
Brassica_newGene_5404	44	62	428
Brassica_newGene_5406	34	22	520
Brassica_newGene_5407	0	46	1156
Brassica_newGene_5408	9	19	623
Brassica_newGene_5409	192	269	4025
Brassica_newGene_5410	31	31	511
Brassica_newGene_5426	11	12	684
Brassica_newGene_5427	14	8	408
Brassica_newGene_5428	0	19	579
Brassica_newGene_5429	13	17	767
Brassica_newGene_5431	2	36	694
Brassica_newGene_5432	918	943	1229
Brassica_newGene_5433	56	13	1373
Brassica_newGene_5434	86	9	3013
Brassica_newGene_5435	0	60	982
Brassica_newGene_5436	99	131	1355
Brassica_newGene_5438	600	751	1826
Brassica_newGene_5440	10	24	515
Brassica_newGene_5443	8	31	763
Brassica_newGene_5444	136	74	564
Brassica_newGene_5445	9	146	976
Brassica_newGene_5446	22	21	854
Brassica_newGene_5447	349	538	1316
Brassica_newGene_5449	18	14	1045
Brassica_newGene_5451	0	14	2284
Brassica_newGene_5453	26	12	1817
Brassica_newGene_5455	32	1	1081
Brassica_newGene_5456	24	31	1413
Brassica_newGene_5457	24	53	1417
Brassica_newGene_5458	17	5	605
Brassica_newGene_5460	10	2	1015
Brassica_newGene_5461	15	15	609
Brassica_newGene_5462	69	73	1035
Brassica_newGene_5463	8	3	387
Brassica_newGene_5464	11	19	887
Brassica_newGene_5465	43	39	512
Brassica_newGene_5466	44	79	483
Brassica_newGene_5467	111	62	2260
Brassica_newGene_5468	15	26	760
Brassica_newGene_5470	20	17	698
Brassica_newGene_5471	66	94	1575
Brassica_newGene_5472	67	48	2429
Brassica_newGene_5473	129	690	650
Brassica_newGene_5474	44	0	1004
Brassica_newGene_5475	0	11	555
Brassica_newGene_5476	18	4	1265
Brassica_newGene_5477	22	39	869
Brassica_newGene_5478	8	0	547
Brassica_newGene_5479	43	36	800
Brassica_newGene_5480	66	51	2217
Brassica_newGene_5481	311	507	1108
Brassica_newGene_5482	164	707	3008
Brassica_newGene_5483	0	15	784
Brassica_newGene_5486	215	255	1015
Brassica_newGene_5487	17	6	1068
Brassica_newGene_5488	23	33	1000
Brassica_newGene_5489	0	28	579
Brassica_newGene_5490	8	0	806
Brassica_newGene_5491	18	11	260
Brassica_newGene_5492	62	63	1679
Brassica_newGene_5495	44	34	1361
Brassica_newGene_5496	88	59	3082
Brassica_newGene_5497	13	6	450
Brassica_newGene_5499	180	217	1504
Brassica_newGene_5500	9	28	1112
Brassica_newGene_5501	36	34	613
Brassica_newGene_5502	19	17	1111
Brassica_newGene_5503	46	51	1284
Brassica_newGene_5504	8	9	197
Brassica_newGene_5506	55	74	786
Brassica_newGene_5507	19	13	440
Brassica_newGene_5508	6	12	652
Brassica_newGene_5509	41	34	545
Brassica_newGene_5510	12	13	670
Brassica_newGene_5514	174	166	1215
Brassica_newGene_5515	26	70	879
Brassica_newGene_5517	4	17	1987
Brassica_newGene_5520	0	162	783
Brassica_newGene_5522	31	21	1108
Brassica_newGene_5524	403	365	1840
Brassica_newGene_5525	307	425	2473
Brassica_newGene_5529	13	17	596
Brassica_newGene_5530	462	142	2950
Brassica_newGene_5531	66	50	1063
Brassica_newGene_5533	103	4	1411
Brassica_newGene_5534	52	35	667
Brassica_newGene_5535	25	69	620
Brassica_newGene_5537	23	10	1176
Brassica_newGene_5538	6	27	367
Brassica_newGene_5540	45	43	1005
Brassica_newGene_5541	57	53	1355
Brassica_newGene_5542	2	13	979
Brassica_newGene_5543	12	5	362
Brassica_newGene_5544	7	21	435
Brassica_newGene_5545	43	45	617
Brassica_newGene_5546	0	19	864
Brassica_newGene_5547	32	50	983
Brassica_newGene_5548	27	9	753
Brassica_newGene_5549	45	44	989
Brassica_newGene_5550	79	99	973
Brassica_newGene_5551	14	5	684
Brassica_newGene_5553	97	68	794
Brassica_newGene_5554	32	25	537
Brassica_newGene_5555	1171	4390	684
Brassica_newGene_5558	6	16	356
Brassica_newGene_5560	8	25	750
Brassica_newGene_5564	55	40	953
Brassica_newGene_5566	143	41	1387
Brassica_newGene_5567	3	13	752
Brassica_newGene_5568	4	37	531
Brassica_newGene_5569	59	43	945
Brassica_newGene_5571	170	136	1753
Brassica_newGene_5573	9	15	255
Brassica_newGene_5576	22	6	950
Brassica_newGene_5579	17	12	585
Brassica_newGene_5580	47	47	1683
Brassica_newGene_5584	272	194	2345
Brassica_newGene_5585	170	9	981
Brassica_newGene_5586	5	56	1558
Brassica_newGene_5587	46	27	760
Brassica_newGene_5588	1	7	945
Brassica_newGene_5589	6	7	445
Brassica_newGene_5590	7	7	380
Brassica_newGene_5594	31	21	885
Brassica_newGene_5595	1	185	690
Brassica_newGene_5596	0	97	1017
Brassica_newGene_5597	23	0	413
Brassica_newGene_5599	20	3	370
Brassica_newGene_5604	209	161	565
Brassica_newGene_5607	97	93	471
Brassica_newGene_5608	306	266	1036
Brassica_newGene_5610	12	28	645
Brassica_newGene_5611	13	21	725
Brassica_newGene_5612	14	6	828
Brassica_newGene_5613	0	12	288
Brassica_newGene_5614	3156	1637	783
Brassica_newGene_5616	52	46	878
Brassica_newGene_5617	238	129	2580
Brassica_newGene_5619	630	897	1205
Brassica_newGene_5622	340	239	1487
Brassica_newGene_5624	39	50	526
Brassica_newGene_5625	16	11	691
Brassica_newGene_5626	113	79	1566
Brassica_newGene_5627	9	6	878
Brassica_newGene_5628	70	83	1371
Brassica_newGene_5629	81	104	1178
Brassica_newGene_5630	8	13	540
Brassica_newGene_5633	18	11	726
Brassica_newGene_5634	11	0	320
Brassica_newGene_5635	682	395	634
Brassica_newGene_5636	567	576	1955
Brassica_newGene_5637	67	40	1775
Brassica_newGene_5638	439	121	947
Brassica_newGene_5640	0	12	1035
Brassica_newGene_5641	56	32	1831
Brassica_newGene_5642	14	12	459
Brassica_newGene_5644	85	89	1220
Brassica_newGene_5646	0	21	620
Brassica_newGene_5647	8	0	477
Brassica_newGene_5648	11	0	1062
Brassica_newGene_5650	767	146	884
Brassica_newGene_5651	10	87	1781
Brassica_newGene_5652	112	7	1438
Brassica_newGene_5654	81	64	421
Brassica_newGene_5655	297	269	2000
Brassica_newGene_5658	0	9	354
Brassica_newGene_5659	94	86	1454
Brassica_newGene_5660	30	25	924
Brassica_newGene_5663	38	38	862
Brassica_newGene_5664	0	22	852
Brassica_newGene_5666	17	21	456
Brassica_newGene_5667	116	2	1361
Brassica_newGene_5669	97	56	399
Brassica_newGene_5670	81	31	2826
Brassica_newGene_5671	27	52	2109
Brassica_newGene_5674	324	598	3348
Brassica_newGene_5675	8	2	1189
Brassica_newGene_5676	49	129	1677
Brassica_newGene_5677	46	117	1987
Brassica_newGene_5678	123	81	1740
Brassica_newGene_5680	22	13	1180
Brassica_newGene_5681	299	275	1534
Brassica_newGene_5682	82	77	1157
Brassica_newGene_5684	29	24	1802
Brassica_newGene_5685	6	13	431
Brassica_newGene_5686	489	459	1840
Brassica_newGene_5688	18	14	1611
Brassica_newGene_5689	25	15	542
Brassica_newGene_5690	52	0	845
Brassica_newGene_5691	13	19	1102
Brassica_newGene_5692	25	22	830
Brassica_newGene_5693	90	65	599
Brassica_newGene_5694	10	19	1523
Brassica_newGene_5697	38	32	573
Brassica_newGene_57	21	25	617
Brassica_newGene_5700	2	7	336
Brassica_newGene_5701	196	150	1587
Brassica_newGene_5703	3	11	589
Brassica_newGene_5705	36	45	935
Brassica_newGene_5706	19	11	1206
Brassica_newGene_5708	4	27	482
Brassica_newGene_5709	21	110	1351
Brassica_newGene_5710	50	80	1164
Brassica_newGene_5711	69	77	260
Brassica_newGene_5712	99	154	546
Brassica_newGene_5713	10	7	818
Brassica_newGene_5714	0	85	910
Brassica_newGene_5715	153	2	448
Brassica_newGene_5721	57	50	268
Brassica_newGene_5724	150	110	1073
Brassica_newGene_5728	22	28	1053
Brassica_newGene_5730	11	29	809
Brassica_newGene_5731	59	65	1113
Brassica_newGene_5732	262	197	1844
Brassica_newGene_5734	117	123	672
Brassica_newGene_5735	23	23	1268
Brassica_newGene_5736	80	4	1620
[truncated: 98,216 more rows]
