# Supplementary material for: RNA-seq transcriptome analysis of the immature seeds of two Brassica napus lines with extremely different thousand-seed weight to identify the candidate genes related to seed weight
Source: PLoS One. 2018 Jan 30;13(1):e0191297. doi: 10.1371/journal.pone.0191297 (PMC5790231; doi:10.1371/journal.pone.0191297)
Supplement: S2 Table — (XLSX) [file pone.0191297.s002.xlsx]

## Sheet: Sheet1
Table S2 The list of new genes by RNA-seq
Gene ID	Gene sequence
Brassica_newGene_1	TTGAGTCTCACTGTTCCTTTCACAACACTTCCAGAGAGAGAGAGAGAGATCAGGAGAATGGCGACGGCGATTATACGCTCAGCTCTTTCCCGAGCAGCGATCACCGCAGCTCCGAAGACATCCCTTGCCCCCAAGCGAAGATTCTCATCTTCTGCCGGCCTTGACGATGCTTATGAATCTGGAAAGTGGGGGAGCATAACATACTTGGGCATTTTCAGTTACGTATCCTTATATGCACATCCGTAACAAGGAGTTTCCTTGGGGTCCAGACGGTCTGTTTGAGGTGAAGCACAACGAAGGGCACTGAGATGTTGCGTCTTTGCAATAGTCTCGTCTTAGTTCACTTGTTAGGACTTAATATGCTTTATCGGATTTGTTTTATAACTTTTGTCAGATATT…
Brassica_newGene_10	CGACGGAGGAGACGACTGTTCTTCGCCCTAAAGATCAAAACTTCGCTGAAACGAAGATCGACTCTGTACTCGCCACCAGTCATCACTCTCTTCTTTCCTCCTCATGTAACTGTTTTCCCCTGTTTTGTACCGTAGTTAGTGCATCGATCAGAGTTGCTTACGTGTCGTTCCTTGTGTTTTTGTCTGAATCATGAGTTTTATTGTTTTGTCTTAAATCTCTTAACTATTTGGTTTTGAGCTGATTATGGATATTAAAGGTTTAGTTTAAAAGGGTGAAGCAAAGCTTCATTGAATGGAGATTGATCTCGAAATGTCGTCAGGAGAATGTGATGATGATCAAAGGATCAACGAAGGTTTAGAATTTGAATCCAAAGAGCAAGCCTTTGAGTTCTACAAAGG…
Brassica_newGene_11	TAAAAAGAAAGAAGAACATCTCATACCTTACAACCAGTATATATAGACATATAATCATCACACCAAAGTCATTGAAAACAAAAATATCAAGCTAAGAATATTGGGCATGGCCAAGTTATCATGTTCTTATCTTCTTGTACTCATGATTGTATTCTCAGTATGTTTAATGGTTGAAAAAACTGAGGGAAAGGTATGTGCAGTAACCATTATAGAAGGAAAAGACTGTAAAAGGTCCTTTTGCAGTCGAGACTGCGCCATGCAACACAAAGGCGGGCTTGGATTTTGTATAGACGATCCTGAAGTTCCCGGACTTCTTAACTGTCGTTGTGTATATGATTGTTAAAGGGATAACTTCAT
Brassica_newGene_12	AATATTTCAGTCTCATAGTCTATGTGAAACACTCCAAGAAGAAGAGTGTAAAAAAATATGGATCAGAGCCATTTAAACGCAAGTCAATCAAGATCTGTAGATCGCAAAACTATTGAGAAAAATAGAAGGATTCAGATGAAAGATCTCTACTCAGAACTCAACTCTCTTCTTCCTCAAACTTCAAGGGAGTCTTTGGCACTGCCTGATCAGCTAGATGAAGCTGCAAACTACATCAAGAAGCTACAAGTGAACGTGGAGAAAAAGAGAGAAAGGAAGAGGAAACTTCTTGCGACTGCAGCTTTCGAGAAATTGAATTCCACTGGATCTTCATCGATGTCTTCGAGTGTGGACGTCTCCATGCCAAGAAGGTTGCCCAGAATCGAGATTCAAGAAACCGGT…
Brassica_newGene_13	CTCCACTCTTATACAGAACTTTCTTCTCCACCGTTTGCATGTACTCGGATTTTCTCGCCATCGTACATCTCCAAATGGTGATTTCGGCTCTGATTTCAACATCAGGAACTTCTCCGACCATTTGCTTCGCATCAAAATCATAGGTGGGCCATCGGATTCTAAGTATGATGGTGAAGGTTGCACGAGGATTCTCATTCGCTAGACCTGACTCTCTCACACCGACTCCGTATCCCAGATCCGTAATAATCTCGCCTACTTCAAGAGTCTATAGTGGGAGGGTCCAGAGGCTTGCGAAGTTCTAGTTTCCAATAAAGATCTCTATAAATATTACAGAGAGGGCCAGACCAGTCTCAGCCAAGGTCTATTACTATCGGTAGCATTTTAGTGTCCAGCAAAGAT…
Brassica_newGene_14	ACGAACGAACGAACGAGAAGGGAGAGAAGAGATGAACGTCGTACATGGATTGAAGAGGATTCCTCGCATTAAGTTCCCTCAGCGTCACCTCAAACCTTCAGAGGGAGCGAAGCAGGTGGAGAATGAAGCAGATACATTCTTCTTCTCCAACCTCAACACTCCCCAAAGACGACTATAGGCGGGAAGGCCTCGTTGCAGCCCAAGCGCACCCCTGTTTCAAACGAGGAGATGGAAGCCATTTTGTTGGGAGGCTGCATCTGATCATAGAGATGGTGTGGACCTCTTCTCTTCTTCACCATTCAC
Brassica_newGene_15	GAGATAATGAGCAGATCTGAGAGCTCCAGTGTGGAGAGGGCAACGTGACGGCGAGCATGTCCAAGCTCCGTTGTGGAGAGGATGACATGACGGCCAGCAGATCTGAGCTCCGGTGCGGAGAAACGCGGCGACGAACAGGTCATGCCTCTATTGTGGAAAAGAAGACGATAAGCTCTCGTGGTGTGAAGATGGATTTTTGGATAAAACTTGACATGACCACAACAAGAATTCATGGATAATGCAGCAAGATATACTTGACATGACCACAGCAAGAATTCATGGATAATGCAGCAAGATATTTTAACTACATGACCACATCAAGAGTCTATGACGTAGTTCACAACAACAACGTCCTAAACATCAATCTTGTTTCCACCCATTAAGAGTCTATGGATGATG…
Brassica_newGene_16	AAAGAATGCGTGCTTATAAAAAGAAGCCATTGTGAAACCAAAGAAGAGAAATAGATCTTTTAGCTGGAGTCAGAAAAAAGACGAAAGTAGCCTCAAAAAACGAATTGAATCACAGAAAACTCGCGACGATAATTATCCTTTGTCCTGCAACTTGCACTTTCCTCTCTTCTTGCTTCACCTTATTTCTCTGTCCGCAGAAAACAAGAAGAACCGAACAAAGAGAAACATAGCCAAACCAAACCCATAGTCTTAAATCTAATGGGAAAGAAGTGTGATTTATGCGAAGGTGTTGCACGAATGTACTGCGAGTCAGATCAGGCGAGTCTCTGCTGGAACTGCGACGCCAAAGTTCACGGCGCTAACTTCCTCGTCGCGAAGCACACGCGGTGCCTTCTCTGC…
Brassica_newGene_17	ATGATGAAGATGAATTATATGGTCTTGGAAAGCCGCAGAAAGAAGAAGAGAAAAAGATTGATGAAGCAACGATGAGAGAGATGAGAAAGCAAGAGGAGATTGCTAAAGCCAAGCTAGCCATGGAAAGGAAAAAGAAGCAGGCAGAGAAAGCCGCCGCTAAAGCTGCGAAAAGAGCTCAAATGGAAGCTGACAAGAGAGAGAAAAAGGAGCGAGAGAAGAAAGCCAAGAAGAACTTTGATGCCGAGGCCGAAGTTCCAGAAGTTTCTGATGCTGAGAAGGAGGAGACTGAAGCTCAAGTGGAGGAGAAACTACAGAAGGAAAAAGTCTTAAAGGAGAAACCAATAAGGAACAGAATCCGCAGTAGAGGAGGACCAGAAACACTCCCAAGAGCAATCCTCA…
Brassica_newGene_18	TAACTTCTCTGATTCTCATCTGTAACGTCAGAGACCAACTCATAAAACCATTTATTTACTGCAACAATCGAGACCAAGAAACTGCTAAACCCTTTATTCTCTTCCCCTCGCGCCGCATCCAGAGCGACGCGTACAACCACAACCGCTCGACGAACCTCTGGAAGATGAGAGGATTCCTGACGAACAGCTACAGCCCCAAGAAGTTTCGATCCAGGCACAAGAAGCTCTGCTTCGGGCCCACGACGATGCCTGATTGCGTCGTGGTGTTTGATGCCGAGAGGAAGAGCTCGGTGATTCTGGAGGCGGCAAAGCTTCAGGTTCCCGTGGTGGCGATCGTGGATCCGAATGTGCCGTTGAAGTTCTTTGATAAGATTACGTATCCTGTGCTGGCGCGTGACT…
Brassica_newGene_19	TAAGCTCAGGTTTTGATTCGGAGATGGTGTCATCCTTTGTTTCGAGTTCGAGCAGAGTCTCCATGATAATCAAAACCTCAGATTTGGAACGCGCTTTGAAGATACACGGTAGCATTCTGACAAGATTCTATCTTTGATTCTACTGAAGCTTTTCCCTGGATAAATTCTAGCAGTTGGAGAAGATGACCTTGAAATCGACGGCGATTGGAGGCATGAATAACGTGCAAGCAGCCTCAAACAAGTTTTGAAATGAAGATCCGTGAGTTTTCGGCACTGCCTTCTTCTTTCACGGACTGGAAGAGATGAAGCCATGAGTTGACCACGTATTCATCATGCAATCTATCATTATCTTTAAGATATGGGCTTTATCTGGGCCAAATTGTATTCTAAACTGTTTGTA
Brassica_newGene_2	GCCTCCAGCTCTTCGTCTTCTTCACCGTTTGTTCTCCATCGTAACAGTTCTCTCGATTCACATCTCCACAATCATAACTCCACTTCATCTCGATCCATCAATCTCTTCTTTATGTTTTCGTTTCAGTTCACTCTTTTCCTTCTACTCTTTTCGTCGACTAATCTCCGATGAAAGCCATATTGTGGCGACTCTTCTTCGTCATCATCATCGTGTGAACTCGCATTTATTACAACCCACTCTCTCCATCATTCAATCACGATAATTCGCTTTCGTTTCAGCTCCCTTTGTTTAACCTTCTATATAAATCATTCATTAAAATTTTTGATTAAAGCAAACTACTGAACACCATAGCCGACGAAACCCGGTTGGCTAAGACTGGTGGTGAGGAATCGGCCGGAA…
Brassica_newGene_20	GAAACACAAAGCTTCGCCAATATGCGTTTCGTTGTTTAGGGTTAGAATGTCTTCTGCTCTTAGTCGCGTCATTTAGGGTTCGTCCAAATGAGGCGCGATTCACCATTAGAGAGATTGTGGTGCAGAATCTGTGTCATGAATCCTTCTGCTGATTCTGATTAAGTCCAGTCCTTTCGCCTTCTTTCTATCCATCCAAACTTCGTAGCTTCGAGATTCATCGCATTAAAACATCTTATTAACTCTCTCAGCCACGATCTACACTTAATGTGTGTTAAGCTTCGTATAGAGGGTGCTTCCACAATATAAATAGCTAACTCGAGAAGGAGGGGAGAGCAGCGAGGATGGAGACGGCGGCAGCGGCAGCGGTTACATCGGGGTCAGAGAAATGGAGATCGGTTT…
Brassica_newGene_21	GAGGTTTGGATTGGAATAGGAAATCATCAAGATAAGATTCATGGAGATACGGAAAAGAGATTTCTTTCAGATCTCGGGAGATTTGAAGTGATAAGAGGAAAAGGGGAATTGGGGACACTAAGGAAAATCAGGATAATAGCGAAGCTGATCTCGATTTCGGTCATCATCAAGACGAAATTGCAGGATAATAAAGTTATTTTGATTACAAGGCTGACCAAGTGCTCAGGCAGGAGTGGACAAGTAATGTAGTGATTATGGAATGGAGAATAAGGCTACAAAGGTATGGCATTCTGGTCTACAGACAGAAGGACGTGACAATGATTGATGACTTAATGAAGCTAATGGATTACATTCTCTATGAAGATCGGGGGTGTGTAAGCTTCAGTGGTTTGGATCTGT…
Brassica_newGene_23	GGTTTATTCTTCTCTCCTTGGCACCGATCCAAGAAGAAGGGTTATGTGAGAGCTTCGGATAATTTCTCGTTGGATCGAACCGTACGTAGGCTATATAGATCTCACATCAAATCATTGACACGAAACCGATTTTGCGCCCGCCCTAATGGAATCGCCTGCAAGTGCGTCTCATTCGCCGAGTGTATCTGTTCTCTTAGATGCTCTTGAGCAGTCTGTATCTACGCCCAGTATTGCAAATGGTCTTTCACAGCGTCTGTTACGCTCGTTGCAGCTTTCAAATGAGAATAAACTCTCTTTCAAGGCCTTGAATGGACCCTGTCGTGTCCTCAGGTTGGCTTGCACTCAAGCCAGGGAAAGTAGGAAGTCTCTGTGTGTTGACCCTTTACTAGAAAGTAGTGA…
Brassica_newGene_24	TCCTTTTGCTGTTGGCTTAGGGTAGAAAGCTTTCGTGGAGATGGAAAAATGGGTATCTTCAGTTTTATGTCAAAAAATGGGAAGGGCTGCTTTGCCGCTGTTGGGAACGATGGATTGTCTTATGTTTCACTGAATCTGAAACGGCAATGTGTAAATGTGCACACCAATTTGGTCAGTAAGAAGTGGCATTTTATTTGTGTTTCCCACAGTATTGGAAGAGCTTTCTGGGGTGGTAGCCTCCTGAGGTGTTATGTTGATGGGGAGCTCGTGTCATCCGAAAGATGCAGCTATCCAAAAGTTACCGATGTACTTACCAGTTGCTTCATTGGTACAAGTATCACGTTGCCACATATCCAAGATAACGAAGGCCTGGAATCCATCCGAGACGTGTTCCCATTT…
Brassica_newGene_25	TTTGTGATATGAATCTAAGAAACAACAACAAAAAACAGAGTGAAAAAATGCCAATCAGACCTTCATCTCTTCGACCAACAAACCTCACAACCGGAAAGGCATCATCCGCATCGGTACATAAGCTGAGTCCGATCAAAAACTGGCGCATTTATTGGGGAAGAGACCAACAAACACGCTGCCACTGTTCTAAAGCTGTCCTAGAAAGACAGAACCACTGATGAGATGCGGATGGAATCTCGAGGTCCACCACGTGCTGCCACAGAAGACTCCAAGCTCAGTCGACTACTCCGAGAAAGAAGCTCCTCACACGTACCTGCTACTGAGAACCAGTAGCTGAATCCTAAGAGAACAACAACAACTTGGCTACCCAACCACCACACCTCCACGATAGCCAATAAC…
Brassica_newGene_26	TCCCCCTCTTTCTCTCTTCCTCTTTTGGTTTCGACAACAAAGACTGAATCTCCCGCCACCACCCCTAACAACGGCTCTTCTTCTCTGATGTAGTGTGTTCTCTGGTTTCCCTCTCATGAAACTCTTCATCTCCGGCGTGAATCTCTTCTTCTCCTGTCAAAATTGAAGGCTTGACAAAAAGAGGGTTTATGTTGTTGGAGCTGTATTCTTCACTGATGTCACAGTAGCTCTCTACCCTGTCTCCGCGGTCAAAACAAGGCTTTAAGCTGCATCCAAATATATCGTTGGGTCTGAATAAGACAGTGATAAAGAAAACAACGACGAGGAGAAGGAAGCTCAAGGCAGTGACACAGACTATAGTGAAGATGGAGAAGAAGCCAATGGCAAGAAACAAAGCAC…
Brassica_newGene_27	TTGTGCTCCATAAACAAAACAAAACCACCATTTTACTCCTCCCTCTTTCTCTTTCTTCGTTGGCTTCTGCAATTCGAAAATTGGCATCTCGCTGACGCTCTTCGCGAATCACGTCTCCACAATCTCCATAAACGAGGTGGGTTTCTCTTGGTCTTTAATCAATTCTTCTTTTTGGCTTGCGTCTTGGTGTAAATGCTAAACCCTAAATCGAACATGTCTTTGGGGGGGAGGGTGGTTCTTTAGCTCAAGCTCTCCGGGAATGATTCCGATGGATAATTACTGCGTGCCGAGCAGTAGTTCGAGCATGACTGCTTCCTCTGGATTCCATCTGACTCTGAATTCTCCGGTTGGACTCAAACATGAAGCTGCTGCTTTAGCTGTCGATTGGTCTCTTGAGGA…
Brassica_newGene_3	GGGGGCTCTTCATCTCCGACGAGTGGCAAGTGGTGAAGGTGTGGGGGAAAGCTCAAGTAATCGACAAAAACAAACCGTCTTCTCTCCATATGACTCATCTCCCTGCATAGTCTTCTTCTCTCTTCTCTCATTTCGAAGACGACGAACAAATCTCCAGGAAGGCGTGAAGAGTAAAAGTATATCTGTTACCTTCCTCAATGCCATTAAGTGAGCATTCCCCAATCCTCTTTCCTCTCTCTTAATTTAAAACTATTTTGACTTGATTCTCGCCGGAGCAGTTCGTTCGCCGGCGCATTCTGTCGGAGTCTAAGAAGAAGCTGCTCCCTCTTTAGTCAAGCCTCCTCATGAACTGAGCTGACCTCTGATCCGACGTCGTTCTCGATCTCAATCAACAATGTC…
Brassica_newGene_30	CTTCAAATTCATTTTTTCCAGAATCATTTCCAGAGGCGACGTAGACTCTGAACCCTTCCCTCTCAGAAAACCACCTCCTTTCTTGTTCCTACTAACATTTTCATCAACCTTCTCAAATCTCCAGTTCCCTAAAGATATACGGTCGTTTTCTCTCCGAAACTCACCAATTTGAAGCTTTAAAGACATGTGAGGAGGACAATAAGTTCCTGACAACCGTCTCCCACCGATACTGTTTGCGACTGACTGGTGCCTCTCTGGGCGTCTTAATATTTACTCTAAGCCTGACCTCCTTGCTTTCATCCGTTATGCGCTTCCTGGCACTAGGAGTTTGAGACTATCAAAACTTCTTGTTTCAGGAAGTTGTTTGACTTACGAGCTCGCCAGTGTTCTGTCTCGTGC…
Brassica_newGene_31	TAGAAACCAAAAGAAAAAGAGAAGCAATCGTGCCTCCTCCTTCTCCGACCACTCGCTTCCTCAGATCGCGTGAACATCACTCGATTTCTCTCTTCTCTCCCTGTCATCTCGCAGATCCAAACCCCAACTCGCACCGATCAGCGCGTGCCTCCTCCTCCTCCTCCTCCTCCTCCTCCTCCTCCTCCTCCTTCTTCTTCCTCCTCCTCGCGACTAGATTTCAGATTGGTCTTTCCGATTATCCGCCTTGTTCTCCAATCTCCGCGCGAGTGCTTGTCAATGGACATAGATCTTCGTCTACATTCAGGTGACCAAGGCGATGATTCAGCCAGGGGACTTGACAACGTCCTGCACAACTCAGACATAGACATTGGCAAGATCGAGGAAGATGTCATGGCCGCT…
Brassica_newGene_32	CAAGCAGCGTTGGCACAGGATCAATGACCTTGTGTGCAAGTTCTGCGGTGCGTATGAAGCTGCTACCAGAGAGAAAGCTAGCGGCCAGAACGAGAATGATGTTGTGAAACATGCTCATACAATATTCTACAACAACTACAACAAGAAATTTACTTTGGAACACGCTTGGAATGAACTACGCAACGACCAGAAGTGGTGCGCCCTGATGACTGCTAAAAAGGATGTAAGCTCGAAGAATAGGAAGTGTGAGGATGGAGCTGATTCAGAGACCTCTCAATCTACAGAGAACAAGCGTCCCCCGGGTGTGAAGGCCTCAAAGGCAAGTGGTAAGAAGAAGGTGGTAGAGGAGAAAAAACTTGAAGGGTTTGAGACAATGTGGACGATCTAGCAGCAGGATTT…
Brassica_newGene_33	AATTTCAAAATGTGTTTTCGGGCCAGCCAGCCATACTCTGAATTAGGCCTAATCTGTAGACGTAAAAAACGTGTGTGTTCTTCGATGCTCTTCGTTCGGCGGCAACAGAACGATCAATCTTCCTCACGGTTTCTGAAACGGAGTGCGTTATGGTTTTGTACGTGTTTAATCCCATTAATTCAGACGCCCACTACGAGTTTTTCAATGCGCTGTTTGCATCGGCGAGGATCTGTGATATCAGGTATAAATAAGTCAGTATTTCTCTTCTGGAAATCACGATCTCTTCATCCGATCTGAAATCAATCCACCGTCTCTCACCTGCCATCATTGCGTGAAGACAGAGTCGTTGCCGTGACGTTCGATATTCACTTCACCACCTCTGGTCTATCAAGGCGTGAT…
Brassica_newGene_35	ATAGCCGTTTAGAGAGAGAGAGAGAGAGAGAGATTGATCTTGGCTTGAACGAAAAAAATAAGATCTGTCATGGATGAAGAATCCGATTTGCTGATGTTTAATGGTTTCTTTGAGAAAAGCAGTGCAGAGACTTAGTTTAGTGTTCTTCGCGAATGGGTTCTTCTCAGAGGAATGCATATGTTGACATATACATACATTCATATGCATACATACATACATTCATATGCACACATACATACATACATACATACATTCATACATTTATATGCACACATACATACATACATTCATATGCACACATACATGCATACATACATTGTAAGAGCTCACAACAAGATCAGTGGTTATTGCGACTTCTAATTGCGGTAGTCATGGCAGATCAAGGTCAGATGTTTGTGA…
Brassica_newGene_4	AAAAAACTAATAAAATTAAATAAATAAAATAAAATAAAAAACGCAGCGATATCCACGCTGCTCCATCTCTCTCTCGCCAGATATCAATCAATCATCGACTCGCTCCTCAGATTTCAGATCCAAATCTACACACAAAAAGCTTCAACATGTCTACCTTCAGCGGCGATGAAACAGCTCCTTTCTTCGGCTTCCTCGGCGCCGCCGCCGCTCTCGTCTTCTCCTGTATGGGAGCTGCTTATGGAACGGCGAAGAGTGGTGTTGGTGTGGCTTCCATGGGAGTCATGAGGCCCGAGCTGGTGATGAAATCCATCGTACCAGTTGTTATGGCTGGTGTGTTGGGTATCTACGGTTTGATTATTGCTGTTATCATCAGTACTGGTATTAACCCCAAGGCTAAGT…
Brassica_newGene_40	CAGGAAACCCTCGTTAGACGGGAACCATCGAAAGCTGCACTGAGAAGAGGATCACGGGAAAAGAGAGAACCAGTACTGCATCAGTTCACTGGCAAGGCTGTTGTTATCTGGCCTCATGGCGGAGATTCTATTTTTAATAATGGTGGAAGTTTTTGCAACAATCTGATCAGGGGAGCGATGGATACCGCGATGAAGCCTTTCATTCCTCTCCCACCACAGATTGTAGATCACTGCTTGCCAAGTAAGGATGGAGAGGTATTTGCGATTGGGAGAGCCAGTTTGCGACAGGAGAGTGTGAGCGATGTCATCCCAGGATGGTGAGACTGAAGTTAAGGCAAAACGAGAGGAGAAGTGATACCAGACACGAATAGAGAAGGAGCAGTTGAAGTAGATATGGTC…
Brassica_newGene_42	AACTAGTGAAGCCAGAGAGATACCAACAAAGCAGGAGAAGGAGAACGATTCACAAGATGAGGATCACTGTGATGACCGCCGGCGAACAAATCATCACCCTTGACGTCGATTCACACGAAACCGTTGAGAATGTTAAAGCCTTGCTCGAGGTTGAGGCGAATGTTCCGATTCAGCAGCAGCAGCTCTTGTACAATGGCAATGAGATGAGGAACTCTGATAAATTGAGTGCATTGGGTGTTAAAGATGATGATTTGTTGATGATGATGGTTTCCAATGCCTCATCTGGTAGTGTGGGAGGGAGTGATTTGGGTATGAATCCTGATGGGTCAGCTTCGAACCCTGCAGCTTTTCAGCAGCATATTCGGGGTGATGCTAATATTATGGGACAGTTGTTCCAGA…
Brassica_newGene_43	GTTCCTTCTGGGTTTACAGAGAAGAAGAGTAACACAGTTGCAAGCCCAGCGAGTCAACCTTCAAGATCAGAGGGACCTGAGTTTGAAGCGAAGATTGCAAAGCTTGTTGAGTTAGGATTCTCCAGAGAAGCAGTAGTGCAAGCTCTGAGATTGTTTGAAGGAAACGAAGAACAAGCTGCTGGGTTTCTCTTTGGTGGATGAAGATAGATCAAAAATAAAATTGTCCCATTTACCAAAAAGGCCAACAAACTGTGATTTAAAAAGAGACTCTTTTCCATCTGCCTTTATTTATTATTTGTATTTTATTAGCTCTTCTTTACAAAACATAGCACTGGTGCAACTGCGAGAGACCATGTCCTCATGACTTCTCTGAGACCATGTCTCCATGACAATGCTGTT…
Brassica_newGene_45	GCTACACCACAGACAAAAGTGACATCCGTCATGACGAAAAGGGTGTTAGCGATGATCTGTATGATTTTCTGCAGGCTTTCTTTGCGGAGCACCCTAAGCTGACAGACAACGACTTTTACATAACTGGAGAGTCATATGCTGGGCATTACATTCCGGCTTTTGCTGCCCGAGTCCATAAAGGAAACAAGGCTAAGGAGGGGCTTCATATTAACCTTAAGGGATTCGCCATTGGAAATGGGCTTACAAATCCTGCACTCCAGTACCCAGCTTATCCTGACTATGCTTTGGAAATGGGTTTAATTACGCAATCAGAGCA
Brassica_newGene_46	AGATATTTAAAAAGAATTGGTAATTAAGGGCTTGTAACCGTAAGTTGTTTGGAAACGCGGTTTAGCTTATACAAGGTCCACGTAGGATAAAGGCTTCATCGTCAAATGACCATTATACCCATAGACTGAAGCCCTAGCGAGACAGATTGATTTTAGGACAGCTTAAAGGTTGAAACTTTGAGTGTGGAGGCGAGATCTGTGAGTTCAAAGGGCAATGAAGCACGTGGTGAAGATCTTGAGCCTGCTAGTGGCAGTCTCTGCCTTTTGGATTGTTCTTTTGCAGGCTGCAATAGTTCCACAAAGTCACACATTGTTGCTACCGATTTACTTTGTAGTGTCACTTGGATGCTATGGTCTGTTAATGGTTGGAATCGGGATAATGCAGTTCCCTACCTGTCC…
Brassica_newGene_47	GATATCCGATGATGACGAGGTTGAGAACGTTGTGGCTATGGAAGAAGAGAGTGAAAAGGAAGTGTCTTTAGATGGTTTCAGTGTGGAAAATGGGAGCTTGATGGTGGTGGATGATGATGATGATCCTCAAGCTGATAAGAAAAGTTTGAATCGCCCTGTGACTGATGTTTGTAGCTTTGAAGCGTATAGAAAGGCTCTCAAGAGCGCTGAGAACCGGACTTCTAAACTGAAAGCCAGAGGCTTTGGTGATTTTTTGAGAGAAAGGGGTCGTGGTTTGTTGCGAAGCTTGCGTTCCTTTTTCATACCAGAGCAAGAACCAGTAGAGGTTTGGCTTCTTTATAGTTTTGGTGTCTTAAGTTTGTGTGTTTATGTTTCTTATAATTGTTTTTTTTAGGATGG…
Brassica_newGene_48	ACCCCTCTCTCTCTCTCTCTCTATAGAATCCCACTGCTTTGCTTTTCCTCTTCCCTCTGTGCTTTCATTCATTCACCTCCTCTCTCTATCTCTCTCAAATGGTTTCAGCTACTTCAGTCATAGCCTGGGGCTCAGGAGAAGATGGGCAACTAGGAATTGGTAGCAACGAAGAGAAGGAATTGTTTGATCGGAAAACGGTAATAAAAGGATGTGGGTTTAACGAAGACGTTTTATTATGGTCGGAGGAGACGTTCAATCGGTTACAAGAGATGTAAAGAGAATGCGACAGAAGAGAAGCCGGCAACTCGAAGAGCTACCGGAAAAGTACAAATAACGGCAAGATGAAGCAAAGGTGAAAACCCTAATCTAGCCGCCAAGTGTTAGTCAGATGATTTCGGA…
Brassica_newGene_5	CAGAAACCCAAACCTAGGAATGATGCATCAATCGTATCAACTAACCTCCACCACTTCGTCTTCTCCGATTGAAGATCATACAAACTCACTCAGTTCTAATCGATCCACTTCTTATCAATCAATTCTCTTCTTTACTCATGTCAATCAATACTCTCTCTTAATGAATTCGTTTCATCTCCCTCTTTTTCTTTTTCTCCTTTATATATTGTTTTTCTTCACTTACTACAAACCAAAACCATGGCCATGAAACCAAACGGCAAGTCACCTGTCTCCTCGGGCAATGATCAGGAAGTTATGTTCTTCAAAGATATCTCACCAGGTCCCCACGAAACCCAGTTGCGCTACCGTCTGATCTAGAAATCATCATAAATTTCATCTGTTTTAATAAATGTTTTACGT…
Brassica_newGene_52	CTTCCCTTGCTCTTCTCTTCAAATCCATTTTAACGCATATTTTCACCACTAACTGCTCTAATCAAACCTTGCGTGATCTCATTCAATGGATTCTTTTCATCTTCCTCTCTATTTGTCTATTTACAAATCTCATTCTCTTGACTTATGTGTGGATTAAAATTGAAAAGCTTCTCTCAGACAATCATCCCAACCTAAAGGAAACTCTTCAATCTCCAGCGACCGCAAGACCAACGAGAAGACCGTCGCCTCCTCCGAGACTGCGAGACCAAACGGGAAGTCCACCGCTTCCTCCGCCATTGTGATGAAACCAAACGCTTCTACCGCTCTGTCCAAATCCGAATCGGACCATCGATTGCATAGAGTTTTAGATATGCTGGAGCGTTGCCGTGGCTGTGTAAC…
Brassica_newGene_54	CCTCGATTGTATCACCGGAACCGTTCTCATCCCCTCCTTGGATCCACAAGTGTCATCCATCTTCCGTTGGGTCTGGCGATTGCTCCGGGAATGAAGCAAACGAATGAGACGGCGGAAAGAATAAGCTGAGGAAAAACTCAGGCTTTTGGAGAAGGATAAAGGACAAACAGCGACTGAAAGGATTTCGGATACGAGAATTAAGATGTGTACGATAACGGCGAAGACGGTGGGATGTGAAAGCCGTAGGGGATTTGTTGGATAGAGAGTGTGTGAGGCCTGATGTGATATTAGCTGAGGGAGAAGAAGACAGTGATGATGAGGATGATGATACTGTGTTATTGCAATGGGATAAGAACGAGGACGTTTGATATCAGCCGAAGTGATCAGCATTTTCTATAA…
Brassica_newGene_57	AATAAAAATTATAGTTTCCGCGAGAGAGGAGAACAAAGAAAAAAACTGACAAAAGACAAAATCGACGGCGGCGTACGCAGGAGTAATCGACGATGATGACGAGGAAGAAGCACTCAAGGAAGTAGAAATCAAAAAAGGTAGCGACAATGATCGAGGAAGCTGTGAACGATAGGATACCGGTCTTCATGGTTTTTTCGTCAGAAACTAAGGCAGAAAACCAAAAATATGGTGGGATTCCCGTTAACGCTTCAGTTGTGGGCGTTTGAAGCTATTCCAACCTTGCTTAGGCGTTTAGGTGGGGACGACAAGCTGAAGCTGTTGAGTTATGTTTGTGAGAATCTCCCACAAGACACATGATTGGTTTTGGCGGAGGTGCTAGAGGCTGAGCATGATCCTCTT…
Brassica_newGene_58	TAGCGATATCTAAAAAATTACACTATACTGGCCGCCTCATTTCTTCGCGTTCATCAATCGGAAGTAGATAGTTTCTGGAGTTACGGAATCATTGGAAATCCAATCGTCAACTTAAATGCAAGCATTAACACTCTCCACTCATCCCGTGATTTATCATTGAAGACATCCCACCATTACTCCCTTGCTCATGATCTCCTACTATAAAATGGTATGTTCTACACCCCTAGATTCATCGCTCCAAACTTTTCAATCATAAGATTTCCAGAAATTGATCTACCTCCTAAAGACACGTTACTTCTGTGTTTGGCCGGAGACATCGGAGGAAAACTGTCGGAAGAATCTTCTCAGAGTAGAAGTTCTCACTAGAGAGGGAGAAACACAGGAAGGAAGAAGAATCGA…
Brassica_newGene_59	CAAAATCAAAGATCGTTCTGAATCAAAATCAAAGGTTCTGGGTTTGTTCTAAATCGAAATCAAAGGCGAGGGGTTTGTCCAGAATCGAAATCGAAGGCCATATGTTCTTATGAAGAAAATGAAATCGAAGGCTAGGAGTTTGTTCTGAATCGAAATCGATGGCCCATCTCACATGAATCTTCTGAAAACGAAAACGAAAACGAAATCAAAGGCTGCAGCATGGATTCACAAACTGTACAAAGAATGGCAATTCTTGAGGCAGAAAACGAATTGATGGACTTGGAGTATAATGAAGATGAAGACTCCCAAAAAGAGGGACATGATCTTAGTGTCAATGAACCTGCTCAGTCAACACATACTCAATGTCCAAAGAGACACACACACACTCCACGAGCTTCG…
Brassica_newGene_6	TTTTCCTTCTGTTTTATCGGTTTCTCATTAGCTTTTATAACCCGTGATCTAGTCTCTTGATTCATAATTATGTTTAGAGCTATCCTTTGCTTCATTTGATCACATCTATTTTCAATCATGGATCTTGCAAGAGTACTGTTCATGATCCAGTTTATTGGTTTTCTAGCTTATTTATTTTGTGTGCTCGTACATTTTGATTCCCTGAAATATGTAATCATGTATCTAAGTTAAACTATTATGTTATCAATAGTTGAATTGTGGTATAGATGGTATCCAATTTATATATAACTGATTCCATGTGATCACGCTGTGAATTTTGCGAGAATGTTTTTGTGGGTTTGGTTCTTGATATATATAGGAACATGTTTTTGTTTTTCGCATTTAATCCTGTAAACAACC…
Brassica_newGene_60	AAAACTTTCTATAATTTGTTTAAAGCAAGAAGAAGAATCAATGAATCCAGATTCCGATTACCCTCACCTCCCCAACATCAAGATCCACCACCCTTCCTCCCCTCGCCACTCCCACCACCACTCCTCCTCCACCCCCTCCGCCGCCACCCCCACCCCCACCGCCGGCGCCCGCCGTAAAATCGGAGTCGCCGTTGACCTCTCCGAAGAAAGCGCCTTCGCCGTCCGCTGGGCCGTCGATCACTACATCCGCCCCGGAGACGCCGTCGTCATCCTCCACGTCTCCCCCACCTCCGTCCTCTTCGGCGCCGACTGGGGCCCCCTCCCCCTCCAGTCCCCTCCTCCTCCCAACCACCCCTCCCAGGAGGATTTCGACGCCTTCACGTCCTCGAAGGTCGCCGA…
Brassica_newGene_62	AGAAGATCAACTTATTGGTTATAAGGGATGAGCTCCTTAAAGTCTGTAAGGAGTGGACGTATGTGGACAGGGTGCGACTAGTGTATCTGTGTATAATACATGGATTCGTCATTGCGAAGGATTTGAGAGTGTTTATCCCTCACGAGTTCATCCGTTTGGTGATGGATTTTGAGAAAATGAGGATGTATCCTTGGGGTCTTCGCGCCTATGATGAGCTGCTTGCATCAATATTCAAAGCAAGGGAAGATGTGCATCTGAAGAACAGCTATGTATTGGATGGATTCTCATATGCGTTTCAGATATGGATTATGGAGGCAATCCCAGACATCGGTTCTATGGTGGGTAAAAAGATCAAAAACAACTTGACGAAAGTGAGATGTAGGAATTGGAAAGGAAGTG…
Brassica_newGene_64	TTTGGTTTCTCTGTGAAATGTAGCTATTGCATATATATTGTCGTCATGCGTCAGAGAGAGCTCATAGTTTCTTTTATCCTCTATTGCACGATACCTTACCAAACCGACGCTTACAACAATTTCCAAAATCTACCTTTCCGATCCGAAGGCTGGCCCGTTGATTCCCGTTTTAGTTTAATAAATATCAGACAGCCTTTTTGGTTACTATTAAACTGAATCTACTTTGAGTTTCTTAGCTTGGTTAATGATTTATGTTTTGTCTGTAAACACTTTCAGACGGATCAGGGACAGCTGATTAGTTTCAAGAAACAGTAAGGAAGATGCCAACCTACTCTTTCCAGCATCAGTGTTTTCAGAGCACCTTATGGTCCTTCCAGGCCCTCCTCTACACATGCAGCC…
Brassica_newGene_65	TTTTACGGGAAATAAATGTCGTCTCTTTCTCTTTCTCTTTCTCTTTCTCTTTCTCTTTCAGTTCATCTTGACATCTCTTCGCCTTCGCTTTTTCAAAAATCTCCGAGGGAGACGATCTTTCATCTGTTTGTTCGTCGATGATCATGACTCTCTCTTGTTCGATTTCCTCGAAATCACATCCTCGGGTCTCTCTCTTCCTCGTTGATTCCGTCGAAACCTCGAACGGAGATGTCGTTTGATTCGTTTTTTTCTTCGTCGATGTTCTCCTCCAGACTCGTGCATGCAATCACCATGAAAATCGATAGGGGAGTTGTGGTTTTAGCAGCGACGAAGGGACTATGGAGACGATGATGAACAGAGGCTCATGTTTTTTGCTTGTCGAATCCGATGACTCAACTC…
Brassica_newGene_66	ATTCCATCCTTTAATCATATCTTCATGAGAGAACCTATATCCTTTCACCTCCCTTTGCTTCTCATGTTTTATAAACCTCTTCCTCGAGTCTCACCTTGATCCAATTTTTATAACCTCCATTCAACCAAATCAAACAATAGCAGTGAAATCTGATCAAATCTCCGGCAAGTTTCCAGTGGCCCCACATTTTAACATCTCACGTACTCAAAGTTATGAGCTGGAAAGCCGAAAGCCCTTGAATGATGTCCTCCCCTGCTAAGTTCTGATGCGGCCAAGTTCTCGAAGAAAGATCTCACTATCTCAGGCCCTCCGCATGATTACTTTTACCGGAGACCAGTTTCTGAAGAGAAAACTAACAAAGGAATGGAATTGATCGAATGATGCACACGAGCAGCTTGG…
Brassica_newGene_67	GTGGATCTGTACCGCTGTGAGCTGTGAGTCAGCTTCTCTTGCATCTGAGAATGTCTCACGGGTTATTTTTTTGTTCATGGTCAACTCTGATCCAGGGACCTTATCCTGATGGAGTTTTCTGCTTGTGCAATTACGACCACCTTATATTGATGGCCAGTCAGTTCTGAATTCTTTGACAGTGTCAGAACTTAATTCATGTGTTCTCAAATTCCCATCCGCAGTACCGTGTTGAGATTAATGTATCAGATACGTCAGACTCTGATGTGTTCGCTCCTCTCATACAGACATGGAATTGCACATCCAATTTATACGTCTCAAGGGTCACAAAACCTGAGGGTTTGTGTTAGGAAAGAGTGTGCTAAAAGAAGCTGTTGGATTGGAAAAGGATGACAAGGGAAC…
Brassica_newGene_68	CCAAAATCATCTACATATAAGAAAATATTTCACTTCACCATTGATCGATTAGGCGTTATCATATAAAGTCTACCCCAGATTTTATTTTCTTCAAACCCATTTCACATAAGTGATTCCCCCATCCAAAATGATGAAGTTGGTGGTTTTCATCTCGTTCTTGCTTCTGTTACCATTTTGTTCTTCAGGGCTTGAGGATGGCCATGGAGTTGCTCTTACTGATCAATATTCCTTCGGCAAGATTGAAGAGGATGATATCGAAAAGCTGATGGACTATCCAAAACCAGGTCCCAACGTACCTGGTGGGCCACGTTTCAGACGACCTCCGCATCCTATGAAGAAGCCATATCCTCCATTACACTCTATTTATCCATGATTATTTTGTCTGAACTATCAATCAAT…
Brassica_newGene_69	CAAGTAGAAATCAAAAAGTTCTCCAGAAAGAAAATCTAGAGTTCCGGCGTAGACAGTCAGATTCAATTTCACCAGAGGTTAAACCTTCTTCCCCCAATTAGCATCGATTTCACCGGTGAGAAGAGATTAGATTTCCCCGGCGAGCCTTGAAACCTTTCATCCGACCAGCGTCACTTTGCTGCCTTGTTTTCTCCGCCAGTGAAATTCTCCGGCGACGAGGACCACCGCTGCTTCACCAACCTCTGCCATCTTCACTGTCAAAACTCCAAAGTATCTAACATCTTTAATTAATTTTTGGGTTATGGATTCTTCTAGCAGTAAGCGCAACCATCCATGACTACTCTAAAAAAAAGGCAAAGCTCCTAGCCAGCAAAGGAGTATGAGCTATTATAACTATTT…
Brassica_newGene_70	GTTTCAGATTTACCACTAATCTTTCCATCTATTGATGATTCTCTTAAGTCTTCGCGAATCTCATAAAAACTTACCTTTCCCACAATCCTCTTTGGAAACATCTTCAGCTTCCATGATTGGAAGGGCTTGCCTTTGATGATTTCTGTTTTAAAGCCATGGTTGGAAGATCTACAGATTGATGCGATTTTAGGTTTACCGGACAAGCCATGTGAAGAAGAGGATGGAATCAGATTTCTGAGTTCATGAAAATCTGACCGAAGATGCATTAGATTGAATCAATGATATTGTTTCCACCATTTGTGAAAGTCGCGACTCTTGCGTAAGAATACTTGTCTTCTCAAAAAATTATCCAAATTATGTTGTAGATCTCCAATAGTTCGACTTGGATCCAATGGTACT…
Brassica_newGene_74	GGATTTTCAAGGCTGGTATGCTTAAGAGTCCATCCAACTTTCTGTCTTATGCATCCGACGGAATCGTTCGTCTCGTTCACATCGATTGATGGTACAAAGCATGAAGTTTGGCCAGACTCTGGAGAGCAATTATATGAAGGGAACAACCTCCCACATGGTGAATGGATGCTGGTGGATAAGAGCCTCAATCTAGGGCTGGTAAACAGGTTCGACGTTAGTCAGGTATTCAAATGTGTTGTTCACTGGGACTGTGGAACCGTTAACTTGGAGTTATGGTCTGAAGACAGACCTGTCTCCAAGGAGTCACCTCTGAAAATAGAGCATGAATATGAAGTCGCAAGTTTCCCATAACTGTGTTGGATCTATCTATCTTACGATATCAACTCATTCCCATGTTCT…
Brassica_newGene_76	AGAAACAGAACACTGTCCTTACAGAGAGAATCCCTGGTGAGAAACCGAAGAACAAAGGTAAAGAAAAGCAAGAAAGTTTCTCTACCCCGAGGACGGTCTCTGGTCAGAAAGGGAAAGGAAAAGCTTCTTCTTCTCCTCCGGTTTTGAAACCCCGAATGCATGTGGATATGAGTTCATCACAAGCTGCCATGTCTGTGGAAGCAGTGAAGAACAAAGTTTGGCTTTCACTAATCGCTGCCCGGAATCAGAACACTTATAATAGGCCTGTACTGCCACAAATCTGCAGTCAATACATACGAACTGATGGAAACTTACCGGTCTCATATCTCAAGAAGTATGTAGCGAAGAAGCTCGGTCTGCAAAGCGAGAACGAAGTGGAGATATGGCTAAGGGAAGAGA…
Brassica_newGene_77	AAAATGCATTGTTTTCACCCAGACAAAACGGGATGCTGATCGCCTTTCATATGGCTTGGCAAGAACCTTCAAGTGCGAAGCTTTACACGGTGATATATCTCAGAGTCAGAGGGAAAGAACACTTGCTGGTTTCCGTGATGGGCATTTCAACATTCTTGTTGCCACTGATGTTGCTGCCCGTGGTCTTGATGTTCCTAATGTCGATCTGGTGATTCATTATGAGCTTCCAAATAACACGGAGACGTTTGTCCACAGAACGGGGAGAACAGGACGTGCCGGGAAGAAAGGAAGTGCTATTCTCATCTACAGTCAAGATCAATCCAGGGCTGTTAAAATAATTGAGAGAGAAGTCGGGAGCCGCTTCACTGAGCTCCCTAGCATTGCTGTTGAACGTGGTGG…
Brassica_newGene_78	GCCCCCTTCTCTCTCTCTAAATCCCCAATCCTCGATTCTAGGGTTTGCCGTTTCCTTATCTGAATCCGAAATGATCGCCACCGTACTCCGCCGATCTTGCCTCGATGCGTCAAGGCGGACTCTCTCCTCATCGCTGACCTCCATCAACGCGGTTCTATTTCACCATTTTACTCCTTCTGCCGCCGCCAAAGTCTCCGATGTCAAGCCTAGCTTCGCTCTCGGGAATCAGTTTGGCGGTAAATCGAGGGGATTTCATTTTCAATCTGGACCCTCGGAGTTCAGATCGACGATGGTGTCTCCTGCGGGGTTTGCGATATCTGAGACTAGCGACAGAGCAATTGCAGATTCAGAGAGCAGTGGCGATGGGCTCGCGATAGCTGAGCTCGGGATATCTCCTGA…
Brassica_newGene_8	ATATATTCTCACTTCCTCAGTGGTTATACTTACAGATCATCTCCAATCAATCTTATCTTTTCATTACCGTCTGCAATGAAGAGATACTATCGAGATTTGTTGCTCATCATCACCATCATCTTCCTCTTCATCTCCTTTGCTTTTGCTGAAGAACTTCAATGTTGTTCAGACAAAACAGACTACTTGGTTCACAAAGAGAGACCAGCCGTTGGAGTAACTAGCAGCAAGAGAAATCATGGAAGAATTTCGGAGGTGAGCAAGGCAAGAGGCGTTTATGGAGGAGGGTCACTTGTCAGACCTACAGGAAAGAAGAACAGAGCCATGTCCTCCATGACCAAATCTGCTTCACTCGCTGTGCTTCAAGTAACAGCTGCAATTCTAGTCCATCTTTTCTTCCAC…
Brassica_newGene_80	CCAAAACGTATCGTGGACTTTTTTTTATCCTTTCCAAGAGTCCTCTCATTGATTCCTCTTCCTTTCTTCTCACCTTCTCTGCAAAACCTTTCCCGTAGCCAGGAGTCACCTTTTTTTTACTGCGGTTTCCGAAAATTTTATTCTCGAAATCGACTTTGGTGTGTTTTTCTTAGAAATCCTATTTATGGATTTATGATTCAGACAAAAAGAAACAAGAGCTACAGAAGGTGAATCACGAAAAGTTACAAAGGGATTTACGCAGGCTCAAAGTATGATAATATGAAACTGAGGATACTTCATGATAAAACCCACCAAAAAGAGAAAAGAGGAGGAACATAGCAGACATGTAAAAAATAAGACATTTGATAAAAGGAAGATATTGCCCTTGGAGAATTGTAT…
Brassica_newGene_81	TGAAAACTCTCACAGGAAAGACGATCACTTTGGAGGTTGAAAGCTCCGATACCATCGACAACGTTAAGGCCAAGATCCAGGATAAGGAGGGAATCCCACCGGACCAGCAGAGGCTCATCTTTGCCGGCAAGCAGTTGGAGGATGGAAGAACTCTTGCCGACTACAACATCCAGAAGGAGTCGACTCTTCATCTCGTCCTCAGGCTCCGTGGTGGTATGCAAATATTCGTTAAGACGTTGACGGGAAAGACTATCACTTTGGAGGTTGAAAGCTCCGACACTATTGACAATGTCAAAGCCAAGATCCAAGACAAAGAGGGTATCCCACCAGACCAGCAGAGGTTGATCTTTGCTGGAAAGCAATTGGAAGATGGCAGGACCTTGGCCGATTACAACATTC…
Brassica_newGene_82	CAGGGTTTATGCGAATCCTTAACTGCAGCATGTGAATAAAAAATTAATAAAAAAGTGTGATACTGAGAAGGAGCAGTCCGTAGAGAAGGGTTTAACGGATCGAATCCGTAGAGACGTGGCAACTTCGTATTGGACCGGTCGAAGGGTAAACGTGCATTCAGAAACAAAAATGAAATCATTTGCGAAGAAGAGAAAAAAAAAAGGAAAGACGACGGTTTATGCGATTCGATCTCCTCGAGCCATCAAGGTTTAGGAAAATGGGACAAGACTACAGCTACACCCAGCCTTCTTCATCTGAGGCCTCCTCCCTCGATATAACTTCTCTTCTTCAAGCAGAAGCTGATATGTACGCGGAAGAAGCGCAGAGCGGGCATAACAACTCCGAGCCGTATAACTACC…
Brassica_newGene_84	CTTTAATTTCTCCTTCAGTTTCGTGGATCCATATATATACAAACCAAGCTAGAGACGAACCGAATTCCTATTCATTTCGACCATGGCGTCTTCTCAAGTTCATTTCCGGAGCTTAAGGCCGGCCGTTGCAAGCAGATGTTTCACACCAGACTCCTGCAATTTTACGATGGCCGGAATGTCAATAAAGGTGGGGAGCTGATGGGAGTTGACATGTTCCTTATAGATGTGAAGACCTAAATCAATTATCAACAGGCTCACACTCAAACACGTTTTGAAAGAATGCTCGCTTTATGAGCTCAGTGTTTTTGATGTTGCAAGAAGCAACACTAACTTCAGGTTTTGTGATGCTCCTGTCGCTATTAGATTCACTGAACAAACATGAGGAACACATTCTCTCTG…
Brassica_newGene_85	CGTGTTCTTCTTTCCCGTCACCAGAACTGATGGAGATTATAGTTGTGCAGACGATCTTTCATCTTCTTCTTTACAGTTCGAAACGATACAAATAACCGAGTTATCCTCTTTAAACTCTCCATTAATGGTCATCCACGATCTACAATCAATGCGAATTTTTATTATACAAGGCGGTGGATTTCGACTATAAAAAGACTGTCCGCTCCTCTTCCACCGTTGAAGTTCGCTTGCTCTGTTTCTAAGAGGCCAGGAAACAAATACGATGTTGATGTTAGTTTCTCTTTAAGAAACTAAACTGGTGCTGGTGTTAGTTTCTCTTTGGTCTCTTGATTAAAAACTGTTTCTTGGTGAAACTTTGGACACCTTGAAGAGGGCGATTTATGTACGAGATACAACTGC…
Brassica_newGene_87	TGATGTTCTTCAGTTTCTGAATTTTTTCACCGACCACGAAGTTTCGAAAGAGTTATGGGAGATGAATATTCACATCCAATCTCTGGTGCGAGCTGCCGTTCGCTTCGATTCGTTTGGCTTTCTTCTCGCCGTCAAAGGGAAATTGGAACCGTTACGGACTCCATTCAATCGGTGTCATTAACAGCCTTCTTAACTCCTTTTTCCATGATTCTTCATTCAATGCATCCTTCATTCACTATCTTCCGTTCTCTGACTTTGCATCTATAAAGAGGTCGAGCAATA
Brassica_newGene_88	TTTTTGATTGATTAGCCTTGGATCAACTCTTTATAGCTCTGATACTTATTATTTTTTTTACTTGTCAGGTGGGGGATTTGCAGAGACCGCTTGTATCTCATGATGAGAATCTGATCCAAGGCTAAAGCAGTGAGGTCTCAAGGAAATTTGATTTAGAAGAAGCTTGTTTCCAAAACGAAGGCCTGTTGCGTTCTTCTCTCACTGAGGGACGATGGGTTTACAAACCAAGGCTTCCTTCTTCTTCTTATTCTCCCCATCTCACCCAAGGCAAAGTCTTTCAGCATCCCTCTTCCCTATCCAGTCGGCATTCTTGAGCTTATCCATCGGGTCCTTAAAATTTATGAAGGTGAAAGCTTTGATCTACAAATAATCTCTGAACCTTCTGACAATGCTTTGGTG…
Brassica_newGene_9	AAAAAATATCTCTGAAACAAGAAATTACATCTATGGTTTCAATCACTCATAAGGATGATCAGATTGTGGAATCCAAAGAGATCACGCCAATATCTACACCTAAAAACGCATATGACTCGAACAGTGATGAACTGAATGATACTGATGAGGAAGAAGTGAACGTATGTGATACCTGTGGTGTTCAAGGATTTACAAATAAGCTTGCCATTTGTGATAACTGCGGAGTTGGTGCAGAACATACTTATTGCATGCCTGAAAAACTTGAGGATGTTCCCGAAAGATGGTCTTGCAATGACTGTGTTGAGATGGGAGAAAGTGAATTTCAAAAACAAAATGATTTAAGCACTCAAACGTCTTCTGAAACTGTAGGTCTGGACTTGAACATAGAGCCTAACCTAA…
Brassica_newGene_90	TATTGTTGTCGGAGAGAAGGCAAAGTTGTAGTTTGGCATCATCGCCCTCAGAGAAACCTAATCTCTACCTCTTCTGCCCCTTCTGTAATTCCCGATCACACCCTTTTCTCTTCCCCCTTCTCCCCATCAACGATTTATCCTTTGTTTTACCCGCCAAATTCAACTTCCCATCTCCAACGACTCATTTCCCCCAATTCGATTCCCAAATCGAAACCCTAGTTTTAAGATTCACGGAGGCTTGGATCTTCTCTTCTCTCTCGTTTCAGAATTTTAATCCTCCTTCATCAACCCTTCTGTTCGTTGAGGAACTTACTGTTCAGTGAAAGTGAGGATATGCACTAGGTACTGATAACGCAAAAGATCTTTGTTGTCTGCTTCTACAATGGCCAATCGCGATTT…
Brassica_newGene_91	CGTAAACATTATAATCAGACAAAAAACCAAACCATTGTTTCTCCTTCTTTCTTCTCCAATGATATCGTTGTCCGAAGAAGACCGCTAAATGTCAAAAATACAAAACCTCCAATCTCCTTCCACTAAATCTCTCTCTCTCTCTGTTTAATCTTGTAATCTCGTTTCTGTGCAATGGAGAAACCACCGGAAAAAGTGAACAAGGGGTTTCAGAGGCCCAAAGACCAAACCGGTCTCGAAATCGAAGAAAGGCTGAAAGACTCAGTGGTGGAGCTCCCGGTTTACATGGTCCCGCCGTCCTCCTCGAGTACCTCGCTGCTGAAGTGTTAGAGAGCTTGCTGCCAGAGACAGCAAAAAGTCCGACGACGATCGTTCTCAGCTTCTTTTCCCGATTAGGAACTA…
Brassica_newGene_92	TCTCTCTCCTCTCTCCTTATCTCGCCCCCTTTTCTTTCTTCTTCTACTCCTTCCTCCTCGAAGCACCAATCTAGTTTCAAATCCCATCCTCCACTCTCTTGCGTATTCGTATAAATACATATACAGAACTGCTCAAACCTTTTCGATTTGGTCCCAGATTCAGTTACCAGAAGCTATATTCGTTTGAAAAATAGAGGATGGTTGGGAGTGGTACTAGGGTTTCGATTCCGGCGGATACCAAGAAGACGAAGAGATCACTGCTGGGAACTATAGTGAGGATGAGATTCACGCAATCCTCCTTGTATGCAATATGAATCCCATGACGCTGCTCAACGCCTTCGTCTTCAGGATCATGTCACTAGTTGATGTTATTGTTTTGTTTGATGAGCACATAATGGC…
Brassica_newGene_93	GGGGGTAACGATAGAATGCAAATGGTCAAGGTGTATCAATTCTTACCTTTCCAGACTTGGATTTGGTCTTCTTTATTTCATTAAACATGGTAAAAAATCTCAATTCAGTCTTATCAAATTCGATAATACAATCATGATTTTCTTTTCATCTATAAAAACGGTTCAAATAGCTAAACAATCTTGGATAACACCTTCTTCATCATCATTTTGTAATAATATCATCTGAAAGTAAAATAATGAAAACATCATCAATGAAGTTTGCTTTTGTTTTCTTCTGCGCCATTACATGGGTGATGAGTATAGTAGCAGTTCCAGATGTTGAAGCAAAACAGTTAGCACCAGAAGAAGCTCCTTACGTTTTGTTGCATCGTGAAGGTTCTTCACAAAATGAATCTCCAC…
Brassica_newGene_173	TCAAGCATGCCTGGTCTCGTTTGGGTTCTGAAAATCGAGGCAGAAACAAAAGGAAACTAATCCTCAGAGCTCGAATCCAACCCTAAATCTCAGTTCCCACAAAAGTTGCTTTCAACTACAAACTTGGTGCTTGGATCTGCTTCAATTGGTGAATTCGTTTGTACTCTACTCCTGGATCGATCTGGTTGGGTTTTTGAATTTGATCGGTGGTTTCAGAGAGATGAACAACGGAGAGGAATCCTCCTCGAGAGTGGAAGAAAGCGGCGGCGGCATGGATGCCTCTCCGTGTTCATCGTTACATTACTCCTCCTGTGGCGAATCTGAGTTCGATCGGTATTGCAGTGCGAACTCGGCTTTGGGAACGCCTAGTGTCTGCGGCTCCTCTGGCCCCTTTCACGA…
Brassica_newGene_174	AAAGGCGATGGCGAGTGCGATTTTTTCGACAAGATGAAGATAGGATCGAGTTTTGTGATCAGTGTTTCTTGGGAAGATTATGATGACGAAATTGGGGGGATTGTTACCCTAAGGAGGAGATCGGATCGAGACTATGAGGGGAAGAGGTTTTTTGGGCACCAAAGTTTTGGATCTAATTGGTTTTTCTGGATTGGAAAGGCGCTTGGTGTATTCGAAGAGGGTTTTCCTCGATTGATGGTAATGGAGTTAGGGAGGTTGGATCGACTGGTTAATCAAAGGTATCAAGGTTCATACAAGGAAGGTGTAGTTCTGGCAATTATTCAGATGCTTCTGTATGACTGCTCAAGGTACGCTTTCTCGGATCTGGAAAAAAGGATTAATGAGGGGCAATATTTGGAT…
Brassica_newGene_191	CTTACCGAACATAATCTCTCGCCGCCGATTGTCACCGTCGTGAGAGTTCCGATCGTTAGCGCAACCTTATAAACAAACGAAGCGATGAGCATGTTGTTATCTCAGAACGTTCCGACAACTAAGGTTAGAAGAGAAGAAGCCTCAGACGATGAGGCCAAGGGAAAGAGAAGAAAGATGGAGGAAGATCAAGCTGAAATGAAAAAGCTCGAGACTTTGTTATTCGGGTCTCTCTATAACCCTGCCACGTTCGATGATGGTTCCGCTAATTTGTTTCATGTGAACCGTTCTGCTGTGACGCTGACGCACACACCAGATTACGATGATGATGATATCAATCAATCTGAGGGAGTTAGAAAAGGAGAAGCTGCGTGGGAGGACGAAGAAGAGAGAGAGATAAGC…
Brassica_newGene_192	TCTCTCTCTCTCTCTCTCTCTGGATCGTGAGGTTTAAGCTGGGTTTAATCGCATTCGTAGCCCTACAATTTGGCGCCTTCCCCTCTTCAATTGAGTTTCTTGGTATCTCCATAATCCACAAATCTCCCCCAATTTCGCTAATTCGCTCAGGTTTTGTTCCGAGTCCGTCTGGTGCTTCGTCCTAGTCGATTCTGCTACTCCGGAGGTTTAACGGCGGGGAAGGCTTCTTCTCCGGTACCGAGAGGAGAAGTCGTGTGTTTGTGGGGGAATGAGTTAAACAACTTTGACTCAAGAGGATGGTTCTACATGTTACTACTCTGTGCAAAGCTATAAGAAAGGTTGAATATGACCAATGGAGGAGGCGGGGAGGGTGGAGGAAGTGGGAAAGGCAATCTTTTT…
Brassica_newGene_193	CAAACTTTGCGTATTGCAATGGTTGTGATGATGATTTTGGTAACAATCGAGTGTGGTAATGGAATGGATACTAAAGACCACCGTGTGTGTTTCAAAAACTGCCTAGAGAAGTGCCGCATAGATGATTACACATGTCAGTTGAAGTGTGAAATAGAATGCCATTTAACACCACCGGCTCTTCTAAGTGAAAAAAAAGAAGGCCAGCGTGTGTGTTTCAAAAACTGCCTAGAGAAGTGTCGCATAGATGATTACACATGTCAGTTAAAGTGTGAAATAGAGTGTCATTTAACACCACCGGCTCTCCCGGCTCTTTTAGGTGAAAAAAAAGAAGACCATCGTGTGTGTTTCAAAAACTGTCTAGAGAAGTGCCGCATAGATGATTACACATGTCAATTGAAG…
Brassica_newGene_194	AACAATCTTGCTTTGTGAGAACTTCTTTTTCCTTTGAGTTTATATCTGTTGAGATTTAAAAAAAAGAAGTTGCAAAGAAAAATGGCAGGAAAAATGTGTATGATGATGATGGTGCTGATGGTATTGGTGATAATGAACTGTGGTCTAAAACCATGTAATGGAATGGATACTAACGTTCCCACACCACCGTCTCTCGCAGGGGAGGAACCTGAAACGCGACCACAAGACATTGCTCACTGCTACCAACAATGTAGCCTCAAATGCGGCTCTGACGGAGATTGCTTCGTAGCTTGTTTAAAGAAATGCCGCGGAACCTCTACTCTTTTTTAATTTCTCATACAAAGAATGATTCATGTTTTGTCTGTAAAACTATGC
Brassica_newGene_195	AAAAATGTCAACAACGCACATGACATGAGTCGCTATAATAAAGATTAAACGCGAGAAAAAAAAAAGATCACTGAAACAAAAAAAGAGAGAGAGACATGGCCACTGAAGGAGACGCGACGTTTCCTGCTGCGACTGCGACGAGCGATGCGGCGAGAGGTACAGGCGGCAAATTAAGGCGACAAACCGCGAGGAGGCACTCAGCGACGACGCCGTATTCTCGACCGCCTCAGAACCAGGCACAACGGAGGCCGTGGATCTCGAGAATCGTCGATCCCGCTTATCGGATTATTTCCGGCGGCGCCACGAGAATACTTCCCTACTTCTTCTCTAATGCAGCCTCCGCTCCTAGTGCTCTCACAGCTCCACCAGAAGATGAAGATCGACACCAAGATGAGTTGC…
Brassica_newGene_196	TTTACTTGTTTTGTTTATGTCGGCTCACAAAGCTGTCTCCTTTTGTCGTAGCAGAGAGAGATATATATTATGCTTGAAAATTAAAAATTTCCTCTAATTAGTAAAATTGAGGAGATGGGTTTAGTTGCTTTTGTGATTTGGATTATGCTTTAGATTGGGATCAAACTACTACTAGTAGTGAATTAATCAGTTCAGTTAATACGTGTTTTGTTTTTACCAGTTTTAGTTTGGTAGGTAGGAGTGGTGCTAATTTAGCTATTTGTGTATAGAATAATTATCACTTAATGCCAAAAAAAAATGTACTTTTGTTTTACCAAAAAGAATTTTGGCTTTGGTGTCTCTTGTGATGGGATCAATGTGTAAAAAATGATTTTTGTTTCTCTATTTTCCGAGCTAAAC…
Brassica_newGene_197	CCATGCAAATAAGTTCTGTTGTGCAGAATCGTGGCTCAATCCCTCTATTTTGGTCACAGGAGACTTCACGGATGAATCTTAAGCCGGATATAGTATTGTCAAAAAGGGACCTGATCTATGAGGCAACTAGACTTCATTTTGAGAACCTTGCAGAGCGATATGGAATCCCCATCATTATTCTGAACTTGATCAAGACAAAAGAGAGGAGACCCAGGGAGTCAATTCTCCGGGCAGAGTTTGCCAATGCAATTGATTTTATAAACAAAGATCTACCTGAAGAAAATCGTCTAAGATTCCTCCACTGGGACTTGCACAAACATTTTCAAAGCAAAACAGCAAATGTCTTGACACTTCTTGGCAAAGTAGCTGTATGTGCTTTGATGCTAACTGGTTTCTTTT…
Brassica_newGene_198	TAGCAATCGACTTTATCTCTCTCTAGAAACCTCTAACTTTTCTCTAGGAAAACATTAACAAAACAATCTCCTTTCAGTGGCCGGTGGCTATCGCCGCCGGTTACCATCTTTCTTTTGTTTTTTGATGTATATACTTTGCTCGGCAAATTCTTTCTTTCGCGTTAGCGAACTTTCCTTTCGCGTTGGCGATCTTTTGTTGTGATGTTTCAATCGGAATCGGAGTAAAGCTACAACGCTATTCGTTTGTTCTCCGATGAAGATTGAGTTTGAATCAATCTCTGCTCATTAAGATTAAGCCGTAAAGTTGGCTTTAAAGTGGAGTATCCTTGATAGAAAGGAAGCCGTGAAGTTGGACTAGTCTTAGCTGATACTAATAAGGATTTAGATAAATCGGCATCT…
Brassica_newGene_199	AATATTTCTTCCACGTTCAAACTCACTTGACACGATTTCAAACTGTTTTCCTCTTTTATATAATTTAATCTCAATTTCTTTTACTTCTTTTTCTATCTTCTCCAGCAAAACAAGAGATCTTTTCATCTCTCTTAAAAGTTCAATTTCAATATCGGGTCTTCATATCTTCTTTCTTTTCTTCTGCTTTTTTTCTTTCTTTTTCCTGCACAATTTTTTATTTTTATTTTTATTCTTCATCTAGATTAATACTTAAAAGTCTATTAACGACAAGATTTTAGATAGATACAGTAAAATTTTGGGAAGCAATTGATACTGCCTCTGGAAGTCACGGTTTGGAGAGAAAGAATGGAGCATACGAAATATTATTCTTGTGAAAAACCTATAACTACATTCAAGGCC…
Brassica_newGene_200	GAAGAAGAGAGAAAAAAGGAATCAATCACACTGTTGGGAAAGCAGCCAAGAGAATCGGTTTTCAATCTCTCCGAGAATCAAATGGCTGCGGCGGAGGCGATGTTCGGCTTTCCGCAGGCGTATCTGGAGAGTAGAGAGGTGAAGGAGACTAGCTCGCTAGTAACCGAACTCTGCCGTCACTTTTACACACAGGGTTGGGTGTCCGGAACAGGAGGCAGCATCACCATCAAGGTCCACGATGCTTCTATCCCTAAACCCGACCAGCTCATCGTCATGTCTCCTTCAGGTGTTCAAAAGGAGAGGATGGAGCCTGAGGATATGTACATCTTATCTCCTAATGGATCTGTTATATCTGCACCCTCTCCTAAGCCTTACCCTAATAAGCTTCCCAAGTGTACT…
Brassica_newGene_201	GACCCGTCGTCGATTCTCCAGTATCCGTCGGAGGAGCCCAAGAGAGTCGACGGAGACGAGGTCAATTTGCATTGCACGAGCTGGAGATTCGCCGCGGAGACCAACAACCTCGCCCCGTGGAGCACGATTCCGGCGGAGTGCGCTGACTACGTCAAGGACTACGTGCTGGGTAAAGGGTACGTCGCCGATCTCGAGAGAGTCTCCGAAGAGGCTTCGGTCTTCGCGAGCACCGTCGATTTCTCCGCCGGCGACGGCAAAGACGCTTGGGTTTTCGACATCGACGAGACTCTCTTGTCCAATCTTCCGTACTACATCGACCATGGCTTCGGGCTTGAGGTGTTTGATCACTCAGAGTTCGACAAGTGGGTTGAGAGAGGAGTGGCACCAGCCATAGCACCA…
Brassica_newGene_202	ATCTTTGGAGAAAGGTGAAAATTTTATATGGGAGGGGTAACGTCATCAATCGCTGCTAAATTCGCCTTCTTCCCACCAACACCACCGTCCTACGAGGTGGTAGCCGACGAAAGCTGCGGCGGACGTCTGTACATACCGGAAATCCCACGGCGCGACGACGTCGACATCCTCAAGCTCCGAACTCGCTGCGGGAACGAGATCGTGGCTGTTTATGTCAAACACTCCAAAGCTAATGCCACGATTCTCTATTCTCATGGTAACGCCGCCGATGTGGGACAAATGTTTGAGCTTTTCGTCGAGCTTAGCAATCGCCTTCGCGTCAATCTCATGGGGTATGATTATTCTGGTTATGGTCAGTCTACAGGACAGGCGAGCGAGTCAAACACATATGCTGATATA…
Brassica_newGene_203	TAGAACTCCATAGAGCTCCATCGATCGCCGGCGAGAAAAGATAGCTCTGACGAGCTCTTAAGAGTCTGTGCAAAGACATATATGTTGGTAGTTGAGTGAAGTCGTGTGGAGCAGTGCCTCTCTAATGGCAAAAGCCTACCCCATGCAAGAAGAGGAGACAAATTGTTGGACGTAAGATCCTCGATTCAACTCCACAGATGCCAGATCAGTGAAAATCCAAGCTAATCCCGTCGATTTGTGGTCGGTTCTCCAAGAGGCGTCGGTGTTGCAGTAGATCTCATGTTCGATGAGGGCATATGGTTGTGGAGGAAAAGGAATCATAGGGCGTGGGGAAGAGTGAAACGATTGGGCTGATTCCCATTCTTTGAGTGCTAAAATTGCTTTAAGAAAAGTTTCATG…
Brassica_newGene_205	AGGCCCGCTCCTTAGGGACACGTGTCAAGCTGTGGTTGAAAAAAAACCAAAGTCTTTTGATTCTCTCTCTCTCTTCCTCTGTTCGTCTCTCTCTCTTCCTCTCTATCCCTTCGTCTCTGTCTCTCTGATCGGACCTCCGTTGGATCTCTGTTCCAAGTCGAAACCAGAGAACTCTTGTTTAGAGTTGCGATCGTCTCTCTCGATCTTCTCCAGCCCCTTTGATTGTTTTTTTTTTCTTCTGGGCGATATAGGGATGCAGATTCTGGTTTTGGTTCTTTGCAAGCAAAGGAAATGTTGGGTCATTTAGAGAGTGTTCTAGCTAATGAGCCTGTTGCTGTCAAAAGCGACCACTACACTTGATGAAGCCTTTTGATTTCGAAACAACCAGAGTCTTTTGCA…
Brassica_newGene_206	TTGCGTCTCAATCAGCGTGTTTAAACCTGCTGGGAGTTAAAGGAGCGAGCACGGAGTCACCGGGGATGAACTCAAGGAGGCTAGCGACGATAGTGGCGGGAGCAGTTTTGGCGGGAGAGTTATCTTTAATGTCAGCAATAGCAGCTGGACAACTTGTGAAGAGTCACATGAAATACAATAGATCCAGCAGAGACATATCTGGAGCAACGACAACAACATGATCTGAGTCATCATTGTCGTCATCTGTGTGGCCCAAAACTAGAAGGACAAAAAATCTAAAGAAGGCAGGCTTTTACAACTCATTCACTCATAACTCTCTGGTGGACATGTTTAGCCATGAAATGGTGTTCATATGATAAAAATGTATGCAGTTACGTTTGGGGACAAGAACACTCAGGA…
Brassica_newGene_207	GGATAAAAACAGGCCAGAAGATACTTTGCCCTTTATAAAGCAAAAGAACCCAACGGCCCATATTCAACACTGCTTCCAACATTCACTCGTCTCCTCTAAAACTCATTCATCGCCTCATTAAAAACACACATTTCATTTTCATTCATCCTCTCGCTTCTGACCTGACCTGACCTAAATCATCATCATCGAAAATGGTTTCCGCGCGTGAGGAGTTCGTGTACATGGCCAAGCTCGCCGAGCAAGCCGAGCGCTACGAGGAGATGGTGGAGTTCATGGAGAAAGTGTCCGCCTCCGTCGACGGCGACGAGCTCACCGTCGAGGAGCGTAACCTCCTCTCCGTCGCCTACAAGAACGTGATCGGCGCGCGGCGCGCCTCGTGGCGCATCATATCGTCGATCG…
Brassica_newGene_209	CAACTTCTTCTACAACTCTGTAAATATCTACCTACGTGCCTCCCCTCCCCTCTCTTCTCGTGACCACTCTTCCCGTCTCTTCACTGGAGGTGAATTTTGTGTTCCTGCTCGATCGGATTTGAATCTCTGGTTGCTGCGAAAATGCCGCCGTTTTACGCAGGAAAGCTCACGACCTTCGAGGATGATGAGAAGGAGAGCGAGTATGGTTACGTTCGCAAGGTTTCAGGTCCGGTCGTTGTTGCTGATGGTATGGCTGGTGCTGCTATGTATGAGTTGGTGCGTGTTGGTCAT
Brassica_newGene_210	CCTCAAGCAGCCACGTCCTCATTTTAGTGTGGGCATATGTCGCCACGTGTCGACACTTAATTGGTTATTTCTTTTTTTTTTCCATTATTTGGTTTGGGTTCCGGCTTCTTTTATTTTGTTTATGGTGGCCCATCTTGAAGCACGCCGAGGGTTTCACCTCTCGTCTCCTCTTCGCCTTCGTCTTCTACCTTCTCATCATCGAACGCGAGACGCAGAGATTCGAGACGGTTCAGTATCCATACGCCTCCGATTTCAATAACTCTGCAGCTTAACTCCACCTCACCCCTTTTAATCCACTCCTTCCACTTCAATTGTTTAATCAATACACCTCTTCGTATTCTATCGTACCTGGCTTAATCCTCACCTATAAATACCGCATCTCACCATCTTACGATGCAC…
Brassica_newGene_212	ATTCGACGTTTCTTTTTTTCATTTCTCCAGATCCCGTTTTGCTAGATCCAATCGTGAAACCCTTTGCTTTTCCTCTCTTAATCGACGTTATCCGGTGATTTTAAAAGAAGTGTTATTCTATCTCGAAAGATTCCGATGAGATCTAAACGCAGCGATGGAGGCTTGCCGCAGAAAACCTTGCCGTCGCCGGCTCAACCTCTGTCTGGAACCAGAGAACCGCGGCGGAGGAACAAAGAAGAAACGAGAAGATCGTGAGATTCATAGAACTTTCTCATGGATCGTCAACAAAGTACCTCAGCGACAACAATTGGAGACTAGAGCACGCCGCCCGTGCTCTCTGTGAACACCGCTATGATAAACCTGAGAAGAAGTCGAAGCCGGTGCCATTATCACACGATG…
Brassica_newGene_213	TAAGAACACCGACTTGAATACTGTAACGTCTTCAGCCCCAGGAATGTGAAGAAAGGCGGTGAGCCTTGACATGCCACTGATTGATGAGAATTCAACACTTGTGCAAGGATCCTTGAGTGCAAACCGTCTTCTCAGATTCAGACAGCGTTTCAGCTAAGGCTCTGTGTACACGTTAAGCTGTTTTGACGTAACGCGCAGTAACAACAATTTCCGGTTGACTGATGCCCTCCTCTTCATACGGTTCAATGATGGAACCTCTTTTGAAAATCTCACAGATTCCAATAAAGTCATACCCACTGAACTTTTTCGGTTCCGACGTGCACTGGCAAACACCAACAAACAATTTCCTGACATTATTGGTGAGCTAAGTGCAATAAGGAGCACCATCAACGACAATCT…
Brassica_newGene_214	AAATCTGAAACACTAAGAAAATATGACTATCACCATGAAGACTATAATCGCGTTCGTCTTTACTATATTCTTCATCATATCTTGTGCTAACTGTATTACTAAAATTCCTAGTACTTCAGGTTATAAAATGAAGCAGGATACAGACTTTTGTCGATACCCAGAACCGTGTAATCATAAAGGAGAAGAAGGCTGCATGGAGATCTGTCAAATTTGGGGTTATTCCCAGGGTCACTGTAGGTCTAA
Brassica_newGene_215	AGAAGAAAGGAGCACATCGATATGCTTTCATACGTGTGTGATTCAGAACACGGGATTCCGACGAGGTGTCCCTGTGGTGGGAGTATAATTCACGAGGTTCGTGGGAAGGAGGAATACGACACTCTCCCCGGCAAGCGTTTCTTCACCTGCATAAACTACGAGCCTTGGGTCATTGGTGTGCAGGAGCATATCGAACGGCTCACAAGTCGTGTGGAGGAGGTGGAGGCGGTGATCAAGTGGCTGCCGGAGGTGAATAATAAGATTAAGAGTCTGGAGGCAGAGGTAAAAGCCCTCACTGTGGAGGTTGATAGGCTCACTGGGAAGGTTTATAACCTGACCGTGCAGGTGGATCACTTGGAGAAATGCTGCTTCGACTGAAAACACAAAGGTCACGGGTTC…
Brassica_newGene_216	TTTGCGTTCTCTCTCTAGCTCTTGCATCTCTCTAATCCGCAGGTGGTTGTTCTTGAAGTCAGTTGAGGCCTCTAGATCTGGAAGGAGGGTGAGGTTTATAGGCCGGGTGTTTGCAGTGGAGTCGTCGTTTAGGAGCTTGCGGACTTCAACCGGTGATTTTTTCTTCACTCGCGTGGATCGATTTTGGAGGTTGATTTTCCAGATATTGCAGTTTTGGGCTTCATAGTGGATGAATCTGTCCTCTCCACCCTCGTCTTATCTGGATTCCTCCGGCGAGTATGCGGCTTTTGAGCTCTTCTTCATTGTCTCTTGCGGCTCCTTAACCAGTGGGATTTCAGATTGTCTGGAGGTTGAAACAATATCCTTTGGTTCTTGACGGGTGAGCGTGTCCGGAAGGCT…
Brassica_newGene_218	AATTGATTCAAACCCCATTAACCAAAACTTTACTCTTCATGCACACTACAACCACGATCTCGCATTCAGTGCATGTAATCTCTGATCTAGGCGGTGATTCTCACCTATAAAAAGTTCCATGTTCTCCGTTGGCGGATTTGATGTCATTCTCTTTCTTCTTCTGTTTGGAGAGGAGAATCTGAGGATTCAAATCAAAGGTGTTAAAGCTTTGGAGACTCCAGGAGCCAGCAAGGACCTCCATCGACTTGAGAGGCATCTCCAATGGCTGGTAAACTAGGTCTGTCGTTTATTCCTCAATGCCACATCAGTGACATACTTCCCACATTAAAGACACCAAATACAGGCTCCGTAGAGAAGAGAGTGGTTCCTCTGCCACATCTTCCAAGTATGGTGGTGTTA…
Brassica_newGene_219	CTGTGTGTTACGTGGGTTTTGTTTTGATCTGGACCTTAAGTTTAGTAGATTCACCAGCCCAGCAGATAGACTCTCTAATTGGAGACGCGGCTTGAAGCGTCGTTTTCGTATTAGGGTATTAATTTTGCTTTCGTCTCCGACATCGAGAGAACCAGAGTTCTGAGAGAATTGTTTCAGCTTCTTTCTAACAATCTCCACCAGTGGATTCTGGTTCTAGGGTTCGCCACACTTTTGCACTCCGATGTTCGAGAGTTTGAGCAGGCACCGTCGACGTGATAAATCTGTTCGTAGAAATTTCTATGATGTCGTTCGATCTTCTTCCTCATCAACCGAAACGCTCCCGGTATCAGATACATCGCTTTAAAACCTATCTTAACTGCATCCACCACGATCTATCAT…
Brassica_newGene_220	TGGAGCTATCACAGCACCAAGATGTCTCGTGAAACTACACAAAGAAGAAAGTTTTGAATGGAAGATTTTAATGAGAGCAAGAAAGAGTAAAGATAAGTTTACGCCGTGGAAGAAGTTAGATGGTAACGAGTTCGGTATACAAAACTCCATGAATCTACACGTATGGTTCCCAATAAGCTCAGGAAAAGAGGTACCTCTTAGTTTTTCCCAGGCTTTGACTTAGGCTTCTGGTTAGCTTATGTAGTGTGTCTAAACAATTTTTATTAGCGTACGTTAGAAAGCTTATGTTTTTGTAATTGTTAGTCGAATATGGACCTGACAAATCTCTT
Brassica_newGene_222	AGAGAAAGCTTTTGACTTTCGACAATGGCGACGAAGCTGTTATCTCCGCCGTTGTCTTGTCCATGGGTGACTTCAAGAGATGTAGTAATCAAAGGGCTGCGGAGACGGGGATGGGAGACGAAGCGGAACAGAGTCTCCCCCGTCGTCACCGCCATGGTTGTAGAGCCTCTCTCTGCTGTATCTTCTTCAGCGATTCAGATTCATCAATGGTGGGAGCAAAACCCTAGTTCATTACTGTTGATGTCGGAGACTGGTGGTGGTTACTCGTTAGCTAGCTACTACACGTCTTTGGGTTTGTTCGTTATCTCAGTTCCAGGTCTTTGGTCTCTCATCAAACGCTCTGTTAAATCAAAGATAGTGAGAAAGACGTTCGTTGTTAGCGAAGGGATCAAGAAGGAG…
Brassica_newGene_223	GTTTCGCATCCCTTTGTTTCTACATCTTTATTAAGCCCTCTGGCTATACTTTTATCCACCCAGAAACGCTAACCTCCATTGAAGAAGCTGAAGCTAACAAAACAGAACAAGCACGCCAAGGAGCTTGAGGAATCTCTGGGAATTTTGAACAGAACAGAGAAGAGGTGGCAAAATCTCGAAAATACACACTATGTATTGAATCCTTACTGCTTAAAACAGACAGATGCATGATAAAAGAGACGCAAAGGAACATAATTTCCAGATGCTCCAACAGCAGGAGCGTGCTAAATTTGTTGATATAAGCAAGAGGGCTTAGGAGTTCTCTAGCTTCATAGAGTTTCAAGCGAAAGAGATGAAAACGTTTATGGAGGAGAGGGAGAAGAAGATGGCAGAGATGAA…
Brassica_newGene_224	CAGACATCATGAGGCAGATTGTGGGTAGTAGGCTTCCCAACTTCACCGAGGAAGAAGCAGAACTCGTTGCTGGTTCATATGATTTTCTTGGTCTAAACTATTACGTCACCCAATACGCCCAGCCAAAACCTAACCCATATCCTTCAGAGACACACACTGCCATGATGGACGCTGGCGTAAAGCTCACAGATGATAATTCACGTGGTGAATTTCTTGGTCCACTG
Brassica_newGene_228	AAAAGACACGATAACTTTCGGATTAGAGATTTGTAAAGAAAAAAGATGGGTAATTTATTCTGCTGTATCCAAGTCGACCAATCAACAGTAGCCATCAAAGAAACGTTTGGGAAGTTCGAAGATGTTCTTGAGCCTGGTTGTCACTTTCTTCCATGGTGCCTTGGTCAGCAAGTTGCTGGTCACCTCTCTCTAAGGCTTCAGCAGTTAGATGTTCGTTGCGAGACTAAGACAAAGGATAATGTGTTTGTTAATGTTGTTGCGTCTATTCAGTACCGTGCCTTGGCTAATAAGGCTAATGATGCGTTTTACAAGCTTAGTAACACTAGGAGTCAGATCCAAGCTTATGTCTTTGATGAGCAAGTGTCCCGAAGCTGCTTCTTGATGATGTCTTTGAGCAGA…
Brassica_newGene_231	CAAAACCCTAAGCCCCCTTAGTGAATCGAATCGAGTCCGCAGCAGCAGCCATGGTGTGCATCAGGCGAGCGACGGTGGACGATCTGCTCGCGATGCAAGCCTGCAACCTCATGTGCCTTCCCGAGAACTACCAGATGAAGTACTACCTCTACCACATCCTCTCTTGGCCTCAGCTTCTCTACGTCGCCGAGGACTACAACGGCCGCATCGTCGGCTACGTCCTCGCCAAGATGGAAGAGGAGAGCAACGAGTGCCACGGCCACATCACTTCCCTCGCCGTTCTCCGCACTCACCGCAAGCTCGGTCTCGCCACTAAGCTCATGACCGCCGCTCAAGCCGCCATGGAACAGGTTTATGGGGCAGAGTATGTTTCATTGCATGTGAGGAGAAGTAACCGAG…
Brassica_newGene_233	CGAGATCCTGGCACAACCTGAGTTCTACTATCGTTGTTTATCTTCCTAACAATCCGAAAAGCGACCAGTTACAGATTCATCTTCTTAAAGTCCTTAAATCTATCACTTATGCAAGGCGGTGGAACTGCGACTATAAAAACGTAAGCTTACCTCCTCTCATAACCATTTTCTCAATCTCTTCAAACAACGAAGTAAACTTATTTTCTCTCCTCTCTCCTGTTCCCCGATTCGAGTGTTGTAACTCCACCATTAAATTTCTCCTGCTGATTAAGAAGCTGTTCTGGGTGGAGTCTCGGAGGTTCCGGGTTGTCAAGAAAGATGAAAGATGTGAAAGTGATTGAATTGGTGGGGGATGAGGATTGGTCTCCTCCACCGCCAAACGTTAGCTCCAGTAAAAAC…
Brassica_newGene_234	ATTGGAGATATCACTAATATTCCGGAGATGAAGCAAGGATATATAGCGGAGAGTCATGCTAATGTGGCTGTGAAGAACATTAAAGTGATGATGTCTGGCGGGAAAAGGAAGAGGTTGTCGACGTACAAGCCAGGGCCAGAGATTGCTATTGTGTCTTTAGGAAGGAAAGACTCGGTGGCTCAGTTTCCGTTTGTGACGGTGGTTGGTTGCCTCCCTGGTTTGATCAAGTCCAAGGATTTATTTGTAGGGAAGACTAGGAAGGCAAGAGGGCTAAGTCCTAAACTTGTACAAGGTTGAGTTCTCTAGTGTGTCTCAGAGGTTTCATCTTGGGGGAGAGATGGCTATTGTGCACATATGTAATCATGGTTGTGTTTGTTTTCTTTGTGTGTTGATCTCATT…
Brassica_newGene_236	ATGAAAAAGGCAAAAAGAAGAAAGGACCGCGTCTTAAATTGGGCTTTTTAGGACTGGTAAGGAACCCTTACGTGGCAAAATCCTATTCGACCATCCCGTAATTTCTCTCTCTCCTTCGCCTCGCGAAACCATCGCCTAGCGAAACCAGTTTGGCTTCCTCCTCCATTCTCGATCAATCTGTCTCCAATCTGAGAAACCGAATCTATTTGGGAGCTTATCAAACGGCGATCAACAACAGCGATATCCCTAACCTCTCGCCGGACGACGCTGTGGAACGCGACTGCCTCGTCTTCCGCTCTTACATCTCCCTTGGGATGTGCTCTGTATTCATTGATGAACGTGGCCGAGATCCACAAGTCAAGGAGCGTGCAGAGACTGATATATCTGTTCCACATGCTC…
Brassica_newGene_237	TACAAATCGAGAAAAACACGCTTCCTCTTTGTCTTCCTCGTTCCTCTCCGATTCAAAAACTCTCTCTCACTCTTTTCGTTCATCACTTCCCAGCGATCAAAGACACCATCTCCGTTCGAAGCCATGAACCCAGATCCCGATCACCCTCAGCTCCCCACCATCAAGATCCACCACCCACCTTCCCCTCACCACCACCACTCCTCCTCCACCCCCTCCTCCGCCGCCACCCCGACTCCCACCGCCGGAGCCCGCCGCAAAATCGGAGTCGCCATCGACCTCTCGGAAGAAAGCGCCTACGCCGTCCGCTGGGCCGTGGATCACTACATCCGCCCCGGAGACGCCGTCGTCCTCCTCCACGTCTCCCCCACCTCCGTCCTCTTCGGCGCCGACTGGGGCCCG…
Brassica_newGene_238	AAAAAGGGCAAGAGCAGGAGCAAAGTACCAAACTTTTTCCTCTCAAATTCACAACTTGGCCTCTGTATTATTGTTTTCTTTCTTCTATGTCCACTTTCTCCTCCATTTCTCCATTTCATACTTCCAAACTTTTCTCTCACAAAGAGGACGAACAAAAAATGTATGCAGATTCAGGGTTAATGCTCCGATACATGCAAACTTGTTCTCCAGATATTCACCAATTTGAAGACCTCTTCAAATCATACAAGCTCTCAGATGATGAAATGAGAAACGCTTTTGCTGGGCCATCAAACATCCCTGAGTATGATACTGGAGAAGAAGGAGATCTATTCAAAGCTCCTGATTCAATTCTTGAAGAGTCAATCTTAACCGTTGATCCACTCTCAGCTGCCTTAACGA…
Brassica_newGene_239	TAGCTACTTCTCGAGTCCTCTCGAAACCTTGTTCTTCTCTCCGACAAGTAAAGCTAAACCCTTATGGCGATCATCTCCGAGGTTGAAGAGGAAACCAGCAGCAGCCAACCCTCGACCTTGCCCTTTAGGGCTACCTTTGATTCTTCGAACCCATTAGGTTTCTTGGAGAAAGTGTTCGACTTTCTCTCCCAACAGAGCGATTTTCTCAGTAAACCCTCCGCGGAGGCTGAGATCGCCGCCGCGGTTAGGGCGGCGAAGGAGAAGTTGAGGAAAGCCGAGAAGAAGAGTGTTGAGAAGAAGCCTGTGGAGAAGGAGAGTGTGGCTGCTTCAAGCTCAGAGCCCATGGAAGTTGAGGAGGAGAAGAAGAAACAGGAAGCTGCTCCCATTGCTCCTAACAAA…
Brassica_newGene_240	CTTATGCAGGGTTTGAAAGTAAAAAAGTAAAGAAGAATCTGCTAACTGGACGAATCTGATAAAAAAAATCTGAAAAGAATTCATTCTTTTCTGTGGCAAATGAAGAATCACTTGCATATTTAAAGGAGTAGAAGTCTCGGAAAAAAACATATGATGGAAAATTCTTCAATAAATCAATTGAGTTTCAGGCTACAAATGGAGACCGAAGATGAAGATAAAAAAAGAAGAATTCTTTTTAATTTACAATCCTTTTCTCTACATGAATTCAAGTTCTTTCATCTTCATGCTTTTTGTGGAGTCTATGTATTTTTTTTCTTGTTCTTCAGATTATCGTCAATGAAAAATAGTTTTT
Brassica_newGene_241	CTTGGCTTCTTGCACATCATAGTACTTTGATTTATCCTCAGCACATAGTGTTTAGATGATTTGTTAGAGCAGGTTATGGTTCGGTTTAATGTGGTATCAGTTATGTGTTGGTAGATAGCGGTATTTGGGGTATAAGCCATTGTAGATACGAGATAAGTATCGAGAAGATATGGGTAGGACGAGATCTAGTATGTTTAGATTCTCTTGTATCACGTATATATATAAGCGTTACTCTGATGAATAACAACACACAACATTCTCAACATATTCTTCCTAGTTTACATGGTCTCAGAGCGATAAGATCCTTTGACATAATTTACTACAACTACTACTATACCGATGTTGGGTCCTCTGTGGATGTTATTCCCACATTGTCCACGCTCCAGACCTAGATGTCTG…
Brassica_newGene_242	GGAGCCCCCCCCGTCTACTTCTGTCTCCGTCGATGTTGCGGCCAAGGAGGAGATCGATGACTCCAGACCCATCGTTTTAGTCACGAATGGGGATGGGATTGATTCGATTGGGCTCGTCTCTCTCGTCGAGGCTTTGGTTAAGGAAGGGCTCTACAATGTCCATGTCTGTGCTCCTCAAACGGATAAATCGGCTTCTTCTCATTCTATGACTCCTGCAGAAACCATTGCTGCGAGTTCCGCTGGTATCAAAGGTGCCACAGCCTTTGAAGTTTCAGGGACTCCTGTGGACTGCATCTCATTAGGATTATCCGGAGCGCTTTTCGCTTGGTCAAAACCAATACTGATAATTAGTGGAATCAATCAGGGCTCAAGCTGTGGGCATCAAATGTTCTATTCCGG…
Brassica_newGene_243	CAGAAGGAGAGGCGTTGACATGGGACACACGTTTGAAAATAGCCATTGAAGCAGCTCAAGGACTTAACTTCTTGCATAACTCCGAGAAGAGTGTTATTTACAGAGACTTTAAGGCTTCCAACATTCTTCTTGATTCCAACTTCAATGCCAAGCTTTCTGACTTCGGTCTAGCCAAACTTGGTCCGATCAATGGATTCTCTCACGTGACCACACGTGTCATGGGCACACAAGGCTATGCAGCTCCCGAGTACATGGCGACAGGTCATTTATACGTACGGAGTGATGTTTACGGATTTGGAGTTGTCCTCTTAGAGATATTAACCGGTCTAAGAGCACTCGACCCAAACCGACCACCTCTGCAGCTGAATCTCGTGGAATGGGCTAAACCGGGTTTGACAC…
Brassica_newGene_245	CCCATTAATCTATCACCCACGATCTGGATTCAATGCGATATTGTTGATGTGCAAGGCGTTCGAGTCGACTATAAAAAAGCCGGTGGCTCCTCTTCCACCGTCGAAGTGTGCTTGCTCCGCTTCTGGGAGGCCAGAAACGTCCGCCGTGGTGGAGAACTCATGGGCGTCGACATGCTCTTGCTTCACTCTCAGGCTGGAGGTGTTGGCAAGACATACATATTCCAGCTCAGCGTGACCAGTTTCATTACACTGCAGAGCGTCAGACCTTCACAGTCTTACGCATCTTCAACGAGTCCCTGATATGTTAGTTTGTAACTCACTTGATATTCTGTCAAAATAACAATGTGTGTCTTGGTGTTATCAGGGAGACAACGGTGGTCTTGGAGATGATATGAACAC…
Brassica_newGene_246	CCCAATGAATGGATTTTGTTGGGAAGATAGATGATGTCTCTTTTGTGTGTTTATTGCGTGTTCCAGATATTCTACCGAGTATACACCCATTTAGATGGAAGATGGTTATTTGTGAATGGAAGATGGAGGCTCCAAGAGAGAAAAAGCAATGGGAGTGGCTCTGATCTAATCTACCTTTCTTTTCCGTTTTGATTAATTTGCATCGATGGATGGCTCTTTATACAGTCTTCTTCTCTATGACTTCTCCCTGTTTTTGGTTATAGATGCGATCAAGTTTTCTTCGCCCTTATCTCTTTGGCCTTTTTCTTGATTTTACAGTCTGCCTATTCCATGGCCTGATGAATGCAAATCACTTCTTCTCAAGATTGGTAGCCTCTCCTTTCTCTTTGAATTCGGTTT…
Brassica_newGene_248	CTGCGCTATGCGGTCGTTACTGTTCAATTGTTTGTAATTTATTAGGTGTCTTTGTTGACTCTCTGCAAAATCGTTTCGTATTAGAGGAAGTGCCTGTGTCCTCCCGATCCGGGCGTTGGTGCATCTCTCCGACTCAGCGAATCCGGTTTGATCTTCCCTTGAACCCGAGTGGTACATACATACCTTTTCTTGATCGTAGTTTTAGGGAGATTCATTAGCCAGCCATGTTCTATGGCACAGCTGTATGGGACCCATGGCTTATTGTTGGTCAGATTATCTGCCTTCAATGCTCCTTCTATCTCTCTCTTGGAGTCTTCATGATCCTCTTCCTAGGCCTTCGTGTCCCTCGCCTTAGTCTTGTCTACTTTTTCGATTACGCTACTCTCACTACTTCTACCC…
Brassica_newGene_252	CACTTCTCTTTTTAACATTCAGATTATTTATTTTTTTTCTTTGTACATGTGTTTCAGCCACCGTGAAAGCAATGAATCACTCGCTCACCAACCAACAACACAAACACAAAATCGGTAATGTGATTCATCTGGTCTTGCAACGATACCGTAAGTGGCACCAAAACTGAAACGTCTTCGGTTGATGAGCCTACAAGAAGTAGTGGCTCATCAAGGGAAGAAGAAGACGATGCAAATCATTCGGATGAGGTCTGAGTAAGTAAACTAAGCGTCACCGAAACAGAACGAGATTTGCCTATTCTACCATAAATATCTGATGACTGAAGAAATAACTAACGTATCAGTTTTTTAAGATTACATTCTAAGATATATTTGAAAATTGAGGGATGGTGTGTCTGTAGT…
Brassica_newGene_253	GGAGGAGGAAGACAAAGAAGAACGAGATAAGAAGATCACTGATTTTCTCTGTTCTGAAAGTGGTTGTGTTGGCTCTGTATTTGGAGTTAGGGTTTAGTTTGATGCGAAAAGGGGTTTTAGAATCTGAGTTTACAGAGGAGATAGTGAGGATCTCTGATGACAGATCTCATTCTGGTCGTGATGTTGGCGAGAAAGTGACGATCTTGGAAGATGAGTTAATGGGTTTTGTTAAAAGTGTAAACGTTTTGAGATGCAGAGGTTCCAATTCCAATTGGAGAATCAATCAGGATGGTCTGATGTTGAAGTCTAAAAGTGTGTATAAATCTGTAACTGAAGAGGTGAGTGTATGGGGATGGCCTTTGCAGACAGGTGAATTGTTTGGTACTGGTTTCTCCTCAA…
Brassica_newGene_254	GTTGAATTTGAACAAGAAAAGAAACCTTTTGCTCTCTTAAAAACCTCTCTGAAACAGAAGAACACTAATCTCTGATCTCGCTGGGTGGCTGGCGCCTCCTCGGCTCCGGTCCGCCCCTCGCCCCTTGTTGCTTCTCCTCTCTCTTCGCCTCTCCTCTCCCTCCTTTCCCTTGCTTCCTTTCTCGGTGTTCTAGGAGTTTGCACCACCGCGGGTTTAGATCTGGCACTGTCTCTCTTGAAACTCCGGAGAAGCATGGTGGAGGAGTGGATGTGAGGTTCCTTCGGTCGGGCGTGGTCGTGGAAGTCTTGATCTGGTGTCATATCTGGATTCCAGAAGTAGATCTGTCTCTTTCCTCTGCCTCTTCTTCCTCGATTCTAGGCTTGGATGAGATGGCTCTCT…
Brassica_newGene_255	GAAACATCGGAATATAGATTCTTTTTCTTCTTCTTCTTCGCAATTTCAAAACCCTCTATGTCCGCCGAGGAAGACGCCACCGTTACGGAGCCACTGGATCTGATTCGATTGAGCGTACATTCACGCCTGAAGATCCTCAAGAACAAAAAATGAAATTCAGATTAAACAGCTGAGGCGAGAGTTAGCTCAATTGCTCGAAGCTGGGAACAGCTTTACAAATGGTGAATTCACGCCTGAAGATCCTGAAGAACAAAAAGGAGATTCAGATTAAACAGCTGAGGCAAGAGTTAGCTCAATTGCTCGAAGCTGGGAACAACCCTAAGATATAATTCGGGTGGAAGAGAAGACAGTGGCTACCTATGAACTCATTGGCATCTACTGCGAACTCATTGTTGTTCT…
Brassica_newGene_256	CACAGACAAGGTCACGACGTTCTCTTTCTTCGATGATGTCGACTTTAGATTAGGATGTCCTTTAGATTAGGGCTCTTCGTTTTCTCAAGCACGAAAAGGGGCAACAATGGGGATTCTGGAATCTATGTGTCGATCTACGTTCCTGGCGTTTCGTCTGTGGTTCATCTTCCCCATTCATCACAAGATGAATCTCGATCCATCATTCAATGCTCCTTATCTCTCATTCCAGGCGGTGGAATTCAATCTATAAAAAGGCTTATGGGTTTCATGGCCGAGAGTTTCAGTCCTTAACAAAAGAAGCTTTCATCATCATCCTAGATTCTTATTAATGTCAATCAAATCCGATTTCAATCTATGGATCTGAAATCAAGCGCTGGCGATTGAAAAATGTTGTATGGT…
Brassica_newGene_257	CTCGAAGCTGTTAGTTTCATTTGTTTGGGATGATCTCTCCTCTTCTGCAAAAAAAATTAGATTCCATTTGTTTGGGATGATCTCTCTCTATTCAACGATATACACCTAATCTTTCTCAAGAAGAGTCAATCTTTACTTTAATGGAGAAGCGAATAGGCTTTTAGTAAAGTATATTTGCGACAAGGAGGCGGTTGAGTTAGATTGATATCGGCTGATTCAATGGAGGTTTAGAAGAGCCAGCGTTTTCCTATACTGAAGACGGTCCAGAAAAAGATCTCTTGTTGATTAACTCGAACTCTCTCAGAATTATAATCGGCGGTAGATAGAGATCCATGAGCACAAGCAAAGGTTGAGGCAGAGGTGGAGTAAAGAAGGTTTTGGTGTTTTACAGCGAGGTTA…
Brassica_newGene_258	AATTTTCACTTGGTTCTCCTCTCTCTCACCACATTCCGCACACACGAGCATGTTGTTGCTCTATCTCTCTTGATCTTGATGCGAAGAAGACGACGATGGTGACGTTTCGAGATGTTGTTCTTTTCTTCTTGCTCCTCACCGTCGCAGCTCCAATCCTTCTCTACACCGATTCCTACACCTCCGCGAAGACCCCATTTTCTAAACGCGAGTTCCTCGAGGACGTAACCGCCCTGACTTTCAATTCCAACGAGAATCGTTTGAATCTGCTTCATCGGGTACTTTTCTCTCTTTGCAAGTTACTTGATTCCTTTCAGATGTCTCTTAAAATTTGCAATCTTGTTGTTCCAATTGGATATAGGAGGAATCTCCGGTAGATGTTAGAAGAGGAGTCGTGGGTGT…
Brassica_newGene_259	GCATGGAACGAGGGGAAGAGATCAATCCAAGCCTCGTCACACGGATAGAAGACTCTGCGGCCTCCTTAGTCGTCTTCTCACCTCGTCACGCTGACTCTCACTGGTGCCTTGAGGAGTTAGCTAAGCTCTGTGATCTGAGCTCATTGCTTGATCGTTCCATGATACCAATCTTTTACAAGGTGGATCCCTCTCACGTACTCAAACAGAACGGTCATCTCGTTGTGGACTTTGAAACACACGCCAAAAGATTTTAGGACAAGGAGATACAGCCATGGAGAGGAGCTATGAAGATAGTTGGAAACCTCCCTGGATATGTTTACAGAGAAGGAGAAGATGACGATGAGATGATAGGGCTTGTGGTGAAGAGAGTTTTAGCTGAAGCGAACAATACACCAGAGC…
Brassica_newGene_260	TTGGATTCTCCACCGGTTCTGACATCTCAAGATTCAACTCTCTTTCCATCCAAACTGCAGTGGATTCCAAACAGGTGGCTCGAAATTTGGAGTTTTCCTTGGGGTTGTCTGGAGCATCTGGTGAGGTATTTTCTGGAAGCAAAGCTCCCTCACCTTCCAGGAATTTCTGTGGTGATGGAGCATCTTCTTCTCACCCGTGTCTTGACGGAGAATCTTTGCATTTTGAACCCTTGATGATCGAGCAACAAAATACAGGGGAATCGAGATTTTTGGGAGTAGCACAGCTTCAGTTACGGTATTAGGTCGGTTTTCGAGTGACCTTTCTGCAAGAACTAAGTTCCTAGAGAGTATTCAGAAAACCAATTAGAAGGAGGCATATTGTCTCCCACATGATTAGAT…
Brassica_newGene_263	CCCTCTTCTCTTCGTCTCTCATCTTCCTCCGCCTCTATCTCTCAAAACCCACACAGAGAGAGATTCCACCATGCCTTCACTAGCTTTATCCGAGGAGAAGAAGATGAAGAAGAGCACAGCCTCAGAGACAACCACCCCCGCCGCCACCACACCAGACTCCAAGAAGAAGAAAGAGAAGAAGCCGAAGAAACTCTCAGACTCCGACGGAGAAGAAGACTCCGAGAAGAAGAAGAGCAAGAAGAAGAAGCGCAAGGCCGCTGCGGAGAGTAGCGATTCAGGGTCCGAGCTGGTGGAGCCGGAGAGCTCGAAGAAGAAGGTGAAGCTGAGCGTTGTTGAAGATGTTAAAGTCGTCGAGAACCCTAACGCTGTTTCGAAGTTTAGAATCTCGGATCCGTTGAG…
Brassica_newGene_264	TGAAAGGTCGTTCTCTCGAGCGGTGATGTTAAAACCGAGCCGGATCCAAACGTGGAGAGATGATGAAGATGTCTTTTAGTCAGTCTGCTAGTGGGGGAAAGATGCAACAGAGAGATACGGCAACCATCTTCCACGGACGTTCTATATGCCAGACAGACAGTATGATCCGAAAAGAAATTGTAGAGGGAGTGACTCAGATTGTACAGATGCTTGACACAGAAAAAGAGTGATGGAACTCTTCTTCTTTTTTGTAGTGTGTCTGCTTTAGTGTCTTGAGAATGTTTTATCAGTTTATATGTAATCCGTTTGTTCCCAAACTTGTAGACCATTTTCTCAAATTGATTTTGTTTAGATTATGCTTGTATCCTTATTTTGATACTTGTTGTGTTCTTGAGTTTC…
Brassica_newGene_265	AGTAGCTACACATACACATACGGAGAACGTTGGCGACGGCTAGTGAATTAAACGGCGAGTCTGATGAGTGCAAGAAGCTTTTAATTACTTCTTTGAGGATGAAGACAAGATGATGAGGGAATGAGAAGTCTGCTAGTGGGGAAAAGATGCAACAGAGAGATACCGCAACCATCTTCCACGGATGTTCGATATGCCAGACAGACAGTATGATCCGACAAAGAATTTGTAGAGGGAGTGACTCAGATTGTACAGATGCTTGAAACAGAAAAAGAGTGATGGAACTATGTGTACGTGATTAGCGTCTTTTGTTTGCTTAGTGTCTTGAGAATGTTACTAATTACGACGGAGAGAACAAAAATAAAAAGAATTATCTGTTTTTATCAGTCTCATCTCGAATAT…
Brassica_newGene_267	GCTCCTCCTCCTAAAACTATGGCCGATCTAGTCAAAACCCATGCTTGGAGAGACATAGACGGGGAAGAAGGGTTTCAGGCGTTGGAGCAAGAGGGTTTTACTCCGTCCAACGATTTGGTCTCCGGTGGGATCAACGCCGTCGCTAATCGTCTGGTTTGTATTCGAATTCTCTGATAAATATGTTTAGATGTAAATGAAATACAAAAGTGTGTACACAGAGCAAATGGGTGGTAGCTGCTGTGTTTGGATCGGTTCTGCTTCTACGACATGATGGTGCAGCCTTGTGGGCTGTCATTGGCTCCGTTTCCAATTCCGCCCTTTCCGTAGCTCTCAAACGCATCCTTAACCAACAGAGACCTGTTGCAACTCTGCGTTCTGACCCTGGGATGCCTTCTTCTC…
Brassica_newGene_363	GGAGAAGGAAGAAAGATGGTGTCTCGTCGGAGGTTTGCTCAGGTGTCCCCGAGTGACGACGAAGAGGACTTTGTAGCGGAGACGAGGTCTCAGGGACAGAACTCAAGGAGACCTGAGGAAACAATGGAGGGAAGGAGGAGGAAGCGTAGGAATGTAATCCTGTACGAAGAGTCTGATGAGGAAGAGAAGGAGACAGAGAGAAAGAGAAAGAAAGATGACGACGAAACGCCACCGAAGGAAGTGAAGCCCGATGTCGTGCAACCGGTTGGTGAGCCGGTTAAAATTACGGGTAGAGGAAATGGGAGAAGAACCCATTACAGGCAGTTCGAGTGCAACGGTAAAAGATACGAGCTGGAGGAATCGGTGATGATGAATCCAGAAGGCAATATTCTAAATCCT…
Brassica_newGene_365	AAAGAATAGTTTGGAGGAGCAAAATTGGTAAATAGATCGAGAGAGAGAGAGAGATGGTGTTGTCACGGCGATTCGCACAAGTGTCGAGTGACGAAGAAGAGGAGGAAGTAGCGGCAACAAGGTCCAAGGGAGGGAAGCCGAGGAGCCCTGAGGAGGGGAAGCGGAGGAAGCGTAAGACGGTGAAGCTCTACGAAGATTTCGAAGACGACAAGGAAACGGAGGAAGAAGAAGAAGAAGAGGAAGAGGAGAAGCCCGATGACGCCAGCCCGGTTGGTGAATCGGTTAAGGTTACCGGTAAAGGCAAAGGGAGAAGAACCCATTTCTTGCAATTCGACTACGACGGCAACAAATACAATCTGGAGGATCCGGTGCTGTTGGTCCCAGAAGACAAAAGCCAAA…
Brassica_newGene_366	GAAGAGTCTTCTTCTTTGATCTTCTATACATCTATGGAGTTTCAGTGTCTTCAATACACATGAAGAATGGCTTTGTGAATCTTCGATCTGGCGTTCTGTCTTCTATTCAAATAAAGGGTAACGTTTCTCCTAATTGATTTATCCTCTTTATCATGCTCCTTAAATCCATCACCCTTCTTCGAGCACGATCTGTTATTGAAGCCACATTATTCATCCAAGGCGGTGTCTCCACTCCTATAAAAGTCCGGTCAATGCTCCTCCACCTTTCAAGTGCGGTTGCTAGGTTCTGGGAGGCCAAGAACAACAAGCTTGGGCTGATGGGCGTGGATATGCTCTTTTTGGATTTAAAGGATTTCTTTAAAAACCCATGTTCACAGTTCTTGAATTCATGTTCGTAGT…
Brassica_newGene_368	TTTAATTTTGATACATGATTTTGGTCCAAGTCTCAAAAAGGCCGAGTTAGCTATAATTCCATTGGTACAGTTTGTATATATGGCCTAGCAGCTCTAACGTTTTATGAGTTTGCGACCAAACTCTGCCGTTTCATAGATTAGGTTTTCATTCTTCTTCTTCTTCTTCGACCCTTCAACGCCGTCTCTGTTTTTTCATGTGTCTGCAAAAAAACATCTATTTCTCGACTCTTAACCTCCCAACTTTGTTTATATCCATATTTTTGGCTTCATTCAACGTATTCCTCCTTAATTTGACAATGAATGTTTTTCTCCAGTAAAGCCATTAACAATCTCGAACTCTCCGTCTCCCTTCCCAGTCAATGAAAACCGTAAATTCACCTCAAATTCTATAAATTGGAG…
Brassica_newGene_369	CCAGCACTAGGTATGAGCCTGTCGCTGCTTCTACTCACTAGCGGCTCGAATCATGTCAGGTGGATGATGATCAACAACCAAAAAGTTCAGAGAGTACATAAGCTTGATCAATAAAAAGGAAAATGAAGTTGCAAGTGTTGTAAATACATTTCTGGTGGTATATTCAAGGTGGTCTAGAGCTTGTACAAGAGCATTAGGGTTGGTAAAGGTTTGTCAAGGATGGAAAGGCACAACATCTTGCTTTACAACACCCACTTGAGGCAACATTGGTATGGACACAACCTGCATTCTTACTACAAGTTGCTCCACTGTCAGAGTAGAGACCCGTACTTCTACTGGAAAGCTTAAGAGGGTGTTGTGGAAGACGGAAAATTGTTCTACAAGAACAGTGGAGAAATG…
Brassica_newGene_378	TAGATACTTGTTCATGGGTTAGTGAGGGAATCGAAAAAAAGAAAGAAAGATAGGACTTGAATGCACTTTATGTTTTAGTCATCTTCAAAGTGGAGAAGCAGACAAAATCGTTTCCGGCTAGGTCTTGCCGCAAGTCTTTCGATCCCTATCCACCCCTTCCGGCAAGATTTGGCTCTATAGAGATTGATCCAGACACTGTGCGGCCTCTCAAGAAGCGGCTTAAATCCGATGATGCTTGTATTGTTTGTGAAGTTTCAGAAGAGGGAGCATCAAGTTGTTCTTGGGTTGACTGTCTTCTTCGGTTTCATGAAGAGTGTTTGACTCCTGAGTTCGGTGGTAGTGAGGATCTCTCAAGAGTTCTCATCAACCTGAAGAGGAAGAAGAAGATAAAGTGATAGA…
Brassica_newGene_379	TAATATAGAGAATGTAATAGATAAAGTCCAGATTCCAAATTTGAAGACTTTTGTTAGTCATCTTACAAAAGTCATGCATTCATCTGTACCCGGGAGTTTAGTTATATGGTATGATAGTGTCACTGTTGAGGGCAGACTTGCTTGGCAAGACCAGTTGAATGAAATGAACAAGCCTTTCTTTGATATATGTGATGGAATATTCATGAACTATACATGGAAGGAGAACTACCCAAAAGCATCAGCTAAGATTGCTGGTGAGAGAAAACATGATGTCTACATGGGAATAGATGTGTTTGGTAGGGGCACTTTCGGTGGTGGCCAGTGGAAGGCAAATGTTGCACTTGATTTGCTGAAGAGCAGCGATGTATCAGCTGCTCTATTTGCTCCTGGATGGGTGTA…
Brassica_newGene_381	CTCGTCTCGGACTGAGCCAGATCCGTTTCTCCTTCACTTTCCTCTCTCGATTCTGTCTCACTAAGATCAACACTTTTCCGGCGTTTCCGGTTTAACATCTTCGTCGCGCAGAGCCACGTCTTGTTCTCACCTTGGCACAATCAAAGTCGTGTTCTTCTTCGTTCTTGTTGTATAAAACCAAAACCAAACTTAAGTCTTTTTGCACCATACGATGAACGATCTTCTAAAGGGTTCGTTTGAGCTTCCAAGGGGTCAATCTTCTAGAGAAGGGGATGTGGAGCTAGGGGAACAACAAGGAGCAGCAGATCAAGGATTAGATGATTTCTTCAAAAAGGTTCAAGATATTGACAAACAATATGAAAAGCTCAATAAGCTTCTGAAGAAACTTCAGGCTGCTCA…
Brassica_newGene_382	GCATATATATTCCTTTGATGGGGGCAATGACATACGCAATCATCTGGAGATTGAAGCTCATACAGGAAGTGTTAACCATCTTGCCTTTTCATATCCTAACGAACAACTATCTGTTGTTACTTGTGGCGATGACAGACTCATTAAGGTTTGTGTTTCAGACCATCTATGTTCTCTTGTCACGTTAATGGTTGGGCATGACTTACATGAACTAAAATAATCCAAAGGTTTGGGATGCTTTTACTGGGGCTAGACGGTTTACTTTTGAGGGCCATGAAGCTCCTGTGCTCTCTGTTTGTCCCGACCAGAAGAAAATTATTCAGGTTATCTTGTCAACAGCAACTGATGGAAAAATAAAAGGTTGGTCTTATGATGATGTGGGTGCGAGTGTTACCTATGACG…
Brassica_newGene_384	AACACACAAGTTCATATCATTTATTTCTTCTCTCCCTTAATATCAAATTCATCTTTGATTCAAGTACTTCACCTTCAGTCTCTAATTTTCTAATATGGTGAGTTTTGTCATGGAGAAACCAAACAGGATGTCAGAGAGTCAAAACGTTGTCGTCTCAGAGGCGGCAAGGTCTATCATCCCCAACAACTCTTCGGCTCCTCCTGGTTTCATCTCAATCTCCAAGAAAAAGCTTCTCAAGAACCTAGAAATCATCAATGATGGCGAAAGAATCAACGCTTGGGTAGATTCA
Brassica_newGene_385	CGGGAGGGAAACAAATCGTAATATTTCTAGATTATGACGGTACTCTCTCTCCCATCGTTGATGATCCAGACAAAGCTTTCATGTCAAGCAAGGTTTGGTCTTGATATCACATTAATCTTTTTGACCTTATGATTTTAATTAATCTATGTGATTAATTATCACATTTTGATTGCTATTCTCAGATGAGAAGAACAGTAAAAAAACTGGCTAAGTGTTTTCCAACTGCTATAGTTACTGGTAGATGCCTAGACAAGGTGTATAACTTTGTCAAGCTAGCTGAGCTGTATTATGCTGGCAGCCATGGCATGGACATTAAAGGGCCAGCAAAAGGCTTCTCCAGACACAAGAGGGTTAAACAGTCTCTTCTGTACCAACCAGCCAGTGATTATCTTCCCATGA…
Brassica_newGene_386	GTGAGATTTGGGATCACAGTAAAATCAGTCGACAGTAGCTGCTTCTCAAATCTCAACCGATCCGTTCTGAGATCGAAAGGAAGCTTTGATTATCGTCTTTGATGGCGAAGGAGCAAATCTTGAGGCCTTGGTTTCTGGATCTCGTACCGGCTTTGGTTATCTTGCTCGCAGCAGCTCATGTCATCGCCTTGGGTTACTGGATTTACAGATTGGCGACTGATCGTCGTGCTCAGAGTCAGAGAGGAAAGTTTCACTGAGGAAAAGAGTAGGTTTCGTAAGCTGCATAGTTCCATAAACTGGCGGGTTTTGCTTCCGATCTGATGTTTGTGATCATTTTGATTTTTGTAGCTTATGATGTCGTTAGGTGGATGGATCATATATCTGTTTACTAGTTTGTTT…
Brassica_newGene_387	CTCTCTACCACGGTACCAGCCTTCTTGGTCCGGAGACAATAAACATGAGTCTGTTTAGAGAACGAGAGAGAAAATTTCCTCTGCCTTCTCACTAGAACTCAGCCGTGGGATTTGCGTCTCCGGCCGGCGGGTTTGGCTACCCTAGCCACCGTCGGTCGGGTTTGTGTTGTCTTTAGAGTTTTTATTTTATTTAGTTTTTTGTTTGTGAGAAGGAAGGATCTCGGTCTCCTTTTGGTTCCGACTCCGGGAGATGGAAGCTTCGCAGCTCCGTCGTCGCTGACTTATGACTCTGGAGATGAAGGCTTTCAAAGCTCTGTTTGCCGGCTTAAGACTAAAGACGAAAGTAATTGGGTTAGTTACCGATCTATGGGAGGGTTATGTGTGTTGGAATGGTGGTTT…
Brassica_newGene_388	TGTTAGTTGATTAAGTCTTTGTCGTTTAATAATGGCTCCACTTTTGTAGGAGTTGTTGCTTAGTTGTTACTAAGGACACGTTCAGTTCTGTTTCTTGTTGTAGAAAATCCTCCGTATGATAAGGAGGTGCAGTTGTTTTGCTTTGGCTATTTAAGAGCCTTGTTCAATAAGATCAAGAAAGAAACAGAGTGAGAAAACATGTCGGGTGATTCAGACATGAAGGTGGTGACGACGATACCGAAGTTCGACGGAGATTTCGAACATTGGAGTATGCTGATGGAGAATCTCATACGGTCCAAGGAGTGGTGGGATCTGATAGAGGAAGGCTACGTTGAGCCAGCTAGAGGAGTGATTCTCACTGGAGCACAAAGACAGGAGCTTGCAGAGAAGAAACTCAAA…
Brassica_newGene_390	GATGAAGTTTTTTTTTTCTTTCTTTTCTTCTCTCACTTCCTCGCTCTGTCTTCTCTTGTTCTCCGTTGGAAGGGAAATGGCGAAACCCATCGAAACCACCACCGCTCCTCCACACAGATCACCACCGATCGATCCTACACCGATCAAAACCACCACCGATCCTCCAAACCGCCACCGATCTTCCACCGATCCTTCTTCCATGACTATCTCCAGAGATTCAGGCGGAACGTGGTGTCTATGGCGGCTGAGCTGAAGCAAGTGAAAGGCTGTTTAGTTTCTCAAGAACAATTCTTTGTTAACAAAAGCCTTTCTAGAAAAAGTGGAGAATTGGGAGCACTGGGCGTGATGATCACGGAGCATCTGTGTGTTGTGTTGTCTTGTGCTGTATTCTTGTGGTGA…
Brassica_newGene_392	GATAGGTCCCTTGCCAAGAGATCTCAATGTTGATCAATAATAATAAGAACACAAGTTGTTTTGGGTAGATAAGCCTACCTCTTTTTGTCTTTTTCATTTCTTTAAATAGAGATTACAAGAAGCAAATAACAGAAGCAAACAACGTGAAAGGAAAGTGGAGTCATTGACTCCTACATTGCAGGAAAATGGGAAAGATATTTTTGGTTGAGCTTATGTGGCCTTGAAGTCCTTCTTGGTGCCACCTCAGCATCGACTTGTACTCCTCCATCTTGTATCCTATCATCACTCTCTTCCTCGGAAAGAACCTTGTCCTCAAGGTTCAGCTGAAACATTGGAAAGCTTGTGATGAACTGTTCTTGCTCCTCCCAAGTTGCTTCCTCAACAGGCAAGTCGGTCCAA…
Brassica_newGene_394	ATTTCGTTTTAAGGATCTTTGTGGGGCTAAAGTTGATTCGATAGAGAGAGAGAGAGATCGAAGCAGTTATGCCAGGAGGAGGAGGAGGTGCACTCAAGTCCTTGAAGCCAAAGATCCAATCGGTGGATATCCAAGCCGCCGCGGGATGGGGCATCGCCGCCGCAGCCGGCGCCATCTGGGTCGTCCAACCTTTTGATTGGATAAAGAAGACGTTCATTGATAAACCTGCAGCTGAAGAGAACTGAGTGAGAGAGATCATCAAAGACTCTCACTGACAAACTCTGAGTTTTTTTCTTTTTTTCTTTCTTTCTTGTTTCTAAGTTTGTTTATCGCATCTTTGGCGATGAAGCTGAATAAGTTTTTGTTCCTTTATGGGTCTTCTCAAATGTTATAACACAA…
Brassica_newGene_395	ATTTGGTTTTGTGTTTTCATTAAGTTTGTTGCCTATGATGATAATTATTTGTATGTAGAGCCAGGCTTTATTTTGTTAGATTCTTTATCAGTTATTACTTGGTCCTTTCAGACAAAGGAAAGTCTACGGCTGAAGATTCTGAAAGTTCGTCTGACTCAGGACCACCTGAAGAACGTCCTGCAGTTGCCTACACTAAAAGGAAGAACGGACCTGATCTTGAGAAACTCGATGTTTTGTACATGCCAGACATCCTCGCAATGCGCTCCTGGTCAGAAGATGAATATGAAGAATATGATGACTATTTGATCGAGAAATGGGAGATCAACGGATTTGACAAAAACGACAAGGTGTATGTGAATATCAGAAGCCTCAAGTCTAGGATCTCCACTACAGCTAGGA…
Brassica_newGene_396	CTTGGAATAGAACAAACTACAATGGAGGTTCTGGAATCTCTGTGTCGATCTCCCTTCCCGTCGTTCCTTCTTCTATACATCTCCCCATTCGTTTCGTAATCAAATGCTCCATTGCCGTTAAAAGCTTTCTTAACTCCTTGGACCCACGCAAACCAAGATTCCTCACTCAATGCTCCTTAAAGGCGGTGGAAATCCACCTATAAAAAAGGCGACGCTCATGGTCAAGCCTGCTCATGCTAGCCACCGTCAAAGTCCACCGTCTCACCACTTTGGATGAGATAACCGAGTCACCTAATCAAGTTGACTGCACTCCGAGCCAGATCAGTTAGATGTAAAGGCTTAATCTTCAACCATATGGTGTTCATCATAGCTGTAGAGTAATGAAGTATCAATTTTCAG…
Brassica_newGene_397	AAAAAAAAAATATTCACCTCATTAGACTATATAAACACATAGATCTCCGAGATTATATATATAAACTGTAGTATCATGATTTATGTTTTATTCATTCTCAATAAACTGAAAAGCAACAATTATAAAGTTCATCACTTAACTCAATTTGCCAAATTACTTTATAAAGATAATCGATTAATTACGGCAACAACACCTGGACGGATTTCCACCACAGCGTCCATCATAGTACCCCTTCAATCCACAATCACGCCAACATGCAAAATTGTTAAGTGGAAAACCATTACATAGAAAAAGGCACGGGGGAGGGGTTGCTTTCTCGATACCTGTCACAGCCGAAACGTTGTGGTTAGAAATCGAAATTGTTAATATCACTACAAAAAAAATTGCTATCGAGGTTTT…
Brassica_newGene_398	NAAATCTCCTCCTCCACCATACTACTATCACTCACCGCCCCCTCCAATGAAATCTCCTCCACCACCATATGTTTACCATTCACCACCTCCACCCATGAAATCTCCTCCTCCACCGTACTACTATCACTCACCACCTCCACCAGTAAAGTCTCCACCACCACCATATTATTACCATTCACCACCTCCTCCAGTAAAATCTCCTCCTCCACCATACTACTACCATTCACCACCTCCTCCGGTGAAGTCTCCACCACCGCCATACCATTACAACTCTCCACCACCACCAGTAAAATCTCCCCCACCTCCAGTATACATCTACGCCTCTCCTCCACCTCCTACCCATTACTAGGCTCATCAAATTCAACCAAATTTCCCCATTATTCAAGTTTTCTTTTCAAA…
Brassica_newGene_399	TTGCGTTTTGCTTCTGAAACCAAGCGCGAGATGATTAGGGTTCATGTTCATCTTCCTTCTCTGAAGCTAACAATAGAAATTCTAGGTACCAACAATGGAGTTTCGGGATGTTTAATCAATGTTAGACATCGCTATTTGAATCTTCAATCCCGACGTTAGGGTTCATGTTCTTCTTCTATTTCTGAAACCAAAAGTGTTGTTCTTCGTTCTCTGATACCAACTACGGAGTTTCGAGCTGTTCAATTGACGTGAACCATCTCTGTGTAAATCTTCAATTCTGATGTTTTGCCTTCCGTTCTAATCAATCGAGACGGTATTTCATCGCCTTTATCATACTTCTTAACTTCATCAACCCAAGTCGACAACGATCTGACACTGAATGCGGCTTATCCCTTTGCA…
Brassica_newGene_400	TGAAAGCAGAAAAAGATACAACAGTACGGGCTAAAGAGGGGAGAGAGAGAGGAGAAGAAGAAGAAGGAATCAGTGTCGAAGCATCTCAGCTCTCGTTCTCCGGTTGGTTAGGTGAGAGAGTTTTACTTAACTTCACTGTACACCAAATCCCTAAAAAAAGAAAGAAAGAGAAGGGTGCTTCACATGGACATGTATGGACGCACTCCGCCCTCCCAATCTGCACATGGAAATGCTGCTGACACAGGACTCGAAGAATCGATGTGGCGATTAGGGTTGGGTGGAGAGACGTACCCAGAGAGACCAGCTGCCCCTGACTGTCCTTACTACATGCGTACTGGTGTCTGTGGTTACGGTTCTCGATGCCGTTACAATCATCCTCCCGATCGTG
Brassica_newGene_401	CAACCATCCAAGGAATGCTGGTGGATCCATGAGCCACGTTCCTCTCAATATCTATGGATACCCTGTACGAGAGGGTGGTGAGAAAGAATGCTCCTACTATTTGAAAACGGGGCAGTGCAAATTTGGTATAACCTGTAAATTTCATCATCCTCTGCCTGCTCCTGCTCCTGCTGCAACACCACCGCCACCTGCATCTGCACCTCAGTTTTATCCATCGTTGCAGCAGCAGCAGCAGCAGTCACTTATGCCCGGAGCTCCATCCTCTAGCTTGAGAGTTGCCAGAACTCTTCTTCCTGGTTCTTATATGCAAGGCGCCTATGGTCCTATGCTATTATCCCCAGGAGTCCTTCCTATGCAAGGCTGGAGTCCTTACTCGGCACCTGTGAGCCCTGCTCTATC…
Brassica_newGene_402	TCCTTCTTCTGCGCAGCGCAACACAGTTCCGAGTTGTTGAAACTTATTTGCTCATTAAGGTTAGTCGTGGATCTCAAAAGACCACCGATTGATAAACCCTATTTAGTCGGAAACGAATCAGTAAGTGTGAAGATGGATGATATTCATTTGGACATGGACAATCCACTCGGAGTTCAAGACGAGATCGGAGTTGCGGAGCCATGTGTTGGCATGGAGTTCGATTCCGAGAAAGAAGCCAAATCTTTCTACGATGAGTACGCTAGGCAGCTCTCCTTCACTTCCAAACCCCTTACTGTTACCACAGACTCTTCCTCTTCTCGTGAATTCGTGTGTAGTAATAGCAGCAAAAGGTCGAGACGAAGGCCTGCTGAAACCTGCGATGCAATGCTTAGGATAGAG…
Brassica_newGene_403	GGTAGCTCTTCCTTGTCTTAAGTCAATGACTTGGGGGATGGAGAGTAAAAATACAATGCCGGGTGGCAGAGTTGCGGTTATCAATTTAAAGTTGCACGATTACAGAAAGTTTCCCTCAGCGGATATGGAGGTCAAGTTTCAGCTATCTAGCGTTACACTTGAACCTATGTTAAGGTCTATGGCTTACATCAGCGAACAACTCTCAGCTCCAGCGAATAGAGTTGCTGTCATCAATTTGAAGCTGCAAGATACTGAGACAACAACAGGAGAATCAGAGGTCAAGTTTCAGGTGTCCAGGGATACACTAGGGGCAATGTTAAGATCAATGGCCTATATCCGTGAGCAGCTCTCTATTGTTGGAGATCAACAGACAGAACCACAAGGGAAGAAGCAACGCAA…
Brassica_newGene_404	CGTAAACCATTCCTCATATCACAAAACTTTCAGGCAAAAAAGAAAAACATGGCGGAATCAAAAAAAATCTTCATCGTTTTTGTTATTTGTCTCTTATGCACATTGTTGGTGAGCGTCTCTGGAATACAGGTCAAACCATCATGCACGACATCGATAGAATGTGAGTTGGTGTGTTTTAGAAGAACAGGGAGAAGAGATGGTGTATGTGAGGGTGGAATGTGCGCTTGTCTGTCCCCAAAACCCAAGACGGAGTTGACCAAGACCATACTGTGCAAGAAGGACCGTGACTGTCCCAGTTCTAGTGAATGCCCTAAAGACTTCTATTACTCTTGTCTTCATGGAGAATGTACTTGCATTGCAGTATAAATCGATTAAAATATATCTAATATATATATACTG…
Brassica_newGene_405	CCCTGGAAGAGCAGGTGCAGGAGCCGTTCTCCGTGCTCCAGATAACACTGTGCTCTTCCGTTCTCGCGAGGGTTTAGGCTCTGCTACAAACAACGTTGCTGAGTATCGAGCTCTCAATCTTGGCCTCGAGACGGCTCTTAACAACGGCTTTAGAAATGTGCGCGTCCAGGGTGATTCACAGCTTGTCTGTAAGCAGGTTCAAGGTGAATGGAGAACCCACCACCCGAAAATGACTGAGCTTTGTGGACAAGCACAGCAGCTTATGAGTCAGTTTGACTCGTGTGATATTCAACACGTTCCCAGGGAATTCAATTCAGAGGCTGATGCTCAAGCTAGCCGTGCGACCAATCTGGCAGAGGGTGAAACGCAAGAAGATTTTGCACGCCGCGGCTATGGAAG…
Brassica_newGene_406	GTCGAAGTCGTGCGTAGAGAGTTTTCATTGCAGCCACTGCTGCATCATCTTGGAAGAAAGCGTAGGGTTTGCCTCTCGGTAGCTAAGAATCCGGTCCTTAATCTGTCGGTCCAATAGTCTGCTGATCGTTTCCACTGATCGTAAAGAATTCCGATGCAAGCGTCCGTTCCTTTCCTGCCAAATCCAATAAATGCAGCATTGCCAGCAGAGAAGGATAAGTCTACCACGCCAATTTTGACTCCGGTATCTTTGAAGTTGTTCAAGAACAGACGACCATGTCCTCTCCGGTGTCAAACCACATCGCTGGCAGAGTCTAGACCATAAGTCCCAAGCGTAACAGCAGGAGAAGAAAAGGTGATCACGCGATTCAGAGGCTAAGTTGCAGAGCAAGCAGTTTGG…
Brassica_newGene_407	AAACAACTCGATCTCCCGTATATTAAAATTCAGAATAAAAAGTGGGATCCAATAATATTTCAAGGAAGAATATTTCATCTTCTAGAAATATAACCAATGGCAATCAAGAATTCATTTTCTCTTTTACTATCTTCATTGATGGTGTTTGCTCTGATCGTCATACCCACAATTTCAGGACAGTCAATCGGAACATGGTGTGTAGCCAATCCTAAAATACAGGACCCAGTGGTACAAGCAGCTCTAGGTTGGGCTTGCCAACAGAGTGAAGCATACTGTAGCAGGATTCAGCTTGGCCAAAATTGCTACTCGCCAAACACTCTCAGAGACCATGCCTCTGTTGTCTTCAATACTTACTACCAACAAAATAAGAACCAACCCGGTTCTTGTGATTTCAATAGT…
Brassica_newGene_408	ACCTTCACCTGCCTCCTTAGTTTCAAACCCACCTGAAAATCTGACGTCTGTAACTCTTCCTGGTGATCGCTCCAACTCCCTCTGTTTCTCTCATTATATAAATCCCTTCTCCGTACAAAGCTCGAAGCACGTTCTTCAAGCTCCATGCAACCACATCAGGCAATTGGCAATGAGATCGGAAAAATCCAGCAGCAATTCTCCATTTGTCTGTTTTTCTGGCGACATCCCAGGGACGGATCTAAGTTCCCATTTAATCCACTTCTGGAAGGCTAGAAACACTGCGAAAACTGGTTCTTATTGAAGAGCGGTGATGCAAATCGTGGTCCAAGATACCAACCTCACCTCAAACCGGGAACCACTTATATCCTCATAAAAATCGTTGCTGATCACAGTTTAATG…
Brassica_newGene_409	TAACAAATCACTAAGAAAGCTAAAGAGAGAGAAAAGCAAAGAGATATAAATGGGGGTGTGTTTCAGAAACAAAATTTGGGTTGCTCTTTTTGTTGTGATTTTTTTTATCTCTTCATCAGCGAGATTAAGTTTGGCTGTTACAAAAGCTGAGATCAATACCATATCAGCGATGACTTTCGCAGAAACTTGTAAAGACGTTTTTGAAGAATTTCATATCAAACTCGATCCTCAAATATTGATGAAGATTAATGATTTTCAAGATTTATGCAGTATTCCATTGATGATTTCCACCATGTTACCAAAATAATAGCTAATATATTGTACCCGACAATCCATATTGGAATTAAGTTTAATAAAAATATAGATCGCTATGAATTTTTCTATGCAACT
Brassica_newGene_410	GAAATATATATAGCTTAGACAGCCGGTCAAAGAGGTTTACAGGGAGTCCGCCTTACCTTAGTTATAGTCATCTATAAAGTCCAACAACGTAAATTAGGAACAGGTACGATCTGGCTCAACGAATGTCTTGTGCTACACCAACCTTAGACAAACAAAGAAAAGGATAATTCTAACTGAGGAGGGTGCGCGAGACATGTTGTTGGACCTTGAGATGCTGTGATCATGATGTTGCGAATGATGATGATGGAGTGAGTTCCGAAATTCAGTGAACACTTCGTAGGAGCTACACTGTTCCTGATGGCCTTGACGAAGATGAATGATCTCATGGGAGAGAAAATAGAGCCAAACTAATGCACCAGAGACTTGTACTTTAGGTATAGAGTAGAACTTCGTAGCCCG…
Brassica_newGene_411	TTCCCGTGTCCCTACCTTCTTCATCTATTGCATACACTATGTATATGTAAGTTGGTGACGAGCACTGCAGGCTCGATGGCAAGGCTGCAAAGAAGAGATGACTGCGACGGTTGAGATCTCAATCCCGTCGTCTCCAACAATAAATCAAAATTGGAGTCTCCTTCACTTGGTACTTTGGAAGAAGAAAACTGAAACAGGATTGCAAACGGAGATTTGGAATGACGAAGGAACATGTCAAAGGTTGGATGATTTCGAAATTCAGGCCTCCATGTTTTGGTGACAAGAAACATAGAAAGGAATTCATGATAGAAAGAAACCTGTCTCTGGAGGAAAAAGTGCAGTGTCAGCGTTGGGTGTTTTCATGCCCTTCCAATCAACAGAAGAGCATGCGGAGCTACT…
Brassica_newGene_412	CGAGGCTCTTCTCCTCTGCCACTTCGTCTTCTCTCTTCTCCTCCCCGTGAAACGATTTCCAGTGAGTTCTGATCCATCCATCAATAGTCCATAATCAATTTCTCCTTTATGGTTTCGTTACATCTCCCTCTTTTCCTCCTCCTTTATATACTACTATCTTTCCTCTGTAAAAATCAAAACCCTAAAAACGAAACCTCGATCTATGGCGATGAAACGAAATGGAAAGTCAATTGTCTATGCCATGTCAGCGCGACAAACTTTCCTTGCAAATTTGTCAATCGACATCCCAGTCAAAACAAATCATCTGAAGAGGAGATAAAATCTTCTCCATCGGACATCAGACAAGCCCTCCAAGTTTTGTTCTTTGTGTTTCGCTCCTGTCTGTAGAAGAAATGAGAA…
Brassica_newGene_413	CCCTATTGTCGGAGAGAAAGGGCATCACCACCATCTTCGAAACCTAATCTCTGCCTCTTCTGCCCCTTCTGTAATTCCCAATCCCACCCTCGATTTCTCCTCCTTTTTTTTTTACCCGCCAATTTCAACTTTGTCATCTCCAACGGCTCCTTCCTCTTCTCTCGAGTTTCTGTTGATAAACCCAGATTTTGATCCTCGTAACTGCTAAAGCAAGAGAACTAGTTGTCTTTTATACGAGTGTTGCTTCTGCAATGGCGAATCGTGATTTAATGCTTGGACAGAATCAATCATTGGTGCTTGGTCACAGCCACACTCTAGACCTTGGTCAAAACCACGATATGGATTTAAGCCAACCTCATCACGATCATGAAATTGACTTAACACACCAACAAGACGATC…
Brassica_newGene_415	CGTGGCTCGAGGCTCGTTTCCTCTGCGCGTGGAACAAGTACAATCATACTTTTGTCGGAATTCTCGGTAGTGACTCTCCACGATCTCTCTTTCTCTCTCCTATAACTCGGATCACCACATGACTTCATCTCCTCCTCCTCCTTCCTTCCCGTTAACACAGAACCAATCTCCCTAAAGAATCTCCCCCAACTCCTCATTCTCTCTTCTCTCTTCGTCTAGATCCCCCGAAAAAGGCAAAGGCTTTGAGGGATTGATTGATTGATTAATGTCTTTGGTATCGAGTTCCAGAGACATGGGAGGAGACGACGAAAGCACGTCCAGAACGCATCGTCACGACGGCACAGACGACGAGGGCGTTGAGTCCTTGGGGAGGCAGATGAGCGAGTCTTCTATCTGCGC…
Brassica_newGene_417	TGAGCTTAAACAGAAATAGCTCTCAAAGAGGTTTTTGCCAACGCATTGACTTCTCCGTTGAGATCTTTGAGATCACGATGAATATGCGAAAAGGAGATATTGTCGAACGCAGAGGAGATGTTATGGATATCACACACGATTCCATGAATTTCTTTCACCTGCGTGTCCTGATTGATTGCTCTGATGAGCATTAGGTTGTCGGAAGACATCCTGAGATGCTGGATCTCTAGGGTCGCTGCCTTGATGATTGCGAGTCTCATTGCTAAGGCTTCCGCTATGAGCGGTGATTCTATGAAGCTTTGGGTGCTTGAGCCTTTGATTGGAGGGTTGAAGACCGCTCCTGTGAAGATCCAGGCCAGGCCCGCTTGCTTTGATTGTTTGTTCTAATCCGCATCTGTT…
Brassica_newGene_418	AACGTTTCTTAGTTAAGGACAAAAAAAGACGTCTCTTAGAAACACGTGTCTCTCATTGAAGGGAGTTTAGCTTTTTTCTCTTCATATCTTTCTCTCTCGACGGAAGACGATCTGGATTCACGGTGGGAAGAAGCCACCGGAGAAGCTGTTGACGAAGTCATCTTCCTCAGCCGTCACACCACCTTCTCGAACCGTAATGCTCTGCCTGTTCACCCCATCGGAGTGCTTCATCTGAAAGAAGGAGAATCGCCGCCGCAGGGAGGAAAGCCGGGATGGGCGGCGTTGCTGTTGACCGTACTATAGATAACATAGCTTTCAGAGGATTTTCTGGACGGATCATGTGACCCGATTTGTTCAGTTGATGAACCTAGCTCGAGCTACTTTGAAGCGAATTGTCAT…
Brassica_newGene_419	CTTCCATGTTCCTTTTTCCACCACGTGTCCTCTCACCCAAACGATACTTCTCATTGTTTCATTACTTCCTTTCGTGTATTGGGCTTTAATAATATGCAGGCCTGTCGAAGCTCAAAAATGGTTTGCCCCATATCTCATCTTCTTCGTCGGCTGACATACCGGACGTTTAGCCTCCATGAAACCACCGTCATAACATTTCTCTTCAGATTTCACCATAAAGATTTTCCTTTATGTCCGTCCTTTCCAGCTAATCCTACGACATGCTGATTTCTAAACGGTTCTCTATCAGTGGGAAGAATATTGATGTTTGATTCTCTATCAGCGGAAAGAATGGTTTCATGATATGTCGTCCTCTTCTTTGATATTGCTGTTTTGGTTCTGAAAATTTCGCAGAGATTC…
Brassica_newGene_420	ATCGTCTTCTCCGCTTTCTCTTAAGGTTCTTTGTATCCTGAAGATAAGATTAGGTCTAACTCCAATGGAGGTTGTACGAGGTCGTATGTCTCAAAAATTCGTTTGGAATCACTGTGTCGTTTTCGTTGATGACGTTTCGTTCCTGATTCATCGCCTCTCTTACGTTATATAATTAAGTGTTCATCGCTATGAACATCGTTCTTTACTCCTTGGACCCACTCACCCACGATTCGTCATTCAATACTTCTCTTCTCCCTTCTAGGTACCTATAAAAAAGTGTGTCTTCTTCTCATAAACATCATCCTCACCAATCCAACTTCGCGATTTTAAATGTGCCTGTATTAAACCGCTCCGGAACCATCGAATCCATTGGCAAGGCAAGTCCATCTCTCGCTGGAA…
Brassica_newGene_423	ATCATCAATAGTTCAATACTACTGTATCAAAAGAAATTAATAGTAAAAACAATATGGGCATCACAAAAACATCTATGACTATGTCCTTTGTACTAATATTGTTGATTTCTTTTTGTAATTACAGTATTTTGGCCAGACCAGAAATCAAGCCAGGGAGTTATGAATGTACTGTGCCATGTACTGCAGTTTACGGAAATAGGGAGTGTTACAACTATTGCACAAGTCATAACTATAATGGAGGACAGTGTGATGCTACAAAAGGTGGAGAACTACCGCAATGTTGTTGCTATAACTATATTAATTAGTTTTTGCTAAACTGTGATTTAAGCAATATGTCTTACTCATACCAGAT
Brassica_newGene_425	AAAAAAAAGAAATATCTGCGGAATCCAAATCTCTCTCTCTCTCTCTCCCCAGTCTTGGATCCGAGAAGATGTCTACGTTCAGCGGAGATGAGACTGCTCCTTTCTTCGGCTTCCTCGGCGCTGCCGCCGCCCTCGTCTTCTCCTGTATGGGAGCTGCTTATGGAACTGCAAAGAGTGGTGTTGGTGTGGCTTCCATGGGAGTGATGAGACCTGAGTTGGTGATGAAGTCCATTGTACCCGTGGTTATGGCTGGTGTGTTGGGTATCTATGGACTCATCATCGCTGTTATCATCAGTACCGGTATCAACCCAAAGGCTAAGTCTTACTACCTCTTTGATGGATACGCACACCTTTCCTCTGGTCTTGCTTGTGGTCTTGCTGGTCTCTCAGCTGGTATGG…
Brassica_newGene_426	ATCCAGTCGGGTCAGAATTGATCTCTGAGATATTATCGTCCCTCTGGTGAGAGAGAGATTTGTAAGGTCCTCAAATTCATCCATCCATGGTCGATTGGGCAATACTCCCGAAGGATCTCCTAAACCTAATCTCCAAATCCCTCGATTCCTCCTTCGATCTCCTCCACTTCCGCTCCGTCTGCTCCTCATGGCGCTCCTCCGCCGACCCCAAGCCTCCTCTCCCGACTCACCACCTCCCGATCCTCCCCGATAACGGCACAAGCCTCTTCCCGGACTCCGCCGTGGGGTTCCGCCTCTCGCAGCGTAGCATCCTCCTCGTCAAACCTCACAAACCGCCGATCAGCGAGTCCGATCTGTTCGGATGGCTCGTCAAGGTCGAGGAAGACCTCAACGCCCCTC…
Brassica_newGene_427	TAGATGTTGATGATTTAATACAGAAAATGTTAAATATCGAATAGAAGACATGGCATAAACCGGTTTCAAATTTCTAAACCGATAATGTTCGGTATTCGGCGATGCAGTGGATGAGTGAAAACGTATGGAGAGCGAGTGAGGTTGGTAACAGATTTTACGACCAAACAGAAAGATAGTCGTTGTTGAACTCTGTCCGGTCAAGAAAAATGTCGGTTTTGTAACTGCCAACCGGCCTAACCCGAATTGCCTCATCTTCATCCCCTAAAAGCATATTAATTACAAAGGTGTGGTTGTTACCAGAACCTCGACTCTTGTTTATCCTCTAACACTGCTGTTCATAACCCAGATGACGATAAGCACCTGTAGCATCGCTTTGCAACGCTTCCTTTTCACTCCGCC…
Brassica_newGene_428	GTCTATTGGGTTTCATAGACTGAACCCTTAGTTTCAAGCAACTGCTGACATATGAGTTAAGCTTATTCCATGTCACCAGAAGCAACAGCCACTTCAAGCTCACCAACTCACCTGTTGCCATACACATCAACGACCAGAACACGATTGTTGATATGACGGATACGACTGCTCTTATCCCGACAGAGAAGTATAGATTTCGGAAATATAAACAGCTTATGGTTTTGGCTAATACGAACATCGATTTTTCGGACGTTTTTGGTGATGCTTGTGGCATCAAGAGATTCAAGGCCACATACAGTGACAAAAGTAAGGAAAATCAGCGTGTTATGTTATAATCCGTGTTGACATGTGCACAAGCGAACTTATTGTTTTGAAGTGAATAGTTACTTCTGTTTGGGT…
Brassica_newGene_429	CGCCTATCCAGTCTTCATCTCGCCGGGGAGTAAAAAAAAAACAAGTCTTTTGAATTTTGTAATCAGTGACGTTTAGCCTGAGAGAGCACAAAAGGATGCATCTTCCCATGTACACTAGTGGAACCTCTAATCCTTCACCAGGAAATGCCCTTCCTAATCAGATGCATTTGCAACAGAATCATGCGCCTCCCCACCACGCCCCTCCTCCACCTCCTGCTTCCTCACAGCAGTTTCATTCTCATCTTCCACCTGTTTCAATGTTGCCTCCCCCGCCACCTTTACCTCCTGGTGCCACGCCACTCTCACAAGCATTCCCTAATCCGTTTCATCCTCCACCAAGCTTCCCACTTTCTTTTCCTCTGAAGAGCTTGGAACCTCCTGGGATGCCTCTTCCTCCAC…
Brassica_newGene_430	GAAAAAGACGACTCCGAGAAAAGGAAAGCGAAAGGTTTCTTCGTCGAGATGGTAAAGCTAATAAAAATGGAACCTTCTCCATTATTGTTAGCTTACCTTACTATCTCCGACCACATTTAGAGAGAGAGAAAGAGACAAAGTTCATTTTGTGTTTGTTCTTGATTCCTCCTAAAACCAACCGTGTCTTCTTATTATCTCCGGCGATGACGACGGCTGAGGGGGAGTACTCGAAGGCCAAAACTTCTGTTTGGTGGGACATAGAGAACTGTGAGGTGCCTAAAGGATGGGATGCGCACGCGATAGCTCAGAACGTGAGTTCTGCTTTGTTGAAGATGAACTACGGTGGTCCTGTCTCAATCTCCGCGTACGGCGACACCAATCTGATCCCTAAACCTGTTC…
Brassica_newGene_431	TGCCTAGCCTCGGGAGGTCCTCCTCTTACGAGTGGTGAATCTTCTCGACTGGTCGACAGTGGACGCTCTCTTGTCTCTAACTATGAAGAGGCTAAAGGTCCAGTTTCTGAACAAAGTCAGTCCAACAAACCAACTGATTCAACTCCCGACACTCGAAGAAATATGCTTCAGAATGGCAGAAGAGCCGCAGGTGAATCTGTTGCTTCTGGTGGTGGCTTTGAAGCGCACCATTCAGATATAAGACATACATCTCAGACTGCATTTGTAGTCAGCAACACAGCTCAGGCCAACGTTTCAGCCAAACCCATACTTGAAGCATCGTTTATAGCCAGTCACAAAGCTCAGGCTAATCTTTCCGCCAAAACCATACATGAAGCATCGTTTATGGCCAGCCACAAA…
Brassica_newGene_432	CTGTTGTCTTCTTCTTCTTCTTCTTATAAAATTCGATTCGATCTTCGACGAGCAAACCCTTAGCGCAAACTCTTATAGATTCCTCAGAAAATCTGTAACTCCGAGCTTTGATTTCACCAGCTCTGTTTCCTCTCTCTCCATCCATCTCCTCGCTGGGTAAGATCTTTACAGCTCATATCTACTGCTGCTTTCTTGGCTGAGGAGAAATTAACCCGCTGAGGTTGAGTCTCGTCTCGTGTCGATGTGGGAGGGACAGTAGGATGAAGATCCCTAATCATTAAGACTTTTTTTAATTCAAGACTGATGCTCATCTTCTCTCCTCTGTCTATGGCTTTTACTGTCATCCTTCAAAAGCTTAGTGTCTTTGGTCCTGGTTTGAATCCCTCTTTCCCTTACTGC…
Brassica_newGene_434	GCTCGCAAATACGGTCTTCCCAAGCCAGATAAACCCTTGGGATCGCATGACATTCTAAAGGCTATTGGTCGATGCAACTCCACTGGAGGTCCAAAGGGAAGACACTGGGTTCTTGATCCCGTAGATGGGACGTTAGGATTTGTTCGTGGTGATCAGTACGCGGTTGCTTTGGCTCTGATAGAGGACGGTAAAGTCCTGTTGGGAGTACTAGGATGTCCTAACTATTCGGTCAAGAAAGAGGTTCACCGCAGGACTTGCCAATAGCATGGGAGTTAGGAAACAGCCTATGAGAGTGTACAGCATGGTTAAGTATGCAGCGATTGCACGCTGAAGTGTTCATAAAGTTTGCGCAGTCGAGTTACAAGGAGAAGATATGGGATCACGCAGCTGGAGTTGTGA…
Brassica_newGene_435	CGTCTCTGGAGGGCAAGAAGATGGTTTATTGGGAGAGTGAAATATTGTGAGGATCTTTAGACCAAAGTGAGTATGTTGAGTTTCTCTAATTTTTGTGTAGTGAGACTTGCTTCTGAGGAGACGTCAAACTGACTTGGTTTGAGCACAATGCTGTATGTAACATGTATAGGTGTGAAGACAAACATACCGTTTGATACCAGAGTTGGTCTGGCTTGGGACAAAGGATCACATACAGCGGGTCTGGCGTGGATCATCACGGACCCTACGCGCAATCTGGAAATACGAGGAGGCCAAATCCACCACAACGTCACTACACCTCTTGCGGCAGAAGCCTTAGCGATGAGAGCAGCCCTTCAAGCAACGTCTTCGATGAAAGTGACCCACCTTTTCGGATGTTCT…
Brassica_newGene_436	ATTTTGGTGAATTTACAAATGCGCAGAGAGAGAGAGGAAGGAACAAAAGAGAGTCGCCTGACCGGAGAGAGAAGTGAAGTCTAGATCTCTCTTCTTCTACAACCAAGGTTGGTCCGTCACCGGCGAAAGGCGGAAATCCTCTTCTCCGACGTTATAATGCCGTTCAAGACGGTGATGGAAGTGGAGCCTCCGAGTCTGTTACGTTACTTGATCGGATCGGCGGTGATGATGATCGGCGTCGTATTACCACTCGGTTACATGATGTTCCGCAACAAGCGCGTCCCTTCCTCGTCTTCCTACTCTAAACAGACGTAGGAACAAAGTTTTGATTTAGAAAGCTTAGAGACTGCAGTGAATTCAAACTGGATTGACAAGGATGATGACATATTGAGTGATATG…
Brassica_newGene_440	CGAAGATACGAACTGGAAGAATGGCTGAGTGGAAGAATAATGCTCTGAATGCTATTGAAGCAATCAAATTGAATCTTGATGGTCTTTCCCATATTACGGATAACACTATGAGCCATGGACCCCTGAACGAGATGTTTACTAATGTGGAGGTGTCGATCCATCACTTAAACGAAATTCTCCAAGCCGCCGGGGTCAACATTCCGATTGAAGATGATAGCGATGAAGATGATGTTTAGAGATATATTTGACAGTTTGGTTTAAAGTTATGTTATTAGACAAATAAACTTTTAT
Brassica_newGene_442	AACAGATTCCATCCACGGCGCTTATCGGATCCGGCTTAGCTAGCGAGGTAGGGTTACGAGTCCACTTGGTTCCAACATCGTACTTCGTACAGCATGCTGTTCCGTTGGCAAGTGTACTCCACTTTCAAGGCAATTGAGAATAGAGATCAGAATGAACAACATAAATGGCTTGTTTACTGGGCAGCTTATGGTTCTTTCAGCCTTGTTGAAGTGTTCACGGACAAACTCATTTCCTGGTTTCCTCGTCTGGCTTCAACTTCCCACCGTAGATGGAGCGCGAAACAAATATACAACAACCACCTTCGCCCTTTCCTAACACGACACCAAGCTGGACTCGTGAATGAAGTATATGAGCAAACGGTACATTGTTTCTTCCTTCAAAACTCAAACACTCTTGAA…
Brassica_newGene_443	CCTCACCCGTTAAAAGACTCCTCCCTGGCTACAGCGTCGTACGTTTAAGCATCATAAAGACCAATTATTCAGAGAAGCAAATTATGGCTATGAAACTTTTTGGATTTCCACATCATTTCATCTCATATAAACCTTCGTTTACATTCCGCTTATACACATAATTCACCATTTTTAACAAAAAAAAAAGCTTCGATACCGTGAAATCTTCTGGCAAAGCTCCACCAGTCAGTTCTCCAGTTACCTCACTCCGGGATGAGGAGATCGCGGACGGCGACGGCGAGGATATTGGAGCAAGAGACGGTGTTGGGACAGGCGAGCTCGAGAGCGGTTTTGGGCGGATCACAACGTCGAATCTGTCTCTGGGAAGGAGAGGTTGATGGGGTCATCGCATTCGGCGGC…
Brassica_newGene_444	AGATAAGCATGTAAGCTCGAGAATCTTCTTCATCCTCTCCAAATCCAGCGACCATCGTTCTCATGAGGTTCTAATCTTTATCTGAAGTGAGATTTAATCGAAAGGACAAAGCATAGGGGTCCTACGACAAAGGATTAATCAGAAAGGGGAAGAAATAAGCCGATTAGAACCAAGAACGTAGCCGAAAATGCGTTGATTTGATGGGGCGAAGAAAGGGATACAGAATGCATAAACGCCAAGATCTAAGATTTGTTGATTTTGAAAGAATTTGGGAAGATAATGAAGCAGATGATACAAAGGAGAGAGAGATGATGACGCCTCTGTAAGAGATGATTCCGGAGGAGATGAGTCCTAATAATAATAATCACCCAGTCTCCTCAGGAGCTTTACTATTCATTT…
Brassica_newGene_445	TCGGTTAATGCACGAACGAGCAAAGGTGGCAGGGACTCCTAAAGAAATGCAAGCTAGGGGAGAACCAAGGGGAATCCTCATTTGTGGACTCCCTGCAAAAGGATTCATACCACATCTCCACCAACAGCCACGAGAAAAAGCAGATGATGATGTGGTCGAGCTCACAGAACGACAGTACCGGAGAGCTGAAGCAGATGATGATGTGGTCGAGCTCACAAAACAACAGTACCGGAGAGCTCTTGGATACTTGATCCTGCATTGAGGAAGATGAAGAAGACATCGATCCAATGTACCGCAGAGCTATGACTAGACTAACATGCGAAACAGTGCAGGCAACTCGTCTCAACTGAGAGGCCCGAAACAAGAGGAAGGAGAGTCTTCCAGAGGCAAGGCTCCGCG…
Brassica_newGene_446	CTTAATCTTTCTCGCTTTTTCTCGATCCATGACGAAATTGAAGAAGCCCAGGGAAGCTCTCGTAGAAGCATCAGAAGATGGGTTACTTGTCAAATCTCAAGACCCCGAGTTCCTCCTCCGTGAATGCACCGGGTTTTCATGTCGCCGTCCCGCCTCGTCTCCGTCAGCCAGGAACACGGTGAAGAGCTATTTACTTCCGCCAAGTCTTCTTAGTTGGATCAAGTGATTGATTGGCGACCACAGATAGAAGCTTGGGTCAAGAGCTTCGAATCGAGCGCTTAGATCGTCGGGAGACGTGTGATATTGATCCGTCCTTCGCCGCATCCGAACCTTTGTAGAGGTGATTGCCGCCGACTTATATTGGACTTTCCAGGCGTTGCATTTGACGGGTGTGATGCT…
Brassica_newGene_447	CCAAGACCTGAGAAGCCATTTTCCTTACTTTCACGCTGCAACTAGGGTTTGTGTTCTTCCGTCAATGGCGTCTCGAGAGATTGGAATCTAGATGACTGAAATCGAGTTATCAATGGAATTTCATTGCGTCCTTTCGTATTCGAATCTTCATGAGGAATCCCCCCTGGTCGAGTTTCGTTTGGCGTCATTTCATATGAAGTTATTCTCCTCTGAAATCGCCATTAACAACCATCTTTACTCCTTCGACCACAACAAACGTGATTCATTGCTTCTTATCTCTCTGGAGGCGGTGGATAACACCTATAAAAGGTGAAAGGGCCTGAGCCATAATGAGACCATCGTATCTGACTCTGTCGGACTGTCCGACTCGGACAGATCTTCGGAGCATCTCACGGTTTC…
Brassica_newGene_448	GGAAAAAAGCTCCCAGGTCCGCGTCCCTAGGCGCCTCCGTTTGATGGCCCTCCTCCGATCCAAATCCGGCGCTCAGTCTTCCTCCTCCTGAAGAAGCTCGGTCTCCTCTTCCATGGCTTCAAAGGGTAAAGCTCCTCCTCCGCTGCGGTCACGACCTCCACCAGATCCACCACCATTCACGATTCCTCCGATACCGTTTGAATCTCTCATTCTCACAGAGCCACCAGAGCCGCCAAACCCTCCAGATGCGACCTTCACCTTCGTTCTTCAAGTCTTAGATCTGGAATCCCCTGCCTCAACCATGGTGTTGGGTACCACGAGTGGTGTTGCTCCTGGTGTATCCACGAGTAGAGAACTCTCTTCCACCGCACGGAGTCCAAGACAGCCGCACAACAAGCT…
Brassica_newGene_449	GGAGGAGGTGGTTAGATCGAGAGGGAGAGAGCCGGCGAGGGTGTTGAGACGGAGGTCCACGTCTCTGAAAGATATACTTTTTGGTCCACTCACTCCGGCAGAAAACTGATTGCGCCACTTCGTCTTCATCGTTTCCATTGGAAACGTTTCCAACCTCGCAATTTCTCTAAGTAACATCGGCTTACAATCATTCTTTGTCATTAAAATCTCTTCTTTACTCCTTCAGTCGGAAGAGCTATCGTTCTAATTCCCTTTGTTTGTCACAATATATAAACCTATCCATTCTATTACTCTGTCCTTTCCGCATAGCTGAATCGTTTATTTCTACAATCTTTGTTTCTTTCTTTGTTCGCTTTGTGGGTTCTTCTTCAGATGATCTGAAATCTGAAAAGTTTCAAG…
Brassica_newGene_450	CTCTCTCTCTCTCTCTCTTCACCATCTCTCATGATCTCTCAGGCCTCAGCTCTCTCTCTCTCCCTTCACCATCTCTCACGCCTCTCTCACACCTCTCTTCACCATCTCTCACGATCTCTCATCTCCATCTCTCACACCTCTCTTCACCATCTCTCACGATCTCTCTTCTCCATCTCTCACGCTTCTCTCCACCTTAGCTCTCTTAAAGGAATGGCAAGGTGCAAGAAAGTATAAGACCAAAGTGCCTCCAAACATGGATGTGTTTGAAACAGAGTTTGGTGCTGTTACTGTAATTGGAGCAGAAGGATGGTGTGCTCAGCAAGGAGAAGCTAGCTTAGATTCTAGAGTAGATGCAGAGAAGGATGACGAGTCTGATTCAGTTGACACTGAGATGCCAGC…
Brassica_newGene_454	CTCTTTGTTTCTCGATCCAATCTTCTCCTTCCTTCCTTCTCTCGACCGAAACAAAAGAGAAACACAACACAGAGAGAGCTGAATCATATCATCATCATCATCTCTCTGATCTCTCCCTCTCTACATCATAAAACTCCATTTTCTTGTAAAATTCTTCGTCTAAATCTCTTAAATCCTCCGAATCTGAGCTTCCTTCTTCGTCTCTTTGAGATTTTCGAGCTGGCGATCTCATTGATCGGGAGCTGCCTTACCTATTTCCCTTGAAAAAAAAGCTCGCATTTTTTTTTTAGATTCGAGAGCAGCAGAAGAATCTCAGTAGAGAATCTGCGTCTCTGCTGCTCGATTGTTTGTAAGTCCAAAGGTTGCTGATCTCGGGCGTGATTAGATTGGTATTGTGAG…
Brassica_newGene_455	ACGTATTCGATGACGTAAGCACAAAGGAAGCTCCACATGAGATTCTTCTTCAGAACAAGAAAAAAGAACCTAACCAAGAAGAAGAAGTAAGAAGAAGATCATTTCGAGCCTGAATCGCTAAAAATGTCAGGGATCGAAGCTTCGTACAGAAAAGGAAGGAAGGTAGTGGTGATCGGCGGCGGAATCGCCGGCTCCCTCGCCGCGAAACTGCTTCAGTTCGATGCTGACGTCACCCTCATCGATCCGAAGGAGTATTTTGAGATCACGTGGGCGAGCTTGAGATCGATGGTGGAGCCTTCTTTTGCAGAAAGAACACTTATCAACCACAAGAACTACTTCAAGAACGGCCGTGTAGTTACTTCTCCGGCGGTCAACATCACGGAGAGCGATGTAGTGACT…
Brassica_newGene_456	ATGTTCCTGCTCACGTGTGCGATTTGAGGACATCCAAGAGTCAAAGATATATTTCTTTCATTGACAGCCTGATCACGAAAATGGGGATTCACCGATTTGTTGTTGGCCACAAAGATAATGGATTATCCCCTCAAGCTTGGCTTTCCGCAGAAATACTCTGCACGTGGGAGTGGCCAGGGGGTAGTGTTCAAACGTCTTTCCTGCCAGCACTTGTCTCATTTTGTAAGAGTGAACCAGCTTATGGGAGTTTATTAAACTCCATTTTTGACATTCTACTCAATGGTGCTCTTGTGCATGGAGAGGATGAGATAGACAGCTGCGGGAACATGTGGGTTGAATTGAATAACCAGATAGAGGACGTCAAGGAACCATTTTTGAGGGCTCTGATGTCATTGATTT…
Brassica_newGene_457	AGGACAGATCACTGAGATTGTGTACAAGGGGACTCATGACCATCCTAAACCTCAGCCTAGTCGCCGGAACTCAGGTGGTCTTGTTATGCCGGCACAAGAAGAAAGACTGGACAAGTGTTCTTCTCTCAATGGCCGAGATGGTAACTATACATACAACCTGTCTCCTCCTGTTGAACCAAACGGAAATGATGATGGTGGAGATCTTGCAAATAGGAATAACGATGACGTTGAGGACAATGATCCATTCTCAAAACGAAGGAAGGTGGATGGGGCGATGGAAGTAACTGCACTAGTGAAACCGATAAGAGAGCCACGAGTTGTTGTTCAAACTCTGAGTGAAGTTGACATATTGGATGATGGGTATAAGTGGCGTAAATACGGTCAGAAAGTTGTTCGAGG…
Brassica_newGene_458	AAAAAAGACAAATGATGAAATGAGAAGAGACAGAGAGAGGATCAGATGTGAAGTCAACTTCTTCTTCTTCTCTCCTCTCACTCACAATCTTCACTAACACAGAGTCTTCTTACATTCTTGATTCTCTTTCTCTACTCTGAAAAATGGACCCGGATGTTTCTAACAGGGTCGACTGTTCTGAATCTAGACGCGATTCATCCGGTGGTGGAGCCAGGTATAAGCTCATGTCTCCGGCGAAACTCCCGATCTCGAGGTCCACTTGCATCACTACCATTCCTCCTGGTTTGAGTCCGACTTCGTTTCTTGAGTCTCCTGTTCTTCTCTCCAACATCAAGGCGGAACCTTCTCCTACTACTGGTTCACTGTTCAAACCTCATGCAGTTCACGCTAACTCCAGCT…
Brassica_newGene_459	AAAGTAGGGTGTTGAATAAGTGATACCATTGTACATTGTATTTAGTTAAAAAATTGCAAATGATATCGAATTGGGCTTTAACATCACATCGTCTGTATCAGCCCAACAATCTTAGTTAATGAAAATGGACCGACAGAACACGCTTCCACTTTACTCTCCGTTACTAAAAAGCTCTCGCACTCCTTTTCCGACAATCAAAGAACAACCTCGAAACCATGGATCCAGATTCCGACCACCCTCACCTCCCCACAATCAAAATCCACCACCCTCCTTCCCCTCGCCACTCCCCCCACCACCACCACCACCACTCCTCCTCCACCCCCTCCTCCGCCGCCACCCCAACTCCCACCGCCGGCGCCCGCCGCAAAATCGGCGTCGCCATCGACCTCTCCTGCGAAA…
Brassica_newGene_460	TCTTTTTCTCTCAAATTCCCAACTTGGCCTCTGTTTTTCATGTTTGCTCTCTTTATGTTCACTTTCTCTTCCTCCTCTTCTCTGAAAAAAACATTTGACACTTCCAAAGTTTTCTCTCACAAACAGCAAGAACACAAAAATGTATGCAGATTCTGGGTTAATGATCAGTTACATGCATAATTGTCCACCAGATTTTCAACAAATTGAAGACCTCTTCAAATCATACAAGCTCTCTGATGATGAAATGAACAACGCTTTTGCTAAGTCAACAAACATAACTGACTATGATCTTGGAGAAGAAGGAGATTTATTCAAAGCTCCTGATCCAATTCTTGAAGATCCTATTGTAGCCGTTGATCCACTCTCAGCTGCTTTGACAATGATCTCTTGCGGTGAAGA…
Brassica_newGene_461	CAGCAAAACCCTAGAAACGAAAACCCCCTCCACAATGGCGATCATCTCCGAGGTTGAAGACGAAAGCAGCACCCGCCCCAGGATCCTGCCCTTCAGGGCGACGCTCGATTCCTCGAACCCATCAAGTTTCTTGGAGAAAGTGTTCGACTTTCTCGCCGAACAGAGCGATTTTCTCAAGAAACCCTCCGCTGAGGAGGAGATCTCCGCCGCGGTTAGGGCGGCGAAGGAGAAGCTTGGAAAGGCCGAGAAGAAAGCTGAGAAGGAGAGTGTTGAGAAGAAGAAGCCTGTGGAGAAGGAGAGCGTGAAGCCAGCCACGGCTGCTTCAAGCTCAGAGCCAATTCAAGTGGAGGAGAAGAAACAAGAAGCTTCCCCCATTGCTCCTAACAAAGGAAATGGTTA…
Brassica_newGene_462	ACAAATTCAATGCTACTTTTCTCTGCCATGGATGCTCACAAGTTGGGGCTGGTAAATGACAGGGAATTGTCTACTTGGTAGTAGCCAGGAAAATCAAGAATGGAGCGCAAAAAAAATGTTCTTGAGAAAGCAGAGGAGGCAAGGTTTGCATGTTATTGACTTTTCAAATCCTTTGCCGCTTGCTCCGACTAGGACACCTAATGGACAACTGACTATTGAGAGATATCTTCCTGGAGGCGAAGATGAACGTGCAAACTCTACCACGGCATCGTTGTTCTCTCTTCTACTTCAGAGCAAAATGGATACTCCTTTGGCAATGGGAGCTTTAGTTTCACCAAGATTACTCAAGTTTCTTCTTAGCAAAAAGGGTACACAATAGGTATATATATATTCACTTGC…
Brassica_newGene_463	TAAACTCAAGATCTTCCTTCCCTCTGTGTCGATTTCTAATTTGCACAATTTGTTTTCAATCTCGTCGATTTCGATTTTAGGGTTATCGATCCCAGCTCGTTTCTTCTTCTCCTGCTCTCCGACGAACGATCTCGCAATGGACAACGAAGAAGTGCTCGACTTCGACGTAGACGACGACGGCATCGACATCGAGCCCAACGACGCGATCGACATGCTCGACGACACCACCAACTCCTCCGACGCCGCCACCTACTTCCCCGACGGCGACCTCGAGCCATACGAAGGCCTCGAGTTCGAATCCGAGGAATCCGCCAAAGCCTTCTACAACTCCTACGCTCGCCGCATCGGCTTCAGCACCCGCGTCAGCTCCTCCCGCCGCTCCCGCCGCGACGGCGCCAT…
Brassica_newGene_464	CTCCCAGTCTTTACTCAGACCCTCAATAATAGCTGGGTTTCATAACCGCTTCAAACTTCTCACCTATATATAGTTCATGTCATACACCAGGGCCGTGCATCTCAAATCAACTCACATATTTTTGAAACCCGCATAGATTTCATCCAGTAGTCGAAATGTCCTCTGGTGCTTCTGTTGCTCAACCAGCCGTCCGACACTCAACATTTGAACCTCTACGACTTGGCTGTAAAAATGGATGAAAAGATTGACAGAGCATACCCGCTTGAATTCATGAAAGTTGGGAGAGTTGTAGTTCATTTGAAAAGAGAGGATGAGACTTTACTCAATCCTGCCATTACTTCAAGAAACTGTATTAACCGAGACCAACCATTCAAAGACCATGGCATCTGATAGATACTA…
Brassica_newGene_465	ATGCAATATAACTTCTTCTCAATATAATACTAACAAAATCTCTATAACATGGGTATCAGAAAAACCTCGATAGCAATTTTTTTTGTAGTGATATTAACAATTTCGATTTCTAACCACAACGTTTCGGCTGTGACAGTGATCGAGAAAGCAACCCCTCCCCCGTGCCTTTTTCTATGTAATGGTTTTCCACTTAACAATTTTGCATGTTGGCGTGATTGTGGATTGAAGGGGTACTATGATGGACGCTGTGGTGGAAATCCGTCCAGGTGTTGTTGCCGTAATTAATCGATTATCTTTATAAAGTAATTTGGCAAATTGAGTTAAGTGATGAACTTTATAATTGTTGCTTTTCAGTTTATTG
Brassica_newGene_466	ATCAACCCCACATATTTTAATGTAAATCAAGTCAGAGAATTCAATTCCGTCTTTATTCTTATGTGTAACGTCGTCCTCTAACTCTCGGCCATCAAAACTCCTCAAAACCTCACCTTCCATATGACACCCAAACGCCTCACCTCCAACCAAACTCATCATATATATACTCCCATGAATCTCAAGCCTCCCCTATTTACCTATTATCTTACTAATATCCCAGCAAATACACCGCTTCAATGGAAACAAATCCATCGAAAGGAACACCAAAATCCCGGCGATGACTAGCAACGGTTCCATTGATAGAGAAAATGGATTTGGGGCTCCAATGCTCGATCGAAATTGACGCCAAATTCACTGGCAGGTTAATACTAGCGATTAAAATACGACTCGAGCTTAGTA…
Brassica_newGene_467	TCAAAAAAAAAAAAGGAAAGAGAAAAGTCAATTCGCATTTCACTCCCGTCCTAAAGGTCGACTCAGGATGCACACACACTCCGATTAATTCTCTCCTTAATTATTTCGATCCAGATTTCAATTAAACAAGAAGAAGAAGAAGATGGCGTCGGAGCTGACGTACCGGCGACACGAGATGGAGGTGGAGCAACGAGAAGCGCAAGCTCTCAATCGGAAGCCGATCAAGCCGTGGTTCGTATCGATTCGTCCTGTCATCAGTTACATGCTACGGGAACAGAGACTCCTCTTCGTTCTCGTCGGCATCGCGATCGCCACATTAGCCTTCACGATTCTCTCTCCATCCTCCAACCAACCGATCCCCAACTACTCGGATCCGATTTCCGGATCCTCGTTGTCGGT…
Brassica_newGene_469	CCACTTTTGAATTCAGTATATCACACATTCAAATCAGGATGCAATAATCAAAACCAGATAAATGTGATAACTAAACCATAAGTAATAATAACAAACGATATAACAAAAGGTGTTTAAAGGTATTAGAGATCATCATAAAACCACAAATACATCTCTAAACAAACTATTAAAAACCACCACAGATCGAATATCTACCGTCGTCCATCGCTAAACTCTCGAATTATCTATATATATAAAGGAGAACATACTCTCTTCTCATACTGCCACCTCAGCACTGCCTTTTCCTTTTGCCTCCACGTGTCTTCTTCTTTTTATAAACTACACCTCTTTTTTTCAAGCAGATAACGTTCTGGGCTTACTCTGTTATCTTCATCACACCTGTGAAATTGTTCCATCTGA…
Brassica_newGene_472	CTACAAATCAACTCCTCCTGTTGTCTCAATTCTCGGCGCAGGCAAAAAAAATGGTGGTGTCTCGGCGATTTGCTCAAGTCTCGAGCGACGAAGAAGACGATGTCCCTGCGAGGAGGGCCAAGGTACGGAACTCGAGGAGCCCTGAGGAAGCAACGGAGGGGAAGCGGAGGAAGCGTAAGACGGTGAAGCTTTACGAAGACGATGTGGATCAGGAGGAGGAGGAGGAGGAGGAAGAAGAAGAGAGGCCCGAAGACGCGAATCCGGTTGGTGAATCGGTTAAGGTTACGGGTAAAGGCAGAGGGCGAAGGACCCACTTCGAGCAATTCGAGTATGACGGCAACAGATACAAACTGGAGGACCCGGTGCTGTTGGTTCCAGAAGACAAAAGTCAAAAGCCAT…
Brassica_newGene_474	AAATCACATGCTGGATTAAAATAAGATAATTAAATAGATAAATTCATCATATAATCATCTAAGAAAAAAAATGATTTCAAAGACAACTTTCGTATGCATCCTCATGGTCTCCCTCTTTGCCATAGGTCGATGCAGGCAGTTGGATGTGGGTGAAATAAAGAGTTCAAGCAACTTCATTTTTGAAAAGTGTGTCCGTGACCGTTGTGGAGAAGAGGAGTGTTGGTGCTGTGTGATTGATCCACTTCGTCCTTGTAAGAAAACCGATAAAGAATGCAATGCCGATGGCAAAT
Brassica_newGene_475	TAATAATCATATATGCACATAAGAAAAAATTTAAGAAAGATGAATATGAAGAAATGCATTTTATTGATGATGATGGTATCAATAATAATTGTGACTATGGAAAGAAAAGTAGAAGGAAATGCATGCATGGACAAATGTTTGTTCTTGTGCGGATTTTTCTTTCAAGATCCAGTAGCATGCCCAGACGAATGTGAGCTCAAATGTCATCCACCTAGACTTTCACCTCAATCATCACAGATGGAGACTATAGGAATGAG
Brassica_newGene_477	TCTCTACCTCGAGCAGATCTCTCGTGAACAACAGCTGACAATGGCGACCACTTTCAGCGCCTCTGTCTCCATGCAAGCCACTTCTCTGGCAACGCCAACGAGGATTAGCTTCCAGAAGCCAGCTTTGGTTTCAAGGACTAATCTCTCCTTCAACCCACGCCGTTCAATCCCCACTCGCCTCTCAGTTTCTTGCGCGGCCAAACCAGAGACAATAGAGAAAGTGTCTAAGATTGTCAAGAAGCAACTCTCACTCAAAGACGACCAAAAGGTCGTTGCGGAAACCAAGTTTGCTGATCTTGGAGCAGACTCTCTCGACACGGTTGAGATAGTGATGGGTTTAGAGGAAGAGTTTGATATCGAAATGGCGGAAGAGAAAGCACAGAAGATCGCAACTGTGGA…
Brassica_newGene_478	GCCGGAGAAAAGGGCTCTGCAAATTTCGATTCTTTTCCCCCTGAAACGAGAACCCAATTCGCGATCAATCCTGTCTAACGCTGACGTAATCAACGGTGTGTGTTTGGTAATGGCTACCAACAACAAAGTGATAGCTATATGTCGGTCAGGAGGAGAGTTTGTAACCAACAAAGACGATGGATTGTTATCTTATTCCGGTAGTGGCGATGCCTTTGCTATAGACATCGATCAGACCACTTCGATGAGTGATTTCAAGACAGAGCTGGCTGAGTATTTCGGGTTTGGTGTGGAGACGATGACGCTCAAGTACTTTCTCCCTGGAAACAAGAAGACTCTTATCACCATCTCCAAGGATAAGGACTTCATGCGCATGGTTAAGTTCTCTGCTGATGCAGGGAC…
Brassica_newGene_479	TTTTTGATTGATTAGCCTTGGATCAACTCTTTATAGCTCTGATACTTATTATTTTTTTTACTTGTCAGGTGGGGGATTTGCAGAGACCGCTTGTATCTCATGATGAGAATCTGATCCAAGGCTAAAGCAGTGAGGTCTCAAGGAAATTTGATTTAGAAGAAGCTTGTTTCCAAAACGAAGGCCTGTTGCGTTCTTCTCTCACTGAGGGACGATGGGTTTACAAACCAAGGCTTCCTTCTTCTTCTTCTTCTCCCCATCTCGCCCAAGGTAAAGTCTTTCAGCATCCCTCTTCCCTATCCAGTCGGCATTCTTGAGCTTATCCATCGGGTCCTTAAAATTTATGAAAGTGAAAGCTTTGATCTACAAATAATCTCTGAACCTTCTGACAATGCTTTGGTG…
Brassica_newGene_481	CGAGCATTTCGGATGATTGCCGATGAGGATATGGAGGATGATCATGCAGCACCTACTCCCTTTGAAGAAGCAGAAAAACAGAATGTCTTACAAGTGGAGAAAGGTGTTGGTATCAGCCTTTCTAAAGGGGAGAAACTGTTTACTTCATCTGAGGCCATGGCCTCTACGTCATATACTCCTAATGGTGACGCCTCTCTGGGTACTACCAATGGATCTCTGGAAACTGGAAGGAGCCAATTTTCTGCTTTACCAGTGGAATCTGTTAAGCAAAGCGTTATGCCCTCTGAGCCAACTTCAAAGGTCATCCAAGGGAATGAGAAATCGAGTATTTCTCCTGCCAAG
Brassica_newGene_482	TTTGGGTGCCACAAATTAGAAAAAACCCTAATTTCTCAAATTTTTCGATTCCCAATAAGTTTCCGATCTTCCTTCGGCGGAAAGGGCTCGTTTGAAAACCCAAGATTCGTATCCTCGTTTCGGCTAAATGGCGAGTGCCTCACGGGGAGAGAGCAGCAACCCCTACGGCGGCGGATTGGGAACCGGCGGAAAGTTCCGTAAGCCGGCGGCTCGAAGGTCCCAGAAAACTCCGTATGAACGGCCACCGACCTCCGCGAGGGGCTCTGGAGTTGGAGGCGGCAGGGAAGACAGAGGCGGCGGCGGCGGGTGGTTGTCTAAATTGGTGGATCCGGCTCAGAGGCTTATTACTTACAGCGCTCATAAGCTTTTCGCGTCTGTGTTTCGGAAACGGCTCGTCTC…
Brassica_newGene_483	TGGCAGTCTAAAAGATGGGTCGGGTCTGATGTTCTTGTCTTTAATACAGGACATTGGTGGAACGAAGACAAAACCTTTAACATAGGTTGTTATTTTCAGGAGGGAGGTAAACTGAACAAGACAATGGGAGTAATGGAGGGGTTTAAGAAGTCTTTAAAGACATGGAAGTCATGGGTTTTAGAGAGACTAGATCATGAGAGTAGTTATGTCTTCTTCAGAAGCTTCTCTCCTGTGCATTACAGGAATGGGACATGGAACTTAGGTGGTTTGTGTGACGCAGATACAAATCCAGAGACTGATATGAAGAAGATGGAACCTGACCCTATTCAAAACACTTATGTCTCTGAAGTAATACAAGAAATGAGACATGAACATAGTAAGGTTAAGTTTCTGAACATT…
Brassica_newGene_484	CTTATCTCGTGAAAAGTAAGTAAAGAAACCCTCAGACATCATTGAGACCCTGAGAAGATCCAATACTTGTTCTGTTCTGCGCTTCAAGCTCCTGAAGATCTGATCCATCTCCACCGATTCCGTCCTGATAAAACGATGATTGATGATCAAGACTTGGGGTTTATAGTAAACTTCCTTGGCATCTTCATCTTCGCATTGGTAATTGCTTATCATTACGTAGCTGCTGATCCCAAGTTCGAAGCCACTTGAGTTATGTATTTTTAGCTGACGATATATAAGTCCCTTTTTCTTTACTTTATAATAACAGTCTTTGTTGAGATGAATATGTTGTCAAGATGTTGTGAAAAAAAAAAAAAGAATATG
Brassica_newGene_485	GTGAAACTCAGCTGAACATCCGAGCTCGGCGATTTCACGATGAGAGCCAAGTGGAAGAAGAAGCGCATGAGGAGATTGAAGAGGAAGCGCAGAAAGATGAGACAGAGATCTAAGTAGTCTTTGTCTTGCTCTATCTTCTAATCTCTGGTGGTTGCTTTCTAGTTTCTTGAACCGTTTATGTTTTGTGTTTTTTACATTCAAGTTTTGAACAATCATGTGTAGAACATGTTATTTGCTTACTCCCTTTTATTATCTACAAAGCAGAGGTTTAATATTAGGCTTCTATTTTATAAAATTTAAGTGCAA
Brassica_newGene_486	GAGAAGACGATTGATTACAAGATGAGGATCACTGTCATGACCACCGGTGAACAAATCATCACTCTCGACGTCGATTCCCATGAATCCGTTGAGAATGTTAAAGCCTTGCTCGAAGTTGAGGCGAATGTTCCCATTCAGCAGCAGCAGCTCTTGTACAACGGAAACGAGATGAGGAACTCAGATAAATTGAGTGCCTTGGGTGTTAAGGATGATGATTTGTTGATGATGATGGTTTCCAATGCCTCATCTGGTAGTGCGGCAAGGAGTGATTTGGGGATGAATCCTGATGGGTCAGCTTTGAATCCTGCAGCCTTTCAACAACATATTAGGGGTGATGCTAATCTCATGGGACAGTTATTTCAGACAGATCCTGAGCTTGCACAAGTGATTACTGGGACC…
Brassica_newGene_488	CTTTTATCACTTTCTCTGTGCAATAAGCGATAAACGTCACCCCCTTCGTCGGAACGGAGAGATGCGAGAGAACGCCGACGAACGTCTTAATCGGAATCTGCTGGAAAGTCGGATTCATGCGCAGGTTGCCCTAATCAGGAAGCAGTGGCCTTATCCAGGTTTGGTTGCCATTGCCGAGAGAATGAGCACTGTTTAGCACAAAGGTTTTGGTAGGAGCACTTTCTCTGGCGGCACAAGACATCGGATATATTCATAACTCCACGACTGCTTCTGGAAAATAGATAACGAGAAGCTGTTAGTAGCAGTGGAGAGAGCAACATCAGAATACACTTCCTCCCTGAAATTTATAGAAGAGCCACAAGCGGAAGAGAAACGATCCTGTACATTACCACAAGCCAA…
Brassica_newGene_489	GCTAAACATGGGCCAGTTTCTCACACTACCACAGACTATCTTGCCAGGTGCACGATTGGCTTTACATGGACGGAAAAGATGGTAACCAATTTGGGGGAGGTTCCCATCCGTTCCAAGAAGAAGTTTGAACATGATGGTCTAAAGGGATCCAATGGAGGAAGAAGAAGATGTAGAACATTTTTAGGATTTGAAAGAAGAAGACGATATTTGATCAATAAAGAAACAACAAAGAAGGGAATAATGTTGATGTTGACCAAGACGGTAACAAACCCACAAGTAGAGATGGTGCCTCTTCTTCAGACAGCGTTGAGGCTTTGGCGGTCAGGCAATATGATGAAAGATGATTATGGTTATGATGATAAGGAGGAGCCATGATCGTACGCCTAGAGAGATCCCAGT…
Brassica_newGene_491	AGCCTATCCACCTCAGCATAAAAAATCAACCAATCATATGTCTCTATTATGTCATGTCATCACTCCACACTAGCAATTGGGTTGAATTATATGGGCTCTTCAGTTTTGGTTATGGCCCAAAGCCTACCTTTCTCCTTCGTCTCTACACGCGGCTCCGATTCTTCTTCTCTATGGCGATCGTTTCCACTCTCCTCAGCTCTCCGTTACTTTGTAATAATCAACACCGACTCTGAATGATTGATCCATGATCCATGTTTTATTAAATTCCAAGTCTGATGGGCTTCGTTTCAAATATGACCTTATATTTTCAGAATTGGCCAGTTTTGATATTAGGGTTAACCAATTTTCATCTCCGTCGTTGTTATTGATTGGGTCACAGCGTGAGTTTTGTTTACGTTC…
Brassica_newGene_493	GGAGATGCCCTAAATCCTTTTATCATTTCTCTCTCTTGTTTCAATTTTGAAATCTCCTAAATCCATGAATCCTAATTTCTCTTGCTTCCATTCATTCCCAAATTCGTGAACGCTAATTACATCTCCTTACCCTTTTGCGTCTCGGTCCTTTTTTTTTTGTGAACCACTTTAGATCCAACTATTGTGTGAGTTGCGTTTTCTGGTTTTGGATTTAATGGAAAAGATGAGCAGCCGTTCAAGTCGAACGATTCACGTTTCGAACCTTCCTTGCAATATCCACGAGAGGGAAGTAGAAGATTTGTTAGTATGGACCTGTTCTTCAAAATCGATTTGAAGATCCCACGATGTTGCCGTCAGCCACGACCACTCTCAAGAGCCATCTCTGTCTTTCTCATGTCT…
Brassica_newGene_494	AAAACAGAGGAGCCTGGGAACAGAACAAACCAGAGTTGGATCAATTCGCTAGCGAGTGAGTTGCGTTCGGGCCTGAGGGAAGAGATGCGATTCTTGATGGTAAAGGAAACTTTGGAGATGATCCGGTGAGGGGATTTAAAATTGCCTCGATGAAGTCGGTCGTTGCGTTCCCACCAGAGATCATATATCGTGGCTTGCCAAGTCAGGATAGAGAGGAATTTTTTGTGCTTGCTTCCGGTTTGAGACAGGAGAGAGCGAGCTGTATCGTCCCAAGAAGAGGAGATGGGGTTGATGCCAAACCTCAAGGAGAAGTGAGTCCAAACCTCAGCAGAGTATGAGCAGGAGAAGAAGAGGTGGTTTCTTGATTCATTTTCCCGGTTACAGAGCAGGCAGAGAGGA…
Brassica_newGene_495	CGAAAATCGAAATCCTCATCTCTTAAATCAATCTGTTTTGTATAACAAGCCTCAAATCTGGAAACTCTCTCCTTAAGTTTTTTGGCAATCATCTGAGACGGAAGATTTCGGTACCGACGATGGAGATGGAAAACCGACGAGAAGTGGAGTCTTCGCAAAGGATACCGGAGAGGATGTTCGCATTGGGCGAGGAACCCGTTGGGGTGAGAGTAACCCCTTACCACAAACCCTTCGCAATAAGTAACATACTCGGGGCACTGGAAAAAGATGAAGTTGAAGCTCTGCGCCGATCACCGTTCGGTAGGCTTGTAGAAATCGCGGAGAAACCAACATTCTCTGGACGTTTTGGGAGATACATTATATCGAGGCAATTGAAGGTGAAGAAGAAACATGAAGCCT…
Brassica_newGene_496	ATAATTTCAAGAGAGGGCAGATGACTCATGGGTCAAAGAGTCATAGTGGATGCCTTGCGCATAACAAGGCTGTTCATTTGACAACAAGGGAAGTGCATTGCTTAAGCTCCATTCTAGTGTCTCCTCCTCTCGTGTCTCTTGACTTGCCTGAAAGTTGGGCTCTTGACACTGATACGCCATCCTCTGTTCTCTTTGGTAACTCTCTCCCTTCTTGTTTGTTCCATCTTGTAGTTATTGCTATAGCCATGGATTGGATACTGTTTCCACTGATTAGAAAGCCGTAGTTGATTATAAGGGATGGAGCTTGTACTTCTCAATCTTAAATCCATCATTTTGGCGCTTTTGCCGGTGAAGACAACGAAGAGTCAGACAAATTGAGAAAAGCCAGGTAACTGCTAC…
Brassica_newGene_497	AGAGCATTAATATCGCAGGCGCTTAATAGGGTTGCTAAGATAATTATGATTTAAAAGAAAATAAAAATTACCTATTAATGCAAGAGGCGCTGCTTAATTAAGCATTACAAGAGTCGCTGCTTATGGGACACACGTCGACAAAGTATTTCTCTCTCTCATCTCTCTTTCTCTCCTCAAAGGAGGAACCGAACCTCTTCTTGATCAAGCTGTTGATCCACCACCACTGGAGAAGGAGGAGGATAACGATCCGGCTCCGGCTCTTTGACCTGTTGTTTGACCTCTTTGACCTCTTTGATCTCACTTGTTGTTTGCTTAATTCCTCTGATTCATTGAGACATATGTCATTTTGCAGTGGGGATGTGATCCAGTGCAGAGAGTGTGGCTACCGTTATTGTTGAT…
Brassica_newGene_500	TAAATACTTCACGAAGAAAAAAAAGGCGACGGCGATGGCGATTTGTAACTAGGGTTTTGATGTTCGATCGAGATGGGAAATCATGGGATCCGGGGGCTAAGAGGATATCCAGGATTCGAGGAGGATCATATGGAGTTGGGAAATCATGGGGATTGAGCGACGATTCACGAATCGAAATCAAAATAAAGATTTCGAAGAGATCTCAATGGAAACGATTTTGGAAGGGAGATACGATTGGGTTTTTTAGGAACTGGTTTTATTTCAGATTTTCGGAGTGGATGCGGAATCCAGAGGATCGAACAAAAGATCCCAGAGTCGCAGCTTATCGGAAAGAGTGGTGATGGGAAGGATGGGGAGGGGAATCGTAAGCGGTTGAAGATCTCTATTCCTCATTTTGAC…
Brassica_newGene_501	TCGCCTCTCAACCCCTCTTTGTTGATTCGCATGCCAAACGTTAGCAAATTAGCAATCAATCAATGACACCCACTACATGATCTTCAATGGCTAATTACTTCCTTCTCAAACGCTCTGAGTATAAATATACGGGGTGAGATTGTTGTGAAAACTTGATTTTAGTGGCTTGGAGAAGGAAGAAATGAATGCACATCAATGGAGGAAAGCTCAAGAATCACTTGTCAGTCTAGAACGAAACGATGTGGCTTCTGTTTACTCAATCGTTAGTTCTTGTCAGCTGTATCATCCTCTCTTGATGGTTTTGATGATGCAAACGCCAGCCTTCTTAATTCCATTGATACTTCGTTGAAACTCGATAATGATACATGTGCTAAGATCAACTCCATGATCATCTCATGC…
Brassica_newGene_502	AAACGTCGGTAGATACAGAGAGAAAACTCTTTTGTATTAATGAAGAAGCAAATTGATACGACATTCAATTTTTAAACACGTAGTAGTCGACATCTTCTCCTTATCATAAACACAAAACGTTCACTTTCCTTTAGCCCTATTCCCATTTTTCTCATTTCATCTTTAACAACCTTTCATTGCTATATATTCATCATAGTCACACAAACCCATTTATCTCATAATCTCTCAGCTTTTAGAAACCATGGCGTTTCTAAGAACCAATAGCCTTTGTTTCTTCCTCTTCACGGTACTCCTCTCTTTCTCTACCTTCTTTACCGATGCAAGGAGGTTTGAAGTCGGAGGGAGCGGCGCGTGGGTTCCAAATCCGCCGGAAAATTACGGATCTTGGGCTGGAAAGAG…
Brassica_newGene_504	GTTTACTCCGCCGGAACCTTTCTTACAAAATAATCGAATTCTCACCGGATTATCCAGGCTCTGTACAATTAACGTTCTTCTCCACCGTTTGCATGTACTCGGATTTTCTCGCCATCGTACATCTCCAAATGGTGATTTCGGTTCTGATTTCAACATCAGGAACTTCTCCGACCATTTGCTTCGCATCGAAACACTACATAGGTGGGCCATCAGATTCTAAATCTGATGGTGAAGGTTGCACGAGGATTCTCATTCGCTAGACCTGACTCTCTCACACCGACTCCGTATCCCAGATCTGTAATAATCTCTCCTACTTCAAGAGTCTATAGTGGGAGGGTCCAGAGGCTTGCGAAGTTCCAGTTTCCAACAAAGATCTCTATATATATTACAGAGAGGGCC…
Brassica_newGene_505	ACCCGCTTTTTCCTTATTATTATTCTTTTCAACTTATTTTTTTTGTGTTCATCGTTATCTCTAGATCTTTCTGCTATGTCAACGTATTCGAGTCTTTCCGATTCAGATCGTCGGAGTTTCAGCTCTCGCTCTACCGATCGATCACGTATGGGCACGGATCTAGCTGCTCCGGTTTGATTCATGGCGTACGACGGATCTTAGCGGCGGAGATCTCCGAGGATCGGTTGAATAGCTGATCTGATGTTGGATCGTGATTCATGATCTCGGCTTTGAGGTTCGTCGTCGGATCTGCTATTTGCGTTGCGGATTGATGAGGTGATGATGAATCCGTCAACTCTCTTGATTCTGGAGAGGAGCGATTGAAGAAGAGGGAAGAGCCGAAGGAGGAAGGAAGATATG…
Brassica_newGene_506	ATTTATTAGAAAAATTACAGAGATGACTAAGTTTACGGTGTTACCACTCTTTGTTCTTCTCTTTCTTGTATTACTCTGCACCAAGTCGTGGGCTAAGTCTGAAGAGTTTGATGAGTCGTCGGACGAAGAAAACGACGTCGCTGCTGTACCGTCATGTTGCGGGTTCTCGTCGCCTCTTCTGATCAAGAAAGATCAATGGAAACCAATATTAACGTAGCTCAGAAACAGAGGGTTATGGCAGCCCAATGCCATAAGACGAAGCCCACTACGAAGCCCATTCAAATGGTGAATAGAGACAAAGAAGCAGTAGCTGTCTCTGCAACAAACCGTATTCAAAGATGCAGCTCAAAGAGTACGGAGAGGCAGAGATTGCAGCTGCACAACCGATATGCTCTCTTG…
Brassica_newGene_507	ATCTTCAGCTTTGGTCCCCAAATCATCCCGATTACTACGCGGCTCGGCAGTTTCGACGGCGAAAGGCTCTGTCGAGCCTGCTCTGTTATCTCACCGAAAGCGGTGCCGCCTATTTCAATCGAAAAGTTCCCAACATTCTGAGGCTCCTGCTACACCTGAAGACACACCCGCGGAGCGTCGGGAGAGAAAAAAATGGACTCCAGCTGATGACGAGGTTCTTATCAGCGCCTTGCTCAACACATCTAAGGATGCCCTTGTTGGCATTGATCATAAGTCAGGCACCTTCTGGCAACGAGTTGGAGATTACTACGCATCAAGTCCTCGTGTTAG
Brassica_newGene_508	AATTTTTTTGTGTGCCATCCATGGCGGTTCTGAAAAGGCGTGTGACTTCCTCTATAAACGTCAAGTCAGTGCCTGTTTATGTCGTTTCGGTCTCTCTTCTTAATCTCTGAACAGTTACAAATCTAAAAAGCTTGACTCTTCATGTCCACTACAACCACGATCGTGCATTCAATGATTCTTATCCTTCATCCAGGCGGTGATTGTATAAAAAGGACCAGAATGATTATCCCTGCCCGATGGATCTAAATCCATCCCTTAATGTCGTCGGGTTTGATTTGAGGACCGGCCGGTGTTCTTCCACGGTGGAGGTGCGGCTGCTCAGATTTGTCTGGCTTTGAGGTTTTTTGCTGTTGTGGTATCAAATATAATCTGTTTGGTTCTAATATTTTTTTTTTTTGG…
Brassica_newGene_509	CCTACATGATGCGTTTTTTTGTCGTGACCTGAAAAAGTGAAATATCATCTTCTGCGATGGATCTAGGGTTCATCCTTTTCTCAAGATCCGATTAGGTCAAACTGTAATGGAGGTGCTGGGAGGTTCTCTTTGTCAAATATTCGTATTGAATCTCTATGTCGGTTTCATTCATGTTGTTCCGTCTCCGATTCAACGTATATAATACGTTACGAGATTCAGTGTTTATCGTCATTAATAGTCATCTTTACTCCTTAGATCCACGCCATCAACAATTACTCATTCAATTCTTCTTAACTCCCTTCCAGTCGGTGAAACGTTTCGTATATAAAGGTGTGCCTCCTCAGGTTTTGAGAAGCCAGAAACGAGCTCATTGGTGACTCTAAGGTGATTCTGTTCAAG…
Brassica_newGene_596	CATAGCCCAATATGTTAATATGATAAGAGACGGTTCAGGTTATATCCCTTTATCGATCCCGTGTCTCTGAAAATCACTCATCCTCCCTAACCCTAAGCGCCGTCTCAGACCCTTTGTCGATTCTCTTCCTCTCCCCCACCTTCCTAAACGCTCCCAGTTAATCTCCTTTATCAAGCGTACAAAGAATCTTCGTAACTGTCTTCAGATGCTGCTGTTGCGCAATGCCTTCGACGCTCTTCGCCTCGGTCGATCGTCGCAGTTCGTTATCGCTCGGCTTCTCCGTTTTTGGGACTCGGAAAGTATGAAGAACATGGTGAATTCATAGAATCACTCTACTTATCCTTGATGAGAAGTATTACAGGACCTCCTATAGTCTCAAAGAGACTGATGTGGCTGTAT…
Brassica_newGene_597	TCGGAGCCTAACTGGTCTGAACTTCTTGGAGATCCAAGTCCACAGATACCGACACCATGTTTGGTCGTACCAAGGAAAGAAGAGGTAATAGCTAACCACCCCCCGCATCAAGTGGTTTCGTTTGAGGAGCAGCTCAGTGCAAGAAACTTATCATCTGCATCTAAGCAACGCATGCGTTGGACACCAGAACTTCATGAGGCGTTCGTTGAAGCTGTAAATCAGCTTTGTGGTAGTGAACAAATACAGAACGGCGAGGTACAAACCGGAGACTTCAGAAGCTACAGAAGAACCTCAAGAAAAGAAGTTGACATCTATGGAAGATATCAAACCTCTTGACATGAAAACGTAGGGACTTTATTTGTTTAGAGTTTTGTTTGTAATAAGGTTAAATACTTATAT…
Brassica_newGene_599	AGGGCTCGCTTGATTCAGCAAGGCGAGCAGCTGGTTTTGTAAGGGGAGATGATGTCCTTCACAAGATTTTTACTGAATTGGCATACCGATACAAAGATAGAGATGGTGGATACACAAGATTGTTACGTACTCGCATTCGAGTTGGTGATGCTGCTCCTATGGCGTATATCGAGTTTATTGACAGAGAGAACGAGCTTAGGCAATCGAATCCAGCAACACCTCAACCACCACAACGAGTACCCTTGGACCCATGGGATAAATCACGCCTCATGAAGCAAGTTGCTCCACCTAAGGAGGAGAAAATCTCCATCATCCATTAGTTGCCATAATATGTTTTAACGGAAGTAATAAAGTTACTTTGTTGTTGGTTCTGAACATTAAAAGTGAGTCTTGAAAGCA…
Brassica_newGene_600	TGGGCACTCGATGGGTAAGTTTTTTTTCCAGACAATTCAAGTGACTTTTGTTTGTTTTCTTCCTTCTTAGTTCTTACTGTTGTTCTCTTGGTGGCTTTTTGATGAAACAGGAGCAATGATAGCTTGTAAGTTAGCTGCAATGGTGCCGGAACTGGTTCTTTCTCTAGCGTTGCTTAACGTTACTGGTGGAGGTTTCGAGTGTTTCCCCAAGGTAACACACATGGCGCTGTTTCTTGAATCTTCCTTCTTTGATAGCTATATGGTTTTGTTCATATGTGTTGTTGGATCTTTTTGGTTTCTTATATGTAAAAACTGATTTGTTTTTATGTGCTACAGCTTGACAGGCTAACACTTTCCATTGCGATACGTTTCTGGATGGCAAAGACCCCTAAACAAAGA…
Brassica_newGene_602	AAAGAAAGAGATGTCCATGCGCAGGGACGAAGAGAACAATATATAGAGGATTTGGTTCTTCCATTGGCAATGAGCGTCCAGAACGGAAATGGCCTATCCAGATATCACTTTGAGAGAAAGAAGCACAAGTTCTAAGTGAGTTCTTCTTTGCTAACACTTTCTCTATGTTGTTGGGTGAAAGAAGCACAAGAAACCCTCTGCCGCGTTAATTATAGTTTATTTCAGTGTTATGTTTCAGAGAATGAACCAAAGGCTAAGGGTGAGTCTGTATATAGTGGAGGTGCTCTGAATTTCTCTGATGAGCGGAAGGTGTAAGAGATTTCATCACGGGAACACTGGACTTGAAGTACGAGGATATGAGAATTTTAAACAAAACAGACAAAAGTGTTTTTCGACCGC…
Brassica_newGene_604	TGATAGTTGAGGAGCGTCATGTCGTATACTGGCGATCCTTCTTCTTACAGTTTGATCAATATCCACAGTTAGAGAGTGAGAAGATCGGAAGAGATGGCGATGGAGCCTGCTGTTTCGTTCAGACCAGAGGGCATAGATCGTTGCTTGCCAAGTAAGGAGGAGTAAGGTCCTCTCAGCTCTATTACCTGCAAAGTTCCTAAGCTCCTCAATGATTTCCTCCCACGATCTGGAAGAAGAGAACCTGAGACGATTTAAGAAGCTTGACCAAACAGGCCAAGAGAAACTGCAATAAAAAAAGAGATGAGATCTTGATTCGAGTGAGTTATTGCATAGGAGGCATGATCCATCAGTGATGATCCCCCATTGGAGTAGTCGATCCCGTGTTGGTGATCTGTTTAA…
Brassica_newGene_605	CTCGGAGAAGAAGAAGAAGAAGAAAGGGAGAAATGAGCGGGCATGATTCCAAATACTTCTCCACAACGAAGAAGGGAGAGATCCCTGAGCTCAAGGAAGAGCTCAATTCACAGTACAAGGATAAGAGGAAAGATGCTGTTAAGAAGGTTATTGCGGCTATGACTGTTGGAAAGGATGTTTCTTCGCTTTTCACTGATGTTCTCAATTGCATGCAAACGGAGAATCTGGAGCTCAAGAAGCTTGTTTACTTGTATCTCATTAACTACGCTAAAAGCCAGCCTGATCTTGCTATCCTCGCTGTTAATACTTTTGTTAAGGATTCACAAGATCCAAATCCGTTGATCCGTGCTTTGGCTGTGCGGACAATGGGCTGCATTCGTGTTGATAAGATCACTGAGT…
Brassica_newGene_606	CCCAGATTGCTCCGATCACCCTCACCTCCCCACCATCAAGATCCACCACCCTTCCTCCCCTCGCCACTCCCACCACAACCACAACCACTCCTCCTCCACTCCCTCCGCCGCCACCCCCACCCCCACCGCCGGCGCCCGCCGTAAAATCGGCGTCGCAGTGGACCTCTCCGAGGAAAGCTCCTTCGCCGTCCGCTGGGCCGTCGATCACTACATCCGCCCCGGAGACGCCGTCGTCATCCTCCACGTGTCCCCCACCTCCGTCCTCTTCGGCGCCGACTGGGGCCCTCAGCCTCCTTCCTCCGCCGATCAGACGCCTCCGAAGCCTAGCCAGGAGGATTTCGACGCGTTCACGGCCTCCAAGGTGTCCGATCTGGCGAGGCCGTTGAAGGAGGCGGGGTT…
Brassica_newGene_607	CAAACACACAAAAATATCAAATATGATCAAGATAATAATGGTGATGACTTTGGTAGTAATGGGTGTGAGAGCAAAAACTATGACCGAGTGTCAGGAAACTGTCTGCAAGTCCTTATGTCAAAACATAAAAACTATACCTTGCACGAGTTGTGTCTTCAGATGTGCTTTTCCTTCATCCTTTCAGCATTCCGACACAAGTGTCAATGAAGTAGACCAACGAGTCATATGTTACCGGAATTGCGTTGTGGGTTGTGGAACTGACAATGCGTGTCATGAACGTTGTAAGAAAAGTTGTGGTTACCCACCCTTGGTGAATCAAGTAGACCAACGGGTCATATGTTACCGGAATTGCGATGTCGGCTGTGAGACTAATAATGCATGCCATGAACGTTGTAAGAA…
Brassica_newGene_609	AGCGGTTACAGCTTTTCTTAAGTTCATGCTATAAAGCTTATTAACAACAACCCCATTCTTTTCACCACCTTACTACATCCGCCGCCACTAATCAAGAAAGAAACAACAAGTAGTCTACAACCAGCTATAGTCTCCGATTTACCCACAAATGTCAAACCTAGCGTTCTCCAGGTTTCGAACCCTTTCGGTACAGAAGCCAAAGATTTTCATCTCCAATCTGACCCTCAAGTCAGAGCCTCGACTGATTCTCTCGCCGGATTCGCGGCTCAAGTATGCGCTGCTTCGCAAGCAACAACGTCGGTGATGGGTTAGCGATAAGTGAGCCTCGGATGTTTCCGGAGATTTTCAAAGACTTAAGTGCTAGAGAAATTCAGAAACTCTTTCCTATTCAGAATTGTG…
Brassica_newGene_610	CGCATACGCAGCTCCATCTCACGGGAAGACGCAGCTCCATCTCATCTCGTTTCACGCATCGACTCTATCATCTCCATCTTCTCCGGCTCGAGCTCTCTCCTCTCCATCTCCGACGCAGACCTCGAGATTTCTCATCTCCGACTCGAGCCCTCTCTTCTCCGACTCGAGCCCTCTCTTCTCTGACGCAGACCACGAGCTCTCTCATCTCCTCCGATTTGGGTTTCAAGTATTGTTGAGACAAGAAGAAGCTGTTTTTGTGTTTCATGAGTTTTTGAGAATGGGTTTTGGATCTGATGGGGATCCAAGAGAATGGGTTTGTTCTGATGTAATCTTTTGTGTCTTGAATACTTTTTGTGATAGACTGATAGGATTTGTGTTGTTTTTGTGTACAATTAAGCT…
Brassica_newGene_613	TAACCTTCCTCTACATCGGTTGCAATCAATCTCTTATAAATAGACATGCCTCTCTGCGTTCTTCCCATCACTGCATCACGAATACAGATTCATTGAGTTCGGAAGCGAGGAAGATGCTGACTGTGCAATTAAAATTTTGTGAGATGAATAAGCTTCATGGGAAACATATACATCTAAACAAGAGAACATTGCAGAAGCTGCAGTTCAAAAAGAAAGTTGTGAATTAGAATTTGAATGGGACAGTTGCAAAAAGATAAACAAGAGATTTCATCTGAGCTTTTCTTAAGTTGGGGGCGGAGAAAGTAAGGACAATGGAACACAACAAAATGAGAGAAGTAGAATCTGCACACGCCAAGACAAGAGAAGATGAGCAGATTTGTAGAAAGTAAAAAGATCATC…
Brassica_newGene_614	CGAAGATTGGATGTTATTGGGTTCACACAAGGAGAAACTAAAGGATTTCTACAGATCAAGGCAAGCCATGGGAAGAATCGGAAGGAATATGGTTTTGGTTTTCTAATGGAAATTCGAGGATACGAGATCCGGTTGTGCGGTAACAAACGAATCAATTTCGAGGGGATTAATGATTGGTTTCGATGGATTTCCTTGGGATTCTTTGGTTCTCAGATCAGATCAGAAGATGGGAAGAACATGTGGGGCTCAATCAGAGTCAACTTGCCACAATATACAACACATGACTATACAAGGAGGGCGGCATTCTCGTACACAGTTGGATTGTGACCTCGATCTCATTAAGTTAAGTGTGTCTGGTGGGAACAGACAAATGCGTACCAGATGCGTTCAGTGCTATCG…
Brassica_newGene_618	ATTAAAAAACATGGGTGCTCTATAAAACAAAACCATTGTGAGACCAAAGAAGAGAAATAGATTTTTTGCTGGACACAGAAAAAGACGAAACTAGCCTCTTCTTGCAATTTCCTCATCTTGCTGTCCACAGAAAATCAAGAACAAACCAAGGAGAGAGATAGTCTTGAGACTGAAAAACTGATGGGTAAGAAGTGTGATTTATGCGAAGGTGTTGCAAGAACGTACTGCGACTCAGATCAGGCGAGTCTCTGCTGGGACTGCGACGGTAAAGTTCACGGCGCTAACTTCCTCGTCGCGAAGCACACGCGCTGTCTTCTCTGCAGCGCCTGCCAGTCTCCTACGCCGTGGAAAGCCGCGGGGCTTCGCCTCGGCCCAACCTTCTCCGTCTGCGATTCATGC…
Brassica_newGene_619	TTTCTCATAAAACGCTCCCACGAAAGACAAGGCGACGTTCATGATGATTTAGGGTTTCTATGGTTTCGCGACGATGGGATCCAGGAAGGGACGATGGGGATTTGGTTATTGTGGACGAGGAGCTGGTGGAGATGAATCGGAGATCTACTTTAAGGCTTCGACAATTTGCAAAGGGAATGGGAAAAAGGGATCGAGGGAGTTTACGGAAACAAAGGATTCAAATGGATCAGATTTCGATTTTGATCATCATCAAGATGAATTCACAAGTCAATCAAGATATTATATCTGATCTCTCAATCATAGGGGTTGCTTTACAAATCAAAAAGAGTGGAGGGGTCTGTTTTGAATATGGTATTGAGAAATCAGAGATTCGTGTATTCTGGAGTGTAATCCTATCGA…
Brassica_newGene_620	CGGCGATCTAGGTTCTACGCTCTCGATGCCTTCTCACCGGTGGGATCCAGGAATCGGCGGCGAAGTTGGGTTAGGAAATGAAAATCATGAAGAAAAGAAAAAGGAAACTTCAATAAGGGGATCTTTTTCAAATCTCCGATGTTGTAGATCGGGTACAGGAATTTGGATTCAATGGTTTTTATGGAAATCAAGGATATCTGCGAAATGGATCTCGATATTGGCAATCATATCGATGAAATCGCATGACTACTCAGAGCCAGTTACTGGGAAATGGTGGGGATTTGAAGGATGGAGAGGGTACTAGGAAAAGGCTGAAGATATCAGCGCCGCACTTCGACAACTCGGCTCTCATCAAAACTTATTCCAAAACTTTAATTGGAAGATGCATGAATCCACCAG…
Brassica_newGene_621	ATCGGCTCAGTCTCCTCTGAGAAACAAAAAAAAAAGCTCTTTGATTTCAATGAAGCAGTGAATCTTCTCCAAACTCTACGTCTCCCCATCTTAACTCCGTCAACCATTAATGTATCTTCCTTCCTATTTATAACATCATGGGGAACACAGAATCCCTTCATCTCAAATACAGTCTTGGCCGTCGCAGTTATACCAACTCCTCCAAAAATTCGATCTCTGGTGCTCCAGTTTCTCAAGCCGATGTCCGCCACTCAACGTTCGACTCACTTTGTCTTGGTCGCACTTCTCAGTTTGTTGCGGTCGCCTTCTCCACTTTTGGGATTCCCATAACATAAAAACAGTGAATAAAAGTGGGATCGAGCTATGGGAGAGTGGAGTCGGAGAGTTCGTCTCCGATGG…
Brassica_newGene_623	TTCATCAACTATGAAGAAAGTTGAAATTTTTATGATCTGTCTCTGCACTTGCGATTCATCTTCTTCTCTGTTCTTTGATTCTACAGGGAGGGGAAGAAAACAAGAATGGCGTTTGCTTTTTCTTCAGCAGGCTGATGCAGAAGAGATCATTGAGATGGCTGGTAAAGCCACTTTATCTGAGCAACAGAAGCAAGTACAAGATAACATTCACTACCAACTCCAAAACTTGGAAAGTTTAAGATTTGTCATTCTCATTAACGTTTGGGATGTTTTTGAAGCATATGAGTTTTGATTATGTCAAGCTTTGGGTTGTGTGTGTTGCGATTGATACATAGCTTTTCTTTGGGAGCATCATTCAGTGGAAGTTACTGATGAGAACCGTGAAGCTGCTCAAGAAGC…
Brassica_newGene_650	CAATTAACCCACTACGCCGACTTCATAGACCCATTTCCACCACCGATTTGATAATCCCTAATTCCTGATATCTATAAATAAGTCATGAAGCCTCTCCAAATCAAATCGCACTGCTTCATCATATTCATTTGATTGTTTCCTTACAAACTTTGATTGCGTTATGCTACTTCTAGATCAGAAGGTGCGTGCTGTAATTGTTTAATTGTCATGTTATTCCCTCAAAGCTTCATATACTTTAAATGTAATTGTATCGTTGTAGATATAATGTTTTGGTGTAGTCAACCCCCAGTATCGACATTCTTTTTAAGTTGTCTACTTATGTTTGATTTCGTTTTGTCTTCTCCTCTACACGTTGGATCATCATTTGAATATGATTCTGGGCGATTTGAAGAAGTTATT…
Brassica_newGene_651	CAAACATCCGGCCTGGAAAGTGAAAACAGAAACTCTCTCCCCCTAACCCTAATACAGCTTAAACTAACCCACGAAGATCGTCTCTCATCTTCATGCGGCCGCGGTGACGTTTGCGCTTACTGTAACAGACTTCTTTATGGATTCCTCTTTAATCCTGTTGATTTATTCTCCCATGATGTGTCTTCGATGCGTTGATTAGGTCTGAAAGGCGGTGTGTGTTCAGCATAAATATGTGAGCAATCCTCATCTTGGACTCATCTTTTCTTTCAATTCTCTGAAAGTATCTCAAGTTAAGCGAGGCGGCGAGGGTCGACACACTCCTCATGTACGCCAAGGGTTGACATCGCCATTAACGATCGTCTAACTCTTCGACCCACTCCAACCACGATTCACAATTCA…
Brassica_newGene_652	CTTTAACTCTGTCTTGCATTGATTTCATGAGAGCTGTAAGAATAAGCAAGCAGCTCTGATTCCGCCCTCTTCAATGCCATCAAAGAGGCCACTTCTTCCAAAACGAGGCTCCCTTAATACCACTAAACTAGACCTCAGATGCAGTAATGTGAGATAGAGCAAATGTAGTCTTTTGATATCAAACAAAACCAATTTTTTCCGTTTCATCCTTCCCTGTCTGCGCCGTTGATATGCTTGGGCTTCTGGGGGTTGTAGATCCCCAGAGCAGTTGCAGATCCGAGGCTGGTCGCCTCCGTTCTGGAGATTCGATCTGGTGGGGTGTTTGTGCGGTGGAGACGTGTGTTTAGTAGGTTGCTCTCTCCTTGGTCTCTATGGTCTGAATCCGAAGTTTATCTTCGT…
Brassica_newGene_653	AAGAACTGGTTTCTTTCTCTGTCTCGAAGCCCAAAACTCATTTATCTTCTTCTTTTTCTTCTTCTGGGCTACAAGTAGATTATGTGGACATGAGATTTGAAGATAAGAAAATGCATAGCAATCATCTTCTGCTCAAAGTTGACATCTTTTTCTGTGATCTCTGAGAATCAAGCATGGTGGAGCAGCAGAAGAAGAAGAGGTTTGCTCTGTTTCTCACCAAGTGCGACTCCGAGTTCGTGAAGAAGGTTAATGGTGGCTACTTCAATATCTTCGTCTCCACTTGCGGCGAAGACGGCGAGCAATGGGATCTCTTCCGAGTGGTAGACGGCTTTTCCTGATGAGAGTTCAAAAACAAAATTCAAGAGAGGATCGATATGTGATGATAAGACCAGAGCTCGT…
Brassica_newGene_654	ATATGCACGTCTCTCCCTTCTTCTGCGCCGGCGACGAGTGACGATTGATCTGCTTAACCATTTATGAAACTGGCTGAGTTATAGTGCGTCTTAATTTCTCTTCATTCAATCGCCCACTCTGCATTCTTGACTGAGGCGTTCTTCACTCTGAGACGGTGTCAGATCCGTATAAATATAGTTTTCTTCTCGGACTGGAAGACCGGTGGTTGCTCATCCGTCGTCGAGGCTAGACTGCTGCGTTTCTGGGAGCCGAGAAATGTCAAGCGTGGTGGTGAGATCATGTGGGACGATGTGCTTCTGATTGACGTGAATTCAACTATGATGCAGGCCACCATCAATGCTCATCGGCTTTCAAAATTCTGGGAGAGGCTCGCCGCCGGATAAATATATTCCCTCTCC…
Brassica_newGene_655	TTTTCTTTTTTCTCTTTTCTCTCGTCTTCTCCCTCTCTTCTTCTGGTCTTCTCGTCTTCTCTGTCTCGTCTTCAAAGCTCAATCCTTTTTTTAATTTTGTTAAATTTGTTACCAGGAAATCAAAAGCTAGGTTAGATCTATTCTTCTTTGCTTTACTTCATAGATGATGACTCTAGTTTCTCACTTTTATTGAATTTAATTATAATCTTTCTTTGCTTTTTGACAGAGTTGCCAGAAACTGTACAACCCAGGTTCGTGTCTTCTTCATTTCGTATCTACCTTATTCTGTTTTGTCCAATTGTGGATATGTATGTATTGATGTGTGTTCTGTCTGTATATTGTTTAGATTGGAAGCAGACTCAGCTCCACTAGAAAGACATAAGGTTCGGTGTTGAGGGT…
Brassica_newGene_656	ATTTTAATTCTCTCTCGCGACAAGAATGACGATATAGGTTTCGATGGTTTTCCGACGATGGGATCCGGGTCTTTGCTTACGAGATTAGGTCGTCACGGGGATTCAGGAACACGCTTCTGATAGCCAGAAACGAGGATTTCAATCGGATCACTTGGGGATAATTTTGGGGTTCAATAAGGATATTTGGGTGAGGTTATGGAAAAGCAAGATTTCGATGGATTGGATTGGGTATCCGTTCGGTATCAATATGGAATCGTGGAACAATAAAGAGTCAACTCTTGAATAACAATGAGGTACTGAAGAATGGCGAGGGTATGCGCAAGAAACTGAAGATCTCAGTGGCCCATTTCGACAACTCGGCCTTGATCAAGACATATTCCAAAACCCTGATTGGAAGGT…
Brassica_newGene_657	CACCGTATATCTTCTCTGTTGTTAATGGCTTACCATCTCTATGATTCAATCTCCACCGAAGAACACAGATGTAATCACCATATTGGAGCTAGTTGGCTACGTTACGAGACGGAGAGAGAACGTGACCATAAGCCGGCGCCACCGCCATGATCATCACCAACCACCACGGAGTTGTGCCCCTGTGAACCTAAACCCACCAGACGTGTGACCTATAGCACCAGAGATACTTTTGCGCAGCAGAGATTTCTTCATGTCTTAAGTTGAGGAGAAGAGATGGATACATCAGACCCATGGCTGAGAAGTGGTTTTGCGAGAGGTTTCTAGTACGATCCAGGGGATTCAAGGCAACGAGTCATGGCTCTTTGGATAGATCTCGTTTCCAGGAATCTGCAGAAACAA…
Brassica_newGene_658	GAGAAAAATCTGTGAGGAAAATACAAATCAGAAAAAAAAATCAGAGAAGAGAAGTGAGCTTGCACGATCCTTTCTCACCCTCTTATGACTTTTATCATTGTGTTCTGGTGTGGTTTAGAGCTGAAGGTTTGGCGTTCAAGAGTTTAGAATCACCCAAGTTCTTCAGCCATTGATTTTATCGGTTAGACGTGGGTTCAGCTTGAAGCTTATAGCAACAATGTTCATTTAAACCTTGAGAAAACCGTTGGTCGAAGAAATTGAAATTACCAGCCGGGTCATGCCTTGTCCTCATTCTGTTTTGGGAGTTATCAGCAAGTGATGAACGTTTAGCTTGAGCTCGAGTCTAGTTTTCCATAGGCAATCTCATGGATTCAAAGATCTGAAATCTAAGTGATGAAA…
Brassica_newGene_659	AGAAATCAAATCTTTTTGTCAAGATCGAGACTGATTGAAAACAATCAAGTATTTTCAGACATCTTCTCGTGCTAAAAAGAGTCCTACAGGATAAAATATAGACCCTTGGAGCGGATAGACAGAGCCCGGATTCAGATTTATAAACTGGCATAAATCTGATGATAGCATCATATATGTAAAGGCATGAAGTGTTAGATTGCAGTCATCATAAGTGATATAAAGAGACGCTCAGACTGAGTACCGAGACACACATAGAGAGATGAATTTTAACGACAATGACATCACAGATCATAAGGGCCAGAAGACCAATGAGTTAGTCAACAACATTTGCGAACAACATACTTTCAATACGTCATCCTCAAAAAACCTGATATCAT
Brassica_newGene_660	ACCCTAATCACTTGTGTTCTCTCTGCCTTCAACACATCTCACCTCTTTCTATCGATCTAAACTCTCCATATCCTCTGTTAATCACTGAAGACGATGTCGGGAAAGAAGAAACAGAAGAAGATGTTCACCTCCAGTGCGATGACACCATCTCCCCTTCCCTCGCAGTACGAATTCGTTCCAAGAACTCAAGCGCCTCCGCCTGTCCCGAACCGCCAACCTCCACCATCTGTGTCTGACTATCCACCTCCGGCACAGCTTTTCCAGGACTCGACGGTCCAATCCAGAAGAGATTCAACTCCATCGCCACAGCCTCGAGGGTCTCAGACTTCACAGCCTCGAGGGTCTCAGACTTCACAGCCTCGAGGGTCTCGGACCTCACAGCCTCGAGCGTCTCAGACT…
Brassica_newGene_661	CTGATTTTTACCTTATATAAATCCTTTCTTTGATACTCTGATCCTCGCAAAATCAGGCAATCTCTTCACTGTCCCCTTAACTTTCTCTTCTCTGATGGCGATCAAATCGGCCGATCTCTTCATTGTCTTCTTAACTTTCTCTTCAGTCATATTTTTCTTGACAAGAAATAGTTGAAATCATGTTTAAGAAGACTAATCAACAGACTAGAGGAACTGGTCAGGGAAAAGAATCCTAAGGGTGCTGGCGTCTATGGCGTCGTATGGAATTGGGCCGGTTCTTCTTCCCTAGCTTCAGCGAACTGTGTTGGTCTGAGGACGACGAATAGGAAGAAGATGATGAAACCGTCACTGTTTCAGAGGTCAATAAGATCTTGAAAGGTTTTGCCCAAATATGAATAA…
Brassica_newGene_662	CATAGACAAATATTAAAAACAAAATGGCCAAGGCAGCTTCTTCACTTGCTCTCCCCATAATCTTCCTTGTTTTGTTTTCCTTTGGTGAACAGAATATGGGATCTATATGGTGCGACAAATTTATTGGACCATGCGTTAAATTTCCAGATTGTGATCAATCTTGCAGAGATAAACTTGGACCAGATTCAAATGGCTTTTGCGACATAAAAGCCAAAAATTATTGTCATTGCAAATATGATTGTTGGAACGGTAAAACTCATGTGTGAACTAGAATGCTATGAAATGTCAACTGTTTCCAATGTATAAGTAAAAATCAAGGAACAAAATAATGTCAAATCATATTGGATATGGTTTTTGTATTATTTCTAAAGCATTACCCATAATATATGGTATCAATTT…
Brassica_newGene_663	TGGAAGTGGGGGATGAGCTGTGGGACGAAGTAATAGAGTGTATGATGGTGAGGGTGCGGGACAAAGTCCCTGTCATCCGTACCTTTGCTGTCAGGTCTCTTTCACGTTTTGTGAATGATCCTGATAATACTGACATTCTTGATTTGCTCCTTGAGGTCCTTCCTCTCGAACAGAACCCGGAGGTACGCAAAACAATTGTTCTTTCACTGCCTCCTTCTAATGCGACCACCCAAGCAATCATCGATTGCACCCTCGATGTTAATGAATCAGTCCGCAAAGCAGCTTACTCTGTTCTCGCTAATAAAGTTCCCCTTCAGAGTCTAAGTATCAAGCTTAGGACAACAATTCTGGAAAGAGGGCTTGCTGATCGCGCTGTAAATGTTTCAAAGGAATGTTTGA…
Brassica_newGene_665	CTTTGGAAAACATATATCAAACGACCAATGATTTTAGTTGGACCAAGCTTAGGAGCAACCGTAGCTGTTGATTTCACTGCTACCTACCCTGAAGCAGTTGATAAATTGGTTCTCATTAATGCCAATGCGTACTCGGAAGGAACCGGTGCGCTGAAAGACTTACCAAAGTCAATTGCTTACGCTGGGGTTAAGTTGCTGAAGTCATTCCCTCTTCGCCTTTTGGCGAACGTGTTAGCCTTTTCATCGCCCTTGTCAGAGAACATAGATTGGACTAACATTGGCCGGTTGCATTGTCAAATGCCGTGGTGGGAAGATGCAATGGTCGATTTTATGATTAGCGGTGGCTATAACGTTGCTTCACATATCAAACACATCAACCAGAAGACGCTCGTCGTATGC…
Brassica_newGene_666	TTTATGCTTACAAAGACACCGCACTGCACGGTTCTTGGCTTGAAACTAAAAGATAACAAAAGAACTTCAACATCATAGTGAAAATAGGATAACCCCTCAAAGAGAACTTCATCATGCTGCTGCCGTCCTAGTCTCAAGACCCTTGGTAGTGGTGGTGGTAGTAGTAGTAGTATCATGTGGCTTAGAAATATCATATTGTTTAGCGTCATGGGCTTTATCCTGTACGAACTGACCCACTTCTTTACCCTTCTGTCCAGCGTAGCCAACAGCATCAGCCATTCTCCTCTTAGCATACTCCAGTTGATCAGGCACACTCCCCCTGGTCCTACGAAGGTAGTTCATGACCCACGAGATTGAGCTGAGCCCAGTTAGACCAAACATTCCGGAGGTCAAGAAGCC…
Brassica_newGene_667	GACCAAAAAAAAACACACGCAAATCTCTCTCTCTCTGTGACGCCTCTTCTCGTCCAATCCATCACGTTTGACCTCCTCACCACCACCACCATCTCTCCTTCCGCTCGTCACCACCACCACCACCGCTCATTCACTCGTCACCACCACCATCGCCATATTTCCCATCCGTCATCGTTCGTCACCACCACCATCGCTTCTCAGATTCGTCACCACCACCATCTGCCATCTCTCTCTCTCTCTCTCAACGATCTGATTCTCTTCTTCTTTTCCACTCTTGTAGTGCTCTCTCCTTCTCTCTTTCTCTCCTTTGAATCTGATTTTGATTTGTTTTTTTGGTAAAGGAAGTTGGAGGAAGCAAAAGAGGCCTGACGAGACGAGGTGACTGGAGGTCGCTCTTTT…
Brassica_newGene_669	TCGCATGCTGGTAAAGTGGTGGAGAGGCATTGGTACGAGAAGAACAAACATATATTTCCTGCTTCCAGATGGGAGATATACGACCCGGCGAAGAAATGGGAGCGGTACACAGTCCATGGGGATTGATTGATAATTTGGAGCAGAAACATATGCTTTTATTGATGGATGGATGGATCACTTGGAATCTTTGTTCACATGATGATGAATTATCAGATAGTAGTAGCAGTGGAATGCTATTTTTTTTTTTTT
Brassica_newGene_670	GTTCTCCTTCCCTTGTCATCTTCTCTTCTCCCCTCTCTCTCGATCATTCATGAAGTTGTAATGGTGTTTGGGTCAGATGTGTGAGTTTCTGGCACTGAGATGGTTTGATTTCTTTAATGGAGAGACAGAAGATGAGGCTCGCCGAGCAGAGTTCTGGTTAAAGGTCTAACCTTTTCTTTCGGTTTTGTTTTCTTTACTTATTCACTCTTCCTCTTCCTGGGACCTCCATTCTTTCTGGTTAAAGGTCTGACCTTTTCTTTTCTCTCTCTCTCTCTCATCTATGTCTCTCTGTGTGTGTGTTCTTGGTGGAGGAGGATGGAGAAGAAGCTTGACGGAGTTTGACGGCGGATGAGTCGTGAGTAAGCTGTCTGTGGAGAAATTGTTAACATTGCTCAGATT…
Brassica_newGene_671	ATCTATTAACATAAAGAAGAGGGACTCTCTTCTCCTAAGCTGCCACCTCAGAAAATAGTCTCACCAGAGCACGACACCTGTCCAGTCCATTACTAAACTATGCGTTTCATTTATTCATGTTTCTAATTCGTTTGGGCTTTTGTATGATCGCAACAGGTCGTTTTGTATCATATGGGTTGAAAGCTCTTTCTCCGCCGTCGGGATATGGGGTCATACCCTAGGGTTTCAATTCAGTTGATTCATCTGCTTCCTACCGATCAAGAAATCCACCAGTTACATCATTACTCACGATCTACCCTCAATACAAACTTTTCTCTTGGAAGGCGGTGGAACTTCGAGTGTAAAAAGGCTATCATCCCTACGCTAAATCATCTTATCAATCTATTGAAACAACGAATC…
Brassica_newGene_673	GAAGAAATGGTGCTTAATGAAGCGTTAGAAGCACCGCTGTTTGTGGGACACGTGTTGTGTCTTGGAGACACCTCTCTCTCTCTCTCTCTTGACAAAATCATTCGGCATCTCTCTCTCTTCTTCTCTTCCGACGAAACCTTCATCAAGACGAAGATCAAAGCAACAAAGCAATAAATACACATCAATCCTTCTCGTCGTTAGATATATTTGATTTCTGTTCTGAACCAAAATAAGAGACAAAGAGATATCACATAAGACGTGAAAAGGAGACAAAGATTCGCACAAGCAAACTGAACGGATCAAAAAAAAATCGATTCGATTCATCTCCGCAAAAGAAATAGATTTGATTCTGAGTTCTCATCCCCAATAGATTGTGTTGTTTCTGAGAAGACATCAAAT…
Brassica_newGene_674	ATATAATTGAAGGATTTACAGAAGAAGAAATGACAACAAACAAGTTTTCATCTCTTTTGTTATTTTCATTGATGGTATCTACGCTTATCCTTTTACCAATGGCTTCAGGAAAAATCCGTGTATGTCCGGAAAGAAGACCACCTTGTAAGGCCAGCGAAGCATGTATACAAAACTGTAAAAATTTTGGGTACAGAACAGGAGGCTGTGAAGAAATATATGCCGATGTATATTGTTGTTGTGTAGACAAATTGAAATCTCAGGATAATCCTCATTCACCCAGTGCATTCTCAACTAATTAACCTCTCATTTATACACATTTATATGACTAAAAATATTTTTATATGAATA
Brassica_newGene_675	GCAGGGCTTCAAGATGGTACATCCTCTCTCTCCCCTCTTTCGATCGTACTTAGTATGAAATGTGACTTTGAAATGATTTTTGATATGATACAGCCGTCGCACAAGTCATTCATGATCAAGAAGAAGCTTGCCAAGAAATTGAGGCAGAACAGGCCAATCCCTCACTGGATTCGTCTTCGCACTGACAACACCATCAGGTACAACGCAAAGCGTAGACACTGGCGCAGAACCAAGCTTGGATTCTAAGCTGTCTTACTTTTACCTATTTGTGAAAGCTCTGTTCTTTCCAAGACATTGTTTTCCTTTGTTCGGTTCTTTAGCGTTTTGTTTTTTCAGTTTTGACCTGTGGCAGTTACATTGTTCACAGTTGTGTAAGACGATCTTTAATCAATTATGTTT…
Brassica_newGene_676	TGTATTTTTTTTTCTTTATTTTTTTTTCGAGTCTGAGACTATATACAAAACTTGTTTTGTCAGGCTTATGATAGATTGATGTAAATCAGAAGACTTTTTACAGTTGTATTCTTGGATTCATTAGTTATAGAATCGTTAGATTACGGGACATACTTTGAATTAAGAAAAGAGATAATATCTCAACTCTTCAATTATATCATCCTTTCCTTACTCTCTGGTTTAATCTTTTCATTTTTATTCTTTACAATATTCAATTATGTTTAGTTTATGTATTGCAGTTCTATCAGTAATCAATACCTTAAGACGGGTGTTTGCAGCCTTAGATTCACTTAATTTTTTCTTGATTCCAGATTCCTCTTTTGTTAAAAGTTTGAATCCCTGTCTTCTTTTCTTCCTTCA…
Brassica_newGene_677	TCGCACTTTGACAGTCATATCAACTATAAGCTCAGCGTGCTTCAGCTTGAGATGCTTGTGAACAAATTCAGCAGCATGAAACAGTTTCGTGCAGCCTTTAGCTCCACACCCATATTTCCAACCATACTTCTCATCCCTAATCTTTCGGACATGTGGATCTAAAGCTTCAATAGCAGCAGCATCTAGCTTCTCTTTGGCAGCCATCACTTCCAGTGGATCTTGACCTTTCAACCTTTGTTGCCAATGAGAATCAAATTTATCTTCGCCCTCATCTCCTTTTGCATCAGAGCCTTTTCCTTCCGCTCTCACATGCCGCAGACCCTTAGCTTCGCTTGTTTCAAGCTTTCCGTAATAGTCCACACCATGAACACGCCAGAGATACGTGATAAGCGTGTCAAG…
Brassica_newGene_678	TCCACTTCAAGCTTTAATCCAGGACATGTTTTTGGATAAAGCAGAATTCAGTCTCCTTCTTTTCAGTTATTATATTTGCATGATCGAATTGAAAGTTTTCAACTTTAGCTGAAACAAATCTCAAACCGCAACGCACAAAAAGTCACAAGATAAGAATCTGAGGAGAGAGAAGGGCCTGAGGAATCCAAAAAATCTGAGGAGAGAGAAGGGCCTGAGGAATCTGAAACTAGAGCCGCTTGAGTCCAGAGCTAGGGGAAAGAGAATGTGAACCGGTTGATAATGATCGTCCAACGACAGTTTGATCTAGAGACCATATAAGCTTTACTCAGATCTCTTCTCTCTGTCTATGCTTTACGGTTCTGTCATTTGTGGAGGAAGGGAGTAATGATTACCCTCGGA…
Brassica_newGene_679	AGAGAAATTGCACTGCATATACAAGCATAACCGCTTAATTTGCAGATATGGAAAAGTGCTTTTTTCATCAACACGCGCTTGATTTTATGACTATTCTGCCCCTAGGTTCGTGTAACGCTACCTACAACCTATTCAATTTCGAAACCACCTATACTCTCTTCCTCATGCGTCACCAAAATCGATACAACACTCATCTCTCTCCTAGTATCTTTCACCGCTCATTTTTTGGGAGTTCTTCGTCATCTCCGTCGAAAATTATTTTCGGAGGTTTCTAATACCCATCTCCGATCACCGCAAACCTAATTCTGAGTCGCAATTACTTATCACATCCTTTGACGGTAAGTCCATTATTCTACACATCAAATTGTTTTCCTCTGAAGTTTCTTCGAGTAAAACTCT…
Brassica_newGene_680	CTTCTCTAACCCTAAGTTCTTTTATCTCTTCATCTTCTTGGCGAAAATAATCTCGAAACGTTAAGGCATCTGTCTGGATCATCGTCTTCAACGGACTCATAAACAAATTGAGTGCATCCCCTTTACTTCCTTTCTCAGATTCTTCAACTATTATTCCACTGTCGAGGTTTACCTGATTAGGTTCTGGGAAGCTGGAAACATGAAAGTTGGTAGCTAGCTTATGGGACATACACCGCAGCGATGCAAAGGAAAGCTGTATCTTTCTGCAGGGACGTGGACATTTGTTAGTGTTTCTGTCGAAGAGTCAACATATATGGTGTTTCCAAGTGGCACTTTGACTTTTGTTTGCAGCTTGAAACCATTGCCTTCAAATATAGCTGCGCAGATGCAACAAAGGAT…
Brassica_newGene_682	CACAGCAGATAGAAACGCGTCTCTCAGATTTTTCATTTCTTCTTCTTCTCGTTATCGGATCAGAGCCATTGATGGGTTCTGAAATTTCCTGATTGAACACGATTAGATGTTCTGCTGTTTATGTTAATCCTTCTCAAAGTTTGAATCTTTCCCGAGAACATTCGAGTTTTTTTTTTTCTCTCCCTAACGCCGACACTGAGTAGGAAGGATTAAAGCTCAAACCTTTAGATGATTGATGGTGGATTGTATTTGACATGAGTTAGGAAAGAAAAAAGGAAGAATCTTTATATCTTCTCCAGATTGTTTTGATTATGGATACGACTTGTGGAGAGGGTAAAGAATGCGAGAGTAGTAATAATAAGGCTGTTGTTGTTAGTCTAAAGAGAAGTGAGGTTGAGG…
Brassica_newGene_684	CCGCTCCCCGACCTCCCTCGAGCTTCTCCTCCCTCAGTGGCCGAGGATTCGCCACGTCAAGCTCATCCGTTGGCACCAGAGACCCTCTCAGATCCCTCAGGGCGACGACTTCGTGCCCATCTTCGAGCACTGTGGTCTCCTCGAGTCTCTGGATCTCTCTGCTTTCTACCACTGGACGGAGGACTTGCCTCCCGTTCTTCAGCGTTATGCTGACGTGGCGGCGAGGCTCACTCGTTTGGATATATTAACGGCGTCGTTTAGTGAGGGATACAAGTCGAGCGAGATCGTTGATATTACTAAAGCTTGTCCTAATCTTAGAGACTTCCGTGTTGCTTGCACGTTTGATCCGAGATACTTCGAGTTTGTCGGTGACGAGACTCTCTCCGCCGTGTCTGCCAA…
Brassica_newGene_685	CACTCTCGTCTCGTTCAAACTCGACTCAGTTCCCGGCGAGTTCGACTCGGAGATTTTTTCTTTCCCCCCAAAAAAAAACCGAAGAAGGAAGCGAGATGGCGAGCGAGCTGATCAACCGGCGACACGAGGCGGATCAAGCCGGCGCCGATGCGTACTACCCGAGACCTCCCAAACGGTGGCTCTCCGCGTCCCGTCCGATGCGTTACATGCTCCGCGAACAGAGACTCATCTTCGTCCTCGTCGGAATCGCAATCGCGACGTTAGCGTTCACGATCTTCCCCCGCTCCACCCGATCCATCTCTTATTCCGATCCGTTCGCCGGCTACGGAATCAAACCCGAGGAGTCGCACGTTCCGGCCCAGAGGAGGCCCAGCGTCGAGTACAGGAGCCGGATCGGGT…
Brassica_newGene_686	CTTTCGTCTCTCTCTGTGTTTCTTTCATGGGTGTTAAGAGTAGTGCTTAGCTCGTGAAGGGTCTTCTTCTTCTCGTGTTTATTTTCTTCTGGGGTTCTTCAATGGCGAATGTAGATGGAGACGATCTCAGAACCTCTCTCTCAAGGTCTTATAACGATGAGCTATACACAGAGCTATGGAAAGCTTGTGCAGGTCCATTGGTGGAGGTTCCTCTTGCTGGAGAGAAAGTTTTCTACTTCCCTCAGGGTCACATGGAACAACTTGTGGCTTCAACTAATCAGGGAATTGAATCAGAGGAGATACCTGATTTCAAACTTCCTCCAAAGATACTTTGTCGAGTTCTCAGTGTCATGTTAAAGGCTGAGCATGACACAGATGAAGTTTACGCTCAGATCACAT…
Brassica_newGene_687	CAGAGAGAGAGTTGAGAACAATAACGTCCCAGAAATCTTAACTCTGACATTTATCTTGAGTTTTCCATTCATTAATCCAATCTTCATGCATTATGATTTCGATCTACCTCTTCGTTCACCCTGTAACCGTCTCGAACTCCATCTATAAATATCGGCCCTCGCTTCCATTCGATCTACGTCATTCTCCTTCTTCAGGGTTGTTAAACAGTCTCGCTTCCGATTCCGCTTCCCATTCCTTCTCGCCGACGATGTAACGAGCTTAGAGTAATGATATTCAATCAACTTATCCCACTAATTCCGCTATGGCATCTTACTTGATTCAGTATATATACATGGTCTGCGATCACTAGCCTAATCCTTCTCACCCGCCCAATTTTTAATTGTTGTTCTCTCTGCAAG…
Brassica_newGene_689	CCGACCTTTCATTTTCACACAAGGGAAGTAACTTCCATTTATCTTCTCCTCTAAGATTAATTTCACGGCATCTCTCAGAACTCCGGGGAAAGTCGTCGACAATCATTCCGGTGTTGGTGAAGGGCGTCGGTAATTGGTTCCGTATAAGGCGGATTGAATCTCAAAAACTTCCAAAAGGTTTCTTCTTCGGAAACGTGAAGCTAGAGAAGCGTCGAGGATTTGAAGTTCGAAAAGGCTCGCAATGGAAGAGGTGGAACTGCCAAGCAGATTATTTGAGACTGGGTTTGAGCCAGTTGGAAGAAAGAGGGTTAATAGTTACTTCAACCTTCGGTGGATAGAGTTGATCAAGCTTGCATTAGATGAGGAAGATTTGGAGATGTTGCAAGGAACACAGTTTGA…
Brassica_newGene_691	TGGACCTCCGCTTTATGTTTCTCTCTCTCTTTCGTGAGGGCAAAAACCCGAAATCAGTTCTTGTCTCTTCCTCCCCAAATCTCGATCGCTCCTCCATTGTTGATCGATTTTGATCTCCATGATCGCCGGCGTCGGATTGTTATTTCAAAGGCGAAGGTGTTTGGATTCCAATCTCCATCATCTCCAATCTCGATCACTCCATCTTCTCTGTCTGGATTCAAAGCCGAAGGTGTTTTGTTTCACTTCTTGTCTCTTCCTCCGCAAATCTCGATCACTCCTTCTCTGTCGATTTTGATCACCATCTTCGCCGGCGTTAGGATTTTGATCTCCATCTTCTCCTGTAAGGTCGAAGCGTCTGATGTCTTGTGACAGAAGAAGACAAGTTGTTGTATTGTGTAA…
Brassica_newGene_692	CAAGACCAAGACCCCTGGTCCTGGTGCTCAGTCTGCACTAAGCGGCCTTGCCCGTTCTGGAATGAAAATTGGTCGCATTGAGGATGTGACTCCAATTCCTAGTTTCCTACCGGCAGTACTCGCCGAAAGGGTGGAAGAAGGGGAAGGAGGCTTTGTTTTGGTCTTGGCCTCAGCTGGAGGATCTCTTTTATGGAGTCATCTCTACATTTTATTTTTTGATAGATGGAAAAGAGATTTGGATTACTAAAAGCTTTGTTGTAGTATCAACTCCGAAAGACTTTATTGCCATGTTATATGACTAAAAGTTTGGTGATTGTTAGTTATATAGGCCCTTGGGTTACAAGGACTTCAATACATGATTCCATTGAGGTTGAGATTTAACGGCATTACTAGCCAAAG…
Brassica_newGene_693	CGACAACTGAATCCTAACAATGGCTGAAGCCGAGCAGCAGCACCGTACTCATGGCTTCGACTCTCTTCCTCCACTCCACTGAAGTTACCTTCTTTCATCTCCAAGTTTCTCAAACGTAAGTCTCTTGCTTCTGTTAGTGACTCCGATGGTCCAAAAAAACCCACGGGGTAGTCTCCAGCAGCTACAAGGAATCTCATAACTCGAGCGTCTCTTTCCCGTACAATCCGGCCAAGAACATGGAGCCACTCAAGTTTGAAGCCGAGGGAAGCTCCGGGAGGACTTCCAACTCTTTCGTTCTTTGGCAGGTATATGCACTTGGAGGGTTTCTTGTCCTGAAGTGGGCGTGCGCGAGATGGAACGAGAGGAAGGAAACTACTGCAAAAAGAAGACTACGGATGA…
Brassica_newGene_695	CCCCTAGCCGTAAGAAACCATCTCCATCTTCACGATCACTCACTCTTTGGTTGCAGCCATGTAAGAGGAGCTCCGCCATTGTTAACGCATCACCACCGTATCTCTTCTCTGTTGTTCAGGGCTTACCATCTCTATGAATCAATCTCCACCGAAGAACACAGATGTAATCACCATATTGGAGCTAGTTGGCTACGTTACGAGACGGAGAGAGAACGTGACCATAAGCAGGCGCCACCGCCATGATCATCACCAACCACCACTGAGTTGTGCCCCTGTGAACCTAAACCCACCAGACGTGTGACCTATAGCACCAGAGATACTTTTGCGTAGCAGAGATTTCTTCATGTCTTAAGTTGAGGAGAAGAGATGGATACATCAGACCCATGGCTGAGAAGTGGT…
Brassica_newGene_696	CATCTCGCGAGAACCAGAGCAACACGAAACTCAAATTCCTATATAAAGAAAGAGAGAGAGAGAGCTTTTGAGAAAATTGATTCACTTCGACGATCGTTGTGATTAGCTAAAAATTTGGTCCATCCATCCGTAGTTCGAGACCATGCCGAAGAACAAGGGAAAAGGAGGAAAGAACAGGAAGAGAGGAAAGAACGAAGCTGATGACGAGAAGCGTGAGCTTATCTTCAAGGAAGATGGCCAAGAGTACGCTCAAGTCCTTCGCATGCTCGGCAATGGCCGATGCGAAGCCATGTGCATTGACGGCACCAAACGTCTCTGCCATATCCGTGGTAAGATGCACAAGAAGGTCTGGATCGCAGCAGGCGACATCGTCCTTGTTGGCCTGAGGGACTACCAAGA…
Brassica_newGene_697	GATCAAAGTATTTCTTTCCTCTCTCTCCTCACCTAACTCTATCTCTACTTCAATTTTTCAGATCTGGTGTGCTCTGGCATTCGGATGGCGCGTGCGAGCAGCACCGGAGGCGGCTTTCTCTTCCTCCCTAGCTCGTTTTTTCTTTGGCTTCTTTATAGCCTCTGTTTCTCTTCACTTTGTTCGATTTTGTCTCTGAAAGTTTTCACGGCTAGTCCTCTGCTCACGAAGAGGCTCGACACCGGGTTGAACTTTGTACGCTCTGGAGTCGTAGTGCGGAGTCAAATCAGTTTCTGTCAGAGGGGCTCGGTTTTTAGGGTTCATGAGGGCTTTTTCATCTTTTCTCTCTAGCATTTCAGCGGCGTATGGAGGAAGTTTCAAGCTTTCAGAATTATTGCTCGT…
Brassica_newGene_698	GTATTCTTCTCTCTTTGTTATCTAAACCGATGTTCGAGTACCCGGGAGAGTTCGGTGAGATGAATCTTTATGGCGAGTCTCTGGATCGAGAAGATTTCGTGACGTTCTGTCTGAGTCTCTTCTTTCTAACCGTTACGAGATGCGTTGATTGAATGGTGTTGATGACGTTATTTACTCCATCAACCAAGTCCAATTAAAGATTCTTCATTCAATTCATCTTCTACACAAAGCGGTGGAAATCCAGCTATATAAATGTGAGCCTTCATCGTTGAACATCATCCTCACAAAAACTTTTTCCGAAGAAAATTTGAGTTAAGATTTTTTTTTCTTTATTAATTTAGAAAGCTTAAGTTTAGATGATTTTTGTTTTGTTTATTGATTTAGCAAGCTTGAGTTTAG…
Brassica_newGene_701	CAGGTAGCAAACATTTTTCTCTTCGGTCACTAAATGAATTTAACTTCGCTCTGGCATCTGACAGCATGCGCACGCGTGCCGGTGCTGGATGCTTCTCCCATTGCTCCTATAGCTTCCTATTTTCTGCTGCGTGTTATCATCTGCTCTTATGATTTGAGCTCAGATCTGGAGTTTTTTTTATACTGGAAAGTGTTCTGCTCGAGAGAAATAAACGGTTTTATGCGAAAGTTTAAATATAAGGAGTACAATATCAAGGTGAATCGAAGACTGAAGATGGTAACATGAAGCTATATCATCGGAAGTGATCGGCATCTTCGCCGACAGCGAACCGAAAGATCTAGATCTGCTTATCCCATTTATGCCACGTGAATGATACATAGCTCACCGACCTACACATGT…
Brassica_newGene_704	GGGAGTTAAATGGGTTATAAGATATATTAGAGGTACACTGGAAACAAAGCTTTGCTACAAGAGGTCTTAATTTGTTCCCAGAGGCTGCTGTGATTCTAACTATATATGTTGTAGATGTAGATAGGAGGAGATCAATCAGTGGTGTGGTATTTACTCTCCGAGAAAATACTATCAGTTGGAGGTCATCTCTTCAAAGGGTTGTCGTTTTATCAACCACAAAAGCTGAATATATGGTCTTGGATGATAGAGTCAAGGAAGCTTTGTGGCTCAACGGTCTGTTAAGAGACTTTGGGTACAAATAGAAGAGAGTGTTGAGGTGTTTTGTGATTCACAAAGCGACATATCCCTGTCAAAGAACAATGTCCATAATGAAAAGACAAATCATGTTGATGTGAAGTT…
Brassica_newGene_707	CACCAAACTCCTCCAACAATCTCTCGACTCTACTCACCAACCCCAATGTCTTCTCAGACCTCCGCCGCCATCATTTCCTCCGCATTCACCGCCGCACCGTACCCAGATTCCAAGAAACCAATCGGGTCGATCCGGTTCCAACAACTCCCTCTCTCCCCCTCGTACTGTAAGGTTTCATCTAGAATCAGTGCCATGGCCAAACCAAATGATGCATTATCAGTAGATACTTCACTTAGCCCTCGTGTCAAATCCTTGAAACCCTCCAAGACTATGGTTATTACCGATCTTGCCTCCACTCTTGTTCAGTCCGGTGTTCCCGTTATCAGACTCGCTGCTGGAGAACCTGATTTCGACACACCTCAAATCGTAGCTGAGGCTGGGATGAATGCGATTCGAGAT…
Brassica_newGene_708	ATTTTGCCCAATTTTTAAAGATCTGACTGCGCATGACGTTTATTTGTGAATTTTCATTTTATGTTTGTATTTATGTGTACAGATCTATATGTTGTTAGTTCATTTTGATATATATATATATTGCTTTATTATGAGTTCGAAGATTTATATTTCAATGAACGCTTGCCAGTTTGTAACATTTGGTTGTTAAAATGTTAGGTTGGCATATGTATCCTAACTTTGCATATGATATAAATTGTGAAAGTGGTTGCTTAAATTATTATTTTGGAACTGGAATGGATATTAAAGTGCACGTATTTTTGAATTTTCATTTGGGTTCTAAGCAGTTCCAATTGTATTGTTGATTCTTATAGATAGTCTTCTGAATTTATGTCAGACTTCAAGTCTTTTTCTTTCTAA…
Brassica_newGene_709	TAAAACTTATTCTGTCAGTTGAGAAAATAAAGTATAACAACCAAAAAGTTCCTATTGGCTGATTCACAAGCACAAGGATCAAGCTTTTCACCGTCGGATGAGATTGGATCCAATGGACCAAAGTTATTCCTTTTCTTCAGATTTCCATTCATATGCTTTCTTCACTGCTGGCCTCCGCATCTCCTCTCTTCTCATTCGTCAGAAGATCTTTGCTCCGTGTCTCTCCACCATCGCAAGAGCTCTGCCTTCATCGCTCTCCATCTTCTCTACCGCCTCCGTTAATGGTCGTTTATTATAAGTTCTACTTCCATCATCTATCTTCTGCGTGGCTTTTATTTTGGTGCAGGTTGAAGAATTGAATGAGTGATCTCTCTGTCTTCCATCATGTGATGTCACGCT…
Brassica_newGene_710	CTGCAGCCCGAAAGATTCTACTCGCCTCTAACCCTAATTTTGATCGATCACGTGAAAGCATTTCGTTCATCCTTTTCTGCAGTGGATCTTCTTCTCTGACTTGAAGTCCAGCAAATGCTCTTATGTCGTCGAGCCAAGGCTACTGCGGTTCTGGGATGCGAGGAACGTCAAATGCGGTGGTGAGCTGATGTGGATCGATACGGTGCTTATGGACGTGAATATTTAGTCTCTCTGTCCGGCCAGGTTACATGGGGCTCTCCCTCTAACCCTAACTCCGCTCGATCGAAGAATTTGAGATCGTCTCCCCTCTTTGTGCGGCCGCCGTGACGTCTGAGCTTCGATATCTGAAACGGCCTGAGTTATGAACTTCGCTATCTAATTGTCCGAGTTATGGCTTTT…
Brassica_newGene_713	CTAAAACTCTTTTCTTCTCTTATGAAAAACGAACAAAATATCCAAAATGGAAGTAATCAGAGGTTCTTAATCGTAGATTGATAAAAGTCTTTTTAGTTTGTGTCTGAAACTCTTTCCAACAATAGATTCGATGAGTGATCCTTTTGAAGCATGTTTCACACTATACCACAAAGGAAAGTTTGAAGTGAAAGATGGTATCACTTCCTATCAGGGAGGAGAGATTGTTGATATTGTATGTCCTCCCGAGATGATGTTCACAAAGTTCTCGGAGTCAATCGGAAGCAGCTTATACGGGCAAAGGATTTGGTACAAACTTCCTGATGATGACTTCACGGACCTGAAACTGATGTGTAATGGCGATGCAATGTACCAGAGGTTGATTGAAGCATTAATTTGGAC…
Brassica_newGene_715	GGTTCACTGTAAGTTGTAACGGCAGACCTATAAAACGTGAGAGTGTGTATCGCACCAAACCTGACACCCCGATTTAGGGTTCCGATCTTCTTCTCTTAAATGGCCGATGTGACGCTCCCTCCGCCGGATTCCGTCGACATCCGTCCCCCGGAGAATACCCCCTCTCTTCCACCTCCACCGCAGGAACACGAGCCGCAAGAGCAGCAGCAGCCTCCTCAGAGAGATTCCCGCGAGAGGCGCGACGACAGAGACCTAGAACGTCCGCCTAATCGCCGTGACCGTTCTCCCCTCCCGCCGCCGCCGCCCCGCAGGGACTACAAGAGGCGGCCTAGCGGGAGCCCTCCGCCGCCGTACAGAGACAGGCGGCACTCTCCTCCCCTGCGCCGCTCGCCTCCTCCT…
Brassica_newGene_716	TCAAAATATCAGACACTATGCCATAGATCTCCATATTCATCGAAGAAGACGTTAGTGCCCTGATAAGCTGTGTGGAGTCCGATTCACACCTTAGCCTTGTTATCCCTTCTTCTTTGCACTGCTGGAGAGCTGCATGGACGGCCATGCTTTCCGCGACCAGAGCTGATCCAACAAAAGTAGAACAGAGTCCGGAAGCTGTCGTCTCTCCCTCCATCTTGACAGTCCATCCTAGTCCAGCTCTTTGTGTGGCTGTATTCCAGGCCGCATCTGTTTGTAGCAGGCTTATTGTTGAAGACCAAGTTATTTCTCGCTATCCATAGATGCCAAATGATCCAGGGGGTGAGCTGAGAGGCTGGGATTCCTATCGGTGGTAAGGTCTTGGCGTTGCAGGAGATCCGC…
Brassica_newGene_717	TTTCTCACTTGAAGAATATGTTTATTGACATTGTCTTTACTTCTTTTGTTAGCATTGTCGCCTGAGTTAAATGTTCCTGCTGCGTCACCACAAGAAGCTAATGCTGTTTATCCTACAAGTCAAGCGGGAACTTCCAGAGCTTCTTATGCTACTGCTAATGCTATAAAGAACCAAAACCTTCAAACCCCACAGCAGCAGCCAGTTATTCTCAACGATTTTGTCAGCAGGTTTTGAATGCTTTGGGGCAGATTATCAAACTACTGTCTGATGGTCATGGACTTGGTCTCCTTCTGCTACGGGATCCTTGAAGAGAAAGCGAGTTGGTGAGAATGAAGAGAGAGGCGAAAGTGAAGGAGAGAAACTGCAAGAGAATGAGAGTGGTGGCAATGAAGAAGCAGA…
Brassica_newGene_718	CTAAACAAGTTAAGGACATCACATTGTTGTTTAAGAAAATCATGAAGATACATACAGCTCTCATGTGCATATTCATCATCTCCCTATTTACTTTACATCAGTGTGCAAGGACAGATATTAGAGATATAGATAAATCAAAACTAATCATAGACTCAAATTGTATGCGTACAAAATGGTTTAAGAAATGGGGTTGGTGTTGTGTAGCCTTAAAAGGTGATCCTTGTTGGCCCGACCAAGCCGCATGTGATTCAAAATGTCCTCGTCCTCATTCTTCTTAGAGTATATAGTAAACTTTATGTAT
Brassica_newGene_719	GTTGAGTTAAAATAGCTGTTTTGTTCTCTTAACCAATTCGCCATTTTTTTTCATTTATGATCGGCTTGGTAATAACAAAGCTTTGATTGAATCTGAAAAGACGCCGTCTAGATGATATATACACTCAACCCGATAAATCTATCTACAAAAGAAACTTTTTTTTGCAAGCATAACGAATCGGGCTACAATGGGTTTCTCAGCTTAATGTGTTCAGGAGCATCGGGTGGTGTAAGAGTAGAGACAGCGCGTGCTCCTTTGCACTTCGTGCTTGTTATGGCGGTCCGGAACATTGGATTTGGTGCTAAATTTAAACAAGCTATTGTCATTCGGTCCCCTGGAGCTAGACTCGATGTCAGCTTCAGGAAGTTTGCATCTGATTACAACAAATCTGCTGCTTGG…
Brassica_newGene_721	AGGAGACAAATGACGAAGAAAGGACTCAAGTCTCCGTCGTACGGCGGTGGAGGCTCTGCTCGGAACTTGGAGTTGGTTGGGAAGTCAAGTGAGGATGTAAGAAGCTCTACAAGACTCAGACTCAAGCCTTTGAGGAAGCCGAAGACTAGTCAGAAGAAGAAGAATAAGAAAGCTGATAAACTCCATGGGAAGATGCCTAAGAAACCTCCCACTGCTTTCTTCTTTTTCTTGGAGGATTTTCGGAAGCTATATCAAGAGGAGAATCCTGAGGTCAAGTCAATGCGAGAGATTGGGAAGACATGTGGAGAGAAATGGAAAACAATGACTTACGAGGAGAAGGTAAAATATTATGATATAGCCACTGAGAAGAGGGAAGAGTTTCACCGAGCAATGACTGAA…
Brassica_newGene_722	CAAAAGCTCGTCTCTTTCGAGACACTTTCTTCTTCATCGTCGCCGGTTTAGGGTTTTCGTTGGTTTAGCGTATTTCTTTTGCGGCTTTTACTTTCCGAGAACACCTTACCTTGCCCCCTCTCATCGAAGAATTCATAAAGATACACGTTTTGTGGAAAGAAAAAAAAGAAAAAAAACTGGAGAAGAATAGTGACGTTTGTTCTCTGATTACTTCTACTTTTCTAAGAGTCAAGGCACCAAAGATGAAGACAAGTCAGCCTGCTTTTTTCCATGATGTTGTTGTGTTGCCGTCTTCAGAACCGCTAGAGATTTAGATTTGTTCGCTCAGTTCCTGTTCAAGTATTTAAGTTCAGCTTTGTTAGCAGATAGAAATGGAATCCAACATCGTCAAGGTATCGG…
Brassica_newGene_723	GAGAGAGATCAGATGGGAATAATAAAGAGCTGCTTCTCCCTGTTGACGGGTGTTGCTTTCGGCGTTTACTTGGCTCAGAATTACAACGTACCAACATCAGGAAAGCTCACCAACACCAGTCTCGTCGTCGCCAAGCACATCGAGGAGAACTATCGCAAGCCCAAGAAGGACGACGTTGAATGATTCGGTGATCATGTAGAGACAGGGAGGTGGTGGCTCCAAG
Brassica_newGene_724	GCTTAGTCTAATCTCCTTTGATTCTTCTCTTCTATCTATGAAGTTCTTTTAGGATCAGATGGGTGGCTAGCTCCTTAAGAGAGAAAGAAGAGATCAAAAGGTTGAGGAAGAGTTTGACGTTTAAGGCTGGTCCCATGCCCAGTTTCTACAAAAGAGCCACCACCTAAGGTTGAATTGAAGAAGATACCAACTACTCTTTCTAAATCTCCAAAGCTAGCACGCAGAAAGAGTAGTGGTGATGCAACAGGAGGTGAGACGGGTCCTCCTGTGACAAAACGAAAAAAGAGGAGAGGCTGAAGAACGAAGAAGCAGAGAAAAGAAGAGAGGAAGAGATGTCTTCTTCCGTGCCTGCTAAACCTGAAGAGAAGAAATTAGAAACCAACAACATCCAAGTGAAGG…
Brassica_newGene_726	TAAGAGACACTCTGAAGCGTTTGGTTTGTATAATGAATTGGTGGAAATAGGAAAACACCAGGAGCTTAGCTGCCATGTGGTTTTGAGAAACGCCTTGGAGGCTGCTGGAAAGTTGGAAGAAGTTCGGTTTGTGTCAAAGAGGATGGCTGTGTCAGATGATTGCTCTGGACTAAAGCAAGGGATATCATCTTAAATCTTCGTGATCCGGAGGGATATTGGCAGGCCCGTTTGTGTTCCGTTCAAGTCCCACATGAGTGTCTTTGTTTCATGGTCATCCCCTGAATCAATGAAAGGGAATCTAGGGCCAGACAAGGCCGTGTCAGAGTATTCTTCAACAGCAGCAGAAATGATTCAAGGAAAAGACATGAACACACAAGGATCTGACTCCATCACTACTGT…
Brassica_newGene_727	AAAAAAGCAATTTCACAAATCCAACAGAACGTCGTCGTTTCACATCGTCTTCAACCTCTCCACACTTTGGTCTAAATCAATCGACGATTTTTTCGCCTCTATTCTTCTCCGTCATTGTGCTTCCGTCAGCAATGGCTCGTGGTTCAGGACTCCATGCTTTGTTCGCCCCCAAGCCTCAACGGACCAAATCAAAACTCGCCACGTCCCTCGCACGTGCCATCAACTCCTCAGACCAAGTCGAGTCATCACTCTCATCACTCCAACCCCTCTCCCTCTCCACAACCACCGTCCTCCAAACCCTCCGCCTCATCACCCACCCTCCCCGCGCCCTCCGCTTCTTCGACTACCTCTCCACCACCACCTCCTTCTCCCACACCCCCCACTCCTTCTTCCTCATGC…
Brassica_newGene_728	TGATCAAGCAAGTTAAGTAGCCTAGCTTACTACTACTACTACTCCACCGGAGAGATCTGGCCCTCCGTCTCATTAACGATGATCACCGACGCCGTGAATCCTCTCTCCGCATCCGACCACAAAAGGTATCGCCTTTTGTATCTTCTCCTTCATTGATGATATATCATCTAATGATTAGTTATCTCTGTGGTGCCAAGCCATCAACTTTTTAATGTCTCAATGGATTGTTGTAATAAAAGCTGCTAACGGAGATTCTTGTCTGAATTTTCTGTGAGAACATGTCAAAATCTACCAGGTTCTTTGAATAAGGACAATGCTTGCTCCTTGTATTTTTTGGTTTGGGGGGGGTAGATTGAGCAGTTAGAGCAAGGGGTGAGAGAGCTTCGAAAGCTTGTTTCT…
Brassica_newGene_800	ATTCTTGGTTTTATTAAACCCTAAACAGAAATCGAAAACGGTGCAGCAATCAGCAAACATGGCGCCCAGAAAGAAAAGAAGGGTTGTGAAATCTCAGCAGCCTGCGAAAATGGAAGAGCCTGCAATGGAGAAGAAGATGCTGCTAGTTTGTTCCGGTTATGTACGACTCTGTTTGAATCAATCCTACAAAATAGTTTTAGATCAATTCTGTCCCACTATTGAAACCGAACCTCAGAGGTTTTATATGGTTTCTTTTTGGTTCTTGTCGTAATTGTTTTTATGTTCATAGATAAACCTTCTGGGTTCTTATTTTCATGATGGGTTTGTAGATTAACGCTAAAGTTGTCACCTTTATATGCTTTTATCTAAAAA
Brassica_newGene_801	TTCAATTTTGTATACTCATATGCCATGGAATGAAACATACTTTTACAAATATGGAGTAGAGACAGGACGCGAGGAAGACGACCTCAACTGTTGGAGATTTTCAAGAGAGAATCTGGTGACTATCCTCAGCACTTCTCCGGTGGTGGCTCTTCGGGTCGAGCGATCTCCCCCGCTGGATGCATTACCTTACTAGCAGAAGCAATGAACCGAGCATAAAGGACATGGGGCTACGTCTGAGGGAAATCGATCTTGATCTGTGGCCCAAAGCCAAGGACAACCTTGTTATTATTACTCATGGTTCTGTATGCAGATTGGTTC
Brassica_newGene_802	CTCCTCCTCCTCGGCGTGCGGGGGGGAACGTAAACTTGGTTGGAATCGATGGGAATTGGGACATGGTGATCTGCTTGCTTCTCTTCTCATGGCGAGTTTTCTCCTCGGCTTCTTCTTGCCTTCCCTTCTTCTCGCAGCTTCACTTATTAACTGGAGTCTCATATCATTCTTTGATCTGATAGCTTTTCTCCTCCTTCACTATATTGCACCTGAAATTGGATACCGTTTTCAGAGGAGACATTGGCTATTATGGCCCATTTTCATCTTTTCCTTTGCCGTACTTGTTGCACAAGCTCTCTACCTTGTCCTTTGGGCTACTGTTGGTCAACACTGGGATACATCAGATTCTGCTTGGATGAGTGTTATTGGCTTTATCATACTAAAGTCCTGGAGAAACCC…
Brassica_newGene_805	GTATGTTTCGCTAAGGCGATTTTCTCATTCGCGTAGACGATTTTGAAGTGTAGATTCATCCAAATCGGAGTGTTCATCACTCTTATCTTCTCCGATAAGACTTTCTTAATTAATATAACCGGCTGGCTTGAAGAAAGCATCTCTGATTTGGGAGTCGAGAAGGTTAGTTGGATTTGGCAGTCATTTATGGAGTTGATCAAGAAGAGTCGGTGTTTATGACGGTCCAGCAAATGGTATTTCTTCATATTGGCTACAACTTCCCTTGTTCTTAAATCTCAGGCAAAACATGATATATTGCTCAAGAAGCCGCGGTTAATGGTGGAAGGCCCTTTCAAACAAAGATCAACGGGCTCACAGATGCAGATAAAGAACTATCGATCAGCCGGAAAATACCAGGAC…
Brassica_newGene_806	AAAGAGGTGAATCAGAATCCGACGATTGGATAGCGTGAGAAGAGAGCAGAACGACGGAGGAGTTTGGAGGAAGCTACAATGGGAATCTCAAAGAAATCGTCAAACGTTTGTACTTCCCTATCCTCCTCACGTCGTGAACCGCCGCAAATTGACTTGGCACGGGCGCTTTCTCAGTGCGGTGAAGCCGATTAAGAAGGATGCGCAGAAGAATCTTTTGAAGAATTTGAATGTGATGTTGAAGTTGAAGCGGATGTCTTTGTTGGCTGAGGCACAGAGGGTTAAGGCTAAGAAGGAGAAGCTCACCAAGAAGAGGAAAACTGTCACCATTATTCTTATGTTCATTGCTCTGCTCATCATGTTCTTATGTTTAAATTGTTCATGTTCATTGATCTGGTCATT…
Brassica_newGene_807	TTTCATTTGCTTTCTCTCTTAAATATATCAACCGATCACAATCCTCAAGCTGAGTCATCTCTACGAATCCGTTCGTCGTCTCTTTGAATCCTCCGATCGTTCTCCTTTCTCCATCATCCGCACGCTGCTAGCGTTAGAGATTCGGATGCTGAGAAGAAGAGGAGAGACCAGATCGGTGATTAGTTCAGGCTACTTCAGCGACGGGGCTAAGCTATATAGAGCTAGTTTGAGCAGTTTCCTATTTAGCATCAAACTAGCTAGGCTTTGTATCCTGCAGGTTTAGTGGCAACGATGGTTTCTCTCAGTCTTGAACTAGTAACGTCCATATAGTTTCAGGTCAGCAAATACGTCTTCCTCTTTAGTAATATCGAAAAAATAAACCGGGGCGTCTAGCTCATA…
Brassica_newGene_817	TTTTGATAAAAATTGGGATTATTATGCTGATCGTTAAGACAAGCTTCTAATCTAATCTAATCTAATGGCGAGTTTTCTGGTCGGCTTCTTGTTGCCTTGGCTACTTCTCGCAGCTGCACTTATTAACTGGAGTCTCATTTCCTTTGTTGATTTGATTGCTTTTCTCCTCCTTCTCTTTATTGCTCCTGATTTTGGATACCGTTTCCAGAGGAGTCACTGGCTGTTATGGCCCATTTTCTTCTTTTCATGTCTTATCATTGTTGCACAAGTGGTTTACCTTGTCCTTTCGGATGCTCTTGCCCCCGACTGGGACACATCTGATACTGGCTGGATGAGTCTCACTGGCTTTATGATATTGAAGTCTTGGAGAAACCCCACTGTTATGTATTTCTTGGCTTT…
Brassica_newGene_818	TTGTGCTTATTTTGATCCTAATCACAGGAACTCTTGAGTATGACATTCTACACCTGGGTTACCTTGCATTCGCTCTTGTTTTTGCCCGGATGCGACTTGAAATACTGAAGAAGAAGAACAAAATATTCAGGTTCTTGCGAGTCTACAATTTTGTTCTCATTATCTTTTCTCTCGCATATCAATCTCCATTTGTGGGAAACTTCAATGATGGAAAGTGTGAAACGGTTGATTATATTTACGAGGTGATTGGATTTTACAAGTATGACTACGGGTTTCGAATCACTGCAAGATCTGCCCTCGTTGAGATAATCATATTTATGCTAGTATCTCTTCAGTCCTACATGTTTTCCTCCCAGGAGTTTGATTATGTCTCGCGGTATCTTGAAGCAGAGCAAATTG…
Brassica_newGene_819	GAATGTGCTGAAGGCGACCATAGATGTACCGGGGAGCGGGGAAGTGGAATTTCACTGCACTCATCTAGATCACTTGGACGAGAATTGGAGAATGAAGCAAGTCCATGCAATTATCCAATCAACTGATGTCCCACACATACTTGCTGGCGCTCTCAATTCTCTCGACGAGTCCGATTACTCTTCCGAGAGATGGACCGACATTGTCAAGTATTACCAAGAGATGGGTAAGCCAATGCCAAAAGCCCAAGTGATGAGGTTCTTAAAGAGCAAAGAATACACTGACGCCAAGGACTTTGCTGGAGAATGCGAATCTGTCGTAGTCGTCGCCAAAGGCCAGAGTGTACAAGGAACATGCAAGTACGGGACACGCGTGGACTACATACTGGCTTCCGCCGATTC…
Brassica_newGene_821	AAACGATGGTGGATTGCACGAACTCGCAGACCATGAATCGTTTGAGCTTTCGTCGCTATTGAAAGGGTTTGAATCGATCACACAGCTTGGGCTGCTGCTCAACGAGGATGATGAGTCGCGATTCTTGCGTTTGAGGACACTGAGGAGGTTGGGTTTGATTTGGATCCGAGGAAGGTATGCTCACAGATAGGACTCTGCGGTTTTGACGGTTCACATAGTGTGAGTATGGGGATAAAGTCAGTTGTAGAAGATGGAGTCTCAGGTCTTCTAAACGAAGCCATGTGGAGCGCCTGTGAAATGTCATCTGTGTGGATGCAGAGTGAGTTGTCTCAGAATCAAACACAAGAACGCATACTCGCTTATGCTGCTGAGGATTAGGCTTGTGAAGATGGCATCAAA…
Brassica_newGene_822	CGAAGATCAGTGAGAAGAACAAAACAGAGTAAATATACATGAAGACAATTTTACAGCCATTTATAACTAACTACATTATCCAATATCCATACATATGTATTTGAACCTATGACTATGTGATGTTGTCTCAGGGCTGGGGTGGTGTTGCGGTTCTGGTTGGTGCGCCAAGCAAAGACGATGAGAGCCTCCAAGACTCATCCGATGAAATAAGAGGAACTGCTCTCAAGTGTATACTTTCCTTGGGAACTACAAAACCCAAAAACTGACATTCCAGGAGAAGTACATGAACTAGGTAATGAGAATCCTTCCTTTTCAACCTTTGCTGAGTCTGTAGACCACAAAATATATGACAGAACTAATTAATGTAACTAACTAAACCTCTAAAGAGACTAAACTATA…
Brassica_newGene_824	ATAGAGTACAAGTGTCTGAACGGCTCTGATACACACGAAATGAGACGAGAGACAGAGAATGGAAAAGTAGATCTGTGGATGGAAATAAGGGTCTTCTTGATCGTTGGCGGATGTATGAAAGTGATGAAGGAATCGTCATCTCCCTCTTGGTCGAGCCAAAAGACGTTGGATGTCCTTTGTCTGGTTGCAAAGTTTGAAACTTTGTGGAGTTTTGGGGTCTCTGGATGGAGATTGGAATCTTCTCGTGGGCGGGCGGATCTCTGAATTGATTTTCTCTGGCTGCAAAGTATGGAACTTTGGGATTTCGTGGAGATGAGAGATCGAGGAGATACGGGTCTCTGGATGAATCTGATGACGGGATGGTCATATCTCTCTTCGTCCAGCCAAAATGTAATTTGA…
Brassica_newGene_825	GTTAGAGCATCATTATCGCTGTATGCAACTCCCGTATCTTAGCATTAACTGAATTAAAAGAAAAGGAAAATTGGGTTAATTAAGAGAAGACGTATCTTAATTAGGGGAAGGAAGAGACCGTGTTTTGAGACACGTGTTGTGTTGTGGGTGTTCAGAAGCAAACCCGTGTCTCTCTCCCTTCTTCGATTTCGCTGAAATCACAGCAACTCTCCGACGGCGATTTCTTCATCTCTCAACGATCTGATGATGGATTCGGCGTCTCTCTCGTCGGACTCGTCGTCTCTGTCGGACTTGCGTCTGTCTCGTCGGACTCGTCGTATCTCTCTCTCTCTCTCGATCACTTCTGATTAGTTCTGTTTTGTCTCTGTCTTTGTTGGATTAGATGGACTCGTCGTATTG…
Brassica_newGene_826	CAAAATTTCGTTTAATTGATTAAGATTTTGACGAGAATAATCTTAACCAAAAGATCTCAACCTTGAGTTTTGCAGTGAGAAAAAAAAAGCACACAAACAGAATCCGATCAAAGGGAGTTTCGAGAGAGAGAGTAAACAGACTTCCTCTTGATATCATGTTCATCTTCTGCATCCCTCTCCTCCATCTCTGCTGTCTCGCTTTCGCTTTGGGTCCTTCCTCTGCTTTGATTCCCATCGCAACACTCACTATGATATATTTCCATGGCACTTATCTGATAACGTTAAAGAAGGAAGCTTGGCCAACTCCATCCCTCCTTTGAAGAATCGAGCAAAGAGCGATACAACGTTCCAGATGCTCATGTTCGAGCTCAAAAGTTGTGCCAAGGTATCAGAAATTCT…
Brassica_newGene_828	AAAAAAAGCTCTCAGATATCTTCTACTTTTCAACATCTCATTGACCTTCATCTACACCAATGAAGTCTCATCCGCTTCTCCAGTGACTCTACCGGCGGCAAAGATGAGCCGTAGACTTGTGGCCGTTCAAGGCATGGTTTATTGCAAGTCTTGCAAGTACTCCGGCATTGATACGCTCCTAGAAGCATCTCCTCTTCAAGGAGCTACTGTAAAGCTTGCATGCAACAACACAAAGAGAGGTGTAACGATGGAGACAAAGACGGACAAAAACGGATACTTCTTCATGTTAGCTCCGAATAAACTCACCTCCTACGCTTTCCACACGTGCCGGGCCTGGCCCACGAATCCTGGTTCCGCAGCTGCTACATGCACCGTTCCTTCACAGCTCAACAGTGGAAC…
Brassica_newGene_830	CGGCGGAGAAGATTCGATTTCGAACTGCCCATCCATTTCAGATAGGCTCCATGTTTATGACTTTCCTTCACATGATTAGAGCTGGAAAGAAAATAAATCAAGCGTAGGTGTTGATGGTCCTGATAGTTTTGGATGAGATGGATATTGAAGGTGTTGCGATAGATCTTCTGTCAAGAAATGGTGCCAATGTAGATGAGTCTTGTGAGGCGAGTACAAGTGGAAACGCTACTAGCAGTACCTTAGAGCATTTCGCAACTCTTGGCGAGCCCCAAAACGGCATGGAGTTTGAGTCCAAGGAGGCAGCGTACTATTTCTACAGAGAATACGCTCGATCATTCGGATTCGGCATCACGATAAAAGCCAGCCGCCGTTCAAAGAGGTCAGGAAAGTTCATCGATG…
Brassica_newGene_831	CATGTCTCTATCAATTAGTTGTTTCTCTGGTTTTGTTGTCTTCTGCTCAGTTTGGTGTTCGTATTTTAAACAGATCATACTACACGAAATTGCGGCTGTGATCTCCCCCAAGAGCCTTTTACGTACAGATTGACACATGAGGTGATGTTTTGTGGGTTAGTTGTGCTATTTGCAATGGTGCCCCTAAACCAGTGAACTCCAAGTAAATTCTCTGATTTGAGTTAATGTGCTTCTTGCAATGGCTGCCCTCAAACAAAAGAGATTCAGTTGACTTACTCTGATCCAGGGAGCTCAGTAACAACGACACCAATCTCATGTTCTGACCAAAGATGCAGCTGGGGTGTTCAGTCCTCTAATTCATGCTCTTCTGCTCAGAACAACATTTGCGCTTACACGTTT…
Brassica_newGene_832	GAGGAATCAAAAAAAAAATTCGCCGGATCCCTTCTTTGCCCTTCTCCATCGCCCAGAATTTCCCCCTTGTCTTGTCTTCTTCCTTACCCGCCAAATCCTTCCTCTTTGAATCCCGTCTATAACGGATTGTACTGTGATGAAATGGCAAACCACCAGCTGATGATGATGATGGCAGCGGAGGAGAATCTCGAGGAGCATCATTTTGTGGAACCTAGACAGAACAACGAACTGTTTCCTCCTCCACCTCCTGCTCACGGCTACAAGTTTGCTTTCCAACCGCTACAAGCAACTGACCTTCAGATTGGTGTTTCACGTGATCAAAACGAGGTCTGGAACCACAGTGGAGAGATACACGAAGAACAACAGTCTCTCGAGGGAAAAGATGAGGTTGATTCTCAG…
Brassica_newGene_833	CTTCCTTGTTGCTTGTCCACCGTCTGGTCCTTCACCAGCAGTTCAACAGCTTGTGATTGCAACTGAAGACTTTCAACGTGACCTTTCCAGCTGGAACATCCGGTAAGTCATATAGAGTATTTGATTTTTTTTTTTTTTAAATTGTTGTCATAGTTTTTGACTGGTATGATGTTTTTATTTTACAGTCCTATCCAAGCTGGTGTTGATGCAAAAGAATTGTTCCACCTATATATTATGACTTGGATTCAAAATAGACGCCTTTACTTACTTGAATCATGCAAACTTGATAAGGTAAAATGGTGCGGAGTGGGGACACAACATTCAGCAACCCCATTTGTTGATGAAATGTACACCAGGCTGAACGAAACCATTCAAGACTATCAAGCTATCATTTCTAGA…
Brassica_newGene_834	AAAAAGAAACCCTAAATTCTCTCTCCCTTCACGCGAGCTCCTTGTGTTCCTCACTCGCCTTCTTTGCCTCCCCACTCGCCTTCTTTGCTCTCCTCTCTGTGTCTCCCTCCCTTTGTCGCCGTCTGGGTGGCCGAGAAAATGGAAGTCTTAAAAAATTCCTGAAATTTCCTGGATTCTTCTTGCCTTAAAGTCTGTATCTTTTGTGCTTAATACCAATGAAAGTGCTAATTATGTAAAAGTTATCTATTGGGAGGAGGATTCTCTAGTTGTTTCATGGGTGGGGGTTTATGGTGAATCCAGATGTGGCTAAGTTGAAGATGGATTTGCAAGAGAGTGATAACAATCAGATGAGTGATGCAAATATGGTTGAATCTCATAATAATAACAACGGAGGAGGAG…
Brassica_newGene_835	AAACATTTCATTTTCTGAAAGAACTCTTAGTTATAAAAGTAAAGCTTTACAAGTTTAGTAAAATGGATCCCAATATGATAGAAAAAGTATTAACAGACTCCGATCTGTCTGTAAATGGTTGGTTGATTTTACCAAAAAATAAGATGGAGAACATAGAAAAGAACATGGGATTTCCGATGCCCCGTAATGGTGTTCAAGTGGAAATTCTGGACAATGACAAATCCTATTGGGTAAACCTTAACAAACACAAATCTACTTATCATATCGGATCTGGGTGGAAAAAAATCAGAGATGACAGAGGTCTCAAAACAGGCGATATCATCCAGTTATATTGGAAATCTACCAAATTCCTTTTCTCTATGTGCTCATCGCCTAAAGAAGAACAAGCATGTCAAAAAG…
Brassica_newGene_836	CGATGGTGTAGATTCTGGATGCAGCCGTTACGGAAAATGCATTGATGCGATGCCATTGACGACATTCTTAACTCCTTAGCCCCACACCATCCACGATAAATCATTCATTGCATCTTAACTCTCATCAAGGCGGTGGAACTTGATCTATAAGAAGGTAAACTTTCTTTGCGTAAAACTCATCTCACAACTCCTACAGCACTACAAATTTCTGAAAAACTTCTTTCTCTCCATCATCCATAACTTCACCGCAACAAAACTGGCGAACCCTAACCTCCCCATCGTTTGCGGAGGACTGTAATGACCGGACTCTTGCCGTCGTGTCTGGATTGCATAGAGTTTGAGATATGCGGAGCATAGACGTGGCCGTGTTACTGACTCAGGAAACAAAGGAAGAGTAAC…
Brassica_newGene_838	ACTGCCCCATGTCAAATACTATCATTCTCACTCACAGCTGCCTTCCAACATTATAAGATATCTGACGGATCTTTAAGGCCAAAATGTCTTGGGATGACGGAACGCACGCGAAGGTGAACAGAGTCCAGCTTACGTTTGATGACGTCATCAGATCTATCGAGGTTGAATACGAGGGCACCAACGTTCAGCCCCAGCGTCGTGGCACCGTTGGCACCAACTCTGACGAATTTACACTGAGCTCAGACGAGTTCATAACGCGTGTGTCTGGTTACTACCGAACGACTTTCTCCGGAGACGTTATAACGGCGTTATTGTTTAGGACGAACAAGAAGACCTATGGGCCTTATGGAAACCTAACACGAAACTTCTTTTCTGCTGACGCACCGAGAAACAACCAAA…
Brassica_newGene_840	GTAAAGTTACTCTCCAGATCTTTCTCCCGGATCCTCTTGAGACCCTCTTCTCCGGAGAAAAAGAACTCTTGTCTTTTCAATCCAAAGAAACCGTTCTTCTACTTCTGTCACCTGTTTGAATCCGTTATAACAAGGGTATCTTGAACTTGTAAGAAATGGACAACTTAAGTAGATTGCCTGATGAACTGTTGGTGAGGATACTATCGTTAGTTCCAACAAAGGTTGTTGTATCCACTAGCATCCTCTCTAAGCGATGGATGTTTCTTTGGATGTCTTTGCCTAAACTTGAGTTCGTTGATAGAGACGAGTCTCTCCTTGTACTTAAGAACTTTATCAACAAGAATCTGCCATTACACAGAGCTCCGGTCATTCAAAGCTTCCTTCTCTCCTTGTACGAGT…
Brassica_newGene_841	GTTGTTTCGATTTAATATAGGCTTTCTTCTTTACAATTTTTGGGCTTTCTCTACCTTATTTATTTTTGTGAAAGATGATGATAGCCCAGCCCGATTAAGAGACCAATCGTCTTCTTCGATCTACGAGAGGGATCTTTTGGTCAAGCTTCTTTCGCGTCGTTTTGTCTGAGATTCTTCTCCGTCACGGATCCCTTCTGCGCTCAATCATTGTCATTAAGAGTATAGTGGCGAACTTCTCTCTCCTTGCTGACTTCAAAGACGATGACTGCAGCACCACCGCCGAACTGCCGCTTCTGGAGTTTTAGAGGGCAGGAATGTGATCAATCCTCTGTTCCGACGATCCACTTCACCAATCCTCCGTTCTCTTTTCGACCACAAAAGAAGAAGTTCCTCGAAAGC…
Brassica_newGene_843	AAGAAAGCATGAAAATGGGAATGGGTTTAGTGGTGCTCACAGTTTTTATGGCTGTGATGTCTTCTACAAGAGTCCTTGCTCAGTCGACTTGCACATCCGCTTTGATCAGCATGTCTCCGTGTCTCAACTACATAACAGGAAACGCAACCTCTCCGTCTCAGCAATGCTGCAGTCAGCTGGGTAACGTAGTCAGGTCTTCTCCTGATTGTTTGTGTCAAGTCCTCAACGGTGGTGGCTCTCAGCTCGGGATCAACGTTAACCAAACACAGGCTCTTGCTTTGCCAAGAGCTTGTAATGTTCAGACTCCTCCTGTCAGTCGCTGTAACAACGGTGGTGGTTCTACTGCTGACTCTCCTGCAGATTCACCAAACTCTTCAGGACCAGGAAATGGATCGAAAA
Brassica_newGene_845	TTAATTAAATACAGATATATTATCAGTTTCATACAGGCGTTAGTGTGTCTTTTTACTCTTTACTTTTAGTGCTCTGTTTCTGCAATGCAACTTCATGACGAATTTTGAGGATATGGAAGAGAATCAGTGGGGTTGGTTTGTTTTTGTTTTTGTTTTTGTTCTCTCATAGGTCATTGAAACTATAACCCACTAAGTCCCAACAAATTAAAAAATATCAATTTTCTTTGTTATTATTATTTTTGTTTGTTTCTTCTTCTTACTTCAATCTCAAGCAGAACGTTTTATGTTACATTAAAAGTGCTAGAAAGTCGGGAGTAAATAATAAGGCTCTCCCTTCTTTTCAGTTACTTTCATTTCTTTTTTCTTATTTGTTTTGTTTTTTCTCTTCAAACTTTAATT…
Brassica_newGene_846	ACCAAGTCAGTCTTGGCACGCGCAACGCGTGCGCAGTGGAGAAGATATGGAACACTCACACACACACACGGATTTTTTTAACGGAGAGAGACAGAGAGAAACCTTAGACACCAAAGAAAAAAAGAAAAAAAAAAGGAATCGTGCCTCCTCCTCCTCCGCCCACTCGCCCCCTCAGATCGCGTGAACATCACAAACCATTTTCTCTCCTCCTTCCCTCTCTCTCTCTCTCTCTCTCTCTATCATCCATCCTCCCTTCCGCAGATCGAAACGCCAACTCGCACCGATTAGCGCGTGCCTCCTCATCGCGACGAGATTACAGCTTATTGCTTTCGATTCACCTCTCTGCTCCTCTTCGTTTCAGTGATGGACATAGATCTTCGACTACATTCAGGCGACCTC…
Brassica_newGene_847	CTATCCCTAATTAAGTACTTTTCTTGGTTCGCGTTAGGTTTTTGGTTTTAAGCGGTCACTCACCCTCTGGAAATTTTTTGAATCCATTTTATCGTCGTCCCTCGTAATCCAATCGTGTGTTGTCTCGCTGCTCTCTTGAATCGTAATTAGGAGATGGAAGCTCTCTACGCCAAGCTCTACAACAAATACACCACCCTCAAGGAGAGGATTTTTTCGGAATTGGATGAGGTTAATATGAAACAAGAAGAGAAGTTCCTCCGCTTTGTTAAAGCGTCAGAGGCCCTGACGCAGCATTTGAGAAGTGAAGACAAGAATTCGAAGGAGAGCATAAGGAGAATGAGGGATGAGATAACTGAAATCACATCCGCCAGGCACCAGGAGCGTCTGGAGTTTCAAAAC…
Brassica_newGene_848	TGTTCAGAACATAGTTTCTGGATTTGGTCCAATCGCAGGGACATCAGACGGTGAATCAAGAGCTTCAGAAGATACAATAGAATATACACAGTATGAGTACAAAAAACAGGCGGTTATAGCGTAAGAAGCGCAACAGCAGGTCGCGATGGAGCTTGATATGACATGGAGTGTCATTGCAGAGCTAAAACTGGAACTAGCATTGGCCGAGAAAGAACAAGCGACACAAGACTCTCATCTTGCGAAGCTGAGAGTACAGGAAATGGAGCAAGAGATAGCTGCTGTGTCGAGTGTTGCAGCCAAAGCACGGCTTGATGTGGCTAAGCGAGACATTTGTCAACAGTTTCTGAGCTAGGAAATGTAAGAGAAGAGAGAAATGGTCTCTAACTTATAGAAGTTAAG…
Brassica_newGene_849	ATTATTTTCTAAATCGCAAAAAGTTTCTTAGAGATGGCTTCATCCGAAGTTGTTCTTGCGCCTCCACCTTCCATGCTCTCCGATTGGGTAGATCTGCCCAGATCATTGTTGGTCGTCTCCTCCGTTTTTGGGTCTCGAAAAAATCAGGAAGCAAGGTGAATTCATGGGAATCACTCTCCTCTTCTTTGACGAGAAGATGTTGGGCAAATTCAATCTGTCCAAGTTCGGACTTGAAGGACGCTACCGTTACGACCTGAGCTGGGGACTCATCAGCTCAGGTGATAGGACACAGACAGTGATGGTGGCACTACAGTGAATCCCAAAATATTTGTAGGTAACCTATACCTCAACTCAACTCCATCGATCAAATTTTATTTCCCCGCCCTTCAAGCCATCTCC…
Brassica_newGene_850	ATTCAAGCCCCAAAGCAACTATCGTGTCTTCCTCGGCTTCACGACGAATTACAGGGTTCATCCGCCTCTTCCTTCGCCGACATTGACACCAACAATGCGAGTTTCTCTTCCTATTAAAAAGTTAGAGAGATTAGGGTTCATTGCCTTCTTTCTTCTCCGCCATTAGAGAGATTTAGATGGTGGAGAAAGCATGAATACTCTTCTTTGGGTTTTGATCTTGACGTTTGATCTTCGTATTCATCAACTGAAATGTTCCCATTACAGATTCATTCCTTTAAGCCTCTTATTAAATTCACCAACCACGATCTAGCCTTCAATACGAGTTTCTTTTGTAAAAGGCTGTGTATAGTATTAATAGTTTATGTTCTCAACTGTTGAGGTTAGATTGATGCTGGGAGG…
Brassica_newGene_851	AAAAAAAAAAAAAGATTACGAAAGGAGCATCGTCCTCTCTCAGTGGTCACTCGCTGCCTTTGATTGTCTACTTATAAACCCTACCTTTTTATAAACCCTAGCTTGCCTTCGCGTTTAGTATACTGTGCTCACGAACGGTTCGTTCTCTCGCGTCGCCAGAGATGGCAGCTGACTCGGCGAATCGTTGCCGCCGATTTCCCTCCGACGAGACCGGCCTTATTTCGTTCTCGTCTTCAGATCTCTTCTCTCAACGCGGCGTACGCTCCGACCGTGGTCTCCGTCACTTTTATCTACTCCTTGGCTCGGGAATCGCTCCGATTGGCAGATATGATGGCTCCTCCGGAAAGCTAGGGTTTGAGGCCTGGTCCGATTCGCAGCTTCAGGCTATCCTTCTACTCT…
Brassica_newGene_852	AAAAAATCATTCGACAGAAACGTAGAAAAAAAAATCTCTCGAAGAAACAGAAGGCGATTGTCGATCCATCTCGTTCCATCTTCTTCCGTCGAGTTCCAAGGTTAAACAAACATGGGACAAAACTATAGCTACACCCAGCCTTCCTCATCAGACGAGTATGACTTGACCTCACTTCTTGAAGCTGAAGCGGCTTTGTACGCTGAAGAAGCTGAGAGTAGCTACAACATTGGTGAGCCTGTTCAGTGCCCACCTCAGCCGTTTCAGTACTTATGCGGGGGACATACAAATGCGGAGGAGATGCGTGCCTTTGAGAGACAACTTAGTCTTCTCAAGGATCAAGTTCGTGAGAGTGACCAGAAGCTGGCTAAGCTCGAGAAGACCCTGTGTGATGAGTTATGC…
Brassica_newGene_853	CTTTATGGCAAGAATTGAATAGAAAAATGGTACTCCTACAAAGATTTCAAGTTCTATAAATAAGACTTATTGGAGTCTGTAACATTACATAACATTTTATTTTCTTGAATATACTAATAAAACAAGAAAAACAAAATGGGTTTCACAAAAAACGTAGCAATGTTTTTTCTTGTAGCTATATTGGTTGTTTCCATGTCTAGCCAAAATTCTCTGGGTTCACGATCAGTGATGAGAACACGATGTTTTAACAAATGTACGAGTTCATATGGACCGTACGAATGCAGTATTGACTGTAGGTCATCTGATTTCGGGGACGGGGACTGTGTTCTGGGATTTTGTTGTTGCAATAATGCTAAAAATTAATTAGACCTCATGTATGATCATCTATGAAGCGTCTGT…
Brassica_newGene_854	CCACCACCACCGTCTCCTACACCAGCTGTGCCAAGTCCAACTCCATCATCTTCACCACCACCTCCTACTCCTACACCAGCCGTCCCAACTCCTACACCTCCTACACCGTCTGTGCCAAGTCCTCCAGGTACTCCCACTGCACCAGTCCCTCCATATTCCCCACCTGCGACTCCTACTCCCTCCATTCCAAGTCCTACTCCTACACCTCCCGGCTCTACTCCTCCTTATGTCCCTCCGTCCTCTCCTACTCCATCCCCGCCATCAGATGGAGAGGCAGGAGCAGGAGTAAGAAGAGCCAGGTGTAAGAAGAAGGGCTCTCCTTGTTACGGAGTTGAGTATAGTTGCCCGGCCGATTGTCCCCGTTCTTGTGAAGTTGACTGCGTTACTTGCAAACCTCTT…
Brassica_newGene_855	TCTCTCTCTGGCTCCAAATTCAATATCGAAACACTCGGTTGACTCAATGACAATCGCCGGCAGCCGCAACGAGTTGTCGAATCAAATGGAGGTGGGGTTAGATTCGTTTCAGAGACAAGTCGCGGAAAGGTTTATCGATCTAAATGCAGGAGAATGATAATGAGAATCCAAGCACGGCTGCTTCAAGCGCTTAAGCCATGGAATTGGAGAAGCCGAAGGCAAAGCAGCACAAGGAAGGAATTAGTTACATCAACAGCCGCGAAGCCATGGACTCATCACCTCGTCTCTAGCATCCTTCGCTCCTTCCCAGATTCTTCTTCAATTCCCCACTTTCCATCGGTCGGCAAAAGGGTTTTCGTCACCGGTCACTTTAAAGCAGAGAAACCTCCGTGAAGAATC…
Brassica_newGene_857	TTCGTCTCCCCCGAAACACATGGACAACAGAGATCTCGCCTCCGGCTCCTGTTCAGAAATGCGGAAGAAACTAAAACTGGACGATCATGAGGAGGAGGAGGTGGATTATAGTCGTCCTTCGCCAGCAGATCCGGAGAAGGAAGCTTTCAACGCCCTAGCGAGGTCGTTCATTCGCAGCGGGGTCAACCCCAACACCATCAAAACCCCTTCCTTCACAAAGCTCATACGTCTCCTCAACCCTAATTTCCGCCCCACTGTTTCCATCCTCGAGAAAGAAGTTCTGGAGATACACCAAGAATGCAAAGAGAAAGCTAAAAGCTTTCTCAACAGTTTCCAAGGGAAGTTAACTCTCTCTTACGAATGGATTGTTCTTGGTCATGGGTGGACTAGAGATTCCCT…
Brassica_newGene_858	TCCCCTTCTTCTCCAGTCTCCACACAGAAGAGCAACCTTTGCTATGGACAACAACAGTGATCTCGATTCCAGTTCCGGCTCTGATTCAGAAACGATGAAGGAACCAAACATAGACGTTCCTGTGGAAGATACTGTTGACGATCTCATGGACGACTTTGAAGATGATGATGATGATGATGATTTTGAGGAGGAGGAGGAAGACGGTGATGATGATGACATGGTTGAGGATGAGGCAGATGGTGTTAACAACCCTATCTCCAACTGGTTAGGAATCACTCCAGCTTCCATCAGGAAAGAAGTCCTCAAGATACACGAAGAACGCAAACTCAAAGCCAAGAGATTCCTCAACGACTTTCAAGGGAAGCTAACCCTCTCTTACGAGTGGCTGCTTCTCAACAA…
Brassica_newGene_861	ACATTCCACCTTCATCTCCATTTCTCACACTTAAAGGTTTAAGAAATAACAATGGCAAAAAAGTTGGATGCTCAAGGTGGCCGTGGAGGAGAGGTATGGGACGATGGTGGTGCTTATGAGAGCGTCAAGAAAGTGTATGTCGGTCAAGGTGACTCTGGTGTGGTTTACGTCAAGTTTGATTACGAGAAAGACGGCAAGATCGTATCACTTGAACATGGGAAGAAGACAATTCTTGACCCAGAGGAGTTTGAACTTGATCCAGAAGATTACATCACATCCGTGAAAGTATTCTACGAGAAGCTCTTTGGAACGCCAGTAGAGATCATCACGGCTCTCATCTTCAAAACATTCAAAGGCAAAGTTTCTCAGCCTTTTGGATTAGCTTCTGGTACAGAAGCT…
Brassica_newGene_862	TTTGTCCTCATGGACGCCACCGGAAAGTGTCTCCTCACCGTTAAAAGCAAGAGACCTACTCTGCATCAGAGGTGGGAAGGTTTTCTCGGGGAGAGATCGGACGGTCAGAAACCGATCTTCAGCGTTCGGAGATCGTCGATAATCGGACGGTGCACGATGGAAGTAGAAGTATACGACGAAAGCGGAAAAGAGTACACCATAGACGGCGACTTCTCCTTGCGAAGCTGTCTCATATACGACACGGAGAAGCGAACCGTGGCAGAGATCAAACGCAAAGTGGACATGTCAACGAACGTGATGCTTGGACGAGATGTGTTCACTCTCGAGATCAAACCCGGTTTCGACGGCGCTTTCGCGATGGGTTTGGTCCTCGTGCTTGACCAGATCAACGGTGATGAT…
Brassica_newGene_865	AAACCTAAAGACGTATCTTATTCAGGGACAAGAAGAGACCGTCTCTTGTGATTCTTCTTCCTCCCTCTTCACCTTCTCCAGAACTTCATCTCACTTCTCCTCTAGATTCAAACCTTCTCGAAACCGCAGCAGAGGCCGAGCAAAAGGTCTGTTCCTACTGATTTCATTGTGATCGTGTTAAAATAATCTGCCGCCGCCGTCCTTGGTCTCCAAAGCTAGAACCGCCTTCAATTCCGCTGCTGCTAAAGCGGAGCGCGTCTTCACTGATCTCAAATCCGATCCAGAATCGTCGAAGAGGAGGAGGAGCAGCAGCAATCAACTAGGAAAGCAAAGCAAGAATTTCAGGCTGGGAAGCCTCTTGGTTACAAAGAATGTCAGTTTCACAGTCATCAAGGACTT…
Brassica_newGene_866	GACCAATACTAGTGGGACCCAAGTTAGGACCAAACCGGGTTCGATGTATGAATTAGAGATTAGTTCGGTTAGAAAACGATAATCGCCGTTGCTGACGTCACCGCCGGTAATCAACCAATCATAAAATCCGATTTCTCTTCCTCCTATCCTTTATCCTAAGCCTCTCCTTCTCCTCCTCCTCCTCCGCGCACGTTAGCCTCTCTCTCCCTCCCTCCTTCCTAATGGACACGACGCCGGAGACTCAATCGAAGAGCGGCGGCTCAAGCCGTCTCCCGCCGGGACGCGAAGACTGGTGGAGCGAGGACGCGACGGCGACGCTGATCGAAGCCTGGGGAGACCGATACGTCCACCTCAGCCGCGGAAACCTCCGGCAGAACGACTGGAAAGAAGTCGCCGACG…
Brassica_newGene_868	CTTAAAATTTGTTCCGCTCCGATGAACACCGGCGGAAGAACCAACAGACTGTCGTGACATCGTAGAAACCAGGTGTCCAAGCCAGTTCGAAGCTCCTTCAACACTTGCCGTCAGATTCAGCCACCGTCGGAGGAGTCCCGCGGCCACCTGCGCCGGAATCGAAAAACCTAAGCGCCTGAAAACCTTAACCACGGCAGTCGCGTCGAGTCGTCTCCACCTCTCAAGTCCGACTAGACACACGCATCTTCTTCTTTCACGGAGGCAAGGAGAAGTCACACCAGAAGGAACACAGCCCATGAAACTGCCATCCCCGGAAAGGAACCTCCGTCGGTGACAACCCTCACTTCAATCGAGACACAAACCCTAGATCTCGATGTCTAACCCGCGGAACCAGACCTC…
Brassica_newGene_869	ATTCCGGTGATGTCTCGCTCATATCAAGGAGATGCCTTTGTCTCTTGAGCAGCGCCGGTGGAGATGAACTGGTATCTCTCGCTATTCCGTTTATCATGGAGAACATAGCTGAGTCTAGAAGCTGGCAAGACAGAGAAGCATCTATTTGTGCTTTTGGATCAATTGTGCATGTCTCAACAATCAACCATCTTTCTCCACATGTTCCTGTATTGTTGAGGTTTTTGCTTACGGCAATCAAAGACGACAACGAAGATGTTAGGGAAACAAATGTCTGGACTCTGGACCGCATCTTACCGTTCTGTTACTCCTTCTCGGCTGAAGCTTTGGAAGTCTTAGAGGAGTCAGTAAGGAAGGAGTCAAATGTGCCAGAGACTGCATCCAGAGTTCTCTCTCTTTGTT…
Brassica_newGene_870	AGCTTTAACAATTTTCACAGGAACTTCAAAAGAGCTTAAAAGAGAATGGGAACAGCTACTTTCATAGATATTCTTCTTGCTATCCTCTTGCCTCCTCTTGGCGTCTTTCTCAGATATGGTTGCGGGGTTGAGTTTTGGATATGTTTGGTATTGACGCTGCTTGGGTATCTTCCTGGGATCCTCTACGCTCTTTATGTCCTCACCAAATGATCATTTACCTCCATCTATCCTCTCTTCATGTATCCTCATCTCCTTGAACAACAGGTTCGTCGTGTTTTCGTCTCTTAGTGTGACTGATTCATCGTTTCTTTCATCAGAGTTTTATCGTTGCTGTGTTTTGCATTGTTATTATACAATTTCTCTCAATCCTTCTTTTGTGTGAAGTTCTTGTTTATTCGA…
Brassica_newGene_871	AGGACCGAACAACAACAGGCGCATGGATGATGGATGGTGATTGCTAACCAGAGAAGGTTGTCACCGCACAGACTCTTCCCTCTTCTCTTCTTCCTCGTGAATTCGATTATTAAAAAACTGCAACATCAGATTAGGGTTCCTTCGGCTCTCCGCAATTCCGAGGACATGGCAGGGAAACGGGTGATAGCAATATGTATGTCCGGTGGAGAGTTTCTGACGGAGAAAGGCGGAGCGTTAACTTACAAAGGCGGCGATGCTCACGCGATAGACGTGGACGAGGAGATGAAGTTCAAAGACTTTCTATCAGAGATTGGAGAGATGTTTAACTGCGACGCTAGAACGGTTTCTCTCAAGTACTTCCTCCCTGATAACAAGAAGACTCTCATCTCCATCTCCAAC…
Brassica_newGene_872	CACGCTCTTTGTACACTCCGCCATCTCTCTCTCTCTCGAGCAGATCTCTCTCGGGAATATCGACAATGTCGACCACTTTCTGCTCCTCTGTCTCCATGCAAGCCACTTCTCTGGCAGCAACAACGAGGATTAGTTTCCAGAAGCCAGGTTTGGTTTCAAGGACTAATCTCTCCTTCAATCTCCGCCGTTCAATCCCCACTCGCCTCTCAGTCTCCTGCGCGGCCAAACCAGAGACGGTAGAGAAAGTGTCTAAGATAGTTAAGAAGCAGCTATCACTCAAAGACGACCAAAAGGTCGTTGCGGAGACCAAGTTTGCTGATCTTGGAGCAGATTCTCTCGACACTGTTGAGATTGTGATGGGTTTGGAGGAAGAGTTTGATATCGAAATGGCTGAAGAGA…
Brassica_newGene_873	AAGGCCCATAGAAAGCCCAGTTGTGACCTTTGTGAGAAGACAGAGACAAAGACAAAGGGAAACACTGTTGTGTCTCAATACCACTCCTCGCGAATCTGAGATTGTCGGAAGATTCGATCGAATTGGGGGGTTAGGGTTTTTCGCTGCCGACGAAGTGCTTAATAATCTGATCAATGACGCCGCCTCCAGGACTTTACTCCGGTACCAGCACTCTTGCCCTGGTGGCTCGTGCTTCGGCTTTCGGACTGGGTCTCATCTACGGCAACGTCAAGCTCAAGGCTTTGAAGATAAAGAAGAACTCACAGATTAAGGCTGAAGCCAAGGCTCATCACTAAGCACCAAACATCTTTCTCTCCCTCCAAAATAAGATGATGAAGCCAAGTGAACGTTCTCCACAAA…
Brassica_newGene_874	AATCAAAATCAAAATCACTATGGCCGTGGCTCCGCTGTGGGAGTCGGTAACGTCGGTGATTAGGTCGGCCGAGGAGAAGAACGTGGATCCGCTTCAGTGGGCTCTTGAGCTTCGCTTGACCCTCTCGGCTGCTGGAATCTCCCTTCCCTCACCAGACCTCGCTCACCTCCTCGTCTCCCACATCTTCTGGGAAAACCACACTCCTCTTTCCTGGAAGCTTCTCGAAAAGGCTATAACCGTCACTATCGTCCCTCCTCTACTTGTCCTCGCCCTTCTCTCCCACAGGGTAATCCCAAACAGAAAGCATCATCCCGCTGCCTATAGGCTCTATTTGGAACTCCTAAAGAGACATGCATTCTCCCTCATGCCTCTAATTAGAGGTTCAGGATATCACAGGAC…
Brassica_newGene_875	CCCACTCTCTCTTTCCTCTCTCATATGTATAACATAATACAAATATATAATACAAAATTACTCTAAAAAAAAAAATTGGTAAAAGCTTCATAGTTCCTAATCGGCAAAAAAAAAAAAAACTGGGAATGATCGTCGACTTCTTGTTGTCTCTGGCAGCAAGCTCTTAACACCTGAATCACCATAGATCTTAGAAATCAGACAATGATTTTCGCTAAAACAAAAAAATCAGATCTGAATCTCGAGACTTACTTCTTCAGCAGCAGCGGCCATGTAAACCGGGAGCTCCACCACCGAATCTTGAGCCTTTCTTCAGGAAACGAGCTTTGATCGATTTCGAAACCGGTTTGGTCTCTGGGCCACCGGCTGTTTCTTCCGGTGGTTTCTCCATTGCACAGAAAC…
Brassica_newGene_876	TCCTCTTCTTCGTCTCTCTATAAATTACGAAATGTCTTCAGATATTTCACCACTCACAGCAAAAAAAAAAGAGAATCTGCAATCATTCGATACCAGCCAAAAAAAAAAAAATCTAAGAAGAACTTCGCAGGAACTGAGTCTGATAATCATCGGGATTTGTGGATCGCTTTGGTTGATTATTTTCTTGATTCTTGCTACGACGCGAATCGGTTCTCTCTGTTATTTGGAGTTTTGGTTTGA
Brassica_newGene_878	TTACGAATACAAAACAACTACATCAGTTTTTTTTCATTCTTATTGTATCATTTAAAATGGCTAAAACCAGCATTCTTGGTATTTTCATGATTGTTCTTGTTTTAGGAACAGTGACGATGGAGTCACAAGGACAATGCCATGACTATATTACTGAACCTGCAATTTGTGAACGTAAACAGTGTGCTTTTGAGTGTGCTGCCAAGTGGAAAGGATCTGGCAGTTGTATTCCAGATACCGATAGCTGCCTCTGCACTTTCAAATGTAGAACTTAATATTTGTTTGTGATTGATATGATCATAAAATATATTATTTAATAAAAATGGATTGAGAAATTATATTGCAAAT
Brassica_newGene_879	ACATCAGTAGAGAGAGACCTAGGAAAAAAAACAATTATTAAATGAAAATAAGAAAATGAGGGAAAGACATTACAGATGTTGTGCCTGCGTGATCTCATCAGCGTGTTTCACATCTTCTCTCACATTCTCACTGCGCCTGTTCTCATCAATCTCATCAGAGTCTTTCACCAAATCCTCTTTCACAATCTCATTCACCAACTCTTCTTTCACAGTCTCACTCACCATCTTCTCATCAATCTCATTAGCGTGTTTCACCAAATCTTTTGTAACAATCTCACAGCGCATGTTCTCATCAGAGACTTCTTTATCACTGCGCAGGAAAAGAAAGAAAACATCAGGAACATCTAGAAAAAACATGTTTCACATTATCGCTGCCCAGAGAAGAAGAAAAACCAACCT…
Brassica_newGene_882	GTTCTCTCCAACTTTTCTTCAGTCCTCTTCGTTCATTGTAAAGAGATTGATAGTAGGAGTCATAACCACAATGGATTTAGGTCTGGAATACCCAGAAAGTGTCAGTGTGAATCATTGACAATTATGTTGATTTCAAAAACAAAAGAGAATCCAGGAGGAAAATTCTATTGATGTGGAGTTATCTTTGGTCATGGCCATATGTTTTAAGTGGCCAGATGGATGAAGCACATATGGAAGAGTTTGATCTTGTGGCTGCTACCATAGAGAAAGAATTAATGGAGCTGAAGCAAGACCTTGATTTGAAGAAAGACGTAGGAGAGATTATTGTGGTCTTGGAGAGTATTAGAGCTAAGTTTTAGAAGTGTTGTTGGTTTATTTTGATCAAATTGTTATTGTTAG…
Brassica_newGene_883	GTGAACAAACCATGGAAGATAATCCCAAGACCACTCCTCGAAACCGTCCTCAACAACCACGTCCAACGCCACCGTGTTCCTCAGCCGCTCATCCTCCACGGTCCTCGCGGCGTCGGCAAAACCACTCTAATCCTCAACCGTCTCCTCGGAGACTGGAACAAAGGCCCCCACATCGCCGGCTATGTAGATTTCGCACAATCGATCACGGAGCACCACCCGGATCACCAGCAATCATACCCATGGGGGTCGTGGACCAGCGTTGACCCACCATTGCTGTCCAATTGCAAAACCCACCTCGAGAATTGCCTCGAATCCATGACCCACAAAGCCATTAAGCTCGGGACTTTAAGCTCGCAGCAGATATTCACCACCATGAACAAATGGCACGGTCTTAACACT…
Brassica_newGene_884	AAAAAAGGAGAGCTTAAAAGGACTTATTGAATCGACAAGTCCCGATCGTGAGTTAAGAGATAGGCTTGAAGATATGCGAGGCATTTATGACGCGTGAATAACACGTTTCCATCAGTCGATCACACAGTCATACTCTTTTTGTCAAGGTGTTTTCTTTAAGGTGGTGTGGTCTTTTCCATCTTCAAGCTTGTGTTTCTCGCACTTATGCGGTGATTTGCTCTACTTTGTTTGGTTTGGAGTTACTGTGTTATTTAAGCTTCGCCTCTCTTCCCTAGTTGTTTCAGTTTGGTTTCGGCATGCTTCCCTCCTAGATGATGCCATAGAAAGTCGTCTTTTTAAAGATGTTCCAAAGGCTTCTCCTGTTTTTTCTCGGTTACAGATCCAGTATCAGTAATCTCA…
Brassica_newGene_886	AACCATTATTCTTCTCCACCGGCGGGATGTAGGCTCTAAGTCTAGGGTTTCGATTCATCTTCTTCCTCAGACCCTGATTTTAATCAGTTTCACCTTCGTCTTCTTAAAGGCCTCCTTGATTCAATCATACACGATCTACATTTATTTCTGCTTCTCTCTTGCAAGGCGGTGGAAATCTCAGTATAAAAAGGAAGGACCAAGAAAAACAAAGCAACAACAATTAACCAAATATGGATAAGCACTGCAAATGGAACAAGAAGAAACAGAGGCACTCCAGAACCGCATGAAACTATATGAGTTCGTCGCGTTGGAGCATCTCAGAATCACAGATCGTTGTTTGATTATATCTACTGCTGTCAGGCCGCGAGTATGTGGAGCTTGCAGTGTCATGACACTTAG…
Brassica_newGene_887	AAAACTTTTGCTTCTGATATTCCATGTCAGCATTATCCTCATGCACCAGATTTTCTGAGTCGTGTCTGTATTCTTAACCTTACGCTCAATCAAAAACAGAGTCAAAAATCAACATTTTTTGTTCACTAAGTACAGAGTTCGCGATGACAACAGTAGCCTCCGGCTTCGTATCTTTCTTGCCGGCGCTCAATCTGGCCAAATCTCGACGGTCATGTCCCAGCATTCGAACTCGGTCTGCATGTCTTCCAGTGGTTTCAGCATCGCTAACCCAAATCGAAGTAGACACAACAACAACAACAAGCCTCTGTTCAAGTATTGTCTCGTCAAAACCAATCTCGGAGGCTTTGCATAACATATCTCTAGCAGATCTGGATCCAGGAACCGCAAAGCTTGCGATTG…
Brassica_newGene_888	ATATCAAACAACAAACATCAGTTTTAATTTTGAATTCCAAGTCTAAATAACAAAATTGTTTAAGAGAATGGCACAAAAGGTGTGTATGATAATGATGACACTGATAATGATCGGATGTCATCTAAAAGCATGCAGTGGAATGGAAAACATTGGAATGGAAAACATGTCAAAGGAAGGCCATCTCACAACAATGGAAACAATAAGGCCAGATGATGTTCCAAACCCAGTATGCATAAGGAACTGTAGTGTTACTAGTCACAGTAAAAAAGAGTTTCAAGATTGTATCACACATTGCGGATGATCAGTTCTGAATGTTCTATGACGATGTATTAAAGATATTTACAACTCTTTTT
Brassica_newGene_889	AAACCGCAGAATGTCGACGTGGCAGCTATTACCCGATTCAAGCGGCGACGGTTTCCGGTGGGATGCAGGTGGCCGGATTCTTCAGTCTGGCAAATCCGATTCTCCGGCAACCACAGCTCCCCCTCTACCTTCCATGGCGGATCTCTTGCTCCGAGGATGCTCGAAACTTATAGAACCAGAGGAATCGAAGCCAACAATGTTCACGACTGCTCTGGGCAAATCTGTTGCTCTTCAAGAGTCTTCGCTTTCCAGAGCCAAATCGATTTTATCAGATTCAGACGATGTCGCTCTCTCCAGGGAGAGTGGGTTTGGTGTTCCCAACTCTTGTTTCCAGACTGCTTCTAACAAGAAGGTTAACGTGTCTTCTGCTGGTATGGCAAGAGCCAAGGCATTGTTAGG…
Brassica_newGene_890	TTTTCATTCCCAAAGTCGAGAAAAAAAAACTAGTTAAAAAATGGCTTCATACAAATGTTTCGTTTTTGTGTTGTTGTGCCTAACTGTTAACTTGATCTCTTGTGCTGCGGATACTTGCGATTCACCCAGACATAGTCTTTTTGTGATAGGTCCTTGCTCACAAATTCCAAACTGCAATAATAAATGCGTAGAATTACACTATTCTGGCGGAGAATGTTTTAAAAAGTCCAGCAGCGCCACCGAACTATCATGTGGCTGTTGTGTATAATTCATAATGTTATGGAGATATTAATTATATTGTGGAACTGTTAGTGCTTTAATTAAT
Brassica_newGene_891	CAAGATGGTTAGCACAGAGGTTCTAAGTTACTATGGTATTACTCACTGAAACAAACATTACAGGAAACAAGATACGTGGAAGAAACATAGAACAAAAAGAAAACAAGAAGAGAGATTACATTGGCATCTCCTTTCGGTATTTACAGTTTTTGGTTTTCAATCTGGATCAAACCAAGTCCTTGTTGAAAGATGATAACCTCACCAAGCGCTTTTC
Brassica_newGene_892	GTGAGTTTTGATTTCGATTTTTTTTTGTGTTGGTAAAGAAAGTTGGAGGAGGCAGAGAAGCTTGATGGAGGAGGACGGAGAATTCACGAGGTGGAGGAAGCGAGGTGGAGGAAGCTGGACGAACAGACAGCAGAAGAGGCAGGATGAAAAGGCGGAGGAGGAGGCATGACGCTCAAGTTTGCCAGCGGTGGAGAGATCAACAAGAAGATGGCGGCCTCTAGATTAGTGATGAGAGGACGAGATCTTTGTAGAAGCAGTTTTGAGTGATGAGGTCTGACACGGAGGCCAAGCCGTGGACGTTAATGGCAGCGTAGAAGCTGGAGAGAGCTTCAGAGTTCAGACACAGATGTGGAAGCTGTTCGGGACGCAATGTCGATGGCTGTCTCCCACCACGCAGCT…
Brassica_newGene_893	CAAAGACCTTTATTTATCAAACAAATAAATGTCACAATCATCAACACCGATTCTTCAACTCGGTCTTCTCCTTTCTGCCGACATCTAGCCTTTGTCTCAAGATTCGAAGAAAATCTATCAGCTTTGTCCGAAAGGGAAGGAAAGTTTGCGACTTTGATTGGTTCCGATGAAGCTTCGACAAACCCTGAATTGATTTGGTCTCTTTCCTATTGAGATTCGAAGGGTTAAAAGAAGAAGAAGAAGGCAAGAACACAAATGGGTTGTGCTGGATCCACACAGTCGCAAGGAGAAGGGTCAGTGAAGAAAATTAGGAAGCCAAAACCGTGGAAACATACTCAGCCGATCACTAAAGCTGAGCTTATGAAACTGAGGGAAGAGTTTTGGGACACTGCTCCTCAC…
Brassica_newGene_894	CCCGGACCGAGATCAAGTTTCGCGATTCCCCTCAAGACAAATCGAATAAAGACAGGAACTTTCATTTCAATGGAGAGAAGTGATTCTGGCGATGTAGATGTACAGGCATCTTCTTATTTACAAACCGATGAGACCCACGAAAGAGATGATGGTGGAGAAGCTGACCATGAGATCGATGATGTTGGGTTCACTCAAAACGAACAAAGAAAGAGTGAACACCAAGAAGAAGAGTTTGTTGAGGGCAAAGAGTTTGATGCTCCAGCAGTTGGTATGGAGTTCGAGTCATACGACGATGGTTACAACTACTACAACTGCTACGCCAACGAAGTTGGGTTTCGTGTAAGAGTGAAGAACTCGTGGTTCAAGCGGCGTAGCAAAGAGAAGTACGGCGCTGTGCTT…
Brassica_newGene_895	AAGCGCTTGACTCCGCGTGAAACCGTCGTTGATGACCTTGAGTTGGCGTTAGGAGGGGGACAAAAAGAACTATTTTCAAAGCATATCGAACTTGGGATCAAGACGATGAGATGAGGAGAAGCTTCTCGGTGGACCAAAAGAAGATCCTTATGAGACTTTGATCAAACACTTGGTGGGCTAACAATATCATGAAGAAAGAAGCTTTCTCATCATCCTCTACTTTGTTTTACTCTTTTGGTGATGAATGTTTGTTCTCCCATCTGCACATCACCAAGATCAACACAAACAGACATGACATCTTCATCAAAGTTGCCGACAAAAAAAGATAAGTTTCAAACCTTATGATTATTACATTGAATAATCATCATTGGACCATCATCCTCTTATTACGAGTTCCAC…
Brassica_newGene_896	CGAAAATTGAGCCTTCCATAAGGTCTCTGGTGAAGTAGCATTTTGTTTACATTAACAATGAGGAAGTTCGAAAGAGCTCTGTTTTGACAACCGTATATCTAACAGAGAAGTATACTTTGTGGAATTAAGCCAGTTCAGGAACCAGTATTGTTCGCTTAATCGCATGCCTTCAGCTATGGATCTTAGTCAATAAATTCCTAATTGGCTGGTTTTAGTGCCGGATGCAACTAATGTCTATAACAATTGACAGGTGTAGGAAAGGATATAAGCTAATCTTGCTTGGGTCGAGGAGCTTTCGAGGAACTTCTTCTTTTGTGGTCGAAAAGAGAACGGAGGATTGGTGAAGTGGATCGTCGGAACAGAGGATTGATCACATTCCTGCCCTCTAAAACTCCAGAA…
Brassica_newGene_898	GTGAAAAAAAAAAGAAAAGAAAAGGAAAGTGTGAAATTGCAGCCGACGAACTGAAACTGAATCGTGTCTCCTCTTTTGTAAAAGTGGGATGGATAATTTACCAACAGATGCATCTCGCCCTCTCAAAAGAAACTCAAACGATGTGGGATGGGAGTATGGAGTCTTGTGTGATCCTAGAAATGCGGACAAAGTGAAATGCAAGTTGTGTGGGAAACAATTTTCTGGTGGGATCTTTAGAATGAAGGAACACATTGCTCATGTCAAAGGGAATGTGGCAGCATGTCCTGTGTCAACAAAAGCTGATCAAGATAAATGTAAGAAGGCAATTCTTGATGCAAAAGAGAAGAAGAATCTGAAACGAAAGCATGATCAAGATTTGAGAGCAGAAGTGAATATAAA…
Brassica_newGene_900	GAAACGAAGACGCGGTGCGACGGAGGGTGAATATAGCTGCTGAACCACATTTTCCAAAACTGTACGTTAAGGCTTGGGCATTGATGAATAACTGCCACAAACCAGCTGAGGACGACATTGAAAGTTTGAATATAGAGTAACCGAAGAGATTCAAAAGGATCGTCTCACAAACAATACTCATGAAGCATGTCTCCCAATTCATGAAAACTGTAGGGTTTTAACAGCTCATGGGTCAAATACAATCGTGTATGTAACAGATGTTCATGTTGATATCAGTACAATAACCGAGACACTGGGAGATCAGCAGTAGAGTTGTCTTTATATCGTTTTCTAAGCAGTAGATTTTGTTATTGATGAAAACTGAGTTGTCTTGTTTTACTTAATCAGAAAAACACAAAA…
Brassica_newGene_903	GGCCTTCTTGCGCTGGGTAATGTCATTAGTGCGCTTGAAGATGAGAGAAAGCGTAAAGATGGTGCTCATGTTCCTTACATACAGTAAACTTACACATAAATAAAGCTTGCATCAGTACTGCAGATATTAATGCTGAGTAAACACTTAACACACTTAAATATGCAATCCGTGCTCGAAACATCCGGAACAAACTTGTTGTTAATAGAGATCATGTGTCCAGTGAGATGCTGAAAATGCGCCAACAGCTAGAGTACTTGCAGGCAAAGCTTCCCTTATGGAATGGAGGATCCTCATGTGCGAACTCCAGTTATGTTGACCTTGGTGTCTGGTTTTTACTTGAAAATTCAAGAAAAAATTGACGTATAAAGGAAAGGATTGCTTATCTAGAAACTGCTAATG…
Brassica_newGene_904	TCTCTCTCTCTCTCTCTCTCTCTCTCTCCGCAATCACCAACTTTCTCCCTCATCATCATCATCCTCCTCCAATTCCCCCGCGAACTCGAAAAACCCTAAATTTCCATAAAATCCCAAAATTAGACTCCTCTTCGAGTCGATTCTCTGATCGGCAGGGGGGAACACGATGTTTCCATGGAACTTCGCGGAGGCTGCTTTCTCAAGGTGGGCCGTGAAGAGGGTCGTCAAATTCTTATTGAAGAAGAAACTCGGCAAATTCATACTCGGCGATATCGACCTCGATCAGCTCGATATCCAGCTTAGGGATGGCACAATCCAGCTCTCCGATCTCGCTATCAACGTTGACTATTTCAATGACAAGTTTGATGCTCCGCTGCTCATAAAGGAAGGTTCGATTGG…
Brassica_newGene_905	CTTCATAACACCTCTCCTCTGCATTCAATTAATTAAGATCCTTCAATTCAGCCATCCCATTACTTGATATTTAACTCACCAGTTTCGTATTCTTCTCTGAAACGCTACCACCCAAACGGATCGCCTATACACTGTGTAAGAGATAGAAACAGAGAGAGAGAGAGAGTGGAGTTTACTAAGATAGAGATGGGAGGTGTGACTTCTTCAATTGCGATGAAGGTGGTGCTCTTCGGCCGTATCAGTTAACTTGCAAGGCAATCAGAGACAACGCATCGGTGGTCCGATGTTGGAGCTCTCTATCGAGCTAACTATTCAGCTTTTTGTCAATTTGATGGGAAAACGAGTATCGTTTCCAAAGGAGAGGAAATCTATCTAAATATATCCAAAGTACCAGGAGAT…
Brassica_newGene_906	TAAGATCTGGGGAAAATAGAACTTGCAACCATGGAGAAGAGTCAGAGTGCATCAGACACATCAAAATCTGGGAATAGTTCAAGGCGACGGTGTTCCAACACGCTGCTGGTGCAGAGAAGGGATTGTTACATTTTTCCAGTTTCTCTGCTTCTTAACGTCAAAGTTATCGTTGTGACTTTCAAAAGCAAAACAGCATTCCTATATTCTTGATCGATGTTGCTGTCACAGCTTTCACGAGCAGAACAAGGCTAAACTGAATGTATATGTTGGCTTGAGTTATGAGTGTTAATGAGCAATGAACAAGAGAATTGTATTTTTGTTGCAGAGAAATGATGAAGATCATCTCTTCAAGTAGGTTGCTGAAGCTTTAGTTGAGGAGATTTCTTTGGTTGAAGCAAG…
Brassica_newGene_907	TTGCAACCCAAACTCACTCTATTCAACCACCAAAAAAAAGATATAAACTGAAATCATTATCTCTCTATCATTTTCTCTAACTTCTCTCTAAAAGAGCTTTTATCAGAACAGTTGCTTTCCGGTGGCCGGCGGTATCACCGCCGGTCACCCGTCCCTTTTGTTTTTTCTCTTTTGTTGTATATATCTTCGCTCGGCGAATTTCTCTTCCGCTTGTCGGATCTATCTTTCGCATGGCGACTTTTGATGTGATCTATCGATTCAAACAGGATACCTCCTTCACCGCTCACTCTGACTTCTTTTATATGAGAGTCAGTCTCTGCTTTCTTTACGTAGCCGTTCATGGCGTTCAAGTGGAGCATCTCTGAAGAGAGAAAGAAGAGTTTGATGGATTCTTGAAAT…
Brassica_newGene_908	ATTGGGACATGAGAACATGTAGAAACGAAACGCGGTGTAGGAAGAAGATGTTGAAGAAGGCCTCTCTCTCTTTCTCAACCATATCTCATAAATGCTCTCTCTCTCTCTCTCTCTCTCTCTCTGCGTGCTATATAGTGTTAGTAACTAGTCAGGTGAGATATAGCAATTGTATACTGATCAAGCGATCATTAGCAAGATACCAGAACAACATATCAAAGATATGGGGAAAGTATCTTTTGGGTTTTTGGCTTTGATGCTTGTAGTGGTGGCTATCAGGGTTGTAGAGTGTAGGAGATTTGAGAAGGAGACGTTAGGAGGCGGTGGTGGTGGACTTGGTGGTGGTTTTGGCGGCGGCAAAGGTTTTGGAGGAGGCATTGGTGGCGGTGTAGGTGCCGGTGC…
Brassica_newGene_911	AACTTCTCCCATTATTGATATCATGAATCCTCTTCGACTCCTCTTTGTATCTTTATATAATCCAGATGCAAGCCATGGAAACCCTAACAAGCTATGCCAGAAATTAAGATCTACTGAATGAGCACAACAAAAACTCAGATTCAATAGATCTCAGCAGAGCAGGAGTATTTCGAGCAAACTCCACTCGACCAGTCTTTGGAAATCATTTCTCAGAAGATGCACATGCCGTGTGTTGCTGCTGATTTTTGAGTTTGTAATCAACCAAACACTATGCTTTTCATATGTTCATCTCTGCACTTCTTCAGCTATGTGATAGCTGAGACATGTTATTTAGACAATTAGCCAGATTTGTATTGGAAGATGAAGATGCAGCCAAAAGGGTCTGACGGACTCCTTTTA…
Brassica_newGene_985	CAGGAATGCATGGCTTCGATTCTCTCTGAACTAAAGACCGGAAGCCCAGTGCATCACATTGTTGATTCCCTACTTAGCATGATGTTCAAGAAGGCCAATAAAGGTGGTAGTCAGTCACTGACTCCATCTTCCGGAAGCAGTAGTTTATCTACTTCAGGGGTGGACGACTCTTCCGATCAACTCAAGATACCTGCATGGGATATCTTGGAAGCGGCCCCGTTTGTGCTTGATGCTGCTCTTACTGCCTGTGCTCATGGATCACTCTCTCCCCGGGAATTAGCGACAGGTTTCTCCATCCTCCTGAACCTATAGAAATTGACACCTTAATGTCCCCAATTTGGACAAGGGGATTACATAAATCCCTAAATCTGACGGTCACCAGCATTATATTACATGCTG…
Brassica_newGene_986	GTTTATATGTCTTTGATGTGCAAAGTGCTTCTTTTAAACTTATTAAGATTTAAAAGCATGTGTTTTCATGTATTTGTCCATTCAGACAATACTAACCATTTTCCAGGTTGTCCTCCTACTCCACCGGTGTGAAGAAGCTAGAAGCGGTTTCACTACGTTCTGGAGTCACCCCCACAGGTATGTTTCCAACTACAAAAATATTCCTAGCTACAATTTTTTTTGGTATTGCATTGGTTATTCGTTATTACTCAGTCTATTGAGTTCCTATGCAAAGTCAAGATTTTTTCAGTTGATTCTACCAATGGATGGTGTTACATATGTGTTACAAGAAGCTCCAACGAGGAATTTCATCTTTCACTTGCAGTTCATGTTTTAATGCAACTGCTGTTAGAGTTGTCA…
Brassica_newGene_987	AAAACTATTCTTAAACAAAGATGAAAAAATCCGTCCCCCTTCCCGACACATGAACCCTAAATCCCTATATTCCTCTATTCTCGAAGCTCTTACGTTTTGACTCAATCCGCCGAGAATCGATCTTGTTCTTATACTTCTCCGCCGAGAATTTGAATCCCAGAAATCTGACGAACCCCTAATCCCCTTTCTGAAATTCTGGGGAACACTAAATCACAAGGTGGAAGTCCAGAATGGCTAAGAACCGTGATACTTGCTGTTGTTATTGCTACTTTCATAAGTCTGACTATCGTATACCTCCGGTAATGCTCTATCTCAAAGCTTTGTTTTGGAAACTTATCACAATAATTAGTAAACATTACTTGAAAAATTTATGGTCCCCAGGTTCGAAAAGGTCGATTG…
Brassica_newGene_989	ATCTTCTCAGCTTCTTCAATCTCAGACGAGCCGGCAATGGAGTTTCAGGACGTTGTGGGAGACGAATATTCTGGAGGAATCTCTTGCTCGAGATTTCTTCGTGTCGGTTCTTCTCCTCCGAAACGTTACAAGATGCAATGATTCGTCGCCGTCAACAACCATCTTTATTTCTTCCACTCACAATCATGATGATTTAACCATTTAATGCTTCTTATCTCTCTTCCAGATTGCGGATCTCAACCTATAAAAAGGCTTGCTGCTGTTCTTCAACTGTCAAGGTCTCTGATTTTGTGAAGCTAGCGCGGTGGAGAGCTGACGGTGTGGACGTGCTCCTGCTAAGAGAATCTCACACAGATGGAGATACATAATGGCGCATCCACCTCTTTCTGGTTTGATGTA…
Brassica_newGene_990	TCGCAATATTATTGGGTAGAGGAGAGGTGATCAGTTCTTCGTCTCATTTCTTCTCTGGAGATGGATCGCGATGCGGTGGAGGCGGCGGCTGAATCTCAGATATGCTCTCTTCTCTATTCTTAATTTCTCCATCGCAGTGATGAGTAGGAGATATAGTCCGCCTCATTACAGTCCTCTGAGGAGAGGATACGGTGGTCGTGGCAGAAGCCCACCTCCTCCTCCTCGCCGTGGATATGATGGCGGTGGTGGACTTAAGGGTCATGGAAGTCTCTTGGTTTGAAATATCCCTCTTGATTGCAGGCTAGAAGAGCTTCGTGTGCCCATTGAGAGGTTTGGACCTGTGAGGGATGTCTATATCCCTAGAGACTATTACTCAGGTTGTATTCATTGCTTGGGGGG…
Brassica_newGene_991	CGGCGATCCGGTGACCTCTGACCTTCTTCTGACGACATGAAACGGTGTGATTAATGGCTTCCTCATAAATCTCATTTATTGGCTCCATCACGATGTGTATTCAAAGCTTCCCAATGATCTTAGAGACGGTGCCATGATCTGTATAAATAGAGTTTTTGTGTAGAGCTTTCGTACCCTGTAAAGACGCTGATGTAGTTCGAGAAAATGAGTAACATAGCTAAGGGTCTGACCTTCCACCCCAAAAAACCAAGAAATCTCACCAATTTTTTCAGAGGTGTCATCCAGCAATGGTATTATCTAATGGGTTCGGTCGTTCTCACTCTACAGCTTTTCTTCCTCTCAGCATGTAAGATAGGAAATCTATTTACATGTTAAAATCTGGACACTACGTAGATTTAC…
Brassica_newGene_1002	GAAAGAACCCTAATAATTCCACCTCTCACTCTCACTCTCACTCTCACTCTCACTCTCACTCTCACTCTTTCCTAGCTAGCTCTTTGATTCGATCTGATAATATTATCATGGAAGGAACAACTGCGATGGTTGACCAGACGTACGAGTTCTTGGCTAATGCGATGGTTCGATGGAAGACGTACAACCGCTGCTCCGTTGATCTCACAGCAGTTCCAAGGGACAAAACAAAACGCCTAAGCAGATAGAAAACAAGGACTGAAACTGTTTCCCCCTCCTAACACAGAAGCAGCAACCTGCTAGAAAAGTAGCTAGCCCTGCTAAGGAATCCATCTGCACTGAGGGTAAAACCAGTCACATTCGTCTCAACCGAAAGGAACTAATCAGAAAATTGTGAAAAAG…
Brassica_newGene_1003	TGGAAATCATCCTCTCTTCATCTCCCTTCTACTCATCTCTCTTATATAGTGTTCTTCTCCGATTTGAAGTCCCGCAAGTGTTCATCCGTTGAATAGCCAGAGAGAAGATTAAAAGTGAAGAGAGTAATAAGGATTCTGCTCTGATCGATGATAAGCCTCCTACTGCAGCCTCTGTGAACGTTTTTCTCAGACAGGCATTGCATGCTGATGTTCGGTCTCTTCTGCTTGATTGATTGTACAACCGAGATGAACAGGAATCCAGATCGTAGCTCTATAGGTTCACATGATCCATCAAGACCCAAAATGTTCATATTCATCTGTACATCCAATTGTTCCCATAAAGGAATATAATGAAATCATCTAAGCTGTTCGTCGGTCAGACTATCTTGGAAGACCACT…
Brassica_newGene_1004	AAAAAAAATTAATTACTCCTCCTTCTCTCTAAACTTAATCCGGAAACCCTAGGTGTACTCTGCTCCGGCGGCCGCCTCCGCAGTCCTTTTGCGGTCGCCGGAGCCCCTCTCTCCTTTACAAGCTTTTCCCTTCTGTATCCCTTGTGTCTCTTCGTACCTTTCTTTCTGTGCGGCGGAGGTGAAACTCGTTGGGTCCTTTTCCGTTTCAGATCTGGCGGCACCGGCGTAGATCTAGGGTTCTTGCGGCTTGATGGTGTTACTAGAGGACGGTTTCTGCCTCTTGCCGTGATTTTTCTCCAGTTTACTATGGTGTCTCTGTTCGGTGATTTTGCGGATCTCAGCGAGTTTTCTCGAGTAGGTGGTGCGTGAAGCGTCGGGAGGCTTTCTAAGTCTCAGATC…
Brassica_newGene_1005	CACGTCAAGAATGACGACAGCACCTCCGGTGCTTACCCCAGTGGAGAAAATAGCAATTCTGTTAATGACATTACTCTCACTGATGTTCATGGCCGTTGAAATATTCTGAATTGTCGAGAGATCTATCTTATTTTGATAAACTACTTCCATAGAAGTGTGTGTTTTAGTTTTAATTGCAACTACGTGTGAGACGTTGATTAACTATGAAATAAGGAGGAAGCAGGAGAAGAAATGGGGAAGAGTGGCGGTGGTGGTTGGCTCCCCGCTGATGGATCTGATTGTTCCCATGGTTTCTCCTCATATTACCTTTGGAAATTTAGGTGGCGTGGACTGATTCCAGTTCCTGCACAGTGAAAAAGAGGCAATGGTTGAATGGACACTGGACAAGGAAGAAAAAGT…
Brassica_newGene_1008	ACTACGTTTGAGAGATTTACTCAAGCATCATCACTGATGGGAATAAATTCGTCATATATATGCGACCAAGAACCCGATTTAGTGGAAGCATATGTGAATTTCGCATCAGCATTAATCCGCGGTTGTCATAAGGAATTGTTGGGTACTTGTGGAACGCTTCTTGAAATTTCTTTCCAAAAAGCGGCTATTTGTTGTACAGCTATGCACCGAGGCGCTGCATTAGCTGCGATGTCGTACTTGTCAGGT
Brassica_newGene_1009	GAGAGGGACTCCCGTATTCTCTCTGAAAAAAAGTAGATCTAGGTTTTGTGGTGGTCGACTCCGGTGGCTCTCACAGCACCGGAGTCGAATTTCTCTGTTCTATTGTGATGTACTCTTGTTGTTCTCTAAAGGTGTGGTAAGGATCTGAGCTGGTTGATGGGAGTGAAGGTATCAGACTGGAGGTGCGTGGTGGCGCGTGAAGTTCGGCTTCAGAGTCTAATGGCTAAAGGCGGCTCTTTTCTAGATGATGAAGATGTGTGCTGGTCGTTTCTAGCCGGCATCAGAGTTTGCTTTTCCTTTGATTCCTAGATCTACTCGTCTTGCTGCCGGATGGTGTGCTTTAAGAGTTTGTAGCCTCTGCTTCTTCTGGTCTGTGGTTTCTATCCTTTAATGGGTTTC…
Brassica_newGene_1010	ATTGGATTGAGGAGAAGTGGGTCTGTCGGTTTGGTCTCTTTTCTTTTTTTCCTTCTTTTTCTTTTCCTTCGCTCCTCTCTGCGTTCGTCGATTTCTCTTCTTCAAGGAGCTTCTCCTCAACGAAACGTCGGCGCTCCCGGAGGCTTTTGTCGATGATGGAAATCGGCGTCCCCTCTATCAGTTTCTGTCTTCGACCAAAAAAAACGACGAGATCTAAAACTCGTGGTGGCTGTCGGAGACGAAGGAGAACGGTGACTGTTTCAAGCGAATCGAAAGGTCAAATCTTTCTCTCTACCAGACGAAACCCCCCAAGATTTTTTATAAAGATTGGAAGAACAAGAGGCATGCTAAAGTTAAGGGAGGATAAAGAAACGACAGAGTGATGGTTTCTCGGGCACC…
Brassica_newGene_1011	AGGAAACAAGCTTTCAGGTGTTCTTCCGGAGTTTCCTGAGACACATAATCTTTATTTTGTGGAACTCAAAGGCAACAACATTGAAGGATCCATCCCTCGCAGCTTGGGAAGCTGCAAGAATCTCCTAACAGTTGACCTGTCTCAAAACAAACTCACTGGTTTGATACCCCCAGAACTGGGAAATCTGCAAAACCTCGGACTGTTGAATCTTTCACATAACCACCTGGAAGGTCCTCTGCCATCTCAGCTATCTAGCTGTGTGGGAATACTGGAGTTTGATGTCGGATCCAACTCACTGAACGGTTCTGTTCCTTCGAGTTTCAGAAGCTGGAAAAGCTTGACTACTTTGGTTCTCAGCCATAATCGGTTTTCAGGAGCCATTCCACCGTTCTTGGCCGA…
Brassica_newGene_1013	CTTAACCTTTCAGCCACCGCCCCTTTGTAACGCTTCACATTAACATTCAACCCACGTAATTAAGATCACTGTTACCATCCTTTTCCCCATTTATTCCACTCTCCTTTGCTCAATTATATCCATCTCTTCAGATGTTATTTTTCTATAAATAAGAATGTCTGTCTCACCTTTTCGCTATGAAACCCAAAGGTTCAACAATGGCAACCTTCAAGCTCCTTTTTCTGATTTGAAAATCAGCCGTTGTGCTGAGACAGTTATTCTGCGATAATGTGAACAAAGGAAGTGGGTTTATCGGTGTTGATTGAGTTTTTGATGCAGATTGAGTCATCTTTGTCATTAACTACTTTCAGTTATTGAGCTGTGGGTACAAAGTGTTCATATTTATTATTGTAGGGTGAC…
Brassica_newGene_1014	AATCAATGGCAAACAAAACTCTATATAACCGAATAATAATTCGGGGACGATTCAGTTTTGGTGGGTTAGCTTTGTCTCTTTGCGATCAGATCTCACCGGAGACGCACAAATTCGCGAAGAGCGATGGCTTCAGGTTTCAGCGGCGATGAAACTGCTCCCTTCTTCGGATTCCTCGGCGCCGCCGCCGCTCTCGTTTTCTCCTGTATGGGAGCAGCGTACGGGACAGCTAAGAGCGGGGTTGGTGTGGCGTCGATGGGTGTGATGAGACCAGAGCTTGTAATGAAATCGATAGTTCCGGTGGTTATGGCTGGTGTGTTAGGTATTTACGGTCTGATCATAGCTGTCATCATCAGTACTGGAATCAACCCAAAGGCCAAGTCTTACTATCTCTTCGATGGC…
Brassica_newGene_1015	CATAATGTGAGAATATTACAATGCTCTAGTGGATAAAGTTAGTAAATTCATTCTGAGCCCCACATGGTTCTTGGTCTCGAGAGAGAGTAGCCCAAAGGAAAACATGGGCTTAGGAGCTTTTGCAGTAGAAGAAATAAAGCCCAGAATCAAAATATTCGTTGTCTTCCTCAATGAAGTAATCGAAAGGTCTCACGGTAGAGAGAACCAGAGTTGCATGCAGGCACTCGATTCCATTGGGTCAGTTTCACGGAGCGATGAGATACGGTTTTTGATGGTGGAGGAGATGGTTGAGAATATAGCTTCCTGCGACTTGAAGTGAGATCGGTGGAGCCTATTGTTGCGCTCACGCCATAGTTCATGAATCAGCGTTTGCCAGGATAGGATTGTGAGATAGCGCAA…
Brassica_newGene_1016	AATAACGAGACTTTTTTTTTAATAGTGAAGGCTCTACAATAACGTGAGACGTTAGGGTTCCGACGCTCCGGTCTATCTCGATTCTTCTTGTAGCTTCGTCTTCGCTTTCTCCTCCTATTATCTCTGAAGTTCGCGGAATCTGGGGTGAATTCGATTGATTTCTCATCGAATCCGTGAAATCGAGCTCCTGTTGCTGAAGATAGATATGGAGGTCGTTCAATCCAAGTATAGGGACGAGGATTTGGAGGTGGAAGAGGAGGAGGATGATTTGAAGAGCAGCCGGAGGGACCGTGATCGGAGTAAGGAGAGGAAGAAGGAGAGGGGCTCTGATAAGCGGCGGGAGAAGGATAGACGGAAGAGGCGGTCTGAGAGAGTTAAGAGTAGTGATGATTCTGAAGA…
Brassica_newGene_1019	ATTTTTGTTATTTCATCTTACATCCCATAGCTTATTTTAAAAGAATTTCAGTCCCTTCAATTAACGTTTCATAAAAACGTGCATCCACAAGGATGAAGTTGTTGATTTTCATCTCGTTGTTGCTTGTATTTTCATTGTGTTCTTCAGGATTTAAGAAGGACGATGAAGTTACTCAAGTCAGTCAACATTCATCAGACAAGGTTGTGGACAACCTGATGGACTATGGATACTTATTACCTCCCCCTCCCAGAAGTCCACGACCTCCTCACGCGTCGCCCACTGATCCTCCACCGCCGCCACCACCGCATCCACCAAAAAATGATATTTTACAGTAAAGGAGAAATATATGTAATAATGGATCAGTCTTATCATTAATTGTAATAGCAATTATGTCATAGT…
Brassica_newGene_1022	TGATTATAATTTAAAATATTTGGTTTATGTTAGCATTAAAGCGAAACGATGCATTATCTCGCCCTGGAGATCATTGGTGTTGGGAAGAAGAAGCTTTATGCAGCCAAGGGTGAACTTCAAGGAGTCGCAGGAGTTCAAGTCTGCCAATGACGTTTCCCCTACCATTACTCCCTTCTATCTTGGCTGAAAATAAGGGCTGTGTTTGATCCAATGGAAGGATTATAATACTTTTACGCACTAGCTATCTATGGAATGACCCGAGAGCAAAATGATGGAGCATCAAGGATCACAACTGATGTGGGGATGAAATGAGCTTATTGCTAAGAACTCTGTTCTTCTTCCCACCTACTCATTGACACGAATCTAGGCCGCTGTTTCATGCCTGATCTTGGGTCATTT…
Brassica_newGene_1023	GTTGCTCTTCTGTGGTGGAGGCTAGGCTTCTGCGGTTCTGGGAGGCGAGAAATTTCATACATGGTGGTGGGCTCATGTGGGTTGACATGCTCTACGTGAATGCTCCATTTGTTAGTTCCAACCGCAAATGCTTCTACAAGTCTCACTGATTGGGTTTCTGATAAACGGTTTCAAGTCGGAGACACCAGTTGATTAAGTACAAGAAAGATTCGATTACGTTAAGATAAAACTCCTGGGAAGAGAGATTCAGTGAACACAAAACAAAGAAATGCTGCTGGGTTGGATTGAAGACGTGTTCCAGAAATGTACACCAAACTGGGATCGGGAATCTTTGATTAAAGAGCTCGACTTTGTTAGTAGGATATTACGCGGAAGCGAAGATCCACGAGCTTGATATTG…
Brassica_newGene_1024	TCTCCCTCCTCTCTTTTCATGATTACCTGTAATCTCATTGAAGTCACCAATCATAAACCAAGCTTGGTTCCGGTTTAAACTCATTCGTGTTAGTCTCTCCCAAACTAAATCACGATCTTTTATAACCGGATCACCATATACAAAAGTCATATAGATAGCATGTCCTTCAAGAGTAGATTCAATATCAATCATGTGCTCATCCGTATACAAAATAGAAACAACTGGATCATCCATATAAAAGAGTGCTAGACCACCACTACGTCCACATGGATCGACAGTGTAGACTCGATCATAACCAAAAGAAACTTGCACATCTTGCAAAAAAGAACGATTGTTTTTTGTCTCCGATAAAAATAAAAACCTAGGTAGAAAACAATGATAAAGTTCTTGAAGGTGTTC…
Brassica_newGene_1025	AAAAAAAGCGGCTCTCGCAATGAAATTGGCGATTTAGGGTTTCGATGATTTCTCGAAGATGGGATCTGGGTATTAGCGCAGGAGATTGGTTTGTCACAATTTTTCAAGATCACAACCCTGATGGTTGGAATCAGGGCTTTCATTCGGATCAATTGGGGATCGAAATTGACATCAACAAGGGGATTTTCGGGAGTTTAAGGAAACTTAAGATCTGAATTGAATGGCATTGGGTTCCGATCATCATCAAGACGGAATCGCGGATCTATACAGGTTGTATGTTATATAGGGCATGGAGTTTATGGTATTTTTGAGATTTGAGATTGAAAAGTATCAATCTACATCGATACGGGTTCATGGAGGAATATTTTGTGAGGGAAGATACGGAAAATTGGGGTCACT…
Brassica_newGene_1028	TAAGAATTACTATCAGAAATGGAGAAAATGGTGTTCAGGAAAGTTATGCTTCTTGCATTCTTGTTTTCACTTTCATGTGCATTGGAAGGAGAAGCAAGAGTTAACGAAGAAATGAGAGATGTAACGATACAACGAGGAGGTTCTTGTAACAACGACAATGTTTGTCATAATCATTGTCCAGGATGTGCTATCACGCGGTGTATTTTCAACCAATGTGTTTGTTCTCGGTGTAATCCTCCACAACAACAGTTACACGATGTAACGATACAGCGTGGGGGGTCTTGCAACAACGACAATGTGTGTCATAATCATTGCCCGCGGTGTGCTATCACACGGTGTATTTTTAACCAATGTGTTTGTTCTCAATGTAACCCTCCACATCAACATTTACGTATTAAA…
Brassica_newGene_1029	AGCACAGGCTGTTTCGTTATTCACAGAGCTTCTTCCCCAATAACGTTGTGTTTCATCGAAATCAAAAAGAAGACAACTTTCGAGAGGAAATAGTGAAGAAAGATGGGGAACTTATTTTGCTGTGTACAAGTGGACCAATCAACGGTGGCGATAAAAGAAACGTTTGGGAAGTTCGAAGAGGTTCTTGAGCCTGGTTGCCATTTTCTCCCTTGGTGTCTTGGTCAGCAAGTCGCTGGTTACCTCTCTCTCAGGCTTCAGCAGTTGGATGTTCGCTGCGAGACCAAGACTAAGGACAATGTGTTTGTTAACGTTGTTGCATCGATTCAATACCGTGCATTGGCTAATAATGCTAACGATGCCTTCTACAAGCTCAGTAACACAAGGAGCCAGATCCAAGCT…
Brassica_newGene_1031	AAAAAACTTAATTTACCCTAATTCTAGTTGCTAAACCCCATTCTTCCTAACAGCCGTAAAAAAAGGAAAAGTTAAAAGAGGTAAGAAACAAAACCCAGAAATTTCTGACATCTTTAATTGCCATCCCTCCCCCTAAATCTCATCCTCTGTCTCTCTCCCTCACTCTGATTTCAATTATTCAATTGATCTTTTGATCAATATCTCTGTACATATACCTATATATATATAATAAATATCTCTCTCTAATGGATTCTCCGAAACTCCCGCGCTCTCTCTCCACCTCTTCCTCCACCCCATTCGCTTCCTCCGCCTTTAAACCCCACCGGAAAAACATCCCCTCTCGCAACTTAATCCTCATCATCATCGCCGTTTCCGCCATCCTCCTCCTCCTCCTTACCC…
Brassica_newGene_1033	TTCACAAATTAGGTCTCGAATTCGATAGAATCAAAAACTCTTCTCAATTCTCTCTCAATCGCAAGTTTCAATCAAGATGCAGATCTTTGTGAAAACTCTCACCGGAAAGACCATCACCCTTGAGGTGGAAAGCTCTGACACCATCGACAACGTTAAAGCCAAGATTCAGGACAAGGAAGGCATTCCTCCTGATCAGCAGAGGCTCATCTTCGCCGGAAAGCAGTTGGAAGACGGCAGGACCTTGGCTGATTACAATATCCAGAAGGAGTCTACGCTCCACTTGGTCTTGCGTCTACGTGGAGGCATGCAGATCTTCGTCAAGACTTTGACCGGAAAGACTATCACTTTGGAGGTGGAGAGCTCTGACACTATTGATAATGTCAAGGCCAAGATCCAGGA…
Brassica_newGene_1034	ATGAACTTTATGTAGTAGTACTTATGTAGGAGAGACTTTATTATTCTACTGCTTTATTCTGAATCTTACTGCTTTTGCATTTAGGTGATGTAATAATGAACTTTGCTTCTTTTTCTTCTTGGTGATTGTACACTATGTTTATTTAGGCAGGCTTTTATTTAGCTAGGTATCTTGTTTTGGCTAGTGACTCACCATTAAGAAGAGCTTGACACAGCATTGGTGATTACTGTAAGTGTTGTGCGACAGGATCTTTCCATGTTGCTAACCGATGCAACATAGGTTCTTCGGGATAGCGATGTTTAATTGATACCTAACTCTAACGATTTCTTTGTTGTACTATTCAACTTCCATTTCCTTGATTGATGAGTGTTTGAGGTCCTGAATGTGTTTTTTTTTAAT…
Brassica_newGene_1036	CGGGTTGCTTATTTTAATTAGGATTTAAAAAAAAAAGGAAAAATAGGTTTAATGTGAAGAAGCGACGCTTAAGCAGGAGTTAGAGGAGCCGGCGCTTCTGGGACACGTGTTCCATTTTGGATACATCTTTCTCTCTCTCTTGACGAAACCTGCTTCTCTCAATCTTCCGTGTTGGATTTGCCGTCTAAAGTTTCTGACTTTCCGACGAGGAAGTAGAGGAGTAAGACGAAGATCATAGCAACAAAGCGAAATAGCTCTCTTCTCTGTAGATACAAGCGATCAGACTCAACTCTGTTCAGATTCCACAAAGGTTAGTCCATATCGAGATGTAAACGAGGAAGGTGTTGTTGGTAAGGAGGAGGATCAGTTAGCTCTTGACGTGAAGGGTTTAAATTATTT…
Brassica_newGene_1037	CAAATTTGATGCACTTCCGTTCATTGTTGAGTGGTTTTATTTTGGCGCTTAGGGTTCTTATTTGCGATTCCTTCATCTTCTAGCTTGCGGATTCCCAGAAACATTGTCCTCCAAGGTGAGTTGATCAAGCTTGAAAGCTCTGTATATCTGGCGATGGCGGAACATTGTTAGTTAATTCGATTACTAGGGTTCGGAGCTTACTGTCTCGAAAAGCCTATACCCATATAAAAAGGACTGTCCTTTAGTCAGACCAGACAGTTTGAATTCGATGGAAGAGCTAGATTCGTCTTCTGTCGAGGTTGTGATGAAGCTTGTCGAAATGGGTTTTGCAAAACTGGATGCTTTGGAAGCTGTAAAAGCTGTAGGGAAGTCATGTGGTGACGCTGTTGAGTATCTTCT…
Brassica_newGene_1039	AAAGAACTTCCCTATATATACTCATTCACTTCTTTCCCATGTCAACAAAAAAAAAACACAAACATCACATATTATACATATAAACACATAAAAAAAAGATATATAAGATGTCTTGTAATAAGAAATCATTATTATTCGGAAACAAAGTCGTAGTTGTACTTGTATTCCTCTTCTGTTTGGTTCACTCATCAGAATCACTTCGACCATTGTTTGCATGCAACCCATCAAACGGGTTAACCCGGACGCTCCGGTTCTGTCGGGTCAATGTACCGATCCACGTTAGGGTTCAAGACTTAATCGGACGTCTCACGTTGCAGGAGAAGATCCGCCTCCTCGTCAACAATGCCGCCGCTGTGCCACGCCTTGGCATTGGAGGCTATGAGTGGTGGTCCGAGGCTC…
Brassica_newGene_1040	AAATATTGAATTTTCTGCTGAAACATATAAGTTTACTTTCTAAAAATAAAGTGGCTACTTTATATCGTTTTCAATTGCCTATAGCTCCACGTAACGAATTGAATGTGACTGGATACGCTTTCTTGCAAGGCTTATCATCTTTTATCTTGTTTCGTGATCAGTTTCGTTAGACCTCAGAAAATAGCTTATATCTAGATATATTGCAATCGTTAGTCGTTAGTTATTTATAGTTCCGTGGAATATGCGTCACTTCGTAATCTTCCAAAATACTTTTTCATCCGCCTGAACTGAATTTTATCATCAAATGGGTAAACATGCGTGTCACTGTCGGACACAAACAAAGCACTTCCCTAACATTATATACCAGCTAAGCCAATAGGCAGTGTGACTTCGAGTGAT…
Brassica_newGene_1042	CTATCAATCATCTCAAAACATCATATCAATCAATTTTAAGACATTGCTACATGTCTTTTTATGTTACGAGTTACATGTATAATATAATTATAATACTTGACTAGTTTTCGATAATACCTATTAAAACGTAAAATTTATAATGCATAATTTTGAATTGAATAACAAAGATTCAGTAGAAGGAAACAACTGAAGAAAATCCTTTTGGTCATCACCTTCCTCTCGAAGCCAAAAATTAGATCTGACTTTTTCCGGTGGCACAGACGCATCTACAGTCACTGGTCGGCGCGTGAACTTTGGTAGAGCGTCTTTTGATTCTGGAAACATGGCACAACAGTGTGAAGTAGTCACATCCGGTGGGAGTCGGCTTTTATGGCGGTGGGCACAGATCTATTTTCAGGT…
Brassica_newGene_1043	AGGGTTTATAACAGGTTCATGGGCTCAGTATCATAGGCCCGGATAATAAAAATAAATGAGAAATTGGGTTTTATTTCGCGACCCGCCTCTTACGAGTGACCCCGTCCGATACGGGTTCACGACAGGTGTCGCATTCTTACTGGAGAAGGGGAGTCGACGTCACGCGGTGGAAAGCGGAGAGAGAATCATTTCTCTCATTTTCGCGAAAAAAGCTAGGGTTTCCTCCTCCGGCGATTTCGCGTGCGACTCCGATCTCTCTCCACTTTTCTCTCCTTTTCTCGATCGATTCGACGGCGGATTGTCTCCTCCAGGAGCAGAGATGGATCCCTTAGAAGAGATAAGAGATAGTAAGAGGCAACTAGAGTTCTTAAACCACCTGGGAGACGTGGCCGATTCGGA…
Brassica_newGene_1044	ATTGTTTGTCTCTATATAAACAGAGAGACAGTGACACATAGAAAGAGAGAGAGAGAGAGAGAGAGAGAAGCAACCTAACAAGGATGAAGCAGTGACGGTGAGACGACGGTAACGAAGAAGTCACGAGAGATCTGAGGTCAAAGCTCTCAACTTTACGATGGTTCTCGACGGAAACGGCGGTGGTGTATGGTTAGGCGGCGGCGGCGGCGGCGGAGGAGGAGAACGGGTGCAGGAGGAGGAGAACGAGGAAGCTTCGTGGGGGAGGAATCAAGAAGACGGTGGTCAGTTCAAGCCTATGCTTGAAGGTGGTGGTGATTGGTTTACTAGTAACCAACCACATCCACAAGATCTCCAGATGCTACAGAGCCAGCAAGACTTCAGATTCCTCGGTGGGTTTGG…
Brassica_newGene_1045	CTTCTTTCTTCTATATTACCGGCGACTTATCACTTCTTCTTCTTCCACCACATATTTGTAACCGTCGAATTAACTACAGCTCTTAACTCCTCTGCAATTAAATATCGAATACTTCCTCATCCTTTCAGCTTCCATATTTAGGAACACGTTGGCAAGTCTCTGTTCATCTTTTTCTATTATTGCAATCTTCTATTACAGCTGGAGAGGGCAATGGAGAGGCGGAGAAGCTAGCTTGGGTTCGTTGAGAAGCAAAAAAACTTCCCGGGTAGTAATAGAGAGAGCACCAGTTGTGGATCCAGTTCGTTGAACTTTATAAATTTGCTAAGCGATCATTCATGGGCATGATGAAAAAGTATTCGACTTCTGCTCACTCACATGCTTCCTCCTGTGCTGATTGAG…
Brassica_newGene_1046	CGAAGAAGGAAAAACCGGTGGACTCTGCTGCTTCGTCGCTCCCTCCTCTCAGGAAAAGCCGGAAACTAAAGACGATTGATTGAGTGAAATCAACAACATCATCAGATACAGACAAAACCTGTATCGGATTGGATTGGAGTGGAGTGTCGGAGAGACCGGAGAAGAGTTTTCTTGCATAGATCCACCCACAGAGTTGACTGCCTGATGTTTCTGACGAGCAACAACTCATTAGCCTGATGGAAGCAGACGACGGTGGGAACAATTCTAGCCATGCTTCCAAACAACGTTTGCGTTGGACGCATGAGCTTCATGAACGCTTTGTTGATGCCGTGGCACAACTTGGTGGTCCTGACAGAGCTACACCTAAGGGCGTTCTTAGAGTGATGGGTGTACAAGGGT…
Brassica_newGene_1047	TATACACTATAAATAATGAGGATGCTGTGATCAAATCTCTTCCATTCAATTAACCTGCAACAATGTTGACCTCTCATCTCCTCTCCTGCTGTCAGATTTGAAGTCCGGTTGTTCTCCGCAGGCAGACGGTGGTCATGCTCTTGATTAATGAAAAGTGTCTCCACGATTAATTGGGCCATTTGTAAGGCTATTGATCTGTTGGAAATGCTAAAGAGAGAAGAGGAAATGCTTTCTGCAATCAAGGAAAAACAGTTGAAGGGGCTCTTGATGATCGCACATAGAAAGCTGAATCTGGCGCACATATTTTTCGAATGTTCAACATGGATGACCAATGTTTTTCTTCAAGATGATGGATGTTTGAGTATGGAGAATATGTTGCGATGATGTAAAAGGGAAATG…
Brassica_newGene_1048	GCTAATAGTTGCAGCATCTCCTAAAAGCTATAAGTAATGGCAGCAAAGAAGTTTTCATTTCTTCAATTACCATTCTTAATGGTGTTTGCTCTCATCCTTTTGCCTACGATTTCAGGACAATATTACAAATGTATGAAGGACGGGTGTACATTAACATTGGTATGCGATGCAAAATGCAAGTCTATGGGGTTCCCCAAAGGAGGGGTTTGTCGAGCATATAGTTATGGCGGTGCTTGTTGCTGCGAATGCAGTTCTAAAGCATGTCAACATTCCTTCATATCCAATCTTCATTAAGCCTAAATTTTTATATGATTACATAAACAAAAACTTGAATTTTACAATAAACTATTTACATCTGTCTCATCCAAACAGTATTAAAA
Brassica_newGene_1049	CGAATGTTGCAGTCTCTCACTGGAATTGCCAAGTGCAGCCTTTGAAGGCTCCGTATACCTCCTTCACGAGAGACGATAGAGAGAATTAGGGTTAGTCACCTTCTTCCATCTGTGAAATCCGAGAGCTTGACCAACAATGGGGATTAAACATGTGAAAAAATCTCTGTATCAAGCTCCTAATGCGTCGTTTTGTATTTGGTCGTTACCTCCGAGATGTTACGAGTTATGTTGATTCATATAAATCCTAAACCATCAAGATCCATCGCCATTAATGGAGTTTTAGAAGGTTGTGCGAGACGTATCTTCCTGATGAATCTCTGGATTGAGCTTCATTCGTCTTGGATTCGTCTCCTCCATAACGTTACGGATTCATCAATTCATTGCCATTAAGAAGCATCT…
Brassica_newGene_1050	GTGTGGATGTCTGCTCCCTGAGCACATTGCCTGGCAAAATTCTTAAATTGCTTCAATTTCTGTAAAATCCGAGCTTCCTTGCAACTACCAAGACAATAATCTCCATCTTCTCAGGTTTTGTTGTGCTCATGTCTGAAACAGAGGTTCCAGTGTACTGTTACTGGAACGGTTGCATCAAATACGGCACAGAAGGAGTTTACTACGAAGGTCCAACTCCTAGAAGGATCATAGTTAACCCCAAGATTGCATTAAACAGGTTGTTGGATGAGATGTATGTGCTTGCCGGAGTAGATATTGATAAGGAGAGATCCAAAGTTAAAGTATTTGGTAGGTATCCTTCAGTTGTTGGAGGAGAGTCGACGTTTCAGTATCTGCTTATGCCCGTGGTGAACAGCCAAA…
Brassica_newGene_1051	TCGACTCTTTACCTTCGCCGTCTCCGTTCAGCTTCTCTGCAAACACCAAACGTTCATTCTCCAAACTCTTAATCTTCCCTATCGTTCAATGTATTTTCTTAATGTTTTCGTCATTTAACTCAGAAGCGAGGTCGACCTCTCCATTTACTTCACATCAAACCCAGGCCTGCTCAAACCTATAAAATGGAGAGGGTTAAGGGTTGGTGAATCTTCACAGCTATTCTCTGTTAATTGATAGAATCTCACACACCAGTAAGAAGACAAGAAAAAACGCAACGCCATTTGCTGATCTTCCAAGATCCGCAGCGCCATCTCTCTCTCTTAAGCTCCCGATTTGATCCTAGCAAACTTAAGTGATCTCTCTTTGCTTACTGAAACATGAAGATGGGAAGTCTGCAG…
Brassica_newGene_1052	ATTCTGAATCGTTTTAGCTTCGTGTGCATGAGTTAAAATTGAAACTTGTTATCAATGTGTCCTAGGGTTCATGTTATGAGTACATTCTAAGCTTAGTTGATTCTGTTAACGGCTATTGTACCACAAGGCGATAGCTTTATATGAATAGTTAGCCATCTCTTAACATTTTATGTATAGCATTTCATTTGAATAGTTATCCCAATGCTACTTGTTGATGTTATGTGCTTGTCAGGTAAGGAGCAAGATGTCGGATGATGCTGGACAGATGTTGCTAATCTACGATGATCCCTCAGACCATCGATCTCTCTCTTTGGACGACGCTAGTAGCACTGAGGAATCACCAGACGGGACGGGCCTCTCTTTAGAAGCAGTTAACGATGTCATCCCATATATAGGACA…
Brassica_newGene_1053	CAAGAGTCTCCCTTGGACAAAAGCTGTTTGGTTCGGGAGGATGAGATCAGGGAGAATGGGCTTAAGTTTGGACACCAGAATCTTCGAGATAGCTTTGTAGATGGTAGAGCAACATGAGATGGGACGGTAATCAGAAACAGACGTTGCACCCGGGTGTTTTGGGACCAGGGACAGGATGGTGGAGTTGACAGCCGAAGGGAGGAAACCAGTAATGAAGAATCGCTGAATAGATTGAGTAACTTCTTCACCCACAATTCCCCAAGCCGATTTGAAGAAACCAGACGTCAGGCCATCGGGTCCCGGAGATTTGTTGGGGTTGAGCTTTAGGGTCGTTCGAGAGATAGAAGAGGCATCAGGAATGGCAGAGATACGTTGGACAGAGTCTGGAGAGCAGCGGTA…
Brassica_newGene_1055	AAGGAGTTAAGGATCAAAGAGAAGAGCGATTGATTCGAATCAATTATTCGCCATGGCTTCATCGGCGCTCTCTAATCTGATGCTCGCAATCCACGAGAAGAAGACGAACTCAGTCGATCTCTACCGTCCTCTCCGCAACTACATAACCTTCACCTACTCCGAGCGCGAAGCTCAGCTTCTTGAAGACGATCTCGAAACCCTCAATCAACTCCGCTCCGACGTAGAACGCGTCCCCGATCCGTCTCCCTCCGCCAGAAGAGACCTTCTCATCTCCTACTACAAAGCCCTATGCCTCGTGGAGACGCGGTTCCCAATCTCCCCCGAGAAGCACCACGTCAACGCCGTCTCCTTCCTATGGCACGACACCTTCAAGCAGAAGCAAAAGGCCACTCAGCAGAA…
Brassica_newGene_1056	CGGGAGGCGGTAACGTTTGTGTTTCTTCTCACTTCTTCTCATGACTGTAACGGACTTCTTTATGGATTCGTCTTTAATCATGTTGATGTATTCTCCCAGGATGTGTCTTAGATGCGTTGATTAGGTCTGAAAGGCTGTGTGTGTTCAGTATAAATATGTGAGCAATCCTCTTTTTGGACTCATCTTCTCTTTCAATTCTCTGAAAAGATCTCCGGTTCAGCGAGGCGGCGAGGGTAGACACACTCCTCCTGTACGCCAAGGCGACTCTCACCCAAGCCACCGTGAACGTCCACCGCTGAACACATTCAGGCATCTTTTCAATGTACTCTGTTAGCGACTTTGAGGTAACACGGAGCAATTTGAACTTCAAGCTGTCCGAGTCTTCTGTCTCGATCCGGT…
Brassica_newGene_1060	CACTTCAAACGTAAGGTGAGAAAATCACAGAAAATAGGAAACCTAATCCTCTCATTTTATCGTTCTTTTCATAACAGATCCACTTTGATCCTCTCGACCGTGGTTGGGTTATTACTTATTAGATTCGAGTCCTGATGATTTCGAGATCGGGTTTCATCTGAGATTTCTGTTTCTATCTATCTGGCTTGAGAGGACAAACGATTTTGATGGGGAAACCGAAAATAAACCTATCCAACAGACAACTACATCGGATTGAGTTAATGTTGCATAGCGGAAGTCTTGCGACCATCTTTCCACTCTTTGTCACCTTGCATTGCTTCTGATTGTCTAGGCCTGAGTAATTTTCCAGGGAAAGCTTGTCTTTGATGTTTCGGTTTGGTATGATTGATCAATCCTTGA…
Brassica_newGene_1061	CTTCTTTCTTCCTCTTCGAATCCCAATCACTCTATCTTCTCTCTCACTTTTGATCTCCATCTCCTTGTCTTTACAAAGAGGTTGATATCTGGCGTGGGAGTAATCGTTTCGGATCCATGGCTACAAAGCCAGCTCATGCAAGTCGAGCTTCATTCTCTCAATTCCAAGTTTGCGGCGTTGAAGAATTAGAGAAATAAGGTTACGTTAGAGGATCTTCCACCTGTGTTGGTGAAGGTGAAGTCACTCACCTATGCGTTCAAGGAGAAAGAAATCAAAGAGATCTTACCAGATTTGGCTTCTGATTAGTTTTGTGAATCCCTTTCGATGTCTTAAATGTGTTTCTTGGACTCGAAGATAACTAAGATAATGTTTGTTTGTATGAGCTTGTGAAAGATGGTG…
Brassica_newGene_1062	TGTTGTGCATTACAAGATTTGGCAATTGGAACTTCTCTGACTGCTTCACAGAACTTTTGTCTTGAACAAATTCTATGGAGAAGAGAGAATTGTAGTAGAAAGATCAATCTCTGTCAAGCCTGTTTTTCTCTGCGAATGTATTTTTCGCTTACCCTTTTTAACATAGTGTGGTGAGAAGCTACTGTATTCATTGGATTGTTATCAAAATGAAAATGATTTATTCGATCCCATGCACTTGGGGGCTGTGAAACGTGAGTTAGGATAGTGGAATTGGCAGGGGCTTCTGTGATTTTCTATTCATTAACTGGCAGGGGCTTCTGTGGTTTTCGACTCATTAACTGGCAGGGGCTTCTCTCGGTTCTTCAAAGATATCTCTCTGGGAAAGACAGAGCTGTGATT…
Brassica_newGene_1063	TATCTCTCTCTCGATCTCCATTTCTAGAATCAGTGAAGATCTCGAGAGCTCCCTCCATCTCGTGCTCTCTCCATCTGAAGCTCTCTCTCCATCTCGAGCTCCCTCCATCTGAAGCTCTCTCTCCATCTCGGGCTCTCTCTCCGTCACGAGCTGTCTCCGATCTCATCTCGAAGCTCTCTTCTCCGAGCTCATCTCATATCCAAGCTCTCTCTTCTCCTTTTCTCGTTGAGGTACGTTTGATGCTAGTGAAAATGAGTTGGGGTTTTGTGTCTGTCTTAGCTTAGCTTCATCTGTTTGTATATGGTAGTGAGTTCTGCTTGAGTATTGAGTCGAGGGAGAGGAGCTTCTCATACAATGTGCTAGACATGTTGATGTCGTTATTGATGAAGCACGACATCT…
Brassica_newGene_1064	CTATTTTCTGACATCTTCATCCAAATCCTTTAATGTCATATTGGTTTTCAATTAACCGCTGGGTTTCAAACTATTTTTTTCAAATTTCAAAACCATATCTCTCTTCATACGATTCTCTCTCCATTTTCATGTCTCAGAAAAATCATTCTTAAACAGAAACCCCTAAAATCTGCCGGCGAGCTCGTGAGAAAATTGAGAATAATAATTCGCAACATCCACCATGCCCTAAAGATAAGTACAATCTTTGTTTTATTGGGTAGCAAATATATATATGGCCATTGATTCCTCACTGCTTTGTGCGACTTTGCCGGCAACTACTCTGACGGCAGCTTAGCTTGCTCCTGGGTTTCAATTTCATCCGACTGATGAAGAACTTGAGCCAATGTCTTAAAGATTTAA…
Brassica_newGene_1065	CATGAACTCCTCATCATCTTCTTCTAAACTTGGATCATCATCATCCTTCGGTTCTGAATAATCAGAATCAGAATCTTCACCTTGCATTATCCTACCAAGGGATTTGTTAAAACCTTTCTTCGGCTGGTGATCACTTTTCTTCCCATTATTCTTAGTTACCAAAATACCATCTTCAATTGCTGGAGGAGTACTGCTGCTAAGCTTCTCAACCTCAGGTAATACCATCGCATTCATAAAAGCATCTAAAGGATCAATTTCCTCTTCGTCTGCAGCTCCATCACCTCCAACTTCAGAGACAGTAACAGCCATCTCGGCCTCTGCTTCTACCATCTTGGCATCTGCACCATTTTCGGGTTTAGTTTCTCCATCAACATCCATCTCAGTTTCTGGGTTTTCCTC…
Brassica_newGene_1066	CTTCTCACAGCACATACAAGGGAAGACGAACGGGAAAAAATGGAAACTAAGATCAGACGCTTCTGATCAAACTTGGAAAGTGATACAAGAAGGCAGGCGACTCACCGAAGGTTGGAAAGATTTCACGACAGCACATGACCTTCGAATCGGTGACATTCTCATCTTCAAACACGAAGGAGACATGGTGTTTCATGTCACTCCGTTTGGTCCGAGCTGTTGTGAGATTCAGTTTACACATCCTCACAGCATCAAGGAAGAAGCCGACGTGGATGATACTCATTCTTTCTCATTCGACTACTGTTTTTTGGCTGAAGTCACTGCTTCAAATATACATGAAGACAAACTGTACCTGCCTGTCGAAGCAACCACTTGTACTGCTTTGAACAAACAATGCAAAGA…
Brassica_newGene_1067	CGAAATTTGAAGAGCTGCATTATCCAAGTAGAGAATTTGCATCCAAGTGGGGCATCTGAATTTGACATTATGGAAAAAGCTAAGAAATTGTTAATACAAGATCCAAAACTAAAAAAAAGTTTCAAGTTTGATCATGTTTGGCTTTTGATGAAAGATATTCCAAAATTTACCAATAATGTCAATATTGGTATTCAAGACACTCCTAATACTGAGATCAATATCGGCGGCTCTCCTACATCACAATCTCCAGGAGTGTCTTCATTTTCAATCAATTTAAGTAGTGATGATGGAAGATCGAATTCATCACAATGTCCGATTGGATCAAAA
Brassica_newGene_1069	GTTTATTCCTTCCCTTTGTTCACTTCGCCTCTCTCTTTAGTCTCTACAAATTCACAGCAAAAATAAAAACTTTGATTTTTGTTTCCATCTTTGCAAAAAAAAAAGAAGCTTTGTAGCTATATGTTTGGGCTCATCCGTTTTTTCTTGCTCTGGGATCTCATTTTCCGGTTTCAGATAAAGACAAAAGCTTAAAGCTTCCTCCGGTTTTGTCTTATGGGTTGAATAACAAAGCCAAGAAGAAAGGATCATCTCCCCACCCGACTCCTCCTCCGCTGATCACTTGCACACCATTTTTTTTGTTTTATTTCTCAAGGGATCTTTGTATGTATATCTGGCTAAACAACCGTTTTAATCATATGTATTGCGATTTGTTAAAGATTTAACTCTATGTTTAGCCGA…
Brassica_newGene_1070	CTATGACATAATTGCTATTACAATTAATGATAAGACTGATCCATTATTACATATATTTCTCCTTTACTGTAAAATATCATTTTTTGGTGGATGCGGTGGTGGCGGCGGTGGAGGATCAGTGGGCGACGCGTGAGGAGGTCGTGGACTTCTGGGAGGGGGAGGTAATAAGTATCCATAGTCCATCAGGTTGTCCACAACCT
Brassica_newGene_1071	AAACGGTGTGCGTGAATGTAAGTTAATATTAACTCATTCAGTGCATCTCTTCTTCTTCAAGACAATGAATCTGCAACTATAAATAGTTGAGTTTGTATCGTATAATTCATCATTTCAGTCTTCACTTTCCGTTGTTACTGCCCTCATTTTTTTGGATTTGAGCTCTCCGGCTTTAACGTATCTATGGACGTGTTTCTGCGAGCAGGTTGGAGTGAAAGCTCATGGGCTAGCGAAGAAGATTGGTTTCTTCCCGGCAGTTAGGGAGGAGACGGTGACTGTTTTAAGACCACCGTAGTGGGATCGAGCTAGGAGAGAGTGGACTCAGGGAGTTTGAGATGGTGGTTGAGGGAGAGATTAGGAGAGAGGCCATGTTTATGGAGGTCGGGAAGAGGAATGGTT…
Brassica_newGene_1073	AAAAAAAAAAAAACTTGTCTCCATTACTTCAATCGAGCTTCTTCATCTTCCATCTTCTTCTATTATGGGTCATCTCTTTCTCTAAGTTTCCCTTTAATCGATTTACTGAAATCGAATCAGCGAAACTAAATCTAGAGAAGCGGAGGAGGAGACGGAGCCACGACGGAGATTCTGCCGGAGTTTCAGTGACGGTAACATCGGCTGCCTTTCTGCAAGCCTGGTAACGTCTCTTCTACTCTGTTTCTTTTGTAGAAGAAGCAGACATTTCTGGTGCTTCTGGTTCCAAGGAGATTTTCTAGGGTTTGTGATTTCTGATCTTTGTTTCCAGAGCAACCTGAGTTTGACGATGAGATTAAGGAAATCGTTGTGAAGTTTAACTTCAGGTAGATCGATAACTGG…
Brassica_newGene_1077	AAAACAAAACGCTCTGCGGCGACTGCGATGACGATTTACTAGGGTATCATGGGTCAGCGACGGTGGAATCCCGGAATCCGGGAAAATCTGCTCAAGACGGTATTCGATTGGATGAGGTATGAGGGGAAGAGTGGGATCTGTAGACGAGATTGGGGAGGACAATCTCGATCGGATCAAGGGTTGGTGGGCGAATCATCACGATATGGAAAAAGGATCGGGCTCTCAGATTTTTTAAAACCAAAATCTTTTCTTATCGAAGAGTCAACTTATTGGAGGATCTGGTGAGATGAAAAACGATGATGGTGCTCGTAAGAGGCTGAAGATTTCGGTCCCTCACTTCAACAATTCAGATCTTATCAAGGGCTATTCCAAAACTTTAATTGGAAGATGCATGAATCC…
Brassica_newGene_1078	CCCGCGGCCACAATCGTCAGTCTCCGAAGATTAACCGACACCAAACCCTAACTACCGCCGCCGCTCGAGACCTTCGTCGTAACAGGAGTCTGAGCCTCAACGTACTTCACTCCATTCACGGCGGTGAGGAGAGGGACTCGAACCAGCGAGAAACAAATCGCAAGAGAACCGCCATCCCTTTTGACAGATCCACCGACACCAAGAATTCTAGCATCTATCGGCGATAAGCTTCCCTCCCTGATGGCTTACAAGCGTTTAACGGCAGTCTCTCCGCCGTCCTCAAAGCCGAGATCGAAACGATGAACCACCAGAGAGAAGAAACTTTCCTCGGGTCTTTCACTCCACAGACCTTCCCATTTCGACAAGAGGGAGATGAAATACTACCAAGACACACCGGAT…
Brassica_newGene_1079	AAAGAAAACTCACAGTTTCGGCTTCTCCCTGTAAGTTTAGCATGTCAAATAGGAATACGAAAGGTGCAATCTTGTGTCTTCTTTCTCAAAATCAAGTGGAGAAACAAACGGAAGTTGTCTGAATCAGAGGAGAGAGAGTTAGCCATGCAACTCTGAAATGTCTCATAAGAGCGAGGAAGATGACGAAGATGACAAAGGAAGTGGCGAATGGAGTGCTGCTCTCTGGGGTTATAGGTTATAAAATTATATGGTTTCTTCTCGAGCTCAATGGTTAATAGCACGGTCGGCTAGGTTTGTGATGCTGTTGGAGTAGCAGGAAGGAACGTTATGAAAACATCTTCAACCTATCATGACTACTGAAATTTGTGATCACATGTATGGAGCAAAGACATCAGAGGT…
Brassica_newGene_1083	AGTTCGTCCTAATTTTCTCTTAACTTTCTCACCACCGTAAAAGTTTGTGACCGAAGATCTCTGCCTCTCCGGCGGCTAGGCTTTCTGCCGCCGCCGGAGAAGGCCCCCTTTGTTGTTCCGCCTTTGCTTCTACGGATCTATTTGGCAAAAAATTTCTCATTTTCAGAACTTCTTCTTTCTTGAGGATTTGGCGGATGAGACATGCTCGTACTTTTTGTGGCTGCCTGTGGTCGAGGGGTGGTGGGTCGCTGTTTATGGTGGGTTCCGGTTGATGGTCTCAATTTCACCTTTCCTTGTGGGTGGTAGCAGATCGTGTGGTGGTATGCAGTCTTCTGATTTTGTTGGGTTCTGGTATGGCCTCTCTTCGGTTCTCGCCTGCGGGTTGGGTTTCGTTGGCGT…
Brassica_newGene_1084	TTCTATTATAGCATTAAATTCACGCTAGGAAAGAATTTCATTAAACCGAAAGCAAAATCAGGTTCGTAGCTAGAATGTCATTTTGGAAGCAAAATTTCACATTGGCACCCAAAAACTGAGTTTTGGTAGAAATGGTTTTTTGTTTTCCAAAACATTTCCGTTTTACAAAGAAGAAGAAAAATCATATCAGAATCTTCTTCTTCTTCTTCATTGTATACTTGAATTGATCTATCCATTCAAAATTCCAATTGAAGAAACACATATGGATTGGCCTTGTTCAAAGTCAAACTCAGAACCCTAATCAGAACTCTTTCTCTTCGTCTTTCCCGAACTCCATCCATGGTGAATTGGCTCCTTCGCCTTCCTCTCTCCCTTCGTTTTATCAGTTTCAATTGCACA…
Brassica_newGene_1085	GAAAAAACCGATCACGAGTTCTTCCTCTCTTTCGGTGTTCTGTCGCTCTTTCTCTCTCTGGTTCCCGAAATTCGCATGCATCAGAGTCGAATCGAAGAGGTATTTGGTGAATCGAAAGGCGAATTGAAGAGGTGTCTCTTGGATGGAGGGACCGAAGCTTTAAACTCTCTTTGTAAAGTAGACATTACAGATGGCATGTTGAATGTCTCTGGGTATATATCTGGTCTTTCAAAGGTGGTGATTTGATCAAGTGGGACAAGGCAAGGATCGGGTTCTACGTTGGAATCGATATATCTGAAGGGTCGCCTATCAATATGCATGGGTTTCGAAGTTCTCACCTATATATAGTTCATCACACAAAGAGCCCTTCCTCTGCCGCTTCTGCTGCTCAAGCCATCC…
Brassica_newGene_1086	AAAATGTGTTCTTCCACTATCTCCTACCTTTCCTTTCGTATTCTCTATCTTTTTTTTTTCTTTTGAACAAAGGCTTAACTCTTCTCTTTTCTTATCTCATGTTGACATGTTCTTCTTCATCCTTAAACAAAATTACCCCGTAAACAAATCTGTCACAACCACCACCATCACCATCATCTCTGTCTCCTCGTTCTCTACCTCCGCCAATGAAGCTGTCTCAGCCACCATCACCATAACCTCCGCCGCTGCCACCATCATCTTAATCTCCACCCCCTCATGCAGATTCATGAAGAAGATGGAGTTTTCTCCACCATCGATTCAAGATCTGATGCGAGGAATGAGAGATTGGCCGGAAGCGGAGACATGATGAAGCCGGAATCATAGATAGCGTTGACAAGG…
Brassica_newGene_1089	TTTTCAAGCTACAGCCTCAAGCAGGCTTAAGCAAAGCAAACATGAGATAATTGAAAATTCACTGTCACCTGATAATACTAAATCGGGACAATACTACACAAACTAGCAAAAGGCACAGCATTAATACACACAAATCACAATAGAGAGACGAGGATAAAGAGCAACGACTATTATATTCCACAAAAGAAGTTCGATATAACAAAGGAGAAACAAGGACGCAGAGCGCGTTCATCAATTATTGATCACGGGGCTTTACAAAGACCCCAAAACACAAACCATAAGAAGTTTTTTAAAAGAAAAGCAGACACTGACAAGAGTTTCAGAAGCCACCACGGAGACGGAGGACCAAGTGCAGGGTGGACTCCTTCTGGATGTTGTAGTCGGCTAAGGTGCGACCAT…
Brassica_newGene_1091	CTCGCGTGGAACAAGCAGGACTTGAGGTGTATGGCGACGATTCTGATGGATTCGAATAAGGTTGTGATTCTCGATATTCGATCGCCGACGATGCCTGTCGCGGAGCTGGAGCGGCACCAGGGGAGTGTGAATGCGATTGCTTGGGCCCCGCAGAGCTGTAAGCATATCTGCTCGGGTGGGGATGACGCGCAGGCTCTTATCTGGGAGTTGCCGACGATGGCTGGACCGAATGGGATTGATCCTATGTCGGTTTACTCGGCCGGTTCGGAGATTAACCAGCTGCAGTGGTCTTCTTCGTTGCCTGATTGGATTGGCATTGCGTTTGCTAACAAAATGCAGCTCCTTAGAGTTTGAGTTGGTGTCAGATGCAGATGGGGAAGTGATCAAAATGGGAGATAG…
Brassica_newGene_1092	TCCAATTTACTTTCCGTACCAAACCCTCCTTTTACCAATTTCCAAACCCTAGTTTCTAATTCAAAATTCACAGCATCTCTCAAACCACCCCACCCCTCTTACGGTGATTCCTAAGAACCCTAGATTCTAGCAAATCGTTCTTTACACTTTCTCCTTGCAGTTTCTCCTCTAAAACACCGACTAGTCTGAATCATCAACAAGAAACAAACCCTTCTCTTTCTGAATTCTAATTACCAAATTGATAAAAACTAATCAAAGCTTCTTCGATTCTCCTCTCCTCTGTTACTCACAGAGTTGCTTTGCTTTAGAGAGTTGATGAGTTCGGGATTCAAAGTGGGTGAGCTCGGGATCCACCGTGGATGAGCTCGAGATAGCTGCGGTGTTGTTTTAGAGAGTGGA…
Brassica_newGene_1096	TGGAGATCCGATTTTGGGAGAAGAAGAATCGTCGAAGTCTCCGCTCTCCTCGATGATCGTCAGTGCTCGGCTCGTCGACGAAGTCACTCGGTGGAACCCATTTACAAAAGTGAATGGATGAGCGAGACGAGGCCAGTGCCGAGGAGAGAGAGCCCGTGGGGTTTACCGGAAGGTCACCGTGAGCCCCAAGCTCACTGCTGCAATGATCGTGTCGAGGACGTCGTCCAGTTTCAATGCATTAGAGGAATTGAATTTGCTTGCCCTTGAACATGATTCTTGCAAGAAGACAATAACAAGGGAAGAGATAAATAAGTACAATGCCGAAGAGCTCATGATAGTGCAATGTACTGAGGACCAGCCAAGCCGTAGACATGTGTACTTTGCAGAAGACAGGTTAGT…
Brassica_newGene_1097	TGTCAAGCAGGTGGACAGTTCGTAACCAACAAAGACGGTTTATTAGTTTACACCAACGGAGACGCTTACGCCATAGACATCGATCATGAAACGTCATTGACCGACTTCAGGTCCGAATTAGCTGAGAATTTCGGGTTTAGTTGGGAGACGATGACCCTCAAGTACTTCCTCCCTGGAAACAGGAAGACCCTTATCACCATCTCCAAGGATAAGGACTTTAAACGCATGGTCAGCTTCTCCGTAGACGCACCTAATGTCGAAGTCTTTGTCTTACCTGAGGAATCTAAAGCGATGATTGTCTCCAACATGCCAGCTAGTAGGTCAAGTAGGACAACTGCATCTGAAGCAGTGGTACCTGTAGTTTCTGCAGGAGATATTGTTATGGGAGACGACAATGAT…
Brassica_newGene_1099	AGAAGGCCACTGAAAAGGTTGATGAGCAAGAGCCTAAAGATTCTGGAGCTGAGAAAGAGAGAGGAAACGTGGTGATGCCTGATGCTCAGGTGAGGCATCTTAAAGATCAGCTGATTAGGGCAAAGGTTTATCTTTCACTTCCAGCTGCCAAGGCTAATCCCCATTTTGTGAGAGAGCTTCGGCTCCGTGTTAAAGAAGTTCAACGGGTTGTCTTAGATGCCTCCAAGGATTCCGATCTCCCAAAGAATGCTGTAGAAAAGTTGAAAGCGATGGAGCAAACATTGGCCAAAGGCAAGCAGATCCAAGATGACTGTTCCACGGTAGTGAAGAAGCTACGTGCAATGCTCCACTCGGCAGAGGAGCAACTACGAGTCCATAAGAAGCAAACCATGTTCTTGA…
Brassica_newGene_1100	GATGCTCCTCTAATCTCTCTTGATCTTGATGCGACCGCGAAGACGACGACAATGGTGACGTTCCGAAACCTCGTTCTCTTCTTATTGCTCCTCACCGTCGCTGCTCCTATCCTTCTCTACACCGATCCCTCCGCCTCCTTCACGACCACCCCATCATCTTGTCAGTTTCCCCCTCTCTTTCTCATCTCCGATTTTGAATCGATTTGGTCGCATTCTAACTCCTATGTGTTTGATTCTGTAGCTAAACGCGATTTTCTCGATGAAGTAACTGCTTTGAGTTTCAATTCCGATGGAAACCATTTGAATCTGCTTCCAAGGGAATCTCCGGCGGTGGTGAGAAGAGACGTCGTGGGTGTAGTCTATTCCACGCAAGACTCTGATTCTTCGCGGAGGCAAGAA…
Brassica_newGene_1102	AGCTTGCATTCAAGTAGCCCTACTCTGTGGTCTTCAATTCTACGACGGCGAATCTGAGAGGATTTGTTGACTACGACGTCGACTTCGGAGGCGGAGGATTGTCTGGATATGGAAGGAAGGTGGGGAAAAAGATCCAATTTTTATTCTTCCTTTACTCAACACCAATTTTCTTGGTGTTAGAAGAAGACGTCTACCCTGCTTTGCTGTTTAGAATCATTCTGGATCTGTAACTCTCCATCGTCTCCTCTCAGATTTCAAAGGATTTAAGATCACATGAGAGCCTGAGTTGTGATTGCACCAAGTTTGCAGCTTTAGATGATCGTTGTCTCCGTTCTTTAATCCTGGGAGATTGTGTCGTCCGAGCTTTCATCAATATTTTTGGAAGCTTTGCTATTTATT…
Brassica_newGene_1103	AAAGAGAGAGAGAGACGAGTGTCGTCTTCACCAAAATCGACACAAAAATTTAGGGTTCATGTCCTTTTTTGATCTCTAACACCAGAAATATTCTGCTTCGTTCTCTAATACCAACAATGGAGTCTTGAGGTGTTCAATCGATGTGAAGAATCGCTGTGTGAATCTTCAGTCGTGACGTTTTACCTTTTGTATAAATCAATCGAGACGTTATGAGGTATTGTATTGATTCATCGACTTTATCATACTTCTTAACTCTATCAACCCACGTCGAGCACGATCTAACATTGAATGGAGCTTATCCCTTTTGCAAGGCGGTGTCTCTACACCTATAAAAAATAAGTCCTCTTACCTTGAACATTATCCTCTCAAAGTTGTGGATGTCATAAAAAATATTTCCAT…
Brassica_newGene_1106	AAAGACCAACAAGAGTTAAAGACTCTGTCGGAGAAAGAAGACTCTGTAGGAGAAAGACATAATGGCGACAAGATTCAAACAAACATGCCTGATCAAGTCGGAGGTGGCGGATGATGTGAAGAATAGTCGTGCGCTCGGTGACATCGGAGAGAGGAAGCCAAAATCCAACCGACTCCAACGGAGGCCGCGCTTATGGTTTAAAGATGCTGCATATGGGAAGAATCGCCGGAGCTGACCAGAACCGAGAGAGAGAGAGGGAGGAAGCCACACTCCCACCGACTCCAACGGGAACACGAGGTCATCGAGATCCATTCACAATCACCAACCTCCTCCTTTAGATTATATTCCAGACTCACAATTTTACAAGGTGGAAGCTCCTTTAAGTCTTGTGGTTAGTAT…
Brassica_newGene_1107	CAAGGAGGAAGAAGATAGCTCCACACTTAATTGACAGATATACCCTTTTAGCAGTTTCTAAACAGATACAAGAAGGAAGGTTAATATCGTCTGTCTACAACGTGGGCCGAATAATGAATGAGGCCCATCTTCAGATCCCGACGTGTGCGCTTCTTCTTCGCTGGGTTTTGTAATATATCATCGTCACCAATCTCATTCAACTTCATCGTAATTCAATCTGAGAGAAGAGGAGGAGAAGATCAGATTCGTCGTCGGCGTCATCTTAAGATCGAGAATCATTGGAAATGTCTACATTCAGTGGCGATGAGGCCGCTCCTTTCTTCGGCTTCCTTGGCGCTGCCGCAGCCCTCGTCTTCTCCTGCATGGGAGCTGCATACGGGACAGCCAAGAGTGGTGTCG…
Brassica_newGene_1193	CTCTCTTCAATTAAGCAAAAGCGATCAGGTTAACCACCGCTGCATCATGATCGAAGCCGACGAGGGATTAGCATTGCGATAGGATAGTATCATGTCCTTCACTTGCCTGTCAATTTGCCTGATTAGAGATGGAGCAGAACTGAATGTATTCCGATGGAGCCTAGAGTTACGTTCCGACCAAGACCAGTAGAGACATGATTGCCAACAGAGGAGGGAGAGGATTCCAAGGGCAGACCGGCGATTCTGACGTTGTAGTTGATCAAGCACTTTGTTCCAATTTCTCTCAGATTGCAGGCACACCGACGAGCAAGGGAACTCAAGATTTCCCAAGTATAGAAACAGTCGAAGAAGAGGTGATCTCGGCTCTTAGCTTGCACGTTACAGAGCAGACAGAGTGGT…
Brassica_newGene_1194	AAACAAACACTATCCCTATAAATAGGTGAGGGTTGAGCCTCAAATCCAGCATCTCATACACGCTATCTGAGTTTCTCTTCCGACGAATCCTAAATCACTCCTTCGAAACTTGCTGCTTCATATGCAATTTCCGGACAGCCTACTGCTCACCACGCTACCATTGATGATCTCGCCTTCTCTCAGGTTATTGCTGGCCTTCATCAACTAGCAACGCCTTGTGAGTGAATTCATCGTTAGAGATCTCCCGTAATCTTCATACCCTTTAACACAACAGCAGCAGATGAGGTAGCAGAGGAGATCTGGCGGCTGAACAATGTCCCGGTGCTCGCGATCCCACCGGAATTGCAGACCTGAGAGTTGTTGGAGATGGAGAAGATAAGTGTCACTAACCTCTTGCTT…
Brassica_newGene_1195	AAGCAAGTCTTATTGGAGTCTCAACCACAACTGTTTTCTACCTCTTATGTGGTTGCATTGGATATGCTGCATTCGGAAACTTATCCCCTGGTGACTTCCTTACCGACTTTGGGTTTTACGAACCTTTCTGGCTCGTCATTTTCGCCAATGTTTGCATTGCTGTCCATTTAGTAGGTGCCTATCAGGTATATGTTCAGCCTTTTTTCCAGTTTGTTGAGAGCAAATGTAACAAAAAGTGGCCTGAAAGCAATTTCATCAACAAAGAATACTCGTTGAAGATACCATTGCTCGGAAAATTTCGTGTCAACTTCTTCAGGCTGGTGTGGAGGACAAACTATGTGATTTTGACAACATTTATTGCAATGATATTCCCCTTCTTCAACTCCATCTTGGGTTTGC…
Brassica_newGene_1197	GGTTACGGTGTAATAATGTCCATCAGATCTAAATCATTAAATTGAGATATTGTATCGTTCTACATCCCTTTATTTCTCCATCTATCCCTAATCAAAAACCTCTGTAGAAGAATATAAAACTATGGCCCTGAAATCTGTTCAACCCTCCGCTAAGTTTCCTCGAGGATCCAGAAGCCACTGAGGAAGATTCGGTGGATGATGAAGTTGCAGAGATTAGAGTTGATTATCGTAGGAGCCGCTGAAAATGTGATTGAGTATGCTCCAGAGCAGCCCGAGTTTGAAGATGGTTTTAACGTTGAGTTCAAGCAAATCTTTGAGAAGTTTAACTTCAGGGAACCTGTCTGATTCTCTCTGTCTAAGAGACAGTTTTAGTATCATGGTTGAAGTTTATAAGTTAAA…
Brassica_newGene_1198	AAAAAAAAAAAGAAGAGGTGATGGTGAGTTCGTCGCCGAAGGAAATGAATCCGACACTGTACAAGCTGATAGAAATCGTCTTCGGAGCTGTTCTCGTCGGTATTTGTTTCCTTTGCTGAGAATCTTCAAGTTGTTTCTCTAATGCTTTCAAGATGTGTTCCTTGGGTGGTATTGCAGTTTGGTGTCAGGATCAGGTGCTGGGTTGGCATTGTCTTTTCTGAGACAAGGCTTTAAACTACGACCTGCACATGCACTCTCCAGCGTTGCTTCTTTCGCTGTTATTCAAGCAACAATGTATAAGGTGAAGGAAACAATCAAATCGCGCAATGCCCAAGACGCCCTTTACACAGAGGCAAGAGCTATGCTATCGAAGCTACGCCTCGAGGATTACGAGAAGAA…
Brassica_newGene_1205	CTTTATCTCACCACCTCTGAAATCACGGCGGCTTAACGGTTTCGGCTTGCATTCAATCAATTAATGTGGTAATGCCATGGAAGCACTACATCACATTCAACACACCCTCCTTTCTCCATGGTTACGAATCTGCAGATATAAATAAGGGTGTACGATTCAGTGAAATTCATCACTTTCTCCCTCCCAAGCACTAGGAAACGGATTAGAGGCAAAAGAAGATCTTGATTATGTTTGTTTAACCCTCGCCCTTGCTCTTTTGAGCCGCTTTCTTCCTGGACCAGTGACTGTTGTGGTTTTTGTTTCTGATCAATGAGAACTGCAATTTCATGGATACCAAAAGGGGCTTCAAAGGCCATGCCTGATGATGCTGAGCCTCCTTCTAAGGAGAAGATCAATGAG…
Brassica_newGene_1206	TAGAGTCAAGCCATCTCCCACACCTGATAGCTGGAAGCTCAAAGAAATTTTCGCCACCGGAATTGTGCTGGGAGGTTACCAAGCCGTTATGAGTGTTGTTTTCTTCTGGGCGATTCACAAGACCGACTTTTTCTCCGACAAGTTTGGTGTGAGGTCAATCAGGGACAACAACGATGAGCTAATGGGTGCTGTGTACCTTCAAGTTAGTATCATCAGTCAAGCGCTCATTTTCGTCACGAGGTCAAGGAGCTGGTCGTTCGTTGAACGACCTGGGGCGCTTCTGATGATTGCTTTCGTCATTGCACAACTTGTTGCGACGTTGATTGCAGTGTACGCTGACTGGACGTTTGCGAAGGTGAAGGGTATCGGTTGGGGATGGGCTGGTGTGATTTGGGTTTA…
Brassica_newGene_1208	CGGTTTGCAAACACAAAAAAAAAACAGATTATCTCTAATGGCGATTATAGAGAGTTATCGAGTCATGGACGATCTCCAGGATCTGAGGCAGTCAAAGAAAGATCATGGTGAACTCCTTCGATTTGGCATTAATCTCACAAAAACTCCAAAGTCGGTTCGTCTTTGCTTAAGAGATGAAGATGAAGATCTCCCCCGACAAAAGCACCTAATCAAATCCTGTTGTGATGACTTCGAAGAATCGAATGCATACTTCTTGAAAGTTTATGCCAGACAAATTAATATGGACCCCAATACTCCGAAGGTGTGTACCACTTTGGCTTGGATCAACCACGTCTTTTGCCATGGCCTAATCTGATCAAGGATCCAGTATGTGACATCGATATGTTTCAATGTTGAAAA…
Brassica_newGene_1210	AGTGCGTGCTGTGAGGTGCCAGAAGATTCCACAACAGACAGACCTTAATCGGCCTCCTCTATTTACAGATTTCCTGAGAAATTTTTGTCCAGCCGCCGTAAAATTGGCCTAATGGAGACTGAAATGATGGAGAATTGATGCAGTACGTGTGCTTCATGGGAGACTCGCCACAAATAGTAAGGGGATGGAGCACAGAAACCAGGAGACGATGACACGCTACATTGAGATGCTTCTGTGAACAAGTTTTCCAGCAGAGTATGGATGACGACATGAAGCAAGCTATGAACAAAAAAAAAGTGATATTCATGGACAGTACTCGGAGTGTTTGAATACAGAGGCTTCCCTCCTACAGCTAACTGCTTATTCTTAGGAGATTACGTGGACAGAAGGTAGCATAGT…
Brassica_newGene_1211	CGATTGGGGGTGGTGTTTTCAGGAGGAAGAGGAGGAGCTGCGAAAATTCTTTTCCGAGAAATGGAGACTGATAGAGTTGGACAGGAAACTGAGACCGAAGAGCAGAGTCTAGATAATGCTACCGATGATAAGAATCCTAAAGAGACAGTAGGAGAGGACGATCCTGAAAGTGAACATAAGGATTCTCCTCCTCCCATGGTCACTGAAGAAGGTACCAACGATGATGATCCACCAAAGATTGATGATGAGAAGAATTCTCAATTAGAAACAACCACGCATCTAACTCCTTCTCCTGAAGCAGATACTTGTACCCTTGAGAAGGCCGATGATGATCTATCAAAGCCTACTGTGGAAGACTCTTTAGAGCAGAGCATTGCGTCCAACAAAGTCAGTTCGGAT…
Brassica_newGene_1212	TGTGGCTTCACGGATTCTGTTCCTGTGTTTGGATCACGTCCTTTAGCCTTCTTTCGATCACTCGAAACAAAACTACTTCCAGATCAATCGCATTAAACATGTTTTTAATTCCTTTGGCCACGATCTACACTTTAATGTGTGTTGATCTTCGGTGTTTCTACTGGTATAAAAAGATATGCTTTCTTCCTCTCAAAACCATTCTCTCTCTTTTTCATCTCTCTTTGCGATTTCTCTGAGATTCCAAGTTCCCGTTGTTATTGTTCAGAATTGCTACTGTTTATGTATCTGACCGGAGCTAGATACGGCGGTGTTGGGCTATTCCAGAAAGCAACAGGACTTGAATCGCTTCATCTCAACGGCTGCAGTTTCAGCAACCGTAAAAACAACAAAGAAAGCTTA…
Brassica_newGene_1213	CCAAGAGAGAGAGATGGCAGATGAAGGTAAGGAGGAGCAGGGAATGGATCAGGTGGAGGAGGATTTCTCTATATGGAAGAAGAACACGCCATTCCTCTACGATCTTATGATCTCCAACCCTCTGGAATGGCCCTCTCTCACCGTCCATTGGGTCCCATCAGCGCCGACTCCTTACGCTGCAGACCCATACTTCAACGTTCACAAGCTCATACTCGGAACCCACACTTCCGGTGGTGCCCAAGACTTCCTCATGATCGCCGACGCCGTTATCCCAACTCCCGACGCCGAACCTGGCTTAGGCGGCACAAATCAAGATCCCATAGTCCCTAAGGTGGAGATTAGGCAGAAGATACGTGTTGATGGAGAAGTGAACAGAGCGCGGTGTATGCCGCAAAGGCC…
Brassica_newGene_1214	CTTATGGTTTGTTCTTGAGAGAGGAAATGGCTAAAACCGATAAAAATTTCTAATTTGTGTGAGGAGAGTGTAGGAGGCTTTTCCGTGTGTTGATCCTTCACCTAGGATCTGTTTTGCTGTGCTAGGAGAGGCCTTTTGCTTTTGGAGGTGTTGTGCAGCTTGTGAAGACCTAGGTGGGTTTCCTGCGTGTGTGTGTGCAGGTTGGAGAGCTTGAAATGTTAGGGTTCTTGAGCTTGAACCCCTTTGCGGTTTGTGTGTGTGTGTTTGGGAGTTGGTAGACCCCATACTTGAGTATTTAATTATATTGCATATTATAGTTATGATTATGCATATCATGTCTTGTTGTTGTAAACATGGTCATCTAGGGGTGATGCCATGATTGATATGAATTGTGTTGTT…
Brassica_newGene_1216	CCTAATTCTCCTTCTTCCCTTTCCTCGCCTTCGATTCCATCGATCATGAAGCCGTAGCACAAACATGAATCTTTGTTTACTTGGAGAGTTCTGTGATGTTCCTTATCGGGTTGGCTCCGTGGCAAACCAGAGCGCCATCAAGTTCGAAGAAGTCACCGGATTTGAGTCTCGGTAACTAGAAATGCGGCGGCTGTTCCTCTCCACCCAAAGTGCATACAGCTTCGCTTGGAAACATAAGTAGGCAAGACGTCGCACCAGTTTCCTCCCCTTAGTACTTGCATATTATTGAGCGTTGTTGTCCAATCTCTTCTAGGAGAAACAGAGCATCTAGTTGCAATTGCAGTCCAGATACAAGAGATCAATGCAATTACTCAGAGGAAGTCGTAGGCAAACATCATC…
Brassica_newGene_1217	GTTCAAAGATGAACCTGACATAAACTTCAATTATTGGAAGGATGATAAGGGGTTCTGGAGCAATGTGCTGAGGAAAAATAGAAAGGTCAACTTATCGATGATAAAGACGAAGCTTCTTAACGAATGCAACAAGTGGACGTATGTGGACAGGGTTAGGCTAGTGTATCTGTGCGTCATTCATGGATTCCTCATAGCTAAGGATTCAAGAGTGTTTATCCCACATGAATACATCCGTTTGGTGATGGATTTTGAGAAGATGAGGATGTATCCATGGGGTCTTCACGCATATGACGAGCTGCTTGCATCAATACTCAAAGCAAGGAAAGATTTACATCTGAAGAACAGTTACGTGTTGGATGGATTCTCCTATGCGTTTCAGATATGGGTTATGGAGGCAAT…
Brassica_newGene_1220	CTGCGAGGCGATTGCGTTCGACGATAAAAGGTATGAGCTCTTGCGTTTAGAATCATCTTCTCATCTATTCTAAACTAAACATCAAAGAAAAAAAGTGTGATTGTGGCGAACGCTTTGGTTTCCTCTCCGATCTATAAACTGGCCGCTCTTCCTCCACTGTTCAAGTCGCCTGCTTCGATCTACAGAAGTCAGTCGATGTTCTTCAACCATGGCGGTGAGTTTTCTAAGATTCTGGGAAGCCAGAAACGTCGAGAGATGATGGCGTCGATATGCTCTTACTGGATTCAAAGGCGACCCTCATGCTGGCCACTGTGAATGTTAACCGGCTTGCAACTTACAGGACTTATCTCAAGGAGGGTTCAATGTATTCCATCACCGGTTTTGATGTTCAATGTTCCG…
Brassica_newGene_1223	TAAAGAAAAAAAAAAACTTAACAATCAAGACCTTTCGTTGTCGATCTTCCTCTGCTCACATCCAGTAGACTCCAACACTGAAAACTTAACTGAGTTGTAACGCTTTCGTCGTCATTGAAACCTTCTCATAAAGTTTGGCCATTACTCTCTCATTCAAGCTTTCTCCCACGATGTTGATTTTAATACCCCTTTCTTTCATAACGTCCATCGCCAACCCCTAATTTCGATGAAGGGATGAAGAAAACTCGAACTCTCCTTACTTCACCAGATTCAACCCTTCTTCTTCCTTACACACACAGAAAGTAAGAATGGTTTCATCTCATATTTTTCTTTTTAATTTGAATCCCGGTTGTTGCTCTCTAACAGTGGTGATGTGTCTTCTGCATTTCTGGGAAGCAC…
Brassica_newGene_1224	GATATGTGATTGTTTTACATAGTTATATGTAAAGAACTTTACTCCTAATGATAAAAAGAACTCAATGAAGCTCTGCAACAAGAGATTCAAGATGCTTTTCTCAAGGATGAAAGCTGAAGAATTCCAATTTCCACCTACACCACAAGATGAAATGAGTGCGGGTATGAGCTACTTCCATGAAACAAGCTGGAAGGAAGTTCTGAAATTCTTGAGACGTGATTACACGGCTCTGAAGAACATTTGAATCAACGAGATTTTTCTTCTTGCATGGGTGGAGACCATGATGGTTCACTCTTATTTCTTTCTTTTCTTAGATCATGAAAAGACAGAATTGTTTTAACTGTTCACATTTTTGAATCCATGAAACCCCCAGGTAAATGAAGTTACAAAAAATATATG…
Brassica_newGene_1225	TTGATCTCAGAAACCCTGGCCGTTCCGATTCCTTTCCCCATGCGAGCCAGCTGAGCAACGACAGTTTACTACATTAAAACCAAAATTTCCACTACTTGAACTTCAATGCTTCTTTACTTTTTCTTTGGCGTATACATATATGAAGGGTTTGTGAGTCTTCACATCCATCTATTGGTCTGCCTTTACCCGCATAACTCTAAATCTCTCCCAAAATCCGGTAATGTCTAAGCAACAACTCCATTTCTTTGAGCTCAGGGCAGGCCGGAGTAGGAATGTCAAGAAAGGTGGAGATTTGATGGGTATGGATCTGGTCCTGCTTGATGGAAAGGTCAATCAGTGTGCACCAACTCAATACCTTCAGACATATTCTCAAAGAAGGAGGTTTTTATGAGCTAAGTC…
Brassica_newGene_1226	TTAAAATCAGTTTTCTCTGCCGGAAGGACGGACGGAGAAACAATATTAGACCCTCCGGTCAAAAATAGTCTCCAACTTCAGGTACTTCTCTTTTGTTTAATTGTGGTATGGAATCAAACGGTGGAATGTGGAGCCCACAGTTGCATGTTTATTATTGTTTGTTAATCCCTCACCTTCCTTCTGGGGCCTGTTTCATTTTCATGACAACCATGACGTTCGTTTCATTTTCATCCTCTTTAAACACACACACACACACACACACAAATTCCGATATTAAACAAGTCCATTGTTCTACAATTTATTTATTTATTTCTCTAGTTTCTGATATTTAGGTCTGCGTTCTAATGTTTACTTTGGAACCCTAATGAGTCGTGATGCACAAGTAAGCTGCAAAAAAGG…
Brassica_newGene_1229	CGATGATGAGTGGTAATAACGTCTACACTCCGCCCGACCAATCTCTCTCCCCCAACTCTAATCTTTGCATCACGATCGAAGAGAGCAGCGAGCAGCTGGTCGTAGTAGAACAAGACGGAGACGACGACCTTCCAATCGTCGGAGACAATCCTCCTCCCGACGATCTCCACGATTGCGATGGATTGCTTGATGACTTCCCACCTCAAAGCAACGAATCCGAAAAGTGTTCGACGGCGTCTCCTCCACCCGCTACGGGAATGGAATTCGACTCCTACGACGACGCCTACAGTTACTACAACTCCTACGCGAGGGACCTCGGTTTCGCCATCAGGGTCAAATCCTCGTGGACAAAGCGTAACAGCAAGGAGAAACGCGGCGCCGTCTTGTGCTGCAACTGCG…
Brassica_newGene_1231	AGAAAACGCAATTGGTTACGAATATTTTTAAAAAAGAAAAAAAAAAACAAATATGGCCTTTGGGTTTTTGCCACAAAACACTTGAGGATTTGTTGCCCCCTTCCTTCCCAATTTTGCAGCCATTTTTTACTCTTCCACCTTAACAGGGACTTGCAATTTCTAAAGGTTTCATCTTTTCTTCGAAAACACTCGCGTATATGAGCGGGGGCGATCTCCCTATCTCCGTCACAGACATCAGGATGGAGAATGAGCCTGATGACTTAGCTGTAGCGGAGATTGACGTGAGCGATGAAGAGATTGATGCGGAAGACCTTGAGAGACGGATGTGGAAGGATCGCGTCAGGCTCAAAAGAATCAAAGAACGAACTAAAATTGATTCTTCTCAAGCGAAGGAGACGC…
Brassica_newGene_1232	CCACCACACAACATCATATCCACACCAGATGTGGAAAAGATGATGAGTGTGAGGAACCCCGAACTCACTTTGTATGTGACATCAGATCCACAAGGAGTTGCTATGCATCAATCCATTTGCAGATCTGATTTTCCTATTAATTTTGTGGACGATGTTGGTACTGATGAAGTTGAGCGACCTCCTAATGAAGATGACAATATAGACATTATTGAGGAAACCGATATTCTGGGAGATATATCGAATAAAGCGAATGATTTGTACATGGGAATGATCTTTAAAGACCGCGTGGCTTTTAAGCAACATATGGCCTTGCATGCAATCAACAATAAGTTCCGGTTTCGAACTAGCAAGTCTGCACCTGGTGGGATGGTTCTCAATTGCATTAGTACGACATGCAGG…
Brassica_newGene_1233	TAATTTTTGGTTGCACTCTGACATTAACTCCAACTCCAGTCTCGCCATCAGTGGCTCAAAAGACGGTTCTGTCCACATTGAGAATATAGTCACTGGAAAGGTTTGTTTTATTGGTTTATGATCTGTATCATCTAAATTGCCAAATGTTGTGCTTTTAACCTTTTGCATAACCATACCAAACAGTTGTGAGCTCTCTGACTTCTCATACAGAGTCAGTTGAATGCGTGAAGTTTTCACCAAGCTCCGCAACTATCCTTATGGCTGCAACCCGTGGAATGGACAAGAAGCTTGTAATCTGGGATCTTCAACATTCAACTCCTAGGTTCATCTGCGACCACGCGGTATAACCCTCTTGTAGTTACCCTTACGAGATAGAATACAAAGAAGGTTTTTGTTTCT…
Brassica_newGene_1234	ATTTGCTCCATCCTCTTTCTGAGAAAAAAACGTTTGTATTCTAAAAACAATGGAGATGAAAAGAATGGTTTTATTTATGGTGATGATGTTGACGATCGGAAACCTTATGGTTGAGTCGAAAGTTACAAACAGAAGTTTTCAGCTATGTTTCAAGATGTGTTTTAACATATGTATCATTGGCCCACCAACAGACAAATTTGGATGTTTCGGTAAATGTACTAGGGAATGTACTGGGAAAAAAATCGAAATCGATTGTGCTTTTTCTCAATATCTGAAAAAAGAGATCGATGTGAAGAAGGCAAAAGACTATGTGGATTTATTTTCGGATATGTGTGATAAAAGATTCTGAAGGCAAATAATAATTACTCATATTTGAAGTTTTGATAATATAACAAAGAT…
Brassica_newGene_1235	CAAAAACCATTTCCCCATTTTTTTTTTTGGTGAAGACGATGAATCTGCTCTTCGATTCTTGACTCTAACTCACTCAATCTCTTCCCCCTTGTTCCACCCACCCGATCCCTATCGAATCCGAGCTCAAAATGCTCTCTCAAATGGAGTTCGAGACCCACGAAGACGCCTACACCTACTACAAAGACTACGCCAAATCCGCCGGCTTCGGAACCGCCAAGCTAAGCAGCCGGAGATCGCGAGCCTCCAAGGAGTTCATCGACGCCAAATTCTCCTGCATCCGGTACGGAACCAAGCAGCAATCCGACGACGCGATCAACCCTAGAGCCTCCCCCAAGATCGGCTGCAAGGCGAGCATGCACGTGAAACGCCGCCCCGACGGCAAATGGTACGTCTACAGCT…
Brassica_newGene_1237	ATTTGATTCAATATCATCACCTCCACTTCAATTCTAAATACAATTTCCCAGTTTCAGAATTCAGATCAACCTGGGAGTACTCAAACGACAAATAATAACCACCGGTGACCAAATATGCCGCTTTAATATAACAAGCAACGATTTCCAGCTTTACTTCTCTGGAAAATTCGAGCACCGCAACACCGACGAAAATCCCACATCGTCTTGGAAAGCTTGGAGTCTCGGCCTTTCTGCATCCTCTGTTTCTTAACTTCGGTAATGTATAGATTCCCTCTGCAACCTTCATTTGGTCAAGACATGTGTTGTTTGCAGGGATCTCTACGATCATGGCTCTATCAGTATCCATCAAGACCCAAATTGTTCATATTCATCGTACATCATGTTGTTTCCCGTAAAGAT…
Brassica_newGene_1239	ATCCACGTCAGCTGAAAAATTCAGCCAATAAGAATCAATGTTTTTTCCACATCACCTATGTCTTCTCTGTGTGGGCCTCTACGTTTCATTCTCCGTATGGGCCTCTACGTCAGCATCTTTTTATTATTTGTAGGTCTCACAAAAATTCAATTTAGAATCTCTTAAACTAATAACGAGTTAACCTAATCCAATTCATTGCTCTGTCTTCCACTTCCTCTGTTGGCTTGCCGCCTGCGCCCTTTCACTTCTCATATCATTCCCCTCTCCATTATTAATTTTTATATAACTTCAACAATTCAAGCGTTTCGTAACCGATAGAGGGAGACCACTATAAATAGCAGAGGCCCCAGCACCAAGACCAACATCTGATCTCCCTGCAAGTTACTATCCAACAGTGTC…
Brassica_newGene_1240	ACATCACATACTGTTTACAAATAAAATAAACAAAGAGAGAAATACATTATAAGATCATCTAAAGCCAAACAAAAATGATTTCAAAGACAACTTTCATATACCTATTCATGTTCTCCCTTTATGCTTTGCATCAATTTACACAATTGGATGCTGGAGAAATAGAGAGTTCGAGCAAGATAATTCTTCCTCCAAAATGTGTCCCTTACATTTGTTATGGAGTGAATTGTTGGTGCTGTAAGAGGGATCCAGTGGGCGATGGTCAATGTTTCAAAACCCTAGAAGAATGCAAGTCCAATCGCAAATGTCCTTGGCTGTAACTGGTTGTTATTAAATGGAATGTACGGGATGAAAGGAATTAAAAAATTTGGAATACTAAAAATGGAATGACAGACAAAATAG…
Brassica_newGene_1241	CTTTCTTTTGACCTGCTTATGGGTAGTATTAAAGAGAGAGATGAGATTGGTCTGTCTCAAAATACGATTGCGGTTAAAGGATTTGTACTCGGTCTACAGCTAGTGTTGGTTGAAGCTGTACCTGCCTTGACAGAGGTGGTGGATGATACGGGTTCTTCATCTGAATCAGATGTCGAAGATCTCGATGGAGTTGGCCGTGATATTTTCCGGAAGAAACACACTTTGAACCCTGCTCACGCGCGAAGTGTAGACAAGAGAACTGATGTTATTGTTCATAGCATCCTTGATGACGATCCTTTACAACCTCTTGATGCTGGAAACTTAGCTTATTCAGACGAAGAGCAAGATTCGAGAGTCGAGAACCTGGTTGAAGGCATAAAGGGT
Brassica_newGene_1243	TTTGCATTCATCAAATCAAAGACAACAACTCCATGAATTACTACTCAACTTCCCCTCTCAACCCTATATATATACGCCAATGTCGCCATACAACTCTCCAATACTGCTCAAAACATTTCGCAGTTGAAGTATGAACTGGAGGGACCCTGTCCATGGCTAGATCATGGGCCGAGGAGGAGGAAGAAAAGAGAGATACAGAATCTACCGCTCCGCCTTGAAAGTTAGGTTTCCATGTCAGCTCTGACTTTGTTGGCCTTTTTCACCAGACAGAGGAAGCTGCTCGCTACTCCACCATGAGGTAACCCAGTTTGTAAAGTTTTGACCTTTATGGTAATGATGATTTGATTATGATGATCCTAATATGGGTTTTGTTGTTTTATCCACAAATAGTTTATGTGT…
Brassica_newGene_1244	TTAGATAAAAAAAAATTACAATTGCTAGGAATCGAAAGAAGGAACGTTTCTCTCTCTAACTTTATTTCTCTTCAACTTCTCTCCAAAAAAAAAATCCTCCTCCCTAAATCCTTCTCTATGTTCCTCTTTGTGTATCTTTGTGGTCTCGGCGGAGGGTTAGTTAGACAAGGTCCTCCTCCTGGTTCAGATCCGGTGTTCCCGGCTTAGATCTAGAGGATTTGGGTGTTCTGGGATGCGCTAGAGGACGATGCCTGTCTCATCGTACCGCTCTTCTCCTCTTGCTTGGAGCTTCAGTCCGGTTAGGGTTTTCCCAGATCTCGTCTAGCTCTCTCAAGATTGGCGGCGCGTGGGTCGTCAGTGGTCCTCTCCAAGTGTTCTCTCATCTCTCAGGGTGGTTTG…
Brassica_newGene_1245	TTTGCATTTAGGTCAGCGTCTAGAAGCACATTTGTGGTCTTTATATCACGGTGAACCATCCTGATCATCGATCCTTGGTGGAGAAAATCAATCCCTCTTGCGATACCAACACAAATTTTTTGTCTCGTTGCCCAGTCCAGTTTTAGAGAGCTCTTTCCTGACAGAGCAAGAGCAAGGGAGTTATTTTCCATGTACTCATACACAAGTAACAGTTCATTCTTCTCCACACAGCATCCATAAAGCTTGACAAGGTTTGGATGATTCAGACCTGAGATCATGCCTATCTCATTCACAAACTCGCGGTTTCCTTGGCATGACTTGGAAGAAAGCTGTTTAACTGCTATAATAGTTCCATCT
Brassica_newGene_1247	TCTCTCTCTTCAAAACCCTAACCTCATGTTTCTCTCCCTTTCTCTCTAAGGCGATAAGTCGCCTCCACTGCATCATCCTTTTGTTAACGTCTACCAGAGCCACCGCTTAGGTCCTTTGACTCCAGAGAACACCCATCTCAACAATATCCAGGATTATTCAGCTTCAGTCTCTGACCATAGCTCTCTGCATGTACCAGAACTGAACTGACGAAACTTCAACAACTCTGCATGTATCAGATCTGAACCATATTACCTATCATCTGACCATAAAAGCTTCAAGCTTTTTCATCGCCGAACCAAATAAGTCTTCTATGACCTTTCTCTTTCTTAGACAAACCTTGAAAAGTTTTCAGGATACTGACGATGATTGTAGAAATCTTTTTCTGACTCGGATCTTCT…
Brassica_newGene_1249	GGTTTCTCTACGACACGTCAGACACGCGATGACAAACCTTATTTTCCCAAAATCGAATCTGGGACCCTTTCTCTTCGTCTTCTCCGTCGTCTTCGTTTCAGGCATTACCACAATTCAATTACCATCCGTAACTCCTGAATTTAATGCGGTTAAGTCCTTTGGAGTCCCTCTCCTTCCCTCCTTATACATAGCTTCAGTGTGAAGCTAGCTATTGAGGATATACTGTTGATCTTCTCTTGGCTTGGCCTCTCCACGACCTTTGGTTTACGGACGGAAGCGATTATCACCGCCGACGTTTTTCAGGAATCACTTGGTCACTGTTGACTATCACCGTCGCTGATCGACGTCTCCATTCACACCGTTATTTTTGGTGGCGCTAAGTTCAACCCTTCCGGTCAC…
Brassica_newGene_1250	TTTTTGTTTTAAAGTCCCACAAAAACGCGTTGACGAATGAGAGAGAGAGAGTGCTATGTCTATGTGTCAGTATCATTTAAGCAAAACAAGTTTTGAGAGACTGTGTGACTGGTGTCTACGGCGGTAACACGTATTAGATTGTACCTGGAAGCTTCTATGGGGCTATTTTAAAGCCCATAAGTTTTAGTATTCCTTAGATTCATTTATCAGGCCTACTCAATAGAGAAAAAAGGCAAAGAGTAATTATTATATTCACATCGACTCTGGGAGAAAGAGATGGATCCACAACTAACGGAGGTCTAGCAGCAGTTCGAGAGGTGTTCAAGGCGGCCAGGCGGGGATGGATTTCGATACCCTACCTACCTACCTACCTGCACTAATCTCTTGTCTCACCTCCTC…
Brassica_newGene_1251	AAAAAAAGGATCCAGGAATGACAAACGACGCAATTTGGAAGAGACGAATTTAAGGTTCTTCGTCTCAACCTTGTATGTTCAATTTTGATGGTTTGGAGAGAGCCAAATCGAAAGGGGATTACGGTTTGGCACCTCACGGATTTCATTCCATAGAGGATTTTCAGGTGATTTTCGGTCGTTTAATATGTTTTGTTTATGCGATTTGTTGATCATATCATCCTTCTGTCCATTCAAACATCTAATTCCTCCTTTTCTTTATTTGACAAACGATCTAAATCGAGCACGGAGTAAACAATATGCTGCGAAAATAAACTTTGGCAATTTCTTCCACTATAACGACATCAAACTAAAAGCCGAATGGGGGTGATGATTGTTCTGGATTCACGGTCTCAATCAGAA…
Brassica_newGene_1252	GGGAGAAAGAGGTGAATCAGAATCCGACGATTAGATAGCGTGAGAAGAGAGGAGAACGACGGAGGAGTTTGGAGGAAGCTACAATGGGAATCTCAAAGAAATCGTCAAACGTTTGTACTTCCCTATCTTCCTCACGTCGTGAAGCGCCGCAAATTGACTTGGCACGGGCGCTTTCTCAGGTGCATAGTGCGGTGAAGCCGATTAAGAAGGATGCAAAGAGGTCTGTGATGAAGAAGAATCTTTTGAAGAATTTGAATGTGATGTTGAAGTTGAACCCGTATGCAAAGACGGCGAAGCGAATGTCTTTGTTGGCTGAGGCACAGAGGGTTAAGGCTAAGAAGGAGAAGCTCACTTTTGTAGTCTACTCTTCTGTATATTGTTGATATAAAGGGTGTCATG…
Brassica_newGene_1253	TTTTATTCATGTAAGTGTTTCAAGTTTCAATACCCAATCGTGAGGCTGAAGAAGTCCATGAGGGTGACTGACCGACAATACAGGTGGAGAAAACATGGTTCCAGTTACCGATAATCGTGAGACTGAAGAAATCCGTGAGGGTGATGGGACCGACAATACAGGTGGAGAAGACATGAAAATACATCCTCGTTAGTTTCAGAATCGTCCAAATTTATATTTGGATTTTGAAATACTAATATTAGCAACAATACACTCCACACTACCTACATTGCTACGACTGTACTTAGCTTCTATTCATAAAGATTGCAGACACCATGTTTTGTTTGGACAGTCAATGACGTTTGTGTCCCTTTTTGTACTGATTTATCTATATATTAATAACGAATCCTTGTTCTCCCT…
Brassica_newGene_1255	GTTCATCCCCTTCACGCCGCCAGGGTTTCCGTTCTTCTTCCAAAATCTGAGACCGATGTAAATAATTATGCGTTCTCACACAGTTTCAATGGTGTTTTGATTGTTTGGATTTCTGAGATCGAGATGAAGAATCTCTTCGTTTGTTTCCACCGCGTCGTTTAACTTCTCCTCTACTGAAACGAAACGGCCGAGTTACACATTCAACGCCATCAGCGTCATCATCGCCTTCTTAACTCTATAGACGGACGTGTAGCACGATCTTGACATTGATTGTGAGTTATCCCTCTCCAAGGCGGTCTATTCTTCACCTATAAAAAACTGGTCGTCCAAGTGCGGTTGCTCTTCTAGGAAACCAAGAAGACGTGGAGGGGAACTGATGTCTCTTGCTATGCTCTTATT…
Brassica_newGene_1257	ATTCGTTTTCTTTTTTTTCTTCTTTTCTTTTCTGCGAGATTTTTCCTTTGAACGACGACGACGAAGAAGATGGCTTCTCTCAGATCTCCACTGTATCTGATCATCCTCTTAGCCTACGCTGTTGCAATTTCATCATCGTTTATCGCCACAGCACATGAACAAAACAACGGAGACGAAGAGATGAGAAGCGGTGGGCGTAGGATCCTTCTAGGTTTCAAAGAAACTCCGAAAGGAAGCAACGTCACCTTCGAATGCTCTCCTTCAGGTCCTTGCGTCTCCTGCAACTCCTCCGAAAAGAGAAAAGAGAAGTATCGTTGCAGCGAAACGGGTTATCGAATTCCTTTTAAATGTAGAGAGGTGAGAGGAGGAGGAGGAGAAGCTTCTTCACACAAGAAAGAT…
Brassica_newGene_1258	CTATATAACACACAAAACAAAATATGTGTTAAACATACTCAAAAAAGGAAAAAAAAATGTATACAGAGGAAAAGAAGAAAGACAAAAACTATGGCTCAATCTTTGCCTACTGCGTCCTCTGCTTCGTACTCATCGTGGAAGTTGCAAGATTCGCTAAACCTTATTACGGCAACCTTCAGAACCTAATGGAGACGGAAGCACTAGTAGTAGAAGAAGGATTCGTGGACGTGATGAACTCAGGGAAACTCCCATGTCCCTTCAAGACATCTCGCTCTGCCTCTGCTAGGAGTCACGAGAAGCTCTCGGGACTAATAAGACGAGAGGATAGAGCTCGTCCTCCATCTTCGTACTGCGTGAAGTTTCAGAACTTTGCAACTATGGCGAAACTGGTCAAAGACA…
Brassica_newGene_1259	ATTAAATACCCCTATAATAAAACCACAATAGAAAAGAAGGAAAAAAAACAGAAAATTCAACCACAAACTTCGTCTTTCTCTTCAAACTCTCCTAAAATATCCTTGAGGAGATCCAAACTAAAGTTTTAAGTATGTCTGGAAACTCTTCAGGACTGTTAGATAGCTCCGGTGGCGGTGTAGGCGGTTTGGGTGAGGAGGAGAAAGATATGAAGATGGAGGAAACCAACGAAGTAGGCGGTGGAGGAGGAGGAGGAGGAGGAAGCCGGTGGCCAAGACCGGAGACTTTAGCTCTCTTGAAGATACGTTCGGAGATGGATAAATCCTTTCGTGACTCTACTCTTAAAGCTCCTTTATGGGAAGAAATCTCCAGGAAAATGATGGAGCTTGGTTACAAGAGAA…
Brassica_newGene_1260	ATCAAACACAAAGAAAAACACATAACAATATGGGGTCACCAATGGCCTCTTTGGCAGCAACTTTGCTTGTCTTAGCACTTTCTCTTGGTTTTGTATCTGAAACCACCGCAAATTACTACTACTCTTCTCCTCCTCCACCGGTCAAACACTACACTCCTCCAGTGTACAAGTCTCCTCCACCACCGGTAAAGCACTACTCTCCTCCGGTTTACAAATCCCCACCTCCACCAAAGAAGGACTACGAGTACAAATCACCTCCACCACCGGTTAAGCATTACTCTCCTCCTCCAGTTTACAAGTCTCCACCTCCTCCCAAGAAACATTACGAGTACAAATCACCTCCTCCACCGGTTTACAAATCTCCTCCTCCTCCGGTTTACCACTCTCCTCCACCACCTA…
Brassica_newGene_1336	CTGAGAGAGTTGATTCACCTTCTTACAAACAATCTCTACCAGTTACAGATTCCTCATCTTAAAGTCTTTCTTAAATCATCACCCACGATCTACCTTGAATGCGAGTTTCTTCATGGAAGGCGGTGGAAATTCTATTATAAAAAGATCGGACGATGCTCCTCCACCGTTCATTCCGGTTGCTACGCCTCTGGGTGGCCAGGAATGCGGCTGCGAACTCATGGGAGTGGATATGCTTCTACTGAATTTTCAGGCCACCATGATGCTGGCCACTGGGAATGTCAACCGGCTTACTCACAGGCCTAATCTGTAGGCGGGTTCAACATATTTCCTGACTGGTTTCGATGTGACCCGGTATAATCAGAATTTTCGTCTGTCGGACTTCTCTATGTTGATCCGTTT…
Brassica_newGene_1337	TCTTCATCTTTGACTCTCACAAGTCACATGGATCATCTCGGAAGACCAATCTCTTTCCGCCTTTGTTCCTGTCTTCTATCTTCGTGCAGATTCCTAGGAAGGATAATTCATTTGAATTCCCCGATTTGACTTGCAAAAGTCGTTCTTTGGCATTGTGTTTCTCCTTAGCATATGCAATGTTATTGTCTTGGTGTGTCACATTCTCAAATTGTAAACTAAAGTGGTCATTTGTTAATTTGGTAGTTTGGATTGCCAATGTATGTTGCAACTAGAGGAATTTGTCGAGGCTTAGTTCGAGGTTCAAAGAAGACTTAGATTTTTTTTACAACACAATCTTGTTGGCTTGGGACATAGGTAGTACAATCCAAATTCATGTTCAACTGCCCATTGCAAGATTTA…
Brassica_newGene_1339	TCCCCATCCCCCCCATTTCAAGCCAATGAGGGTGCAGAGGGGCGAGGGCTGCCGCAATCTAAATTTGAAAAGATGGTAGAGATCTATTCTGTTTGTGGAAAGTGGAAATTGAATGACAAGTTTCAATGGGAATTTCTGGTAGATTCAAACAAAGGAGGATCACTTTCTGAGGTAGACGAGAACGTTACATACATAGATTTAGTCGAGACGATAATCGAAGATTTTGGACTTGGTTGCTTGGTTAAAGATAGAGATATTACACTCAGCTATGAACTTCCACCAAGGATGAAAACAATGGTCAAAGATTCTCCACCGGTGTATATACGTAATGATCGCCAAGTAAGAACTTTCATTAGTAAGATCAAAGGAAACGGTGAACTGATTCGTTTATGTGTAACG…
Brassica_newGene_1340	CATAACTGTTTGGTCCAGGACTTATTATGAAATTTAATGGGCTCAGCAGAAATGATGGGCTCTTTTGAGTTGAAGAAACTTGCTCTATATTTAAAAAATTAGTGACCCTACTCCTCCATCTCACTCATTTGTCGGCAAGACTAAACGACAATTGACCATCTCCAATATGTTCGATGTAAACCAGCTCTTTTGAGATTCTTACCCACATGATTTTTCTTTCTCTCTATAGGATCTTTAGTTTCAGTTTGTCTAAATCTGCCTTCTTCTTCCTCTGTAATGCAAAGAGATGACTCGCTCAAGAGATGATGAGACGACACCGTTCTGGACGTGTTTTCTCCATCTCCTCCTGCTCTCATCATTCTTCTTGTTGTCCATGTCCTTGGAACCCGATACAGGTCC…
Brassica_newGene_1341	CACAGAGTCATCGGGGCTTGGAATTCACAGCTAGCAAGTAGCAAGGAAAAGGCTAGTTCAGACTATAAGACAAGGGTATGTTTAACTGTTCGTCAAACTTGAGAGGTGGATGGATAATATGGTTTTTAATCCTTGCTAGCGGTGGTATGTTGAATTGGAGATGATGTTTTCAAGCGACTTGCAGCCTAAAAGGGATCTATTTATAGGTGCATTAATGTTTTAGATTTATTGGGCACATGAAGCTCATCGATGAGCATCATCTCCAGAAACGTCCAGTCCTTGACATGATCACGGGGAAGGAGATACACGTACAATTAAAGAGGAAGGTCTGGTTCAGCTCAATGTATTCCTCCAGATTCCAGAGTATTCATTGACGACAAGGTCAGCCGACCCATTCAG…
Brassica_newGene_1342	AATCGATTTTCAGAAAGAAAGAAAGACAGAGAGATGGAATTGGGTGGACGATGGAGCAATAAGCTAAAGGGAAAGGCAATTGAAGATAATGTGCTTTGCTACTGTGGAATTCCGGCCAAGATATCTCAAGCTTGGACAGAAAAAAATCCAGGTCGAAGGTTCTATGGGTGTGAAAAATACAAGAGTGGAGGTGACTGCAAGTTTTTTAAATGGTTTGATGAGGAAGAAGCTTTTGGATGGCAAAAGAAAGCTTTGATTGAAGCTAGAAACGAAATTCGCGAGAAGCACAAAACTATTATGGAATTGAGGAAGATCATTTCAAAGCTTCAAAGTGAGTTGGTGAAAAAAGAAGAGGCTGAAGAAGACATCATCAACGCTTTTCTCAAACTCTGAAGTTGT…
Brassica_newGene_1343	GGGTTAGAAAAATCTCTTTCTCTCAACTTTTGATCTTCAGTATCTCTTCGGCTTCTTTTCTTTCTCACGGGTGAAACAGAGACTGCTAGGTTACAGGGAAGTAGATGAAACACAACAAACAACAGATTTCAAGCAAAAAGATTTGGAACATGGGGAAGAACACGAAGGAGGCTACGCCTCGACCTCCGATGAACACCGACGGCATGGAGATTCAGTTATCTGGTCATCACTACGACGGGGTGTCCATGCCAGCCGATAGAACTGTCGCCGGTGTACCTTCAAAGCACCGCCGTCTCGGAGGGGGTCCTGCGGCCACATAACGTCGGATTTGCAAAGAACACCGACTCCCTATCTCGCCACATTGACTGCGAAGAGGCTCCACCACTCATAGGTCCGAAC…
Brassica_newGene_1351	GTTCGATACTAGTTACTTGGTTTTGTTGCAGTAAACCATTAGTTGGTTTTCTAGTAAACCAATTTAAATTGGTAACTTTACAGGTTTACTCTAACCGGAGAACGGACCACATATTGAGAGATTTTTTGTCTATAAGCAGCAACCCATTCGTGAGGACTGGGAATGTAATGCGAGTCTACAGTAGTCTCTTAAGCGTTGCGCTCATGTCAATGAAAAACAAAGAAAACCTTCCCCCTCGCTGCTATGTTCGAATTGCTCAAAACACTCAAGAGCAAGTTTGATTAATCAGAAAAAGGAAAGAAAGATCCAAACATGTCTGCCAAAAGTTTTGTAAAGCATTCACTTCAATGGAATCCAAAGCTAGCTTATGAGAATATGCCCCAATTGCCTTTCACCTAT…
Brassica_newGene_1352	CTTTACTTTTCGGTGGATATAAAACTATTTACATAATATTACGTCCATGAGAATCCAATGAGAGAAAAAAATAATATGTCGGGTTGAAATTTTTTTAAAATATCACTAATCGAAAAGAAACAATAATTTAAAGATATCTACCCAAATTATGGCAGCAGCATCTAAATCGAAATCGTTATACAGAACTAACTACAGATCGTAGCTAGGAAGACACTCCTCCAGTGCCGTCACTAGAAAAAGCATGAAGTCGCCATTGGTGCTTGTTACAACAGTGCTTCTCTGGTTGTGCCCAGACACTCCGACAGTGCCGTCAATTTGATGCATGATAACTAACATTCTTCAATACTCGTGGACTTACGAACCACGTTTATATATGCAACCTCAAATCCTCAATTGATG…
Brassica_newGene_1353	TTTTGTCATTATGATACGCCGCGTTTTCTCCTAGCGTTTGTCTTCTCCAAAGTCACCGGCACCAAAATCTAGGGTTCGTGTTTTGCTTAGATCTCCGAGACCAGCTACGTTCTTCATCCCTCTCTGATGGCGTTTCGAGATATTGAGTGAGTCGAACCGATTTGAAGAAGCTCTGTGTGAATCTTCGAGTAGCGCCGTTTTGGCTTCTGTTATATTCATCCGTCCGTAACGTTTTGAGTTACTGATCCCTCGCCATTATCACACTTCTTAACTCCACGTCTTCCTCTGCAAGGCGGTATATGTACACTATATAACGTTGTCTCAACACAAGCCACATGGTGGTGGAAGATCTTTGCTGCCTCCGTTCACTGTGAAGCGGGGTTTGTCGAAAGGCTATGG…
Brassica_newGene_1354	ATTTCTGCCAGTGCATGATTTCAGATTCATTATGAAATAGTGGTACTACTATGGCAAATTTGTAGTGTTTAAGAATTGTTAATCTTAGCGGTGTGTGCGAGCAGAAGCAAATAAGGCAGTTTCAAGAGATGATGACACGTCATTGAACAAAAGTGACAGTAGCCTCAATGGTTCTGTCAACCAAAATCAACTATAGGGTGAATAATGGTGGTATGAGTTACTTATTAAAAGCTGAATTAAATGGAGGGTTCAATGGGAACTATGTAGGAGGAAGCATAGGAGAGAAGTCGAGAACACTCGGTGAAATTTTTAATTATGGTAGAAGCAGTGGAATGTGCCTAAGATCTACAAGAGAAGGACGGGTTGTTCATATGAGCTGCTCGAGTTGGGAAATGTTGA…
Brassica_newGene_1355	AACATTTCGTAAGAGAATACATTATACAATATATCCTAAGTGACTATTACTATGAGAACTTTAATTGCATTTGTTTTTACTGTCCTTTTTATCATATCTGATGCTCATCGTTATATTCCACCTGTTCATGCTCCGGGTATTGGAATAAAGCAGACGGACATAGTATGCTTTCCCCCAGATCCGTGCAGACACAATTGGAACGTAGGTTGCACTAGCCATTGTCATGACTGGGGTTATTTTATAGGTGTATGTACTAACAACGAATGTTGTTGTGAAAGATAATATGCATCGAAGATGAAATAATCTAGTCAAATGCACTTGTATCTCTTTTCAAAACATAATATTAAATACTTTTTCATGTGTTTTTTATACATATATGTATACTAAAGATTTATAATG…
Brassica_newGene_1356	TCTAAATCTTTCTTTAAGCTTCTGTTATCACCACACATAGTTGATGCTGTCTAAAGATCCGTTACCAGAAGTTGAGAGTTGCCGACGACAAGGTAACTTGGGAGATGGAAAATTCTTGTCAGAGAGAGAGAGATAGATTACCATTCTTATTCGAGTAGTAACTTGGTGGGATCTGGAGCTCTTCAGATTCCAAACTCAACTCAGAAAGCTTTTAGATTCTGAGGGATGGATCCTTGAAAAAGCTTGAAAGCAAATTTGAAGAGATGGTTCGGAGAATAAAGATGGGGTTCCTGTTGAGAAATGATTCCTAGAGTAAAACCTGCATATGAAAGAGGGAAGACAGTGAGAAGAAGAAGAACAACAAGCAAGGAGAAGAGGAAGAAGAATCAAACGTCGTGA…
Brassica_newGene_1357	AAGAACGATTCTTATTCTCGAAGCTCCAAGCAAGAGCTATTTCTTTCCGTCTCTCTCTTCTTTGACTTTTTCCCAGTTTCAGGTGCTTCGCTCTGACCTCAGCTTCATCTCTTTCCTCTTCTCTTCTTTTCTTTTATTACTACGAAATTAATTATTTTCTTGACTGGTAAAGGTTTTGATTTAGCTTTTTGTCTGATAACTTCTCTTTCTTCGTTTCCGAAATCTTTGACAAATTTTAGGGTTTTTTTTCTAAAGTATGATGTACTTATTTCATGATTATTGAGTTCTTTGATGTTTCCTTAGTTTGGAGTGTATAAAAAGCTAACCTTTCTCTGTTTTTCTTCTTTTGTATGTTTTAAGTTTCTGTTTACAGATCATCAGATTTGGTTCATATTCACT…
Brassica_newGene_1358	TAAGTTTGCACGATTCAGCCAGCCCAGCAATGAGTTTCTCCACTTCTAAACGCTGCTTTGAACGTTGTTTATATATTATGTTTCTTTTTTTGCTTTCATCTCCGCCATTAGATATCAAGACGGAACCAAAGTTCTGAAAAGTTGTTTCAGCTTCTTACTAACAATCTCTACCAGTTCCAGATTCGCAGTCTTAAAGTCCTTATTAAATTATCACTTACCTACGATCTATCTTGAATGCGAGCTTCATCATGCAAAGCGGTGGAACTTCAAGTATAAAAAGATAAGTTTTCGTACTATGACAACCATGTTGGAGAGTGGAGATGCAGATGTATTATATACATCTCTGTTACTCTTTATCTTCAACAATTTTTCTTATTATATAAAGAAGAGAATCACTCT…
Brassica_newGene_1359	TGTTCAAAGGTTTTTTAAAAGCGATGTTAGAAATGTTCTTAGGCTTATGTTCATAGTCTTCTTATGTTATTAAACCCATGTTCATAGTGTTCTTATACTAAACATTATGAAACTGTTAATACGGATTTCAATTGACCTACTTCAGTGAGATTTATTTAGAAACCGGTTGTGATTTAACTCATGTTTGTTTATAGTCATCTTAACCGCATGTTCATATTATCTTGAAATCATGTGCATAATGTTTTCCTGATCTTAAACTCATGTCCATGTTATTATCAAACTCAACCTGTTATTATAAACGTCTTCAGAATGATTATTTTTGAACCGTTTGCAAAGAATGGTTTCTTTCTAAATGTGTTTCAGGCGACCATTATGCAGGTGAACGTGAGCCGACTAGCA…
Brassica_newGene_1360	CATCAGGGGCGTGGAGACATGCTCTTCTACTGCTGAGAATTTGATCGGTCCATTCTCTCCATAGATGACCCATCCCAGGCCTGCAACATTGCGATCTCCCTTCCAAGAAGCATCAGATCTCATTAAAATAGTGTTTTCTACGTTCACCGGTGACAAGTCGGTTGTCCTCTGCTTTTGTGGGGCTTTAACTTGACCATTCTGCCATTCTCTCGCTGCCGCTATTGCATTAGTGAGGATCTCTGTTGCTGGGAAAGAGTGGGCATCAAAGATTAGTTTGTTTCGGCTGACCCATAATGACCAGAGGATCCAAGGCGCAAGCGCTGTTGTTGAAATTCCACTCGGTGGGAGACAGACCTCCTGCGCAACAGTACATTGGAAGAACAGATGAGGTATAGATTC…
Brassica_newGene_1362	GTAATAATGGAGAAGATAGTGAGATGCGTCCGGTGGGGTTATGAGGTTAATGCCTCTTCCGATGATTAATGCATGAACGCAATTGACTCCTATTTTCAACAGGTTCTTAGTTATGGGAGGAACATGAAAGTGATTCTTGAAGCACCACTACACGACAAAGATTGTGTTTTGGGGAACATTTTAGCTGCTCATTACCTTTCCTCATGTGATCCTTCCAAAGTTAATCTCTACGTTAAATCTGCGTCTAGTAAACTTGAACGCTCTACACCTTATGAGAAAG
Brassica_newGene_1363	AAACAATTTTCCCTTCTCTTTTCTTCGTTAGTCTCTCTTCTTCGTCATTTTCGCTTTCTCGTCTCCGATGTTGTCTGATTCTTGATCTGATTCTTTCATCGTCGATGTTCTCCTCCACAGCCGCCATGCAATCACCCTGAAGGGTTAGATTTTTTTTCTCTGTCTCGCCGGCAAGACTTGAGAGAGATCAAAACGAGAAGCGAGCGACGGTGATCCGTGATCAAAGGCGTCGGGAAGTTTTTATTTGGAGGATGATCGACGGCGTGCTTGAACGAATCGAGTCGGTATGAGGAGGGACGACTCCATCCTGACTCGGTTAACGATCGGAAATTCATGGACAGAGGAAGAACATAGGATGTTCTTGCTAGGTTTACAGAAGCTATGTAAAAGAAGTTCTAG…
Brassica_newGene_1365	CTCCCTCCTCCATAACTCCTCAAATCCTTTTTTTTAATTCCTCTGTTATGACTGCAGCACTATATAATCCGATGTCAACTTCTAGCTACGGCAAATCTAAATGTTCCTTCCTCTTTCTGTTATTATCCTTCATCTTCCTTGCTTCATCGCCTCCTTCTCATCAAGTAAGGAGCTTCAGATATTTGACGCTCTACCTCTATGGAACGGATCAGATTAGGAGAAGAAAGTTCTCTAAGAGCAAGGTTATTCAATTAGTCTAATCGATGATATTCTTTTGTTTTCTTTAGTTTGAGGATGGAAACTACTCGACTATGGAATGAAAATCTCAGAAACAAGAAGAAATTTGAGACTCATGTGAATTACAACAAATATACAATCTTAGATCCGAAAGTTTGCAGG…
Brassica_newGene_1366	CGGCTTGATAATATCTATTTTCTCCGGCCATCTATCGCGTAGGGTTTTCTGATTCTTCGATCTAAAGGAGACAAAACTGCTTAAATCGGCATGACGCTTCGGTTTGTAAAGGGTTTCGATCACGTCCTTACACCTTCTTCCATCAATCTGAACAAATTCTTCCAGATTCATCGCATTAAAAAGATCGTCGAAGGATTCAGACATGGTGAAGATCGCTCCTAGAAATCCAGAAAGAACAGGAGAGAGACCATGATCAAGGAGAGAATCAGAAACTGAGTCTATATTAAGCCTTTAGTCTAAAGACCCTACTTGCAGATTATCTGCTTCTGATAGCTTACAAAGGTACACATATCTACCATCTTATGTACACACAAAAAAAAATCTCTGCTCTGTTTGGTA…
Brassica_newGene_1367	TATATTTTCACCTGAAAAAAGAAATGAGAGAGAGAGAACGACGATGGTGACTTGGCTTCTATCTTCACCAGCAACCTATGGAGCTCCGGTGATGGCGGTTCGATGGCCATCGAAGCTTCCGGTCTCTCATGCGTCTTTGATCTGATTCTTCTTCCGGTAATCCCTTCGTATTCCATCTGCAGAAGAGGAGCTTCACCGACAACTCATATGAACTTTGTCGACTATTTCTTCTCCAACAACCTCCGATGAAGATTGCACTTTAGACGCCGATCTCCAAATCAGGAAATCATTGCTCAAGCTGATAGAGAAGATCATAGAACTCAAAAACCTTGAAGACGTATATGGTTCCAAACTCAACTTACGAATATATTTTTACTGCAATTCTTCAGAGACCCGCTG…
Brassica_newGene_1368	CGTCGAGGCACGTCTTTGTCTACAACAAATCTTTGCGGGCTACTTGATGTAAAGCGAACAAAGTAGATCAACAATGGGTTCCATTACATGATCCACAGCTCCGAACAGAGTCACTGAAGCTCTACTATCGCCTGAAATCAGATTCTTATTTGGGGACATTGTCCCGTCGGTTGGTAGTGCATGCGATGCGATGTTTGGGGATGACCAGCGGCTTAAAAAAAATAAGGCAAAGACTCTTGTGACCAAGTCTTTAAGCAAAAGGTTACAGATATGTTCATGTTGGATGGATAAAACGAACAACATGTCTTTAGACAAAAGGCCATGAGATTGTTGGAATGGAAAAAAGCGATAAAAAAAGGGCTTAAAAAAGAGGTCTTTGATGAGACAATGATTGTGATA…
Brassica_newGene_1369	AAATAAATAAATAAAATCAGAACGATATATCTACTACGTCTCTCCTCCCTCTCGCCAGATTTCAATCATCGACTCGATTTCAGATCCGAGATAAAAACTTCGAACATGTCTACGTTCAGCGGCGACGAAACAGCTCCCTTCTTCGGTTTCCTCGGCGCCGCAGCCGCACTCGTCTTCTCCTGTATGGGAGCTGCTTATGGAACGGCAAAGAGTGGTGTTGGTGTGGCTTCCATGGGAGTGATGAGACCCGAGCTTGTGATGAAATCTATCGTCCCTGTTGTTATGGCTGGTGTGTTGGGTATTTACGGATTGATTATTGCTGTTATCATCAGTACCGGGATTAACCCCAAGGCTAAGTCTTACTTCCTCTTCGACGGATACGCCCATCTCTCTTCCGGT…
Brassica_newGene_1371	ATGGTGAATAAGAAATCTACAGAATTTAATTGCTTTACGAATGCTTCATTTATGCATTTCCATGACTAAATTTTAAAGAAGATTAACCTTCTGTTTTTTTTTCTTTCTGCCAAAACACTATTCCAAGTTTTCATTTTAAGTTATATATTTTCATACATATGGCAGGGATGAAAAGAAGTTCATCTTGGGATTTGTTTCTGAGTGACGGGTTATTAATATTTTACAAATCATACCACCCACGCAGATACGTTAAAAACTAGGTAGTACATGTACTCCTGTAATTGGCAAAATTGGCAACAATTGGGTTTTAACTTCGTCAAGAGAAAGATATTACTTTTTTGGTGCGTGCGAAATGTGTTTTATTCCTCAGTGTCAAGTATATAACAAATATATAGAACG…
Brassica_newGene_1372	AGTATATATAGACTTATAATCATTACTACACCAAAGTCACTGAAAAGAAAAATATCAAACGAAGAATATTGATCATGGCCAAGTTATCATGTTCTTATTTTCTTGTACTCATGATTGTATTCTCAGTATATTTAATGGTTGAAAAAACCGAGGGAAAAAATATATGTCAAACAACCATTGACAAAGGAGTGGAGTGTGTAAGGTCCGTTTGCCGTAAAGACTGCGCCCAGCAACACATTGGCGGCCTTGCATATTGTTTTAACGATCCTGAAGTTCCCGGACCTCTTAACTGTCGTTGTTATTATTATTGTTAAAGAGACT
Brassica_newGene_1373	GCTTGCTTCGCGCCAAGAACTCCGATGCTTCACACCGGCTTGAATTATAGCTTTTCCGACACGAACCGCAGTTCAACACTGGTTTCCACGGCAAGGATACCATCACGAAACTTGAAACCTCTCGCTGCTGTTTCGTCTGATGCCGTACCCGACCCTGAATCCAACCTCAAACCGAAGAAGGAAGCTACGGAGAGCGAGAACTTTCCGACGAAGGTCCCGCGTAAACCGAAGCGCGGGCGACGGAGCGAAGCGGACGCCGTGGAGGATTTCGTGAGAAGCTCCCTCGAGAAGACGTTCTCCACCATACGAGAGCAGAATCCGGAAGTGTTCGAGAACAAGGAGAAGGCGAGTTTCTTCAAGGACAGAGCCGAGCAAAGCGACGAAGACGATGATGAAAGC…
Brassica_newGene_1375	TCCGATCACCCTCACCTCCCCACCATCAAGATCCACCACCACTCCTCCTCCACCCCCTCCGCCGCCACCCCCACCCCAACCGCCGGCGCCCGCCGTAAAATCGGAGTCGCCGTCGACCTCTCCGAGGAAAGCTCCTTCGCCGTTCGCTGGGCCGTCGATCACTACATCCGCCCCGGAGACGCCGTCGTCATCCTCCACGTGTCCCCCACCTCCGTCCTCTTCGGCGCGGACTGGGGCCCGCTCCCTCTCCAGACTCAGCACAGCCAGGAGGATTTCGACGCGTTCACGGCCTCAAAGGTCTCCGATCTAACAAGGCCGTTGACGGAGGCCGGGTTTCCACACAAGGTTCATATAGTGAAGGATCACGATATGAGGGAGAGGCTGTGTTTGGAGATCGAG…
Brassica_newGene_1378	CACGAACACATTGCATTCAATCTAGAGAACAAGAAAAAAGCGAGATGGGTACGGCAACGGAGATAACGAAGAAAGACGCAATGGCTACGGTGGCTCCCTACGCTCCGGTCACTTTTCATTGCCGTGCTCGTGTTGACTTGGATGATAGACTTCCTAAACCATGCTGATATGTGATATATCATATATCATCATCCCCCAAATTTGAAGAGGCACGATTATTTCACACCGACTGCATATCAGCATATTTGGATTCATGTGTGGTGTGTTTGTATGCAATTTATGCACGTGGGAATATTTTTGATGTTCATGATCTTATAGATATAGACCATGTTCGTTTACGTTTCGCGCGACCTGCGACTTGCGACTAAAGATTACGTTTGTTTACATGTTGCACGACCT…
Brassica_newGene_1379	TACTAGCTCTCTTGAAAAGTCATCAGAGGAGACGGCTGGCGGTAAGGAAACACAAGAAGAGCCTAAGAAGGATGAGGAGAAGGCGGCTGAACCAGAGAAGATGGAGATAGATGCTGAGATAAAGAAAGATGAAGAGTTAGTGGTTAAGAGCAATGAAGACGATGCTGGGACTGATAAAATGGAAGAGGACGTTACTGTGACCAAAGATGAGGGACAAGCAGAGGCTGCCAAGATGGATGAAGATGCAAATGGACAGAAAGAGCAAACTGATGATGGTGTTTCTGGAGGTGGTACTGTACTGAAGGAAAATGTGGAATCTAAAGACCTTAACAATGCCAAAGATGATGAAAAGGAAGAGAGTATTACCGAAGAAGATCAGAAGAAAGCTGGGAAAGAATC…
Brassica_newGene_1381	TGGACTTATAAAACAAACTGAATTTGAGGAGAATTATAAAATATAAGACAGAGATCAAGCATGTTACAGAATCCACATTTTCTGAGTACTCACTTCCTTTTCAGTCTCCTTTGTCGAACTCTCACGAACTAAAAGTTCAGAAAGATCACGAGCTAAGGGAAATGTAGTCTTACACAAAAGCAAATAAACAAAGGGTTCTTTGAGGAATACAATAGGCAGATAAAGGGGCTTTCATCGGTTCTTATCGTCTTCAGAGCTTTTTGTTAGATACAGCGCGGGAAAAAGGTTTGACCAACATACCCACCAGTCATGGCCCTACGGACATTGGTCTCAAACAGCTTAGGGTTGTCCCTTAAAACTTGTGCTGCATCATGGTTCAATGGATCTTCAGAATTTGGT…
Brassica_newGene_1384	ATCGAGTTTTCTGTGATTTATTGGAGTGATAAAAACATAAATCAGTTACATCTTGTCTACACGTAACAGAAGAGAGAAAACAAACAACAGTTTGATGAGGTGTGGTTTTTGTCTACACGTAGCAAAACCACATTGTGCCTCTACTAACCTGATAAAAAAATAACATAAAAAAAGATCCCGGCTCGTTGAAGAATGAGACCGGTGGCAAAAACCAAAAGAAAGAATCACGCAGAATCCAAGAAGAAAGAATCATTCTCTTCCTCATTCGGCTCTGGACTGACCAGCTCGGGAGGACAAGATGATCCCCACGATGAGACCGTACAGAGCCAGAGCTTCGGCGAAAATGAGGATAAGAATCATACCAACGAAAAGCTTTGGCTGCTGAGCATTGGCCCTGAG…
Brassica_newGene_1385	GGGAAAAGACATGCTCACCTCTCTCCTGTTCAGAGATACATGGCAACATTTTACAAATCATACGGGTCATGGATTGCTAGAAATCCATCTCTTGTTCTTTTCATTTCGGTGGCTATAGTTCTTGCGCTGAGTTCAGGTCTCCTTCATTTTAAGGTGGAAACACGACCAGAAAAGCTGTGGGTAGGTCCTTCAAGCAAAGCAGCAGAAGAGAAAAAGTTCTTTGATAGCCACCTTTCACCATT
Brassica_newGene_1386	GGTCGATCAAATTCGTGGAAATTATTCAGGTTCAGAGGTCCCTCTGACTGACATTTGCTTGAAGCCATTGGGAGAGGACTGCGCCACTCAGAGTATTCTACAGTATTTCAAGATGGATGTTGGGAATTACGATGAGTATGGAGGAGTTGAGCATGCTGAGTATTGTTTTCAGCATTACACGTCATCAGAGTTGTGTTTGAGCGCTTTTCAGGCGCCTGTTGATCCTAGTGCAGTGTTGGGAGGATTTTCGGGGAGTAACTATTCCGAGGCTACTGCGTTTGTTATAACATATCCAGTTAACAATATTGTTGGTGATTCGAGCAACGAGAACGCAAGGGCAATAGCATGGGAAAAATCGTTCATTCAATTAGCGAAGGAGGAGCTGCTATCTATGGTGCA…
Brassica_newGene_1387	AGGATTACAATTATAGCTTGGAATCAAGGCATACGAATCAGTTGTGCTCTATCAGCCAGTGCAATTCGAATTCCCTTTTAAATGAGATATCAAGAGCGTCGCAAACTCCAGAAACAAGTTACATTGCCAAACCAGCTGCGTCTTGGCTCGATGATTTTCTTGTATGGCTATCTCCAGAGGCTTTTGGCTGTTGTCGGAAGTTCACTAATGGCAGTTATTGTCCTCCAGATGACCAGCCACCTTGCTGCACAGCTGATGATGATATATGCAGTTTAGATGGGATCTGTAAAGACTGTACCACATGTTTTCGACACTCAGATTTGGTTCGGGATCGCCCATCTACAGCTCAGTTCAGGGAGAAACTACCCTGGTTTCTAAATGCTTTGCCTTCGGCTGACT…
Brassica_newGene_1388	GAAACCATGGGAGCTTCGGTTTTCAGTGGGATCACACTCACAAAACTTGTTGGAGTGATGGTGCTTTGCTTCGCACGATCGGAGATATTTGTGGTGTATTACTTTCAAATGTACTTGGCTTTGGTTATAATCGGCTTCCTGCATGGGCTCGTTTTCTTACCTGTCATACTAAGTTTAGCCGGGCCTCCACAGATATACTTGGACACTGAGGAGGAGGAGCAGGGGAGAGACGGAGCTTCTTCTTCCCTATTGAACTGAGTAACTCGACAGACTAGGCTGAATTTAAACTTTAACATGTAATCTTATGATTCAAATAAGTCTTACACTCGGTCAAAAACACAAAAGAATCAATTGTGTATGCTCTGTATCAAAGTTTAGGTAACAGTACTATGCATGTTG…
Brassica_newGene_1389	GTTTTTTCTTCTCCTCCGTTCGAAAGCTTGAGATGCTGGAGCCAATTGGATTGATCGGGATGATTAAGTGTTGTTTCGTCTCCTCTTCTTCTCCATTGGGACGTTAGAGTCTGAATTGATTCACTGCCATTAACAAGGTTCTTAACTCATTCGACCCACATCGACCACGATCTCTCATTCAATGCATCTCCCCTCTCTTCTAGGCGGTGCATCTAGAGCTATAAAGTGTAATGGTGAATGGATCTCTCTTCCTTGGTGATTCGAAGGCTGTGCGGTGCCAGGTGATCGGTGTTCTTCCTCCGTCGAGGTTCGACTTATGAGGTTTTGGGAAGCCATGAACGTCAAACGCGGTCGAAAGCTTATGGGTGTGGACATGATCCTCCTCGACGCCGAGCTTTC…
Brassica_newGene_1393	CCCCAACGGCTCTCCATCTCTCCTGGATAAACTCCCGGTCGAAACCAGCAAAGAGAACGAGGACCTCTCATCCAAAGCTATGGCAAGGTTCAACATTTTGCTAAGAAGTCTGTCACAGCCTATGTCGCTCAAAGACATAGCCAAGACATGGGACGCTTGCGCTCGGACGGTGATCTGCGAGTACGCACAGCAGTTTGGTGGTGGAACTTTCAGCTCAAAATACGGTACTTGGGAGAAATACGTAGCCGCTTCCTGAATCTCTGATGGGTCTCTTTCATCATATGCCATAACGGTAAACTCTGTGATTTACACGTTGTCAAAAAGTATTTAAATCATGTCATAAACTGTAGAAAATCCCACGTTGCCAACCGCTTGTTGTATAGTATAAGTTTGTATCTT…
Brassica_newGene_1394	AATCAAACAAATATAGATAGATTGAAACCGAACATTCGCTCCCCCATACTAAACGATACAACATAATCACTAACGTACGTACTTATTTAATTTTATTAATTAACGATATAGTAAAAGATCAATCACTTCATGAATCCTTGAGCCATCTTGGCATAACCTCCCAACCCACCACCAGATTCCTCTTCGGCTTTCTTAGCTTCCGGTTCAGCCTGACTTACCGGAGGAGGAGCACCGGCAGCCGGAGGAGGAGTACCGGCAGCGCCGGAGGAATGGGAGGACTCGAAATCGTTTAGATACTTCTCGGCCTTGTCGAGGTACTGACCAGCGCCGCTCTTTTCATCGAGCTTTCCGTATTTTTGGGCAGCATCCAAGATATCAGCGCTGGCTCCAGCGACTTTA…
Brassica_newGene_1397	CTGGCACTGTTGCTATGGCTAGTGCTGGAGAAAATCTCAATGCTTCCCAGTTTTATTTCACACTTCGTGATGATCTAGACTATCTTGATGGAAAGCACACTGTGTTTGGGGAGATTGCTGAGGGGCTTGACACTTTGACTAGGATAAACGAAGCTTATGTTGATGCCAAAAACAGACCTTATAAAAACATTAGAATCAAGCACACATATATACTTGAAGATCCCTTTGAAGATCCCACACAACTAGCTGACATGATACCAGATGCTTCCCCGGAAGGAAAACCCAAGGAAGAGGTCGAAGTTGACGTGCGTCTTGAAGATGATTGGGTTCCAATGGATGAACAACTTGGTGCTCATGAACTGGAGGAGATTATCCGTGCGAAAGCTGCCCATTCTAGTG…
Brassica_newGene_1398	CAAGAGTTCAACTTTGAAGTTGGGTTTGTTATTCAAATTTGAAGATGAATACAAGTCTTCAACAAGTCAAATCTTTATACTGAAACTTGCGAGCTTTAGCAGATATCCCCGAGGGTTTGGCTTCGTTGAATTTGAAGATCGTGATGATGCTGCCGAGGCAAAATATCAGATGGATGGTAATCTTCTTCTTGGCCGTGAGTTGTCTGTTGTGTTTGCAGAAGATAAGAGGAAGAAACCGACTGAAATGAGAGCAGGGCAGCGTGGTGATGGAAGGAGCATTAGATCTCGTTACTACTCTCGCTCGCCTAGGTCTTCTCGTTCTCCTCCTCCCCCTCGACGTAGTGGTGATCATTATTCTCCTCCCTCTACAAGACATCATCACTCAAGGTTTCTGTCTGA…
Brassica_newGene_1399	CCAAGCACCAAAAGAAAAAAAAAAGTAAAGTAAAGCTTACATCATACCAACAAAATGGCATTATCAAAGCTTCAATCTGTAGTCTTACTCGTTATATGTTCTCTCCTAGTGACTTCTCAGTCAAGAGGTTTAAGTGAGAATGCTGAGCATCGTTCAGATTGTGTTTACAAAGGTCCGTGTAAGACCTATCAGGAATGCAAGAGTCGGTGTGGACCGCCGAACTTTCCACCAACGACCATTGCCTCATGCCAAGTCAGAGCTCACGGCACCATTTGTTGTTGTGAAAAGATTAATTTTCTCCCATCAACTATTAACAATATATAAAATGGATCTTTGTTATTTACTGTGTTCTAAAATAATTGAGTTCTTATTGTTAGGAATTTAATAATG
Brassica_newGene_1403	GGAAGAGAAAACGAATACTACAATTAATTAGAGAGAAAAACGTAACGTATTGAAAAGGCGATGAAAAGGGCGATCTAGAATTTCGATGATTCTAACTCGTTGGGATCCTGGGATTTTTGTGGTTTATGAGGATTGGATTTGGGAATCATCTATCACTCTTCGATGGATTGGCTTGCGAAAGTGGAATTTGGGGAAATCTCGACGGCTTCGAATCTGGTTGATCCGGATCTCAATTGCGTTCATCATCAAGGCAAGATCGAATCTTCTCAGAGGGTCAGCTTCTGAGTAACGTTGGGGAGGTGAAGAACGGTGAAGGCATGCGCAAGAGGCTCAAAATTTCGGTCCCTCACTTCGATAATTCAGCTTTGGTCAAGACTTTCTCAAAGACCTTACTGGGAA…
Brassica_newGene_1404	GAATTCTAAACAAAAAAAAAGACATTACATTGTTGTTTAAGAAAACCATGAAAATACAGACATCTCTCATCTGTATACTCATCATCTCTCTATTTGTTTTGCATCACTGTGCAAGGATGGATGTTAGTGAAATAGATAAATCAAACATTATCATAACATCAAATTGTTATCATGTAAAATGGTTTAAAAAGTTCGGTTGGTGTTGTAAAAGTTTAAAAGGTATACCTTGCTGGCACGACAAAGCCTCGTGCGACAAAGTTTGTCCTCCTCCTCATTATCCTCCAAAGTAATATGAAATTAAACTTATGTAATAGTAATGGTTGTTTGCCGATATAGAATAAAAAATCAATAAAATAAAGAACCATTCTTTAG
Brassica_newGene_1405	CTCTACCCTAAACTCTTCATCTTCTCTCTTCACCAAAAACCTTTCAGATTTTCAAATCTTCAGCTCCGGTAGTGCTCTCATGTTTGTAAATCATTTCGGTGTGGTTCTTTTAAGATATGTCTTGCTTAAGTTTTGTCTCATGCTACGGTGGGGATCTTTTTCTTGTATTAATGGCGAAATCTAAAGATCTCTTTAGTTTGATAACCTAATCGGAAAGGAGATAGTGTTTAAGAAGGGGGTTTGTCGTTGTTTCTAACTTGGTGTAGACGTGTATTTTCTCTGTTTTGGTTCCGGGTTTCTGCTTGTAGACACAAATTAAAGATCGTTTATGCCTTTCAAGTCTGGATCTGGCTACTTTTTTTGGTTTGTTATTGTTGCAGATCTGGCCGTTTTCATTTC…
Brassica_newGene_1406	CCAAGCTTCTCGACTCTTCTATGATTCATTGCTATAAGCTTTGTTCGACAATGTCACCACCATTTTCTTCATCTATAAAGAAAACTTTCATCGTCTCCCTTCGTATCTCCTCATATATCTCTTATCTTCAGGGAATCTGTTTTGTCTGGTCTCTGTGTCTGTTCATCTACTATGGCTCGCGGCAACCAGAGAGAACGAGGCCGCGAAAGAGCTCAAGCTAGGGGTAATCACAAGCCTAAGAAACCTAAGAACGATGGATTAACCCCTGAACAACGCCGCGAAAGAGATGCGAGAGCACTGCAAGAGAAGGCTGCCAGAAAGTCAGGACAATCAATGGGAGAAGGGAACCATGACCATTTCCTTAGCGTTGGAGGTAAAATCAAGAATTAAGAAGCGATA…
Brassica_newGene_1407	GAGTTCCTCATCATCACATACACAAACAAAGTTCAAAATGGCTTCCAAGTCAATGCTTCTTGTTGCCTTACTTGTCAGTTCTTTAGCTCTCACTTCATTTGCTAGTGTCCCTAACAGGAAGCTTAAGAGTGGTCTCGAGGATCAAAAGACGTTCTTCCACCATCCAGGCGGTGGTCTTGGTGGAGGCGGTGGTCTTGGTGGAGGCGGTGGCCTTGGAGGAGGAGGCGGCCTTGGTGGAGGAGGCGGCCTTGGTGGAGGAGGTGGTCTTGGCGGAGGAGGCGGCCTTGGCGGAGGAGCTGGTGGCGGTTTAGGTGGAGGAGCTGGAGGCGGTGGTGGTTTAGGTGGAGGAGCTGGAGGTGGTGCTGGTGGAGGTGCTGGTGGTGGATTTGGAGGTGGAGC…
Brassica_newGene_1408	ATATGGTTTTGTTCCACCTTCCTTTTTTTTTCTCCACCTATATAAATCACTTCTTGAAATCAGTCATCCAAACCAAATCTTCCTAGCCTATTCCATAAAATTGTTAAACATATCCAAACGGTTTCAAAATCTGTGAATCTATTGCAACGTTCCTGGTAGTCGTTTTCTTCAACCATGGTGATGTTTTTAATATAATCTGCAGGGAGGATGAGATCGACTTGAGGATGTTATTATTTTGGAATTCAAACCCGAAATATTGATTTCACAATCATAAGCTCTCAGTTCTTTGGGCTCGCTTCGTCTTCCTAAATATTCAATCTCGGCCTGAAGGGCGACAAGTTACGACATGGGATTTCGTTCCGTCGGGATCGTTACTTGGCGTGGAGGATGAGATCGTCA…
Brassica_newGene_1409	CCCTAATTCGTTTCTTCCCCACAACTCTCATCTTCTCGCGGCCCCAACCCTAGGCTTTCCAATTCCTCAGCTCTTCGATTTTTTGGATTTTATTTTTTGTGGGTATGGGAAAAGGTAAGCTTATACTGATCTGCCAATCTGGCGGCAAGTTTGTGACGGACGATGATGGGACAATGACTTATACTGGAGGAGAGGCAGAAGCTATAGATATTAATCATGAAACCTCTTTTCATGACTTTAAGCTCAAACTGGCCAAACTATGGAACTTGGACTTTGATTCTTTGTCCCTCAAGTATTTTCTCCCCGGAAACCGAACAACCCTTATCACCATGAGACAAGAGAAAGACATGAAGAGGATGTATGATTTTCATCTGAGCTCCGTCAGCGCTGAAGTTTTTG…
Brassica_newGene_1410	AGCCTTCTCTGCCTCAGTGTGCGCCTAGCAATCGCGGTCTAAGCTTTCGTTGCGCGGTTTCCACTTCTTCACCAGACTCCAGTCTATTTTCTCTCTCGAGTGAATCTGTCTCCTTATCTTCTCTTTACAGTCTAGATACCAAAATTGGCAAACACCATTGCTCTCTGCTTTCGCAGGGTCCAGTTACGAGAGGATGTTCTAAGAAGATGATCGGATGAAGAAAGTCGAAGGCTTTAGTCATCTCGGCGCAAACCCAGTACCTTTTCATTTCTCAGTTTGACTGTATACTGTTTTGATAAATGAATCGGTCTGTTGCTAAGTAGGTTTGGTTTATCTTAATATTTTAGGTGGAGTTTATACTTGAAGTCACGTTAACCTTTTTGAATACAGTTTATTGAT…
Brassica_newGene_1411	TCTTTCCTAAACCTAATCCCCCGACGCCAATCGTTTCACGCCTCTCTCTCTCGACACAGCATCTCTCTCGGGTCTGACCTCGGGTCTTTTCCGGCGCGATGATCTCTTCTTCTCCGGCTCAAATATCTTCTTCTCCGACTATACTCCGCCGTGAGGCTCTTCATCTCCGGTCTAATCTCCTCTTCTCCTCTCTAAATCGAAGAAGCAACATTGGTAAAAGGATTCAATAGAGGTATAGGTACATTCTAAGCGCTGTTGGCTATGAAATTTTCTTGCATTTATGGTAGCACCCGAGACAAGACAGGCTTTCCGTCAGAAACTTCAAAGAGTTGGAAACAAAGGAGCCAAAGTCTTTAGGTTGTTTGGAGAAAAAGTGGAGCCAAAGTCTTAGTGATATCA…
Brassica_newGene_1412	CCTTGCATTCACGTAATTTATTCCAATCGTCCAATTCTCTAGCATTTAATCGAGCTCATCATCTTCCAATGTAACCGACTAACCGGCGGAAGCTCTACCATAAAGTTTGGTGCTTCCAACGATGAACAGCACCACCTCTACGAAGTTGAAAAGAATATTCTCTGCAATTTACCAGCTCCAACAATGGTGAATCTACATCCATTGATTATAGGAATTCTTCAGGTTTAGGGGTGATACTTGATGATTGTAACTTTCATGACTGTTCGTCTTGATAGCTTCGATTCAGATAGAACTTTGTCCCTGTCATTACGTGTTGTGTGTGGAGAAGCAGGTACTCTTATGGCTCAAAAGGTACCCTCGATGATTGTAAAGGAAAAGCCTTCGACCCCTCCTGATCCT…
Brassica_newGene_1413	CTTTTCTTTTACCCCTATGGCGACGACAGAGGCGAATTAGGTTTTGATGTATTTACGACGATGGGATCCTGGAATTGGAGGAGGGTTTTGGTTTGGTCTCGAGAATCAGCGAGACAAGAATCAGGGAGGCACAGGTTGGAGGATTCTTTCAAATCCCCGAGGATTTGAATTGGATCTAGAAAAATGGAACTTCAGGGAGATAAGGAAACTTCAAATTTCAGAGAATTGGATTCCGATTTTGATCAACATCAAGACGAAATCACAGGGATCTAAAGGAGATTCTATGGGAAATATTGGATTGGCGACACAATCATGAGGATCAATTATATTTGAATGGGGATCAAGTTTGGTTAACGGATTTGGAATGTCGGAAACACTATAAAAGGGAGATCGTTTGCA…
Brassica_newGene_1414	AAAAAAACCATCTCCAAAATAGTTTAGTCCTGTCTCTAAACGTGTCGTTTTTGATTTCAATGGTTGAACCGTTATTCTTCTCCGCCGTCGGGATGTAGGCTCTAAGTCTAGGGTTTCGATTCATCTTCTTCCTCAGACCCTGATTTTAATCAGTTTCACCTTCGTCTTCTTAAAGGCCTCCTTGATTCAATCATACACGATCTACATTTATTTCTGCTTCTCTCGTGGAAATCTCAGTATAAAAAGGAAGGACCAAGAAAAACAAAGCAACGACAATTAACCAAATCTGGATAAGCACTGCAAATGGATCAAGAAGAAACAGAGGCACTCCAGAACTGCATGAAACTATATGTACCTTTCTTACGGGTTTTGATTGTTGTAAGCTTTCATCTTTTGATG…
Brassica_newGene_1415	TTTCATTACAAACCGTTGACGAAGAGAAACAACAAGACACAATAAAGATGGCAAGTGGAAGGATAATTATCATGGTTGTAGCAATAGCATTCTTCATGATCGGTTCCGACAATGTCAACGTGGCCACAGCTCAGTTCTGTGGAGCTAACGTGTCGGGACTGATGAATGAGTGCCAACGCTACGTCAGCAACGCCGGACCAAATTCTCCGCCGCCATCTCGGTCATGTTGTGCTCTAATCCGTCCTATCGACGTACCTTGTGCATGCCGCTACGTTTCAAGGGATGTTACGAACTATATTGATATGGATAAAGTTGTTTACGTTGCTCGTTCTTGCGGCAAGAAGATTCCATCTGGTTATAAATGTGGAAGTTACACAATTCCGGCGGCTTAGTTGAAGA…
Brassica_newGene_1416	GAGGTTAACAATGAAGTGCACGATGATAAACCTGAAGGAGAGGAAGAGCCTGAGGAGATATTAGCAGGAAGACCAGTGCCGGCTGTATGTAACGCAGAGCTTCACACAGATTATGGTGGAGCTGCAGTGAGATGGGGACTTACACACCATAAAGAGAGTGCAGCTGATTGTTGCCAAGCTTGCTTAGACCAGGCAAAGCGCGCAAAACCTGGAGAAATGAGATGCAACATTTGGGTTTATTGCCCATCTGAGTTTGGATGCTATTCTCCAGATATTTATCAGCATAAACACCAGGAATGTTGGCTTAAATACGTAAGAAGTTGCCTCCTTCACTTACCCCTTTACCCAATTTTTCAGCTCGTCCAAGTTGGAGTTGGATAATGAAAATTGTCTCATTCA…
Brassica_newGene_1417	GTTCTAGGGTTATAGTCTTACAGGATTGGTACCGCGATGAGTTTGGAGCACGTCTTGAACTATCTGAAACGCAAACACCTCGAGAACCCATCTTTCTCCTACGCACTGGAAGACGAAGACAATGTCGGAAACGTTTTCTGGGCCGATCCCACTTGCAGATTAAACTACACTCACTTCGGCGACACCCTCGTCTTCGACACTACCTACCTGAGAAACAGTCAAGTCCCTTTCGCCGCCTTCACAGGCTTCAACCACCACGGCCACCCTCTCCTCTTCGGCTGCGCTCTCATCCTCAACCAATCTCAATCCTCCTTCGCCTGGCTCTTCCACTCTTGGCTTCAAGCCATGTCCTCTCCTCCTCCTCCT
Brassica_newGene_1418	TAAAAAGGTTCGCATCTTCTTCTATTCACCTTTGCCTCGTACGCAGCCGCAAATCGGACGACTTCAACATGCCGTCCCACAAGTCGTTCATGATCAAGAAGAAGCTTGCCAAGAAAATGAGACAGAACAGGCCTATTCCTCACTGGATTCGTCTCCGTACCGACAACACCATCAGGTACAATGCCAAGCGCAGACACTGGCGTAGAACCAAGCTTGGATTCTAAGTGAATGCGATGATGCCATCTTCCAGAGACTTCTTTTCTTTGGGGATTAGCATTTCCTCAAGTTTTCTCA
Brassica_newGene_1420	AGAAAACTCGCCACGACAATCCTCCTCCCGCAACTTGCACTTTCCTCTTTATTATTTCTCTGTCCCCAGAAAAATAGAAAAAACCACCAAAAGAGAGACAGAACCGAAGCAAACCTCAGAATCTCGAAGAGTGAATCCGATGGGGAAGAAGAAGTGTGATTTATGCGACGGTGTTGCAAGAATGTATTGCGAGTCAGATCAGGCGAGTCTTTGCTGGAACTGCGACGGTAAAGTTCACGGCGCTAACTTCCTTGTCGCCAAGCACACGCGTTGTCTTCTCTGCACCTCATGCCAGTCCCATACGCAGTGGAAAGCCACGGGGCTTCGTCTCGGTCCTACCTTCTCCGTCTGCTATTCATGCGTCGCTCTTAAATCCGCCGCAGCCGGTGGAGGCGGCGT…
Brassica_newGene_1426	ATGACGTATTGGAAGACTCTCCGATTCAGTTCTGCCGTCGATCTTCGAATCGGCGTCGTATACACAATGGATCTGGTAGCTCCGGTTTGATTCATGATCCAGAAGACGGATCTTAGCTGCTGAGATCTCTGACGATCGGTCGAAGAGCTGATCCGATCTCGCATCATGATCTCGGCAAGCTAGGTTCGTCGGATCTGTGATATGCTGAGGCGATGATGAGTCCGAGAGGAGCAATTGGAGAAGAGGGAAGATGATTGAGATATGTGAATTGATAATGAGTATGAAGGATGTATAAGATGTTTGTTAAGGACGATATAGCCTGATGAATTTTAAAACGAGGCTTGAGTTCTGATTAGCATCTTTGTCATCCGACCTTTGCCATGACAGGTGCGCTTGCAT…
Brassica_newGene_1427	AGAGGAAACAATAAGCGATTCAATGTCAGATATCACCCCAAAAAATTCTACCAATCTTTGATCCATGATGCGTGACGAACATATCCCCGGTTGAGTTCTTCTCCTGCTTGTTTCGTGAAGATCTAAGCCAAACCCGCCACTTTGGAGTCTTTGTTCCAAGCTGCGTCTGTGTAACAGAAGATAGTAGCCGGCGATGCAATCTGGATCGAGATTTGCGGGGGAGGGATGCTTATTGGTTGAGCGCTCGGGGTTGGGCATGTTCCCATTCCTTCAGTAGTGCAATCGATTTGGAGAGGATTTCCATCGATGTATATTGCTTATTCTCGAAGGTGAAAAGGTTTTTGTTGATCCACAAGCTCCAACAAATCCAAGCAAAGATATTATCCAAGGTTCCAATTG…
Brassica_newGene_1428	TTAAACATCTACTTCCAAAAAAAAAAAAAAGAATGGAGCAGATCAGATTTAGAGATGTTGTTAGAACCATCGCAGTAGTGTTTTTGTTGGTCATTGCAGAACAAGCAACTGCAGGCTCTATTGATTATGCCGATTGTTATGGACTGTGCAATCCCCATTGTGAGCAAACTTGCAAAGGATTAGGTTACACAGCTTGGTTGTGTCCATTAGTCCAAACCAAGTCATTCTGTTGCTGTACACCAAAAAAGAAAAAATTGGACATTCTGTTCAGTTGAACAACTAAATTTTGATGCAT
Brassica_newGene_1429	GAGAGGAGAAAGATCAGATTCAATCGGCGTCTGTCATCTTAAGATCCAGAACTCGTCGGAAAATGTCTACGTTCAGTGGCGATGAAACCGCTCCTTTCTTCGGCTTCCTTGGCGCTGCCGCAGCCCTCGTCTTCTCCTGCATGGGAGCTGCATATGGAACAGCCAAGAGTGGTGTGGGAGTGGCATCGATGGGTGTGATGAGACCTGAGTTGGTGATGAAGTCTATTGTCCCTGTTGTTATGGCTGGTGTGTTGGGTATCTACGGTTTGATTATTGCTGTTATCATCAGTACCGGGATTAACCCCAAGGCTAAATCTTACTACCTCTTCGACGGGTATGCACATCTCTCTTCTGGTCTCGCTTGTGGACTTGCTGGTCTCTCTGCTGGAATGGCCATTG…
Brassica_newGene_1430	GGCCAATTAGATTTCAAGTTCAGGGTTCTCCACTTGATACTCATCGATCATTAGACTATCAAATTCATCATCTCCGAACCTGAACGTTTCAGTCGTCACCAATCAAAAACACTTCCACCTTCTTCTCTGATCATAATAATCTTAGGAAAACATGGTGGAGCTCTATTGTATCTGTGGAAAATGGATACAAAATGACAGGGCTCAATGGGAGTTTGTAGTAGATACCACAAGACTGGGGTCACTCTCTGAGATTGATCAAAACGTTCTTTTCAATGTTTTAGTTACGACTGTTACCGAAGATTTGGATGTCCCTGATAAAGACATTGCACTCAGCTATGGAGTTCCACTGGATGCGAGATGTGCGAAACCCATGATACAGAACACTCCACCGGTCGATAT…
Brassica_newGene_1432	AAAAAAAAATCAGAGAGTTGCGATTGATCTCTCCGGCTTCGTTCTTCACCTCTCTTCGCGATGAATTAGTCGGCGACGTGTATCGACTCTGCGCCTTCCTTTCGCCTCTCCGCCTCCGCCTCCTTTTCGCCTTTCCGCTTCTCCGCCTCTCTTGCGCCTCTCCTCTCCGTCTGTCTTTCACGAGATAACGTCGACGATGAAGCACTGGGCGTCTCTCTCGGTTGATCTTCTCGACGGACCTCGCTCGATGCATCTCTCCTCAAATCGAAAGGCGGAGCTTCACGTGAAGTTAACAGAGACGAGGAGTGGTTGTCTTCTATCACGGCAGGGTCAGTAGTCAGGAGGAGTAGTCATGTTGTTGTCTTCAGTTTTAAATTTTTTTAAAATCCCTAATATAAG…
Brassica_newGene_1433	AAGCTTTTGAGGGGTTTATAAGAAAGATCTTATAACCCTGTCGTTTTTGGAGGGTTACGTTTGAAGCAGAGGTAGAAGAGAGTGAAATGCAGTGAACACTGAGTAATTGAAATGTTCAATAGCCTAGTATTGAACGAGACAGAAGAAGAAGTTGAAGCAGAGTTTTCCAACCGGAGATATATAATGCCCAGAACTACATGATAGTAAATAATTAGTAATGGAACATGTTCCCGGGTCTCAGCCAGCTTGGTGCCTTGAGTCATTTGCTATGGAAATGGCTTCTGGACGGACCTCGTGGGGGAAACGAATCACTTCACTTCCAGGACTTGAGATATTTCTTGAAACTTGAAAGATTAGTGGGTGCATCACAATAGGTTCTAGCCAGAAGAATATTGGCGT…
Brassica_newGene_1437	CAAATGCCCAGGATGCTCAATTCGATCATGCGCCCTCCCTTGTGTCAAAGCTCACAAGAAGCGAACAGGCTGTACCGGCAAAAGAAAACTCACCGACTTCGTCCCCCTCTCCAAGTTCGACGACAATCTCCTCCTCTCCGATTACAATTTGCTTGAGGAGACAAAGAG
Brassica_newGene_1508	GGATCTTCATGGAGATTCTCATGATCGAGCTCAGTTCGTTCAGTTTCGACTGAAATTCTTCTCTTCCGAACCGTTACGAAATTCATTGAATCATCACCATTAACGACCGTCTTAACTCTTTGTCCCACTCCAAGCACAATTCATCATTCAATGCATCTCCCCTCTCTTCCAAGCGGTGCATCTCTACCTATAAAAAGGACCCTCCAACTCCTATGCCAAAAGATACGGTTTTGGATGTTCTTAAAGTCTTAGATGTAAAAAGCCATCCGATTCTCATACATTGCAGAGCCGAAAAGCATACGACAAGTTGTTTGGTGGGGTGTTTAAGAAAAGTTCAGGGCTGGTGTTTATCATCGGCGCGTATAACAACTTGCAGCTTCAGGTAGGATTGTTATAAAC…
Brassica_newGene_1509	GTCTTTAGCCCAATAAATTAGAAAAATATTTTGTCATAACCTAAAAGTCACGGACAGGCCCAACCCCTAAGTATTCCTGTCCACTTATCTAAATATCTAAAAAACACTCAGCCTCCCCCCGTCATCGATTCACTTCCTCTCCCCAACTCCTCCAGCATAAGGCCTCCGATGACAGTGATGAAACTTCAATCGTCTGCCATAAATCCTCCATTCAAGATGACTATTGACACTCCACATCTCTCCTCCGGCTCGATGATATCTATCTCTTAGAGGAGCTGAAGAGAAAGCGATTAATCTCTGGAAATCGTTACATACAAATGTCTGTTTTCAAGGATGGATGATGTAAGGAGACTGTTGTTACATAGCGCCTACGATTTTGGGAAGCAAGAAATGTGAAAA…
Brassica_newGene_1510	TTAGGTCAGACCCGTGTTCTTCTTCGCCTCTACCTCTAGAGAGCTCATGCGCAGGCAAATCTTTTCATCTTCATCCTCAGAGCACGAAACGATACCAGTTACCGAATAATCCTCTTGAAATCCTCCATTAATCAATCACCCACTATCTATATTCAATGCAAGTTCTGAATCTGCAAGGCGGTGTAGGTTCATCTATAATACACTGGCTGTTCCTCCTCAACTGTTCTGTTCAAAACCCCCTTGCTCCATTTTTCCGAGAGGATATTAATATAAGCCGTGGTGGAGATCTCATGGGAGTGGATATGTTCCTACTAGATTCTCAGATATCACAGGTTCATCTAATTACTATAGCTAATGGCCAGGATGTGGTTGTTCAAGTTCAGCACAATGGTATTATAT…
Brassica_newGene_1512	TCTGAGAGTTCTTGGGCTGAAGGAGGTTCTCAACAAATGCCAGCTTCAGTTGCACCAACTTCAACCTTTGGCACAAGCCCAACGACCAGCTCGAGTTAAGGTTTTAAGATGTTTGAATCTCCGAGCTCTGTCTCCTTCCAGTGTTCCCATTTTCTTCCTGGTGGGCGAGAAAAAACACAGCTTTGGTCTAAAACATACATTTCATTTTGCTCTAATACTCATGGTGTAGGATTTTTGCAACAGTACCTTAGAAATATAAAATATGTTCGTGTATATAAATGTCTGCAGTACAGACTTCTCAAACATCAGACTCGTGTGGATCAACACATGTATA
Brassica_newGene_1513	TTATTATGGCCAGGTGACAGTGGAGACCGAACCTATTCTGAAGGGAATTAGGGAGGAGAAGGAGACAGCGAAAGGATTTTCTGATGAGATCAAAGGAAGGGTAGAATTGTTGGAGAATGAGGCTAATTTAATCTCAGTGGAAGGACTTGATGAAGGTCCTGAGGAAGCTGCCGAGACCTCTTCTTGTATGCAATTGAAGAAGGCATTTACCACTTTTTTTAATTCAAATAAAAGTAAAATTTTCAAGTTGCTTTGGTTTAAGTTGTATCTTTGTTGTTTTGTTTCTGCTTAAGTAAATTGAGTTTAAGTTTAAGTTTCTGTTTGTTTAAGTTCTGTGTTTGTTGTTCTGGTTATGTAATGTTTCTCTTCAGAAGTGTATTCTGTTTCTCTTTATGTTTC…
Brassica_newGene_1514	TATTGTTTATAGGGTTCGTCGTCTCCTCCAAAATCTGATTTCGTCTACCACCAGCGGGGTTCTGAAAAGTCGTGTGAGTTGCCTTTCAATCTATGTGTTGATGTCTGTTCATGTCGTTTTGTTATCGATTTGTCACCTCCGAACCGTTACGAGTTGGATTGATTCAACCATTAATTACTTATTAATTAACTCTTTCGCCCGCTACAACCACGATCCCAGCCACGATCCTTCATTCAACGATTCTGATTCCTCTTGCAGTCGGTGATGCTCCACCCTATAAAAAGGAATAAAATCTTTGCCGTCTCTTTTGGTGGGCCTATTTAATTAGGTATGTGTGGAGCTTCCTCTGTAGATTGATGATTTGAGTTCATAGCTTCATAAGCTTATCTCATGGCGGAC…
Brassica_newGene_1515	AAGAAATTTGGTGTAGAATTGTTTGCAGGTGTAGACCTGACTGTAGAGGACGCTTCACTGAAGAATCTGGTGGATAAAGAGTATTTTTTATACAGCCTCCAATGGCTTCGGTAAGTGGATCTATTTTTTTTTTTTGAACAAAAAGTGGATCTATGATATCTTATGGAAAAGGGTACTTGATACTAGGATTTCTAGTGTAGAATATATAACTTAGGAGACACAGAGAGATTTGTGTGAGAGGTAAATCTAAAACGAAAACTGTGATTGAGAATTTAAAGGGTAGCAACTCGTTTACAAAAAAGGTAAGAGAATGTGTTTGTTGCTAACACGAATTATTTCTGTCAACTATTTTGTTAACGGCTATTCCTGAAGTTGATTGTGTAAGGAAGGCATTATCTG…
Brassica_newGene_1516	TTTACTAAATCTCATTGTTGACATAAGTTCGGTTTCCTTCTCTCTCTCTCGCAAAACATCAAACCGTTTTGTCTCTTTGCGATCAGATCTCATCGGAGAGCAATTATGGCTTCAGGTTTCAGCGGCGATGAAACTGCTCCTTTCTTCGGATTCCTCGGCGCTGCCGCCGCTCTCGTTTTCTCATGTATGGGAGCAGCGTACGGGACAGCGAAGAGCGGGGTCGGCGTGGCGTCGATGGGTGTGATGAGACCAGAGCTTGTGATGAAATCGATTGTTCCCGTGGTCATGGCTGGTGTGTTAGGTATCTATGGTCTCATCATTGCTGTCATCATCAGTACTGGAATCAACCCTAAGGCCAAGTCTTACTACCTCTTCGACGGCTATGCTCATCTCTCTTCC…
Brassica_newGene_1517	GGCTAAGTTGCCCCAGATGCAACATGGTAAACGCGAATCACTATGGCGCGAGTCAAGAATGGGGTGAACGCCAGTTTTTTACGTTGCTTCCCCCAGTACATTGAATGGTTTCTACCTCACTACAATCCAAAACCTGGCCCAGAACATCTGACAAAAAAAAAACATTGTAAAGGTATGGCTTGTTGATCGATAAGCTCCTCCTGCAGGAGTAATTTGAAGTTCGGGACGTTGCACCATACTCCAACCGGAAGAAGCCTTCTTTTATTCTCAATGTAAGTCTTTTTGCATGTTGCAGGAATTTTAGGCCTCTTATACATGTTCCAGTCACATTGAAAATAGTAATATCATTA
Brassica_newGene_1518	TGAAAAGCAAGACCCTTCATCCGCACCGTTTTAGGGTTCATCACAATCTTCGATCTCCGCCATTAGAGAGGCTGAGATGCAGAGGTCAGCGTGACAAGTCCGTTCATTGGGGTTTCAATCGTGTACATCTCCTCTATACTCACCGTTTCATTTAATCGATGGTGTCATGGGCTTTGTTCGGTTATTACGTGATGGGTTCTGAAGATGTGAGATTATCCGGCCCGAAGAGAGAAACGGTGTCCTTCTAAAACTAATACGGTGCAAGCGAAAAGACGAAGACGTTGATCCTACTTTTTGATCTCTGACGAAGACGTTGTTCTTACACCTTCTCTGACACCAACAATGGAGTTTTGGAGAGATTCAGTGGCTGAAATCGATTTGAAGTATCTCTTTCTGGAT…
Brassica_newGene_1528	AGACAAGCAAAATAAAAGACCAACAAGAGTTAAAGACTCTGTCGGAGAAAGAAGACTCTGTCGGAGAACGAAGACTCTGTAGGAGAAAGACATAATGGCGACAAGATTCAAACAAACATGCCTGATCAAGTCGGAGGTGGCGGATGATGTGAAGAATCGTCGTGCGCTCGGTGACATCGGAGAGAGGAAGCCAAAACCCAACGATGGCTGCATATGTGAAGAATCGCCGGAGCTGATCAGAACCGAGAGAGAGAGGAAACCAAATCCCACACTGCGCATACGGTCAAACATTCCATCCACCGACTCCTGTTGTCATTTTTGACCGATGATGACGCAATCACCAACCTCCTTCCTTCTTTAGGTGATAATCTCTTATCCTCTTTCTTTTCTTCTTTTTAT…
Brassica_newGene_1529	TTTGCTCGCTCACACCTTATCTCCTCACCCAATTCTCTCCCCCTTTCTTCCTTCTCTCAAAGGCTGAGAGTTCGAGAAAACAAAAAAGCTCAGTTAGCCAAAGCGGATATGGACTCTAAAGGAGCGGTACCACCAGAGCAGAATCCTCCTTACGCTTCTGGCCAATCAGGTAAAACCTATGCTTCTGTTGTAGCCGCCGCCGCCGGTGGGGCTGTGAGTAGTGCGAAGTCGCAGGAGTTCGATTCGGAGAAGGAGGCTGTGGCTGGAGATTCGGATAAAGGTGTTGTTGGTGGAGCTGATAAGGAGGAGGAGGTTGGAGCTGATGAGAAGGTTGGAGACGAGGCTGAAACTGCTTCATCGGTATCTCCGGAGAAGGAGGTTGTTTCTGAGAAAACAATC…
Brassica_newGene_1530	TTTCAGACTACTTCCTATTTTTCTCTTCTTTAGGATATGGATCCTACAAATCCATATACTCATTACAACTCGAGCTTTGTTGATCTTTTGAGCAGTCAACAAGACCCGTTTTGTTCTGAGGGTTTATCACAGCCCCCTGCAACTTCAACCTTTGGTGATGACACACCTACCGAGCGCAAAGAAAGGAAGAAATGGACTCCCACAGAGGACGTAGTGCTCATAAGCTCATGGTTGAATACAAGCAAGGATCCTGTGGTTGGCAATGAGCAAAAGGCGGGAGCATTCTGGAAACGGATAGCAGCTTACTATGCAGCCTCACCAAAGGTCGCAAACAGTGAAAAGCGAGAGGCTATTCAGTGTAAGCAAAGGTGGCAGAAGATTAACGACCTTGTTTCCAAG…
Brassica_newGene_1532	TTTTTGCCTCCCTTCAACACTTTCTCTTTCCTTCCACGCTGCCTTTTAGGGGATTTCACTTTCCTCTTCTTCTCTCTCGCCTTACCCGAAAATTTTCTCGATCGCTCCAAGATGGATCCACCATCTTCTCCCGGTTCTTCTGATCTCTTTTTTTAGAAATCACCTCATCTATATTCTCCAGTTGATATCTTGGGAGTTGTCACCTTCTTTAACTTTTTTCATGCTGGAGGATACTCGCTCAGTTGCTTCCCTAATGGACTCCACATCGTCCAAGATCCAGCAGCTTCAGAAGGCCTTCGCCGAACTCGAAAGCCAGCGCGCCGTAACGCTTAATCTAAAGTGGAAGGAACTGGAGGAGCATTTCCATGGGCTCGAGAGGTCCTTGAAGAGACGGTTCCA…
Brassica_newGene_1535	TGCACGTGCATGCCGTTTACATCAAAAACATCGTATCAAAACACAATACGGAATCTGTTTCTCGCCGATCACCAGAGCGATGGAAACGCCGACTAACGAAACCGTTGACTTTCGATCGGAGTTTCTCCGTGTTCTTCGTAGTCGACGATCACCAGAAGTTCCATTGGTAGCTGAATGTTCAAAGCCAGTGGAAGATCCTGTGTTTCAAAATGATGTTCCATCTACTGAAGCACTAGAATCTTGTCCAAAGGAGACCATTAATGACTTGAAAGAGGTGCTTAAAGAGGAAAACCTTCACTTGCACACTGAGGCTGCAGAGCAAGGTAGATTGCCTTTGCTTATCTTAAGCTTGAAAGAGAAGAGTGAAGAAAGAAGACCAGCGATTGTGTTTATGCATGG…
Brassica_newGene_1537	AACAAACTGTGCAGAGATGAATCCAAGCCACGCCTCTTGCCTCTGTCGTTTCGCTTCACCTCCCACAAAGTTTTTTCTGCAAAACAGTTTTTATAGCAATCAATCATCATTCCCCACTGCTTTTGCTTCATTGCTTTTTACTTCGTTTTCATCGTCGCTCATGCCGATATATGGAGCCGTTCTGTGAGGCTTCACCGAGAATCCAACTCTCGATTCTTAATTAGAAAACCCTAAATCGTTTTAAGTTAGCCCCGAGGATGGTAAATCAACAGTTCCATTTATTTGAGCTCAAGGCTGGTCGCTCATGCCAATATATGGAGCCGTTCTGCAGGCAGAGTGTTGTCAGGAGGCTTTTCGGGTTCTGGAAAACTCGAAATGTGAAGAAAGGTGGGGAGTTGA…
Brassica_newGene_1538	AAAAAAAGAAAGAGAGAGAGAGAGAGAGAGAGACTAGACTACTCTGCGACCGAGTATCTTCTTCTTCAGATAGATAGATAGAGAGAGAGAGAGAAGAGACTATAGTCGCGATTCTGATCCTAGATCGATTCGATTAGTTACGGCGATGGCGACTTCTTCTAGCTCGGAGCGAGTCCCGAGAACACCGGCAACTACCAGATTAGCGATTACGCCTGGCTCTAGGGTTTTGAAAAGCCCTATCAGCGAAGAAGTCATGTGGAAGCGTCTCAAGGAAGCTGGATTCGATGAACAATCCATCAAAAAGAGGGATAAAGCCGCCTTAATCGCTTACATCGCCAAGCTCGAATCCGAGGTGTATGATTACCAACACAACATGGGTCTTCTAATCATGGAGAAAGA…
Brassica_newGene_1539	CTCCTCTCTCCTCTATCTCTTCGTCTTACGGGTTCTTCTCTATCACTTGAATCTATGGTGGACTGTGATTATGTGGATGATGAATCACGTTGAGCAGCCAAGGAGATTCAAGAGAGGACCATGACTGATTTGATTGCAAAGTCAAGAATTGGTCCTGTTTTGGAGTTGCAAGTTGAGTCCGCATGAGTTCCAGCAGTTCACATAAAGAGAGGAAGGTGATTCAACTACCAAGGTGGAATCGACTGATCTGATGCAAGAAAACGAGGACTCGCGTAATGATCATAGACTTGGTGTTTTCATTGCTTCAAAAGGAGACCAAGTATACATTTTAGATGTGGATATGAGAGAGGAACTGATTCAGTAGAAGGCGTTGATTCTGTTGCACACCAGTTGTTTGAT…
Brassica_newGene_1540	TTTAGATACTATTCTACAAAATGGGTATCTACAAAAATATATTGATCACATTTGTTTTCACTATCTTCTTCGTGATATCAAATGTTCATTGCACCGATATCATTCAAGATTTTGGAGTGAAACATGAGTACAAAAAATGCTATGATCCTTGTCCTAAAGGGCAAGAACACGTATGCGAAAGGTTTTGTGCAGCACTAAGCCTTCAGTTAATTGGCAGATGTTTTTCTGAACAATGTTGTTGTATTTCAAAAGAAACAAAGTAAAGTATTAAAATAAGATTATTAAATGTTATATAATTTTATGATATGAAAACAATATTACCA
Brassica_newGene_1541	TGTGATTCGGTGGAGGAAGGAGGACGACGAAAAGAGTGTTTTCCAGTCACTGCGAAAATTCATCAACCTTGTCGTCTCTCTCCCCCTATCTACTTCTTCCCTTTCTTCCGCGAGGTATGCTGATATAATGGATTCGGCATTGGAGAAGATAACAGAAATGGAGAGTGAGAGAGTTGAACAGGGCACAGACAAGGAAATTGAGACTAAAGAGCAAACTCAGGATAACGTTGTGGAAACCAATAAGGAAACTGAGACTGACGAGCAAACTCAGGATACTGTTATAGAAACCAATAAGGAAGTTGTGATTGAAGAGCAAACTCAGGATACTGTTGTGGAAACCATTAAGGGAATGGAGACTGAAGAACAAAGTCAGGATACTGTTTTGGAAACCGAGGATAA…
Brassica_newGene_1542	CCAAATTTCAAAGAATGTAGTAAAACGAGTCCATTATCAATATCATCATCATCAGTGTCGTGTTGTGTCCTTGTCAAACTCACGTTCAAATAAAAAGGAGAGACTGGAAGGAAGGAAGGAAGGAAGGAAGGAAGGAAGGAAGGAAGGAAGGAAGGAAGGAAGAGAGAGAGAGATCAAGAAAAATTAAGAAGACTGAGAAAAGATTCCTTAGCCTCCAAAGATTCCCTTATCCAAAAAAATCATAACAATGACATCTCTCTTCTCTAAACCTCGAGCTCTCACTTCTCTAGTCTCCCACTTTAAAACGTACCGTCCGATCACCGGAAAACTCCATGTGGCCACCTTGACGCTTCTCCTCTTCCTTGTAGCAGCCGCTGTTGCCGTCACTTCCTCTCTATG…
Brassica_newGene_1543	TAGCCATCAAGAACCGTCCCATTAATGGGTTTCAGTAGGTTGTGCGAGATGTATCTTCCTAATGAATCTCTGGATCGAGCTTCATTCGCGCCGGTTGTCTTAGATTCGTCTCCTCCAAAACGTTACGGTTTCGTCAATTTATTGCCATTAAGAAGCATCTTTACTCCTTTGACCACCAACAAGCACCAATCAAACATTCAATGCTTCTAATTCCTCATTCAGGCGGTGTTTATCCCCCCGCATAAAAAGGAATCCAGGACCGTAGCTCTATCGGTTCAGAAGATCCATCAAGACCCAAACTTTCCATATTTATCAACACATCCTATTGCTTCCCATAAAGTTTAGGTCGCTCTAATTCTCTCCATCAGATTTGAAATAGATATTTCTGTTTTTTTTCTA…
Brassica_newGene_1544	GCAGTACTAGAGTGACTGTCTGCCTCCTTGATCTCATCACCTGAGAAATCCTTAATGCAACTGAAAGTTCTTCCATTTCTGAACATCCAAGCTTCCTTTCGACAACCAAGACTAGAATCTCCATTTTCTCAGGATTGTTGTAGTCATGGCTGAACTAGAGGTTTCTGTGTACTGCTACTGGAACGGTTGCATCAAGTATGGTCGTGAAGGCGTATACTATGAAGGACCAGCTCCTAAAAAGATTATAGTCAACCCCAAGATTGCGTTAAACAGATTGTTGGATGAGATGTATGTGCTTACTGGAGTAGATGTTGACAAGCAGAGATCCAAAGTCAAAATATTTGGTAGGTATCCTTCTGTTGTTGGACAGTCCAAGTTTCAGTATCTGCTTCTGCCTGT…
Brassica_newGene_1545	TAGGGTTACAAGTCCTTACTTTGTTTTTCATTTCTTAGGGTTTATGATCTTTGTCCTGCCTTTTAGCGATAGACATTGTCGTTTTGATACGGATCTTTCTAGGGTTTTGGCGTTTCGATCCTTTTAAAATTTGACATTTTACTCTTTGAATTCTCTTCAGGATTGTGGTGGTGATGGCTGAAAGAGAGATTAAGGTGATGTGTTACTTGGATGGTTGTATCAAGCATGGCCCTGATGGTGTCTACTTTGAAGGATCCACTCTTAAACAGATGAGAGTCAAGCAAAATGCTAACTTTAGCAGTTTTCTTGATGAGATTTATCTAATAACTGGGTTAGATAAGACGACATCATCAAACTTTAGAATCTTCACTAGGTACCCGCTTGTTGTTTCACAACCGA…
Brassica_newGene_1546	GAGTTCGTAGGATGAAGCTGGGAAGCCAAGGGCTTGAGGTTTCGGCTCAGGGACTTGGTTGCATGGGTCTCTCCGCTTTCTACGGCGCTCCGACACCTGAGACCAACGCCGTCGCTCTCCTACGTCATGCCATTAAAGCTGGAATCACATTCCTTGACACCTCCGACTTCTACGGCCCCGAGACAAACGAGCTGCTCCTCGGCAAGGCTTTGGAAGATGGTTTGAGGGAGAAAGTGGAATTAGCGACAAAGTTTGGGATCACTGCTTCTGAAAATGGAAAATTTGGTTTCAGGGGAGATCCACAGTATGTGAGGTCTGCTTGTGAGGCTAGCTTAAGGCGTCTTGGTGTTACCTCCATTGATCTTTATTACCAGCATCGGATTGATACCACTGTCCCCA…
Brassica_newGene_1547	CGATAATCCACACTCAATTTACAAGAGAGAGAGAGAGTCGTGGTGGCAAAGAGAAAAGTATAAACAGAACAGGAGAAACCATGTCAGATTATGGAGTGAGGAGGATGAAGCTGGGAAGCCAAGGACTCGAAGTATCGGCGCAAGGCCTTGGCTGCATGAGCCTCTCCGCCTTCTTCGGTGTTCCCGCCCCCGAAACTGATCCCATCGCTCTTCTTCACCACGCTATCGACTCCGGCGTAACTTTCCTTGACACCGCCGACAGCTACGGTCCTCAGACCAACGAGTTGCTCCTCGCCAAGGCTCTGAAGGATGGGGTGAGGGAGAGAGTGGAGCTCGCTTCCAAATTTGGGATCATTTACGGAGAGGGGAAGAGAGAGATAAAGGGAGATCCTTTCTATG…
Brassica_newGene_1548	GAACATAGAGAACAATGACTATAGGAAGACTCTACCAAGATTCCAACCGGAAAACTTAGTCCACAACAAGATTCTCTACGAGAAAGTTTGTGGAATGTCAGAAAAGAAAGGATGCACTCCTGGACAACTAGCCCTCGCATGGCTTCACCACCAAGGAGACGATGTTTGCCCCATCCCTGGAACTACTAAGATTGAAAATCTCAATCAGAACATTGGAGCTTTATCTGTGAAACTCACTCCTGAAGAGATGTCTGAGCTGGAGACCATTGGTCACCCAGAGTCTGTGAAAGGAGAAAGATTCAGTAACATGGTGCCCAACTTTAAGAACTCAGACACTCCACCATTGTCTTCTTGGAAAGCCGCTTAAACCCCCCACCTGAAAGTTTCTCGGGCTGTGGT…
Brassica_newGene_1549	AGGGAAATCAATGGCGGAAGCTAGGGGAGTGAAGAGAATGAAGCTAGGAAGGCAAGGGCTAGAGGTCTCGGCTCAAGGCCTCGGTTGCATGGGCCTCTCAACCTTGTACGGTGCTCCCAAGCCCGAAACTGACGCTATCACTCTTCTCCACCACGCAATTGATACCGGCGTTACTTTCCTAGATACCTCCGACATCTACGGTCCTGAGACCAACGAGCTGCTTCTCGGAAAGGCTCTGAAGAATGGGTTTAGAGCAAAAATAGAGCTTGCTACCAAATTTGGAATCATTTACGGAGAGGGGGAGAGAGAGATAAAGGGAGATCCTGCTTATGTCAGAGCTGCTTGTGAAGCAAGTCTGAAGCGCCTTGATGTGGATTGCATTGATCTTTATTATCAGCA…
Brassica_newGene_1551	TTTCAGTGTCTGTTTTAGCTAGTTTTACATTGATTGAGAATAACTCTTAAACTCTTTTATCTGTCTGATATTTATATGGGTTTTTGTCACAAATGCTGAGGCATTTAACCTCGAATGTTTTCATGGTTATTGCAGTGGAGCTCTCTCTTCTCCATAGCATCTCGAAGCTCTCTCTTCTCCATAGACAGATCTCTCAAGCTCACACTCTCTCTCAGACCCTCTCAAGTCTTCAGGTCTCAGACCCTCTCAAGTTCAAGGAGACATACTTTGTTTGCAGCTAGCCTTCTTCACCAGATAAAGCAGCCTTGAATCTAGCTCCACTCGCGGTCATAGTCTTTAAGGAGTGTCCTGGGATTAGAAAATCCGTATGTAAAGAGATTGATAACATGGATATGTTTG…
Brassica_newGene_1555	ATTCATTTTAAGAACTTTAATTCGTTATAACATGGCGACGGCGACGGCGAATGCAAATGCGAATTAGGGTTTCGAGGGAATTTCGACGGTGGGATTCGGAGGATTACGGGTTTGGAGAGAAACTGATTCGGATAGATCCTTATCAGGATGGTAGGGATGGGATGATACGGAATCGACGGGGAGTAGTTGGGAGACGGGATCTCACAGATCCTAGATGGATTTTTGGATACAAAGGTAAGATTGGGAGTCTAAGATGTTGGGAATCAACAAGATCCTGGTATTCAAGCGATTACTCACGGGACTATCAAGTGAGAATCAATCATAGGAGATGTGGTAACAATGGTGTAAAGCTTGGGCGTGAGAATTGGGGAAAATGGGTTTACTATAAAGGGAGATGTA…
Brassica_newGene_1558	CTTCGATCGAAGAATAGGACAGATGATAGGAGCGATTCACTTTGAGTATTAGCAGCTTGTTTCGTCAGCGGCGCCTTATTCATCGCCCACACCGTCTGCGTCCACCTCACCCTTTACTTCCCGTCCGTCTCCGATCTCCGTTTTCGTCTACAATCACCGCGTCTCCTGCATCAATGAGGCGAACCAAATCGTCTGAGACGTGAAAGCGAAACCGAATCGTAACGGTTAGCTCGATTGCTTCGATAAGATTGGGTGAAATCGAGGAAAGTTCTGAGCTGTGAGTTTCAGAAATTGGATAAATTTGATGTTTCTGAGTTGCTGAATGGATCTTTGGGTGGTTGTCGCTGGTGATTCGCAGGCGAGGTTCGTTGCGTTGTCTTTGTTGGGCCTTGTTTTGGG…
Brassica_newGene_1559	AAATGGGTTTTGACTAGGAGGATTACGAATAGTGATCTTGAGGCTGCTGATCTTGATGAAGATGGAGTTGTTGGAGCTGCGGAGTTTATATTGTATAACTGAAAGAGATGGGGAAGATTGATGAGAAAGATATCTCTGGGATCGTGGAAGAGTTTGAGCAGCTAGATTACGATGAGTCTGGAACTCTGACGACTTATGCATCGTTCTAGGTCAGATGAATCGGGATCTTTGTTATGTTATATATGCACAGCACCCCACAACAACAAAAAGCAAAGGAAGTGTACAGTTTTTTTGGAACTTTTGTATGTTTATGTTTGTGTTTTGTAATGGCACATTCTCGCTCTTTGACTGTTTTTTTTATGCTTGAGTGTATGATCTACAAACGTATAGATATTTCAA…
Brassica_newGene_1560	CATCGTTCTCTCCTTTCGTCGAAAGCTCCGGCGATTTCACTTTCTTCCCATGCGACCCTCTTGTTAAGCTTCGGCGGCAAACCTCTCGATCACCCTATTCGGCGGCGAACCTCACGATCACCCTATTCGGCGGCAAACCTCACGATCACCCTATTCGGCGGTGAACCTCTCGATCACCCTCTTCGGCTGCGACCCTCTCGAAGGTCTCATCTCGTCATCTAGGAGGATTGATCTCATCTCCATCTGCGGTATCCGGAAGTCTCATCTCGTCATCGAAGGGTTTCTTTCAGTGTCTAAAAGTGATGGAACATGATGAAGAATGTTTTCCAAATGGTGTTGGTGGTGGACCTAATGGTGGACAATCATCAAGTGCATCACAATATATGCTTGTAAGTTCTT…
Brassica_newGene_1561	CCTGTATCTATGTGAGGCCATTAACATTCACATTCAATCTTAGTTAACTCGACCCCCACTACATCTCATTACTTCACCATCTCCGTCCTCTTCAACTTCTTCACAATCGCCTTCCTATAAGTAGACCACTATAGCGGCATGGTTTGGCCAGATTCATCTTTCTTCTCCCCTCAATGTGAAATCAATTTCATGATGAATGAACCAATTGCTCCTTAAAAACCTCCGTCGATGCCACTACCTTATCTTTTCAGCACCATCCAGAGTTCGAGAGACTTGCAATGCTTCAGAAAGTCACGCCGAAACCGATCATTACACCTCTTACTTTTTCATTGAAAACTTTTCTGCTTTCACTTTTGTTTTTTTTTATTTTGTTTTTTTGTTGTTGCAGACTGAGTGCTC…
Brassica_newGene_1562	TCCTTCTCCATATTTCTTTTGCTTTGCTCCTCTGTCGTCTCTCTCCAGCCTTCGTCTTGTTCTCGTCTCTGGCTTTGGATTTCTCTCTGGTAAGGTCCTCTACTCGCGAAGATGATTCAATCCGGCCGCGATGTGCTTGTTCTAGAGTCTAGGCGCAGAGGTTGGTCGTGGTTTTGTCTGTGGAGATCAGCTTTAAGGGAGATTTTCAATTTTTGGATCTTTCTGGTGGTCTTCTATTGCTTTCTTGGGGTTTGATGGACAGTCTTCTCGGATGGTTAGCTCCGCCGGTTATGTAGCTTCCTCGGACGGCGGTTGGTTTCCCGGACCTCTACGGCGCCGTGGTGATGCGCTTCCTATTCCGCTTAAGTCAGGTGAGCTTCAACGGTCTTTTTGACACGG…
Brassica_newGene_1563	TATGTGGTTTAGCCACCGGAGAAGTGGTGTATCTTTTGGCATTGTCAGGGTGTGGAGTCGCATCAGAGGCGCGCGAAAAGCCCATTCACAGTCCAATAGCATATCTTCTTTGGATATGGAGAGGCTCTACTTCGACGGTTATATATTGCAACCATGCCGGAATGCTGCAAGGATTGAGGAGTTCTTA
Brassica_newGene_1565	CTTAAACTAAGAAATGATATGTATTAACATAATTATACAAAATTAGAGAGACAGACCACCGCCTGAATTCGCCCTAGAGACTTTTGTCTCTGGCACACCACCCTAGACGTCGTCGTCTCCGTCCGATCTCCATGGATTCACACTGCAAGTTCTTCTCCACCGTCGCCTATGTCCGAAACTCCCATTGAGAAGCTATGCTTCTCCTCGTTGGGACTCCACCTAGGATGACCCGAAGCGTTTCTCGGAGAGGTGAAGCCTCTGCCTCTCCCACGCCTAGCTCGTTGCCTCTGGTGATAACTCGTCGTTCCAATGTCTCAGAGTCTGCTTGCGTTTCAGTGACAAAGAGCCCTCCTGTACTACCCTCGAAGCCAGAACCTCCAGATCTGTTTCCGGTGGAAC…
Brassica_newGene_1566	AAAGAGACAGGCTGATTTGAATTCAAAGTTCAATGTTTTAGATTCAGATCATATTGACAGATATCTATCATGCCTACAAATTGCTCTGTCAATCTTTGTGGTATGAACTCAGACTTACTGATATCTCATGATTTTAATAGGTTTTAGATTCATATTTTAGCTCATTATGATCATTCTAGGTTGCATTTAAGTATTAATATTGCATTTACATGCATAATTGCATAAATAGGGGCTAATGTGCACACTTGAGAAGTTTGGGGCGAAATCGTAAGGCTGTTCTTGCAAGTCATGGAGTTTGTGGCCGATTTGAACGAAATCCAAAACCAAGGGACCATCTTGCAATTACACGAGGGCTAAATCGCACGGATGAAAGATTGGGGTTGATTTGAAAGTATATCA…
Brassica_newGene_1567	TTCTAAGAAACCAACCTGAGAGGAAGAAGATATTGGGGAACGGGGAACCGAGTTGCTCCTCTGTTGCAATCTCCCTTAGCTTGCTCAGTGCAGGCAACAGAACGGTAGCAAGATCAGGTCTGTCCCTTTTCCGCAGCTCACAGCACGATATGCTTTCAAATGTCATCGGAAATCAGAGGCTGGAAGAGACATTGTTTACCTTGTAAATGTCATTGCCTTTTATCCAATGTTTAGGCCTAGAGTTCTTGTTGATGTGAGCAAAATAGATACGTCTACAAGCATATTGGGTTACCCTATCTCAGCTCCAAAGATGAAGAACTTTGAAGAGTGAAGGTTCAGGGATTGAAGCCGTGGCCTCTCGTGCACTTGATGCTTCCTTTAGTTGGAAGGGAGTGAAGG…
Brassica_newGene_1568	CTCAATTTTGTTTTCCATAGCCTGTACGTGTTCCTTTCTGTTCGTCTTGAGTCAGGAAAATCAGTCAATATGGATTTGTATGACGATATCTTCAACGATCAACTATTGCAATTGAGTCCTTTGCGCTTCTCTCCGTCACCAGAACCATTTGCTTCGTTGACGGAGTTTCTGCAAGACCCTCTTATGGAAGAAACTGAAAATGTGGATGGAGAGGATGTTGGATTTATCAATAGTTCTGCTATAACCGAAGCTAATCCCTCAATGGGTATACCATCCCCAAATCTAGTCCCATTTCCAGAGACATTAACACTAGTGCAAAATCAATCAGATCATCATTTTTTTCTCAATCAAAACATGTTGGATTCTTTTGAGCAAGAGCCAGGTGTTTTTGCAATGCCA…
Brassica_newGene_1569	TTTTTTTTTTTTTTTTGATTTCTGTGTGAACTCTCCCCGTGAACTTTCAATGGGGATGTTTTTAGGATTGGTAAAAACCCCAGACGTGGCAGCAGGGTATTGGTTGGTTTTTTAGACGAAAGGGAAAAAGTCGCGTCTCTCTCTCTCGTTCTCCTCTTCGATGTCATCGACTCTTCGTGTTCGATTCTGTCGAAATCTCCAAAGCTTGATGATGTTTGATCCGTTGGTTCGTCGTCGATTCTGTCGAAATCTCCCCTCATCCTCCACCAACTGTCGTCGTCTCTCCGTCGCTTATCACATCGTTCCTCAATGTCTCTCCTTCACCGATCTCCGTCTCTTGCAGCCTCTCTCTCGCCTCCCGACTCTCCTCGCCGGAAACTTGATCGTCGGCACGAACAA…
Brassica_newGene_1570	GTGTATGCAGACGACAAGGAGAGTAAATGGCGGCGGGTGATGTGGTGGCAAAGTGGATTATAGAGAGGCGGAGATACAAAGGTGGTGATGATCGATTTATGATGAGGCCGCCCGTAGAGTAGATGTTGATGAAGCTGAATTCATTGTCGGGACTTGGAGAAAGTTGTAAAACCATTCACTCTCCCCCAAAATTTCATAAATAAAACCATTTACATCATATATCTTGATACACATCGATTTTTTTTTCTTCGTCGTAGACGAACCTAGCAGCAATAAATACGACTAGATTCGCAATCAACGGTTGCCGTAATCAGATAGGAAGTCCAGTGATTTCTGCCAGAGCTTTCATCATAAAAATAGGAGAAGTAGCTTGGAGGAAAGAAAGGATGACGAAATAGA…
Brassica_newGene_1573	CTTAATCTCTCATCTGGTTTCGAGATGGATATAAAGAAGGAAGAAGCTTTGGTCGCGGCCGAGGTCAAGGATGCGGATGATGAAGTTGACTACGATGATGATTATTATGGTGAGAGTGACGGAGAGAGTGGCGATCCACTGTCATCAGACGAAGAAGAATCGAGGCGAGAAGATTTGCTTGGGTAGTTGGGTTGAAGATGGGTGAGAAGCAATTCGTTAAAGCCCCCATTACAGTCTTTTGGGATGTTCGGAGTTGTGGAATCCCTGAAGATTGTGATGCTTCTAGGGTCGTAACAAATATAAGATTGGCTCTCCATACGTATGATCCGTTTCTTCGGTTATGGGGATTGTAATCTTACCCCTAGGAAAGTCAATAACTCCATTTGTCGCAGCGGCATT…
Brassica_newGene_1575	TTTTCTTCTCTCACTCTGTTTTTCTTTATAAAACTCTTAATCCGAGTTTTGTTTCGATCAAACTTGGTTGTCTCTTCTCATTAGTCTACTGCGATGAGTTCCTACAGAGAATCGACGATCAGCAAAAGCGGTGTTTCTTCCGGCCTCAAGATCGGCGATCCCAACTCGAAGAAAGCAAAAGGCGAAGCGGCGGTCTCCTCTTCCAGTCCGACCAAACCCATCGGCAAAACCGGTGTCTCTTCCGGCCTCTCCATCGGCAATCCCCACTCGAAGAAAGCCAATGCAGCAGATGAGGTAGCTGAGGAGATCCGGCGGAGGAACAATGTCCCGATGCTTGCGATCCCACCGGAATTGCAGACCTGAGAGTTGTTGGAGATGGAGAAGATAAGTGTCGCTAAC…
Brassica_newGene_1577	TGTAGTTTCCAAGTGATAAGCCCAACCACGCCGATGATCTAGGACTAAGGTGTCAGGAAGCAAACCGTCAAAAGGTCTCCTCCTCAGGTCGAGGTCAAGAATCAAATGGGAATGGTGATCATAATATGATTGATCCTAACTCAAACCCTCAAAGAGTACACGAGCCTGGATCAAATCACCAAGATTTATAGGTAAGAGCTTGCTTCTCCGACTCTCCTGCAAAGCTCTAGATGAAGATAAGGGAGTAAAAAGGTACGTAGAAGGAGGTGAGGTCTAAAAACACTCATATTCTCAAGAGATTTCGAGACAGCTTGTATCCAAAGGTTTTTTTCAGTTTTGTTGTCTTCTTTTATCTCTACCATGAGCTCCTGCATAATTCCAGAGTCCAAAATTATAATC…
Brassica_newGene_1582	CTTCTTCGAAAACTCCAAGGCTTCGACGGCGAATTCAGAGACCATCACAGAAACCATCTGCATCTCAAGGTGCTCCACTCGGAGGAATGAGGCTATCAAAGCAGATTACCCTCTTGGATCTATTGCTACTGGTTATTGCAGAAGTGGAAGCATCGGGGGAGAGTTTAGATACTTACGCATTGAGAATCGATTGAGAAGTTTGTAGGAATTAGTTTTTCCCTGTAACTATATAAACACTTGGAAGGGGATGTTTGGTTCTACAGTGGATACCAGCCGGAAACAGCACTGCCTCAGGGCAGCATCTTCTTACTCTGACTCTCTTCGTGTGGCCTTACGAAGGTGGAAGGGTCTTCTTGTGCGGGATATTTCAACAGGTGGACAGAACATGTGCCAGTGTCA…
Brassica_newGene_1583	TTTTCTTTGTGACAGAACAACATAGAAACAAGGAAAAGAAGATGCAAAAATGAAACTAAACACATACTCAATCTATCTAGGCAGGGACTTCAAGTAAAGCTTCGAACAAGAGGATACATCCAAGTCAATCAAACACTTGCCGCAAAAGAGAAACCGCGATGAAACCGAGAACCGGGTTCTGTTCTCTGTTGCATGTTTCAAACACGAAACTCAACGCACAACACACAAATCTTCTTTACTGAACATTTTTTATTTTATTTTGACTCTTCCCACGACTTCCCCATCTACTAGTGAAAGAGTATCGTATCGGAGATCTAAATGGGACCTATCAAAGCGTTAAAGAAGAGGAAGAGATCAGCCGAGAAGAAGGCTGATCCCAACGTCTTGCTCGCTGCTGCT…
Brassica_newGene_1584	TCAGCTTCTCTAGGGTTTCTTGTCTTTCTTTCTTCGGATCTGTCTGAGGTATGTAACTTATTGAGTTGGTTCTCGTAACCAAAGTTAACTGTGTCGCGAATCTCTTTTTTTTTTTGGTCGCCGGATTTCATTTTTTGTTGTTGTGTAGTTGGATCATTTTGGATCTGATTTGCTCAAAGCGTCGTCGTATAAAATGTGCATTAAGATTTTCCTTGGGATACATTTTGTAAGTTTGCTCTGTTATTTTCTGGATTCGATTTGTGGTTTTCGTGTCTCGTTTTTTTTTCCTGTGATCTGGTTTTTGATTAATTTTATTCTGCTTGATTATCCATCTGAAAGATGTGTTGGTTTCTGTAGATCGTCTGC
Brassica_newGene_1587	AAATATCCAAAGACCACAAGCTTCATATCCTTATCTGCTCACACTCCGTCCCTCTCTTAAAATGGTGGACGCTGTGGTGAGTGTGTGTCTGGAGAAAGTCTTCAACATCCTTGAAGAAAAAGGCCGAGTTGTGTCCGAATACGGCAAAGAATTGAAAGGTTTGCAAAATGACTTGAAGTATATGCAGATCTTTCTCAAAGACGCAGAGAGGCGAAAGAGGACGGACGAACTGATGCGCAAACTCGTGTCAGACTTGCGAGAACTGGTTTACGAAGCTGAGGACATAATCATGGACTGTCAGCTCGAGGATAATAACAACGAGAAAAGGTCTTCAAGGGCGTGGCTTTCACGGTTCAGTCCTGCTAGAGTTCCCCAGCAGTACAAGAAAAGCAAACGTCT…
Brassica_newGene_1589	CGATAACCGATTACATGCATTTAATATAAACCGTAACTTCTCCTTTCTCTCTCAAAATCACTGTTCACTCATCTTCCCTTTTCATCTTGTTTTCTCTAGAAACCTCATAGATCATGATCTCCAAGTTCTTCCGAATTAAGGTTTCCAATCACATCTGTAACAGTCACATTTCGACTTCCTGATCAACGAACCTTCTTGTTTACTCCGCCGACCATTTTATCTAGTTTCCTCGCAAAACATCACCGGCATCTCTATCAATCCCTTTGGTTTCTCCGTAGCGTCGTTTCCTTTTTCTCACAATCTCCTCGAGTTCTCACCTCCTTGATATTTCTGCAATCGACGTTTGACGGGTCCTCTAATCGGTCGTTCCTTCCTCGTTAGTCTGATTTTACGATGGTC…
Brassica_newGene_1590	AGACCCCTTCTCCAACCCTAATTCTGTTTGATCGAATAATCGAAGGTCGTCTATCCTCTTCATGCGATGGTGATGCCGTGACGTCTGGGATTCTTCTCACCATCTGAAACGGTCGGGGGGGGGAGGTTTAACTCCATGTTTAACCCCATTCAATGTGTCATTTAGATCTACAGAAAGGCGGTGTGTAATCAATATAAATATGCGACTAATTCAAGTTTTGCAGCGGAGATTTGGAGCTTTCAGCAAAATGTTTCCAAGATTTTGTTGCTAACCAAAATGAATTAACAGAGATGGAAGAACGAGCTATGTACAGCTTAAAGCAGGCAGTAACTGAGGATCCTGAAGATGCTGTCCGGTGGCATCAGGTTGGTCTTCATTGTCTCTGTTCTCAACAATATA…
Brassica_newGene_1591	ATGCGAATCATAGGAGTGATGTTAAGGCCATCGTCTTGACAGAGAACGGTGGAAGATTCTCGGGTGGTTTCAACATCAATGTTTTCCAGCAAGTGCATAAGACTGGGGATATATCACTTATGCCTGAAGTATCCATTGATCTTGTGTGCAACCTGATGGAAGCTACAGACAGCGAGTTCAGGTTTGAGCTAGGAAAAGGATCGACTCAGCAGTTGAGATGGTGCTGATGATACGGAGTGCTGCTAAATCCTTGAGATCTCTTCATCCTCGTTTCCTGGAGACAGGTACACTGACAGCTGCTTTATTCAACAGCCGACAGGACTTCTTGTCTTACTGCGGAAGAGACTTCTCTTGTCTCAGAAGCGATAGAAACCTCTCTTACAAAGAGAGATTGACAAG…
Brassica_newGene_1593	TAGGGTTCGTGTTCTTCGAATAAGCTATCTCTAAGAAAAATCAGAAGCGTTCCCACACACCTGGTGTTTTGAGGAATTTTGCTGAATGAAATCGAGATGAAGAATCTCTTTGTTTATCTCCACTCGCGTCGTGTACTCTTCTATTCTACTAAACCGAAGCCGTCCCTTCTGAAGAACAAGAAGTATTTTTCTCGACAAATCTGACTCTGCATTGTCTCGATCGATGTTCCATCCCCTCGCTCCGATACCGTCGTTTGTTGCATTCAAAAATACTCATTTAGGCTAGCTTTTAACACCACTGACCCACGTCTCCCAGACCTATAAATAAGGGTTCTCGGTCTGCTAGATTCACCAGATTCTCCTTTTGGCATCATTGGAATCCTTAGAAAATCTCGCACC…
Brassica_newGene_1595	GTACGGTCTCAAAAAAATCCGAGTTCTCCCAAATCTTATCTTTTTATTCTCCTCCGATCATGATGCAGCACCACGTTTGATGTCTTTGTGACAGGAGTTAATGAGTTTTATGTCTTGACAACTTTAATCTCTCCTGTTCGTTTTCTGTCCGAAAGATTTGATTTTTATGGACATGACGATCAAAATCGAACAAATTTGATGTCTTTGTGACAGTTCTTTCTGTTAAAGTAATCCGGAACAAGCAAACCTCTCAAGTTGAAGGTTACGGTTTCATCGAGTTCCTATCCCACGCTGCTGCTTAGGGATGTTATGTATGATACGACAGCACTCCTGTCCCTGGCCTTCCTGATCACCTCTTTAGATTAAACTGGGCCTCGTTGAGTTCTGGAGATAAACGTG…
Brassica_newGene_1598	CAAATGTTGGTCCTTCTCTCTCCTGTTGCTCTAACATCTCTCTAAAAAGAAAGTTTCCGTTTATCATCTCGACGGTGGCTGGCTCCGGTGGCTTTCTCAGCACCGGAGCCGGACTTTTCTTTTGGTTTGTCCTCTGTTTATGATGAAGCTTGGTGGAACCAGATCGTTTTGAGAAGTCTGTTGGTTTTTCCGACGATGGCGGCTGCGAGAGTTGCATGCATCTCTTCGCTTCTTGATTTGGCTTCTCTCTCTGTTTCATGGTGTTATCCCCATCTTTATCATTGTCTCTTAGTGTTTGATCCTTGCCCAGCTTTGTTCTAGCTTTGTTCATCTTTGATTGTCTCTAAAGCTGCATGCATGTCTCTCCTTGGTGATCTCTTTGGTTCCCCTCCGATTCGT…
Brassica_newGene_1601	GCGCTCGTGAGGAGGCTGGATCAACAGAATCTTCTTCCTTTCCTTTTCGAAGTGGAAATGAGTTCTCTTGGATTCAGAGTGGAGATGAGTTGAGATTAGGGTGTTGGAGCCTCCAACTTGGAGGAGGGCTATCATTCTTCGCTTTGTCACCTTCTGTGAATCCTTTCTCCATTGATTTGACTCTAATGTAGTGTGCTTTTGAGTAATGTAATTGGCATGTTTCAGTTCCTGACACTCATGGATTAAGCGTTTATTCACGCTTATATGAGAGCTACAAAACACATTTGCTTCAGACTACAACGATGTTTCAAAAGGAGCGGTTGGAAAACAACAAAAGAGGATTTTATACGGGAGGTTGAAACATCTTCATGCATTGTCTAGACCGAGAGATATATGAAC…
Brassica_newGene_1603	CAACCATTAAATAGCAAACAAACACACCGTTTTTAGAAGAGTATTACGATAATGGCATCGTCACATCTTACTATCATGTGCCTCATCATGATTTCTCTCGTTCTTATACAGCAGTTGGGTGACGCATACGGTCTAGAAGCAAAAAGAAGACAGTGCCTCCCTGTAGAATGTTCCTTACCCAGAGTAGGAAGATATTGTGCTTGCTGTGTCGAAGGAGAGAAAACATTAAAATGTTGGGTTAAGAAAGAAGAATGTATGGCAAATTGCAAG
Brassica_newGene_1604	AATGTTTGTTTTGCCACGTCACTATACACGTCAACATTTTTTAAGATTGTGGACTCCACTTTATTTTCGGTTCTTTAGTTTTATGAGTAAGTGAACCAAACTATGTCGTTTTATCACAGCCCCTCTCAGATTAGGTTTTCATTGTTCTCTTACTTCGACTCTTTAACCTTGCCGTCTCTGGTGTCTCTTCACCTTCATCTCTTTTCATATACATGTATTCCTTTGGCTTCGTTCATATTCCTCTTAAATTTTGGAGATGGTTCAGAGTATGATAGAATCTTCACAGACCTTCTCAGATACTCTTCTATCTCAAACCTAGATACCTGCTTCGAAAATGTCTTCATCTTATGTTGTTGTAGTTCAAGACCAGTCCGCCACTCAACCTTTTGATGCTCTCCT…
Brassica_newGene_1606	CAGGGGGAGTGTAGGTGAGGCAGTTACGCACTATGTGACCAAGTTCGTGACAATGGGAGCAAGTTGGAGGGACCCAAGGGTAGTGAACTGTGACTTCAACAACTTCTCCACTCTCCCGCTCGAATTCAACCACAGGGGGCAAGGGAGCTGTTAGGTCGACCTCTACTTTGACGTGAGAGAGAGTTAGGCTCACAAGGTTTTTGGTGAAGTCATCCGTCTCTTTTGGTTCTCCAACAAGCCCCGCCACCCAGCTTAATCCTTCCTCATGGCGAAGATCAAGCGGAACACCCGTAAGATGAGCCCAGATCTTGATTGCTTTCAACGGAGGGGTAGTCATGGAGTGATCAGAGTTCCATTGGGCAGTGTGGAACATTGAGTCTCCCACATACCATATATTTT…
Brassica_newGene_1607	CTTCAGTCAACGAATCCACAGTTGCATCATTGCAGAAGCTTTTTTAGGGTTTGTGCTTCTAAAGCTTTGGATCCTATTCCGTATCTGATGATCTATTATGGAGAAGATGCAGTCTATTGAACGAAACCGATTTGTATGGAGCCGTTGATTGCGTTCGTTCCATAACCAGTAGATTGAAGCTTGCCATCCAAGGAGAATCAGAGATCGAGTAGTACTTGGTGGTGGTAGAGACAGCATTTGGTTTAGAGAGCTCTCCCATGTTCGATCAGGCGTAAGTCTACACCTTCCCGCGACAAGTTTCCAAATCTCGAACGCAAAGTCACAGTCCCAGTACAAGTGGTCTCGCGATTCATCAGTTGAGTTGCAGAGGAGACATAGTGATGGTACCTGTATACCCCA…
Brassica_newGene_1609	TTCAACATGTGGGCTTCGTCCTGCTTCTGCTGTTTATGTTTGGGACTGATTTTTTTCAATCACCAGCCATAGAGGACCTGTGTGTACCTCTGCTGTTCTTTGTCGCCGTCGTGTACGAGGCGCTGTAGCTCCTGAAGTCTCCGGTTCTTGGACCGCCGTGGTAAGGCTAGATCTGCATCCCTCCGTCTCCATACGGTGTTCAAACCAGGTTGACTTCTACATAATACCAAATACATTTATTCCAATATCTATCTCCCTCTTCACATCTCCTTCCGCTCCTCCCTACTCCAATGAACCACGCCGTGTCTGCATCTATCCGACTCGCACCTTCGAGAAACGAAAAGTATGATCTGAAGAAGCTGTGGTGTGGTGTGGAGATGTCAAAGGAAGGTAGCGGTG…
Brassica_newGene_1610	AACCCCATGGTTCTTTCCACTGAGACCCGGGTTCGTTGATAACAGAGAGTATGTCCGGGTGGGGACTGGAGATGAGGCAAAGACCTTTCCTTTGGGTAACTTTCTCTTTGATATTAGTCAGAAACCAACGCCAAGTATCTGAGGACACTTCCTTGGTCACCGCAAAGGCAAGAGGGAAATAATAGTCGGCTGCATCCACCCCTGAGGCAATCATCAATTTCAACTGGTGCTTACCTTTCAGCTCTTTGGTGTCCACTAGGATCAGAGGTCTACAGTGTTGAAATCCTTGGATGGACTGTGGAAATGCCCAAAACACTCCACAGAAGGATGCAAACTTAGGATTAGGAAAAAGATCGTACTTCCAATCCACGAGCAGTCCATTAGATGATTGAAAGGCAG…
Brassica_newGene_1613	AGTGATTTCGATAGGGACACGAGTATCGATGCGATGCTGATAATAAAGATCAATGCAATCCACATCAAGGCGCTTCAAACTAGCCTCACAAGCCGCTCTAACATACAAAGGATCTCCCTTTATCTCTCTCTTCCCCTCTCCGTAGCTGATCCCAAATTTTGAAGCAAGCTCTATTTTTTCCCTCAACCCATTCTTCAGAGACTGACAGAGTTCAAAAGAGAACAATCATTACTAAAGAATCTGAGGACAATCTCGTAGAGAATCAACCTTCTAAAAATCATCTCCACCTTGCCGAGGAGCAGCTCGTTGGTCTGGGGACCGTAGATGTCGGAAGTGTCTAGGAAAGTGACGCCGGATTCGATTGCGTGGTGGAGAAGAGCGATGGCGTCAGTTTCGGGC…
Brassica_newGene_1614	AAGATTAAGAAAATAAAGTCTAAGCAAGCTCTATTGACAATCTTTTTCAAGAACTTTTTAAGTATGAGGGTTTCTACTTTGTTTGTGGTTTCTTGTGTACTCATGTTCTTCGTTACAAGTCATGCTAAAGTTGCGGCGGAAGATCAAAAGGGTGGAATTGTTAGATGGTTTGCTGGAGTTTGCGGTCCTAACGGAAGCAAAAAATGCTTAGCTGACATGAAAGAATATCCTCGTTGTGATTGTAGAGATGACCACTTTCCGACAGGACATTATTGCATGTGTTTTCATCATTAATATATTTATCTGACAAGATTTACTATGTCTATTACCAAAATCTATTTAGCAATAAGACTATCTC
Brassica_newGene_1615	AAAAAACCTCTCTCTTCTTTCCTTTCCTCTAACCTCTCTCTAGAACTTTCTTTGAAGAAAATCAATTCCGGTGGCCGGTGACGGTGCGCTGGTCACCAACCCCTTTTATCTTTTGTTTTTTGTTTGTAGATAATTTTCGCTTTCACAAATCTCTTCTATTCCGGTTAGCGGATTTAATTTTTGCAGTGGCGACTTTTGTAGTGTATCCAATTTCAGTCGAAGCAAAGTTTCAAGGATGTTTCCATGTTCTTCGAAAGGGATCGGTGTAAATACAGTAACCCTTATCTTTCGCAGTTCGTTAGCAAAATCCCATTCGCTTAGGAAAACTCTCCTCTTCTCTCCCGGATTGCACTTTCTCCTTTCCAAAAGGAATCAATCTTTATTCCTTATGTTGGAGCC…
Brassica_newGene_1616	AAACTTTATTTCTGGTACGTCAATTTTTTCAGCAAGCTTTTCGTCTTCTTCTCATCCTCATTAACTAGATTCTCCGTTGAAGTCTCAAGGGCTCTTCTATCTCGAGTTGTGCTTCTCACACCGTCTAGGACTTCTCTCGAGCTCAGCCCCAAAACGAGATTCAGCCTCGCTGCTTCTTCTCTCGCTGTAGCGACGTTGGTTGTCCCAATTTTCTTCCTGACTTGGCTAACGAAAACGAGAACAGTAACAGAGGCTCATTAGATCGTGTTCTGGTAAGCGTCGCCGCTATCGGTTCTGCAGTGTTCTTCCGCCACCTTGACCCCTTCTCTCACGATGACTGGAGATTCATCTGAAGGTAAAGTAATTAACTTTATGATTTTCTCACTTCTCAGTGATCTG…
Brassica_newGene_1619	CACAGCTGAACTTGCCGTCCCCGTTTCTCTTAATCTGCAAAGTTTCTCTTCTCATCTCTTTACCTCCCCTGTCGTTCAATGTTTTCTTTAAATTCAACAATAATTGTTATTCACATTAAACTCTGTAACGATTCCGACCTCTTCGTTTCTTGTACGTAACAATCAAAATGCATTCCGTCTCTTCAGTTCCCCTCCTTTCTCCTATATATTTCAGAGGCTTCTACCTCTTGACCCATACACAAAAGAGAAGCTGAAAAAACACGATGATTGCATGGCAAAGAATCGCTAGATCCTTCGCAATGGCACATTCATCAACGGCTCCGGCTATTCTCCTTCTCAACGACATTCTTCCCGGAGGCGAGCTGAGAAGACCGAATCTGGAAGGCCTCCTAATTGGTC…
Brassica_newGene_1620	CTTCATGTTGGCTCATGATACAGGTCATCTCTCTCTTAAGTCTCTCAAATCCTTCAGAGATAAAAGGAGAAAAGAGAGAGAGAGTTCTCATTGTTTCTCTGGAAAATTTTCCAGCGCTTTGTTTACTCAGCGTAGTGGATAACAGTTTTGGAATGTGGTTTCTTATGCATGGTGTGCCTGGTTTTTGGCTCTGGAAGCTCTCATGTTCTCTTGGTGCTGATGTTCGGCTTTTGGTACCAGTGAATCACATCTCTTCGTGGTGATTCATTGGCACTTGGTTCCGGCGATTTCGATCATAGTGTCTTTTCTGATGGTGTCGTCTGGCTCTTTTCCGGGTTAATTCGGGTTTCTTTCTAATCTTCGCTTCAGACTATTTTGGTTCATTTATTCTTTTGTTTT…
Brassica_newGene_1621	GATCTATTCCTCTCCCTGCAAATTCGTTTTTGATAAATTAATTGCCTAAAGCAATTATTCAACATTCTTGCCTTTTCACTTTCCTTTTTCATTCAGTTTATTGAAACAAAAAAAAATGCAAATTCAAAGATTCAAATATCACATCAAAAGCTAAAGAATACTCAGATTCCTACTCCTCTTACTTCAAGGCCACCATTGATCACCGTGTCAATCTATACACAACCAATCACGTCCTCTTCTCAAACCGTTCCTCTGCTCACGCTTAGCTTCATCACTACGTCGAACCTCTCTCTGCAGTGAAAATCTGCCAATGGGTATAGGAGGACCTCGACATCGCAATTCTAGGCAGTTTTGGGGAGCCTTATGAGGACAGAGAGAAAGATGAAGAATACTTTGGTA…
Brassica_newGene_1625	GTCTCTATCTTCTCCCCAGTAGTGATTCTAGGGTTTCGACTTAGATTTCTTAAGTAACCGGCGGAAGCTCTGACTATAATTCCCCAATCTCCCGGCGATGAACAAACCCAACTTCAACCAAATCGAGAAGAAGACTTATATAGAAATCAAAAAGGTGCGAGCGAGGGGCTGTTGCTTGATGGCGGTAGATATCGAGAGAAGCGTAATAGGGTTGTTGCAGGCAGTCAACGCATGAAGGATTTCTCCATCCAGGAATAAGCTCTTCAAGAGAATGGAGCTCATCTATGTACAAGAAAGTGAAGAAAAAGCTAAGAATATCAAGAACATAATTACCAGACATGGTTATGACAACATCATGATGTGTACCAAGATGCCGACAAATAACCAAAACTGCACGGT…
Brassica_newGene_1628	CTTAAAGTTGGTGTGGTTTTGTCTGGTGGACAAGCACCTGGAGGACACAATGTTATTTGCGGAATTTTCGATTATTTACAGGAACATGCGAAAGGGAGCACACTGTTTGGTTTTCGTGGTGGTCCAGCTGGCATCATGAAAGGGAAATATGTTGAGCTCACTTCTGATTTTGTGTATCCTTATAGAAACCAGGGTGGGTTTGATATGATATGCAGTGGAAGAGACAAGATCGAAACTCCAGAGCAGTTTAAGCAAGCTGAAGATACTGTAACAAAGATGGAATTAGATGGTCTGGTGGTTATTGGTGGCGATGACTCCAATACTAATGCTTGTCTCCTCGCTGAATACTTCAGAGGTAAAAACATG
Brassica_newGene_1629	AAGGAAGTCGACTATGTGGTATCAAGACAAGAACTTCTCTGCAACCAGGGCCTATCCGGCCATATTTTAATGAGACAAGTGTACGAAGTTTAGTATATACAGAGCAAGAATCGCCAACAAACAACCATATGCTGCTAAATCATAATATTCAAAGAGATGGTCCGAGTTAGCTTATGAGTTGAAGAGAACGAAAGCTGAAAAAAGGTATTGCAAAAAGGGTTAATGGATGAGAAGAAATAATATGCAAATATGGGCAAATGTAAGAAGATTGAATCAGATTTAATGGAAGCGGGTTGCAGAGCCTGAAAAGTGAAATAGAGAAGAAAGTAGAAACACCAAACGCATAAGCCATAGAAGCTGAGCTAAGCAGAGTGAAGGTTCAGTTTGAGAAATGGAGGA…
Brassica_newGene_1630	TTTAGATCTAGTAATCATCATGAATTTCATCAATTTAAATGTTTCGGACGTTCCTAATTCCCATCTCTTTCTCTTTGTTGTAACAATGATTCATGTCCTTTATATTATTTGGATCATTTATTTGTATTTACCCTTCATATCATTCTCTTTCTCTCTGTAATCTCAGGATATGATTTCTGGGATGGAATTCAGTGATTCCTTTGAGTATCTCCACCATTCCAAAGAGGTTATGGTGCAAGCCACTGTTTTCGGATTTAAGAAAACGCGAGACCAGACTGATGCATCATGTCTAGATAAGAGACCAGACTGATGAATCATGTCTAGATCAGAGACCAGAGACTGATGAATCATGTCTAGATCAGAGACCATACTGATGAATAATGTATAGATCACGGGAAA…
Brassica_newGene_1631	GTTATTTTCAGAAAGTTTGTCTTTTTTACATTAGATATAATATATCTTCCATTGGAACATAGTTTTTCTTTCATCTATTCATCCACGAAAGTCATATTCAATATTTGGAAACTATCAACTTTAGACTTAATGTTGTTTCCTAATTTAACAGCACAAAGCTGACAGTTGAATAATGATGAAGGCCATGAGGCAAAGTCTATCAAAAACCTTGCAGTACACAGAGGTGGTGCAGTCTGTTGTACACAACATGAGATTTACACAGAAGGTCGAGCAGTCAAAGGTTTAGAGACAGAAGCTTAATTCATTTGAAGGACATGGGACAAAGACATGACTGCAAAGAAATACAAACCCAAACATTCGATGCGTGGACGGATGCTACGTGGACGGGTGATGTGTGGA…
Brassica_newGene_1632	AGAATAGCTTATATTGATATTAAAAATGGCTATCACAATGAAGACTTTAATCACATTTGTTTTTACTATCTTTTTCATTGTATCTTCTGTTCATTGTGGTACTACAGCTACCGCTGATACTCCGGGTTACGGTGAAATAAAGCAGGTAATATGCTACGACTTCTCGAGGCCGTGTGATACTAGAGGAGAATTAGGTTGTGATGACTTTTGTATTGATTGGGGTTTTCTTAGAGGACGCTGTGCTCCAAGAAAATGTTGTTGTGAAAGATAAGTATGTGTCCCAGATTTTTCTTTTTAAGAAGTACGTATCCAAGATGAAATCACCTAATTAAATGTACTGGCATTGTTTGAAAAATAACATCAATAATATTCATTCGTTTTATATATCTATACAAAAAA…
Brassica_newGene_1634	ATCCTCTTCTTCTAACTTAACCATCGATGCACCACTCCTTCGATCCATTCCTCGGCGCCTCAGACGAATTGCATCCCAATGACCCGTCGCTTCCCCCTCCGTAAACCCTCCGCCTTGGGTCTCCGTCGACGAAGGTCGGCACCCCGCCGCAAGTTCATTTGCTCCGATGTAGAAACGGACTCGTCTTCTTCCTCCTCCTCCTCCTCCTCCTCCTCTTCCAATGGGTTAGCGAAACCCACCTACGAAGAGCTCGCAAGCGAGATAGACAGCGAGGCGATTGATTCAACAGAGAAAGAGACCGACTTGGTTGTGATTATGGATATGAATGGAGTTGTAACCGATTCGGGTCGGGTTGACCCGGTTCAGGAAAGTGGAGAATCCACCGTGAGCGATGCAGTA…
Brassica_newGene_1635	CTTCGTCTTCTCCGATTAGTCTCCATCCAATGTCAATTACTAAACCTCATATGCATCAATCAATTGTGCTCTTCAATACCCTCTTAATGGATTCGATTCGCCTCCTCTTTCTCCTTCTTGATAAACCAGTTCGTGAAAACATGCATTCATTGAATCCTGAAAATCTTCTCCCAAGAAGTTGAAACTATGGCGATGAAACCACACAGCAAGTCCTCTATATCCTCCGCCAAGTCTCACGTAGGTATGCTCTTCAAAGATATCTCACCAGGTCCACACGAATCTGAGTTACGATTTCGGAGGCTAGAAACTATGCAAAAGAAGGACCCGTATTTGTATCTCTAACAGTTATTCGTCTTCTCAGAGGTTGAGAAAAAAAGCGTCTGGTTACTGACACAAACA…
Brassica_newGene_1636	CAGATGGGTCGGGGGTGTTGAATTAGAACTCATCGCAATAGCCACAGGCGGCAGAATTGTTCCAAGATTCCAGGAATTGACCCCAGAGAAGTTAGGGAAGGCTGGTATGGTGCGTGAAAAATCATTTGGCACAACAAAAGAACGAATGCTGTATATTGAGCACTGCGCTAACTCAAAAGCTGTCACTATTTTCATCCGTGGAGGTACTTATATTCTTTTTGTAACAACTCTGAATCTTAAGTACCCTACGAGCTATAAAATTTGATTTACTGAGTTTATTGTGTTTCAATGTATATGCTGGACAAAGATATTGCACTTATTGATTAACAATTCGTTTTTGGGATATGGTTTAGGTAACAAAATGATGATAGAAGAAACTAAGCGTAGTATCCACGATGC…
Brassica_newGene_1637	TAGGGTTTCACACTCAAACCATTTTCGCTCTCAAATCCACTCTCCTTCTCTTTCTTATTTTTCTTAGCAGTGAGAACAAAAAAAAACAAGATCTGAACTTGGATCGGATCGAGGAAAGTTTGAAGCTCCAAAATGGCGCTAGCGTTCGATGAGTTCGGGCGTCCGTTCATAATACTAAGGGAGCAAGATCAGAAGACGCGTCTCAGAGGCATCGATGCTCAGAAAGCCAATATCGCCGCCGGCAAAGCGGTGGCTCGGATCCTCCGCTCCTCCCTCGGACCTAAGGGAATGGACAAGATGCTTCAGGGACCTGACGGAGACGTCACCATCACGAATGATGGTGCAGCTATCTTGGAGCAAATGGATGTTGACAACCAGATTGCGAAACTTATGGTCGAG…
Brassica_newGene_1638	AAACAAAGGGATTCAATTTGTTTTTCTTCTTCTCTGTCGTTTCGTTTTCTCTGTGAGTTCTCCTTCATTCGGCGATCTGAAACTGAAACCGACGATGTCTTCTGTCAGTCTTCTCCGTCAGAGACGATCGACGTCTCTCTCGGTCGTCACGGCGCCTCCTCCGTCTTCTCTCGTCATCTCCGTCCGAAGAGCGATCGAAATCCAATCTAGATTTGACTCTTCTATTACTCCTGAGTTCTTCATTGTTTTTTTTTCTTTCTTTATTTAATTATCATTTTAGTCTCTGCTGAAATTCAACTGATCTTGCTTGTTATTGATCCGTTCATTAGAGGTTTCTATAGGTCCATCAGTGTTATAGCAAAATCTGTCTTGCATATAAAGGCTGGAAACAAAATACCT…
Brassica_newGene_1639	CTTGGATTAAAATAACAAAAGTTAAATCCAACACATTTACCTTTGTCTTCTCGCCTTCGACCACGACGATAGCAACTTTGATATCTAGGGTTCATCTTCGTCATCTTCTTCGATCGATGACGGCTTAAGCCCACAGTAAAGTTTCAAGAGATTGTGTGAGGCGAATAGTCGGAAGGAATCTCTAGCTCGAGCTTTCTTCACGTCATTCTGGCTGATGTTCTTCTCCTCCAAGACCTCCAAGACGTTACAAGATGCATTGATTCATCACCATTAACAACCATATTCACTTCTTCTACCCACGATCATCATAATTAATCATTCAATCTTCTAATCTCTTCCAGGCGGTTGATTTCAACCTATAAAAAAAAGACGTGTGTGTGAGTTTCTATCCATTATGAT…
Brassica_newGene_1640	TCCACATCCCTAATTTTTTTCCAGTGCAGAACGGCGAGGATTGTAACGGCTGTAAATCACTTCAAGAGGTCACTATTAACCTTGCCATTCATTCACAGTTAAAGCAAGAACACACTTCGTCTCATTTATTTCCCATCACCATCCTCTTCAGCTTCCTCGCAAACTCTCTAATATCTCAAACCTGTAAAAAGGGGTCTCGGCACCATGATTTTCACAGTTTCATCTCAATATAACACTCAACATACAGACACAGAACTTGAAGAACAATGGCGACTTCCCAGATATCGCTTTCCGAGCTGAAGGCCGGACGTGCAACTAAACCGCTTTCACACGCCTTCTCTGTTTTTAGGAAGCTCGGAATGTGAAGAAAAGTGGTCAAAGTCGACATGCGACTCTTGG…
Brassica_newGene_1641	TTGATTCAAACGGTTCTGAGAATCTGAGAGAGGTTTTCGAAATATTAAAGGCAGGGGAGGTTTTTGAGTCTCTGGCGATCCCTTTGATGAAACTGGTATGGTTGAAAACTTCGGAGATGGAGAGCGAAGGGAGACTTTCCACTTTTATCTTCAATACTTAAAGACATCACCATATGGATACTGCCCAAAACGGCGCCAGGTCTGGTTATCTGAACAATCAGATCCGCCTTTCAAAGATTAAAACCTGTCCCATGATTGATTGATTCTTTGATCTTTATATGTTTCTACCATACCAACAAGATGGCTATCTCTCCATCAAAACCTCAGACAAGCTCACGGAGTTTCACCAGAGCTTTGGCATTAGCCTTTAACGAGTGGCTACTCATCCCCATGCTCTTC…
Brassica_newGene_1642	TGAGGATCCACCCACTCGATCCTCTGATTCCCACTTCTTCTTCTTATGGCTGCGGCGGCGAGTAGTCATTACCTGTTTCGAGCTTCATTGCGCACGAGGATCTTTCTCTCCTTCCTGGTGATGAATCCTTCCTTTTTCTCCACATAATAACGGCAATGCAAACCTTCCAAATTGCTCCGCCGAGGCCGGGACTCTGATAAAGGCAGAGTCTTTGGCCTGCTTCTCGTCCTCCGGTTTTCTCCAAACAAGTTGCCTTCTTTGGAACCGCTGAATGATTTATCCGAACGATCTCAGCACTGCGGCAGGTACGAGCTTTTTCTGCTCCAGGAATAGGATAAGAGAAGCAGAGGTTGCACCAATTTTTGCGAACGATCCATGCCTTGGTTCGATCTTGTTTTG…
Brassica_newGene_1643	CTTATTTCTCATTGGATGATAAATGTTGGTGAGGATAACCAAGTTTTAATCTCTACCATTGATAAAATCTTATCCAATGGTGAGAATATCAAGAGCTTTTCTCTCTATCTTTCCCATCTCTCACAATCTCCGTCTCTCTCAACCTCTGTATCTCTCAATCCCAGCCGCCATGTCTCTCCATCTCTCTCAATCGCCATCCCTCGTAACCTCTGTGTCTCCAAAGAGAAGAAGTAGTGGATAACGAAGGAGTGGAGTCGGAGCTGTGCCGGAGTCGGAGCGGGACTAGCTATGCCGGATTCTGCAGGCGGAGGAAGACGGTGGGACGATGACATGGGAAAGAGAAGTGATGGAGAATGGATGAGGACAGAAGATGGTGTAGCTAACAGCGTGGTTTTAAGC…
Brassica_newGene_1646	TGTAGCTTCATCTTCCCTCTCTCTCTCCCCTGAAGTGGCTACTATGAGTCTCTCCCTCAGTGTTACCTTGTGGATAAGGCGGCGCTGATTGCGATCCGATTCAGCAAGGTGGGTCTTGTAACGACCCGACGGGTATCCAGAAGATGGCGTCTTATGTTTTCAATAACTACTACTTGAAGAACGGACAAGCTGACGAGGCTTGTAGTATCTACAACAACGCAGCTCTCACTTCCATCAATCCCATAAGAGAGTGAGCAATGGGCGAGTCGTGGACGACACTTCAGTGTGTGCAGGAGGACAAGCAGATATGAGCAGTAGCAGACGGGTATCCAGCAGCTAGATCTTGACGATGCACGGATAAATTCATCTGTAGGCCATAAGCACAAGCTCGTTGACGAT…
Brassica_newGene_1649	TCTTAGTGTGATGTTTTCATCTACATCTCATGCGCCCAAACCGCTCTTTTAGATAGCAAAGAGTTCATGGCACCTGTCATCACTCCATTTGAAGCCAATCTTGCTTTTAGCAGGGGGAGTGAATGGACAGGTGCATACCTAATGCATTTCCAAGATGTGATTATCAACTCTTCGAAACCAGAAGCAGAAGCAGAGAACGGGTCAGAGGAGGAGCCACGCTTCTCTTTCTTTCAGGGTGGTTACGTAGAAGATCACAATACAAACGATGAACCTGAGAATGGTGAGGAAGAGACAATGGCGTTGGTACAAGCTGCAGAGAAAGCACTGCAGTTGAGAGGCAAAGATCATAATCAACTCGCTAAACAAACGGCTGCAAAATCAGGACCCGAGTATTTCCTC…
Brassica_newGene_1652	TTTAATTTCCTTCCCTTTTAACTTCCGCTCCAACTTATGCTCAAGTTTATGATTGATTGACACAGAGATGATTATCCAGATCTATGGTTTCTATGCTGGGTGTGAGGCGAACCAATCAAGGTCTGTGTATTCTTTCGGTGATTTCTGGTATCGATGATGATACCTTGGATGGAGATCTAAGGTTTTGCAATGGAGAATCGGTGGTTTTAAGAGTGTGTTCAGTCATTTCTTAGGGCGACAACTAAGGATTCTCAAGATCGTATTAGGAGTTTTTGGACAATGAAAAAAGATCTCCAAGACGAAGTTGTGAAGAATAATCTATGGAGTTTTGAGGTTTCTAATGGTGGGACAAGAAAATAATTGAATGATCTTTGTCATGCCTTTATTGCCTTTAAAGGT…
Brassica_newGene_1654	CTCAAATCAATACATGCACAAAACATTATGAAGCCGCGTTGAGTCCAAAACCACTATAAAGAGTTCACTAGTCCACATCCACATTCACATTCTCATTCAGATAACAAAACGAAGACATAATACTTACTACCAAAAAAAACAAAAGCAATATGGAAGATTCAAGCTTTACGGATTTGATGCTGGACACTGACGAGTACTTGATTGATGATTGGGAATCCGATTTTCCGGTGGTGCCAGTAGAAACTACGGATCATCAGGGTTCTGGATCCGAATCCGGGTTCATGTTGATACCCGAGAGACCTACAAAGCAACTGAAAGTCAACTCAACATCTTCTTCTCCATCATCATCTTCTTCTTCTGGTTCGCTCACAACGCCGCAAGTGATCTCGTTCGGGGCTC…
Brassica_newGene_1655	TGCAAGAGATGAAAGAGAAAGAGATGAAATCACAGGCGGCAGCAGCTGCCAACGCAGACGCAAACTCGCATGTCTGTAAAGTTTGTTTTGAGTCGCCAACAGCCACGATTCTCCTCCCTTGCCGTCATTTCTGCCTTTGTAAATGTTGTTCACTTGCCTGCTCCGAGTGCCCAATCTGCCGCACCAATATCTCTGATCGTCTGTTCGCCTTTCCCTCTTGACCACTGACATGTCCATCCTCTCTCTTGAGCACAAGGTGTAAAGAGAACTACATAAAGAGTCGAAGCCTGTTTGTTTGCTAATATTTTCCAGGCTTGAATGCTTTTCGTTTTTTATTTTGTGTCTCAGTCTTGGTTTGGTATATGGTTCTATAAAAAATGGGACGAAAAGAGGAAACAT…
Brassica_newGene_1658	AGACTTGCAGTCATAAATGGTCATGGAGATTTTCGGTACAGCAATTGTCAAATCCCCGCGGTGGAACTTGCTGAGTCAATGGCTACAATGGGACATCGTTTTACTTATCATTAGTTGACTGAAATTATGACGGATGTTGATTATTACGTGAGGGCGTTATGAGTTTCAGTATATACTGAATTCGACCAACTATACATTTTTGTAATCATTTTCAGGATAACAAGGATGCAAGTGGTGAGAACAATTTAATTGGTCAGATCTTGGTATGGGGGTTCTATATCATTTATTTGTTGAAGAATGGGTTACTGTGTCTTAGACCAAAAAAAAAAAAGGTTACTGTGTCAACAAAGAGCCCAAAGTCTGGTAAGCAATATGTATGGGAAGGAGAAGCAGATTCAC…
Brassica_newGene_1659	ATAAAACAGACTAGAAATATCATAACAATGGGTATCACGATGAAAAACTTAGTCATATTTGTTATCAGTGTCATTCACATAATCTCTTTTGTTTCTTGTCGTGCAACAACTGCTAATACTCTAGGTTTTGGAATAAATCCAGAAGGATATGACTGTTACGCGGGACCATGTGAACATGGTGGAAACAACAAAACATGCGCAATTTTTTGTCACGATCGTTATTATCGATATGGCAAGTGTGAATCATACAATGGATGTTGTTGTCGTAATATGGGTCCAAGATGAGATGTAATGTTATATTTATACAAAATTGCCATTTTATAATAATTCGAAGAGGAAAATA
Brassica_newGene_1662	GTTCCATATCGGTAACGCTTTCCATAGATGAGAGTTTGTCTTCACTTCTCACCATTAAATCGGTCTTTCAGTCACTCGCACTCCGATTTATTCGATTCAATTGCCTCCTTCTCAAAAGTCCAAATGAAAACCCAAAAAAGAAATCTATAAAAGTCGTTTGAGATATCAAAAATTCAAAATCACGCTGCTTAAACAAAATCATCTATTTCTTACGACGCAGCCTGCATGATGGTGGCTTACGAAACTTTTTTTCCTGATGCTACCACCGGCCGTTGTTCTGATACCGTCGTCGCGCACTCCGTCTTATGCGATTCTGGGAAACCCGAACGGGGGGAGAGCTGATGGAATGGACATCTCCTTCTTGATGATAAGATAAATGATCACCTTTTATGATGAACG…
Brassica_newGene_1663	CTCTCTCTCTCTCTCTCTCTCTCTCTCTCTCTCTCTCTCTCTCTCTCTCTCTCTCTCTCTCACTCACTCACTGATCCATCATTGGCTTTGGGAGTTTCGATCTCTTGGGTTTCTCCTTCTCCGATGTCGTTCTTGACGACCACTCTCCCGCTGTAGGAAGTTCAGGTTTACTTGTTATGTGCTTTGTCCTGCGATATGTCAATATCATGCGGCACAAGAAAACTAGATACACGCGCATATTATTTCCAAAGTTTGAAGTTGCTTATTTTCCAGAACTCTCGTTCCTTTAACCTTTCTCTTGGTGCTGGGTGGTTAGAAGTTGCGCGGAGGTGATCCTCGTGTCTATGGAACTGACAAAGAATATGCTTTAAGGGCAGCTGAAAGACACCTTTACTATAT…
Brassica_newGene_1664	CTTTATTCTTGTTGACCACAGAAACATTCTCCTTCACTTTCTCCAGCAAGACAAACAGTTAAACCCTACACACAGAATCTTAACCGCTTCTCTTTTGAATTATTCACTTTCACTTTTGTACTTTTTCCTTCAATCGGGTCTCGCTGGATTCAGATTCTTCTCATCACTTCCTATCCAAGTGACGAGCTTTGGTTAGTTATTGATTATGGCAAACGACGAGCTTGTGAAGCCTGAGAACCCTCACTCGTCGTTCAGACAAGATCATTTCACTGGAATCCGACACAACTTTGAGCTGTTCCCTACTCACGACTACAACTCCGAATTCGAACAGCTACTCGACATCAACCTCCAGATCGGTTCTCCCTACGAGGAAAACGAGGTCTGGAGCCAGTTCCAAGA…
Brassica_newGene_1770	AAGGAGTCCTCTTCCTCCTTAACGCTCTCAAACCCTCAGCCCATTTAATAGCCTCAGAAAACAGCTCTTTTTCTATAAAATCTTCAATCTTCTTCTTCATTTTCTACTCCTCGTCCATATCGAATGCTCTTTTTTCTTCTCTTTTCTCGCCATGAACTCAACTAAGACCTCCAGAGCATCCACTACTTGGCTGATCGTTGTCCTAGTATTTGCTTCTTCTCTCAGACATATAGACGCCAATACAAGCGCTCTTCTCACAGCTTCATCCATGCACCCGAGTATGCTAATAACGGGTAACCCATGCTAAAATCTGATATTAATAGCTTTGTAAACTTATTAGGGACGCATCATTGGGTCCACAACGTATACTTGTACAATGGAGACTATCATTGATCAAGG…
Brassica_newGene_1772	CAAATGAAAAAAGTTGAGAAGCCAATCAATTCATTTTGATAAAACAAGTCACTTTTTTGAACCGTGGTCTTCATATTCCAATCATTTCCTCCTCCTCCTCTATCTCATCTCTTCCTCCTCCTCTCCGAGCTCGTCGTCGAGTTCTTCTTCAGATGGTCTGGGCTCGTCGGCGTCGAGTTCGTCTCCAGACTCTCCGGGCTCGTCGGCATCGAGTTCTTCTCCAGCCGCATCCGGGATCGTCGGCGTCGAGTTCTTCTCCAGCCGCATCACGATTTGGACTTCTAGGGTTCTAGGAGTTCTAAGATATGAAATCGGTTCGAATCTAATTCCGTTTAAAGAATATTTTGACAGTCCTCATAACCGGTGATTTTGAGATTAGTGCTTTCTCTTCTGGTGATG…
Brassica_newGene_1774	TAGAGTTCTGGTATTGTGAGCTGGTTTTTCCTTGGTCACTGCTGAACCGTTCGTAGCGAGATGATGACAGAACTCCTGGAGTACACCGTATTCCAAATTCTGTGGCTATAACATAAGAAGTCCATCATATGAAGCCATAATTGTTGACGTTACATATGGAGATTGAGAATGTGTGCCATACATGGGAGAGAGTATGGTGCGGTTTTGAACCACTTGCGAGCCAAATCCAACACTTTGAGGGACAGTAACATGTAGAATACTGTCTAATATAGTGACCGAGCAAGAGAGTACAATTACCCTGTATGCGAGGTGTTGTCTGGAATGTCAACAATGTCATCAACAGTTCGCTTTGAAGGAGTTATCATCTTGCTAGAGCTTTCATCACTATCAATACCTCTG…
Brassica_newGene_1776	TCTCTTCTCCATTCTCTTTTTTTTTCCATTCTCCTTCTCATGTTCATTCCTTTTATTCACTTCTTTCATCTAAATCTAAAACAATTTCCACACATATATGGCATCTTCCTCCCACAACTCTCTTGAGGGACCAATTGATGAAATTTTCGATCAATATTTTGATCAATATTTCGATCAGTATTTTGATCAATATTTCGATCAATATTTTGATAAACATTTCGATCAATATTTTGATAAACATTTTGATCAAACGTTCGAAAATCTGGTATCAAAAGTTGAAAGGAGGGCAATGAAGAAGATGTTAGACAATGGATTCGAAGACAAGGCCAAAGACCAGAGGAAACTGAAGTGTAAGAAACTTGCGGATAAAGGGATGCTTAAGAAACGGAGCAAATCGAG…
Brassica_newGene_1777	GTTGCAATAACAAAGCTCAAAACCAAAATGCCTCCTTCTCCTCATCGCCATCCTCCACCACCGCATCATGAGCATCCTCCGCTTCCACCTTTCTACCTGCACCCACCGCATCCACAGCCTCTCCCTCCTCCCCCACCGCCTCCAAGACAACCGCATCCAGGGCCTCTCCCTCCTCCTCCAGGACCTCCACCTCCCTCAGCTACCTTGATTCCAAGACCCTTCGGTCCGCAGCCTCCACCTGGACCACCATATTAATAACCATGCATGCATGACTTCTTCCTCTAGTTAAGTATGAGTGTAGCAAAATATCTTTTGCTGGTTTATGGGAGATGTACGTGCATGGTGTCGCAATAAGCTTCTATTGTAT
Brassica_newGene_1778	AAAAAAGGAAGCGAACTCGATAAAATAACAAAGAAAAAAAACAAAAATCCCTTTAGGGCAGAAAGAGAAGAAGTACTTCTGCAAGAATCAATCGCTTCTACTGGTGTCGAAGAAGATGGGGTCAGAATCAGATCAATGCTCTTCCAGATTCAATACCATGGAGGTCAAATCTCTCATTTACCAAAAAATCGGACACTCGAGAGCTAACAGTTACTTCCACCACCTTGGTAACTTCCTCACCTCGAGGATAAGCAAGTCCGAGTTCGACAAGCTTTGTATCAAGACCATCGGTCGAGAACACGTCCCTCTTCACAACCGTTTGCTGCGTTCCATCCTCAAGAACGCAACCGTTGCCAACTCTCCACCACCACCAAGATTTCTCAAGAAATCTGATTCTGC…
Brassica_newGene_1779	TTCTGATTTTATAGTTTCATCTTTCTCTTCTCCCCGTCTCTATCTTCTCCCCAGTAGCGATTCTAGGGTTTCGACTTAGATTTCTTAAGTAACCGGCGGAAGCTCTGACTATAATTCCCCAATCTCCCAGCGATGAACAAACCCAACTTCAACCAATCGAGAAGAAGACTTATATAGAAATCAAAAAGGTGCGAGCGAGGGGCTGTTGCTTGATGGCGGTAGATATCGAGAGAAGCGTAATAAGGTTGTTGCAGGCAGTCAAAGCATGAAGGATTTCTCCATCCAGGAATAAGCTCATCAAGAGAATAGAGCTCATCTATGTACAAGAAAGTGAAGAAAAAGCTAAGAATATCAAGAACATAATTACCAGACATGGTTATGACAACGATCATGATGTGT…
Brassica_newGene_1780	CTTTGGTTCGCTTTGGTTCGCATTTCTCTTTCTCTCGAAGACAAGCAAATCAACGGTGGCTTCTAGCGAGTCTGGAGCTCCGGAGCAAATCGTCTCCGACCACCACAAAGAATCCATCGTGCCAAGAAGAGTGATTTCTATTGAGAGTGAGGAGTCGTCCGATCATTGAAGATAGTAATCTGAGCGAGCCTGAAGACGAGGGTGGATGTTGTAGCTTGCTGCAATGAGGGGAAGGAGCTACACTCCGTCACCACCAAGGGGTTATGGGAGGAGGGGTCGAACAAGCCCAAGCCCTAGAGGAGTCTGTTATGGAGGTCGTAGTGCGGACCTCCCGACCAGTCTTTTGGTTCGCAATCTACGCCATGACTGCAGGTATATGTGGATTAGTTTTTTGAATTT…
Brassica_newGene_1782	ACAACCTAGGAGGCATTTGCTTACTACAGGCTGGAGTACATTTGTTTCCTCAAAAAGACTTGTAGCTGGAGATGCTTTTGTGTTCTTGAGGGGTGAGAATGGAGATTTAAGAGTTGGAGTGAGGCGTTTAGCTAGGCATCAGAACACCATGCCTGCTTCAGTTATCTCTAGTCAGAGCATGCATTTAGGAGTCCTTGCTACAGCTTCTCATGCTGTGAACACCCAAACTATGTTTCTTGTGTTTTACAAGCCTAGGATAAGCCAATTCATAGTAAGTGTGAACAAGTATATGGAAGCTATGAAGCATGGTTTCTCTCTTGGTACAAGATTCAGGATGAGGTTTGAAGGAGAAGAGTCTCCTGAGAGAATATTTACCGGTACTATTGTGGGAATTGGAGA…
Brassica_newGene_1783	TTTTGTTAGACTAAAAAAGTAAAAAACCATTTTAGTTGCCCGAGTAAAGAAACAAAAACGCACATATGTGCTTATTAAACCTCTCTCTAACTTGCTCTACCTTCTCTCTACCAAAGTTTCTAAATCAAAGAATCTCGTCGGTGACCGGTGGTCTTTCCACCGGTTACCATCTTTTTTATTTTGTTTTTTGTTGTGAATACTTTCGATCTATGTATCGAACTTGCTTCGCGTAGGCGATCTTGTTTTCGTTAGGCGATTTTGGTGTGCTAAGCTTTAATCAAAACAGACCCGATTTTCACTCTTTGAAGAAATCAATCTTTGCTTCATATGGATTTGGCAAAGTATTCGGATGATTTGAAGATTTGAGTTTTTACAAGTGAGCTTTTGGTTTGGTACAGT…
Brassica_newGene_1784	CATAAACGGAAAGATGTTGTAACAAAGCTAAGAATCAGATGATGAGAACGAAAAGCATATTAGCTTATTCTTTATTGATTAACCGGCTCTTAAATAGCCTTTTAACATAAAACAACTGCCTCCTACTTTCTTCGGAGGACTTTAACAACTTGAAACAAAACTCTTGAGTAGATAAATGGCGCTACTCCTATACAATAGAAGCTTATTGCGACACCATGCACGTACATCTCCCATAAACCAGCAAAAGATATTTTGCTACACTCATACTTAACTAGAGGAAGAAGTCATGCATGCATGGTTATTAATATGGTGGTCCAGGTGGAGGCTGCGGACCGAAGGGTCTTGGAATCAAGGTAGCTGAGGGAGGTGGAGGTCCTGGAGGAGGAGGGAGAGGCCCTG…
Brassica_newGene_1785	TTTGGACCAGCAGAATGAAGAAGCTTGTTCTCTTGACAAGGAGATTCCTGACGAGTTAGCTTTGCCTCTGCCACACCCTGCGTCTTTGGTAAAGACTAGTGGCTCTGCTGAATCTGATCAGGTGGATCACGAGAAACCTGATTCAGCAGAAAACATTCAGGGGAAAAAGACTGAAACAGCAGTTGAGCCTCAGCCAGCTGGATCTCCTATGCCTTCTTCACCGGGCGAAAAGCAACATGACCTAGCAGCAAACGTTCAGGGCCAAAACATTGAATCATCAATTGAGGTTCAGCCAGTTGAATCTTCCATGTCTTCTTCACCAGCTGGACAGCACTCTGACCCAGCAGTAGACATTCAGGGAAAAACTATAGAAGCGATAATGGAGCTTCAGCCAGCTGA…
Brassica_newGene_1786	ACTAAATTATTCCGGTTGTACTCAACATGTACAGTTGAAGAAAAAGCCCTGATTCTGGCTAGGCAAAAGAAGTCTCTGGATAACCTAAACCGTCCTCTGACACATGCGCTGCTCATGTGGGGGGCTTCATGTTTATTTGATAAGCTGGATCACTTACACGGCAGTCAAACCCCAGATTCAGGAGTTCCATTAGAACAGTCTATTAGGGGCGACGTGATTCGTGAATTCTCGTCCATACTCTCTTCCAGTGTTGGAGAAGGAAATGTAGGCAAGCTGTGCCTACTTTTAGAAGCCAAGCATGCCCAGGGAACTTACAGCACTGAGTCTAATCTGTTTGGTGAAAAATATGTCGAGCTGTCAGATGAAGTTAGTCCAAATATATTTTGGACAAAGCTGTTG…
Brassica_newGene_1800	GGGTTCAATCCCTATTTCTTCCTCTCTATCTTCTCTTCTACCTTTGCTCTTCCTCAAAATCTTCTCCCCTTTCTGTTCTATTCAGATAAGCTCAATCCTGGGCTTATCAAAAGCTCCCATCAGACCTCATCGCCGAAGGTGAGCCAAATCGGTCAGAGAGAAATAGAGATAGGAGCTATTTTGCGTTGGTGTATCTCCGAGTTGCAGAACAGAAGGTTATATATAAAGCAGGCAACGTCAGCCACTTCAGTTACTGATAAAGAGGAAGAGGAAGCTGAGTGGGTAGAATACAAAATCAAAGAAACCAATATGTTCACTGTCGACAAGTATCAACAGTAGTCTGCAGATTGGATTTTTCCCCAAGGAGAGAGCCTTTTCATTGAGGCAAGGCGTTCTCGG…
Brassica_newGene_1802	CTCTCTCTCTCTCTCTTATCTCTCTCAAATCTTTGAGAGAGAGAGAGTATCTTCTCCCTTTGATCTCCGGAGATCTTTCCGGCGACCTTGAAACCCTTCGTTTTGTTCTTATGTTCCGGCACACGGTGGCTCCTCATGCACGGTGTGGCCGGCTCTCGACTCCGGCGGTCTCTCCTTTCTCTTCGGTGATGCCGTCCGGCTACTGACTCCGGCGTCGTACTTGTCCTTTCGGTCACGGCTGCTGGCTCTTACTCCGGGTTATCCCGGATTGTTTGGCTTCATCATGATCTACGATTCGAGTTTCTTGTTCATTCATTTGAGCTTCGATCTTGGGATGATTGTTCTTCCTCTCCTTTTGTTAAGGTTTTTGCATCTTCAAGCTTATTCTCATCATAAAAG…
Brassica_newGene_1803	AGTCCTCACTGGATGGATCCAGAGAATGAGCCAAAGAGACGCTGACTCCATTGAGAAGCGTGTTTTGAATAAAGTGGATATTGACTACAACACGCCTTTGCACCTTGTAGCATATAAGAATGATCATCAGATGCTGAGACTGTTACTGGAATGTCGATCGGTTGAGCGCAATAAAGTAAATGGTGATGATTTAACTTTCCTTGATATTTTAAGAAGCCAGGGACCGAGAGTCGTAGGAGAGGACTTGGATTTGGAAGAAGTTTTTGCAAATACCGGGTGCAAAGAGGCGGCGTCCCTGCCAAAATCCAA
Brassica_newGene_1804	CCTGGACTCTCGATCCTACATCCCGATCCGTCAAAACTCTCTGCAGTTGTCTCAAATCGGAGATTTCAAGTACACTTGCTAACGTGATTCGTGTTTTCCTCACTGATATTTCTCCATGGGTGAGGCTGATGATCTGAAAATTGCTGTGAAGAGCACTAAGAAGCTTTGTATTGTTATGATTGATAACGTGGGATGAGTTGCAAGTTATGAACAACTCTGAGAAAGCTATTACTCTTCTATAAGCCATGTTCGTTTCTTCAACGCTGACTCCAGCGGTTACGTCAAAAAATTAAGCTTTCAATGACAGAAACACACGCCACCGGTGAAGCACGATTCACTGATTTTCAGTCGCGGCGACAACTACTAGCTAATATCACGGACGCGGAAGAAATCAGCGTC…
Brassica_newGene_1805	AAATCGTCGTCATTAACTCATTATCCCTATTCATTCCACTGTTTCTCATTCAGTGCATCTCTTCTTCTTTAAGTCGGTGAATCTGCAAGTATAAATAATTGAGTTTGTATTGTATAATTCATCATTTCATGCTTCAATTTCCGTTGTTACTGCCTTCTTTGTTTTGGATTTGAGCTCTCCGGCTTTAATGAATTCATGGACGTGTTTCTGCGATCAGGTTGGAGTGAAAGCTCATGGGACAGCAAAGAGAATGGCTTTCTTCCCGGCAGTTAGGGAGGAGACGGGGATCGATCGAGCTAGGACTAGGAGAGAGTGGAGTCGGGGAGTTTGTCTCCGATGGAAATGGCGAAGGAGATGGTGGTTGAGTAGGAGCTGCGGCTGCTACTGAACTGAGGGAGA…
Brassica_newGene_1807	CGATCACCTTTGTGTTCTCCGCTCTCTTCGATCGGTGCAGTCTCGATCCATCGTCTGTAACGGTTCTTCGACAATTAATGGTCTTAAAGCGTCTTTAATCACCACTACGAAGCTCCCTCCTGCGCCGCTCCTCTGCTATATAAAGATTTTGAGTATTGGGTTTAGAATTAGGGTAATTGGACTGGTAAGCCTGATTGTCGAGCTCTTTCTTCGACGATGGCGATCTTCAGATTTTTAGGGTTCATCTCATCTTCTTCTTTCTTTCTGTAATTTGGTGGATCGACAATGGAGTTTCTGGAGACTCATGGGAGAAGAAACTTTGTGAAGAATCTCTTAAGCCAGCTCTGTTTGTGTCGTTTCGTCTCAGATTCTTTTCATCCAGACCGTTACGAGATTCAT…
Brassica_newGene_1808	AACTTTTTCTCTCAGGGTTTCCTCTCAATAATCTCACCTTTGGGCTCTGCTTTCTTATGTTCACCTTCTCCTACTCTTCTCTGAAATCCCCATTTCCTATTTCCAAATCTTTCTCTAACAAAAGTGCAAGAACACAAAATGTATGCAGATTCAGGGTTAATGCTCCGTTACATGCAAAACTGTTCTCCAGATATTCAACAATTTGAAGACCTCTTCAAACCATACAAGCTCTCAGATGCTGAAATGAACAACGCTTTTGCTGAGTCATCAAACATGCATGAGTATGATATCGGAGAAGAAGGAGATCTGTTCAAAGCTCCTGATCCAATTCTTGAAGAACCAATCTTAGCCGTTGATCCACTCTCAGCTGCCTTAACCATGATCTCTTGCGGTGAAGAC…
Brassica_newGene_1810	TTTGTCTAGATATTTCTGAAGACTATCCCGATGAGTCGATTAGCGGGAGACACCGAGAAGCGGTGAAAGAATCTCAAGTCTTTGCAAGAGAATAGCGATGCCAAAGCAAGAAACTGAAATCTGTTTGTTATTCATTCGAATCGGGGAAGACGAAGAGGACGATCTGGTTGATCAGGAAATAGATCCAATAAGAAAACAATCGAAGTTAGAGATCGAAACCCATTTCCAAATCATCATGAAAATCAGAAGAGCAGAAGGTTTTGAAAACGCAAAGAGCTAATCGATTGAAGGAGCTTCCGACAATACGCAGGTTATGTAACGGTGAAGGAGACACATGGAAGAGCTTTGTTCTTTGGTCTTTGAAGCCACTCATAATCCAAACAAAAAAACTTACTCTAC…
Brassica_newGene_1811	GGTTTCTTCTTCCCAACGCTATTCAGTTTATCGATTCTTTACATTCCCCTTTCTTTTCTTTGGATTTGGATTTTGCTCTGATTCCTTTCGCAGATTACTATATATTAACCTTCTTTTGATTCGAAATTTTAATTTGATTCCTAAAAGACCCAATTTGATTTTCAGAAACCCTAGATTCGTGTTTTTTGATCGATTCGATGAAGAAGATATGCGTGATTTTCCTTGTACTAGTTTCCTTCTTCTTCTTATCCTCCGCGTGTTCCGACGAAACTTCCCTGTTGCCGAAGCCGTCGATTCTCCAGTACCCGTCGGAACACAAGAAAGTCGACGGCGAGGAGGTCAATTTATACTGCACGAGCTGGAGATTCGCGGCGGAGACCAACAATCTCGCGCCGTGGA…
Brassica_newGene_1813	TGAGCTCCATACAGCATGTCCACGTAGGACAATTAAATTGACCAATAGGAGATCATATATTCGCCACGTCAGACGTTATTTGAGACAGAATCTACCGGGTCAAAGCAATTGGGCTTATAACAATTATAACTGGCCCATTACACGGTGCTCTCTTCGCGAACGGGATCATCACCTCCGATCTCCTCTTCGATTTGCTCTTCGTCGAGTCTCTCACCCTCTTCGTCCCCACCGACTCCATGCTCTTCGATCTCGACATGACTCACTCTTCCTACTTCTACGTTTCCACCCTCCACCTCCACTGCATCCCCCTCCGCCTCCCGTTCTCCGATCTCCGATCTCTCCCGAACGCCACCTCTCTCCCGACGCTTCTTCCCTCTCACCACATCTGACTCACTAGAC…
Brassica_newGene_1814	GCGCTCTCATTTCAGCTTCGTAGCCGCAAGTCCTCCTCTCAGATTCTTACTTGCAGCTATGGGTAAAGAGAAGTTTCACATCAACATCGTGGTCATTGGCCATGTCGACTCTGGGAAATCGACCACCACTGGTCACTTGATCTACAAGCTTGGTGGTATTGACAAGCGTGTCATCGAGAGGTTCGAGAAGGAAGCTGCTGAGATGAACAAGAGGTCTTTCAAGTACGCGTGGGTGTTGGACAAACTTAAGGCCGAGCGTGAGCGTGGTATCACCATTGATATTGCTCTCTGGAAGTTCGAGACGACTAAGTACTACTGCACGGTCATTGATGCCCCTGGACATCGTGATTTCATCAAGAACATGATTACTGGTACCTCCCAGGCTGATTGTGCTGTCCT…
Brassica_newGene_1816	CGAAACCCTTTGCGCCGTTGACGTATCGCCTCCTTCCTCTCCCGATTTCAGAAACCAATCAATCACCTTTAAAGATCCCATTAAACGATCGCCCACGATGTAGATTCAATGCGAGATTTTAATTGCGGATGGCGATGGAGTTGACTATAAGAAGACTGGACGCTCCTCTTCCACCGTTGAAGTTCACTTGCTCCGCTTCTGGGAAGCCAGAAACGTCCGCCGTGGTGGCGAGCTCATGGCCGTTGACATGATCTTGCTTGATTCTCAGGTTATGTATTAGAACCGCCTTTTGGTTTTAATTTGCTGATTGTAATTGTCAGTTTGTGTTTTTGGTAACATGTAGTCTATTTCACACCGATTGGTTTTTAGTTTTTAATGATTGTTTTGTAAATATTTGAT…
Brassica_newGene_1817	GAGGCGATAATGGACGGCGGAGGAGAAGACGCATCTAAAGTAATCCACGTGAAGTTCGTGACGAAGCTTGACTCTCCGTTCCAAGCTCCGTCCAGCTCCGTCGTTATCCCTTCCAATGTCACTCGTCTCGGTCTCTCTTCCATCGTCAACTCTCTTCTCACTCTCGAGAAACATGAGGCGTTTGACTTTTTGATCGATGGGGAGCTTATTCGAATGTCACTTGAGCAGTTTCTTCTCGCCAAGGGAATCTCAGCGGAACGAACTCTTGAAATCGAATACATAAGGGCTGTGGCGCCACGGAAGGAGGAGAAACCTTCGTTGCATGATGACTGGGTCAGTGCTGTTGATGGTTCTTCGTCCAGATTCATTTTGACCGGCTGCTATGATGGGTTAGGAAGG…
Brassica_newGene_1818	TTCAAGGAGCTAGCTCAGGCTTATGAGGTTCTCAGCGATCCGGAGAAGCGTGAGATCTATGATCAGTACGGTGAGGATGCGCTCAAGGAAGGAATGGGTGGTGGAGGCGGTGGTCATGACCCCTTTGATATCTTCTCCTCTTTCTTTGGTGGTGGTGGTGGACACCCTTTCGGAGGTGGCAGCAGCCGTGGAAAGAGGCAGAGGCGTGGTGAAGATGTTGTTCACCCTCTGAAGGTTTCCCTTGAGGATCTTTATCTCGGGATAACGAAGAAGCTCTCGCTTTCTAGGAAGGCTTTGTGCTCAAAGTGTAACGG
Brassica_newGene_1819	CCAGAGATTCCTAAACCGGAGCTACCAAAGGTACCAGAGATTACTAAACCGGAGCTACCAAAGATTCCGGAAATTCAAAAGCCTGAAGCTCCTAAGTTGCCGGAGCTGCCAAAGATGCCGGAAATTCAAAAACCGGAATTGCCGAAGATGGCAGAGATTCCAAAGCCGGAGTTGCCGAAGATGCCGGAGATTCAGAAACCTGAGGTTCCAAAAATGCCGGAGATTCCAAAACCGGAGCTACCGAAGATGCCTGAAGTTCCCAAGTTACCGGAACTCCCAAAAGTGCCTGGAACTCACTAAG
Brassica_newGene_1820	GCAATCGCTCAAATTTTTCTCAGAACCAAACCTTCTTCTTGTTCAAACTTGATGCTTTGAGCTAAGGTCTTGTACTAAGCTTCGCACATTCTCTTCTGTCTGAATCACTTGCGTTGGTTTTTGCATGTTGAAGAATGATGTCTGGTGATGGTGATGATGATGATGATGAACTTTCCTCTGGCGGCTCTGGAGACGAAGTACACGTCATTAACGGACACAACAAGCGTATTCCGACAGCACCTTCTGGTGGTTCTGGACCGTCTCGCAGGAGAAACCGCAAGGCTGGTGGTGTTGCCATAGTTGAAGCCATGCTAGAACTCGCAGCAGCTTCCAAAATGAGAGCAGCAGCTTTGACTAAGAAGAACGGAGACAACTTACAAGATTCCTCCACTAGTAGCA…
Brassica_newGene_1821	TGCATGTATAAACAACCGCGACTTCATTCAGCGGGTTTTACAAGTATCCATATTGAACGCACTGCTTATCTGAAGTTTGTTGAGGACTTGAGGTTTACACTTTGGAACCCGGGATGGTGGAGTCGTGGAGATGAGACTTGGTTGGATCAAGTTTTTGCGTAATGTTGAGGTAAAGACATTGAGCTGAAAATGAAGAATGAGCGTATAAAAATAGAAGACTCGAATCTAACAGAAACGTATTGATCATATGCTTAATTGATTTCTTAGGTAACGTATTTTAAAAACGCATATCCGTACTTTTGGTTTTGATTGTTCCCCAAAAGTTGTGGGACAATGAACTAGTAACATATGAAACGGTTTAAAAGAATATTCTAC
Brassica_newGene_1822	GGAATCTAAAATATAATAGAACTCTCAAACAATTTATAAAACATCCTACAAAATGAGTCTCTCCAAAAAATGTATATTAATCGCATTTGTTTTCACTCTTTTCTTCGCGATGTCAATTGTTCGCTGCACCGATATTGTTTCAGATTTCGGAGTAAAGTATAATATGTGCTATGGTCCATGTGACGACAAAGGAGTGTGTAGGCCGTTTTGTTATTCCAAAAAAGGTCCGAAAAGGGGAGACTGTGTTGGTGGCACTTGTTG
Brassica_newGene_1825	TCAGAATCATCCCTTCGTCTCTCTCTCAGAAACCTAAATCGCTCTTTCGATCCTCTCTTTCAAGATGCAAATTTTCGTGAAAACGCTCACCGGCAAGACCATTACTCTCGAGGTCGAGAGCTCTGACACCATCGATAACGTCAAGGCTAAGATCCAGGACAAGGAAGGTATTCCTCCGGATCAGCAGAGGCTTATCTTTGCCGGTAAACAGCTAGAGGATGGCCGTACCTTGGCGGATTACAACATCCAGAAGGAGTCTACGCTCCATCTGGTTCTCAGGTTGAGGGGTGGTATGCAGATCTTTGTCAAGACTTTGACTGGCAAGACCATCACTCTCGAGGTTGAGAGCTCCGACACTATTGACAACGTCAAGGCAAAGATCCAGGACAAGGAAGGTAT…
Brassica_newGene_1826	GTTTAAAGAAAAAAAAAACAGAAAAGGAAAGAAGAACAAATCCGTCGACGCTTCTTTCCCCATCCATGGCGATTGAAAGAAAAAAATAGAAAGAAACAAATCGACGCTTCATCCCCATCCATGGCGATTGAAGGTTCAGAAATCAATATCATTACCGGTAAAGCAGTAACGATGGCTTGAAGATCTTCAACGATGAGGGTAACAAATCTGATTTGGAAACAAAATCAAACCGTTGGTTGGAAACTCATCCGAAAGCTTCAGTTCTATTTCCGTTGTTTGATATTTGGGTTTCAATTTGGCCGAGTGATAATCAGATTTGAAAGAAAATTAAACGGTGAGATTGGAATGGTTTCCAAGAATCCGACGAAGTTCTGAAGCGGGTGAAAATCTGATCAATTA…
Brassica_newGene_1827	AGAACAACACCGGCTCTATCCGCTAAAAAGCGAAAAGCAAAACGCAACATAACATCTGATGTCTGCCTAATCTTTATATATAAAGAAGAGTTTGAATCCCTCCCAGGCTCCCCTCATTCCCCTTTTCGATTTCAGCTTTCCATATTCTCTTCGAATCTCAAAGTCTCTTCCTTTTTCGCAGAGATTGTCAATGGGTTCATCTCAAATCACGGCTCATGAAATGGATATGGTCACTCAAAACCACCACCAAAACAACAATTGCGACGAGATCAGTGGTGAAATTCGAGGATGGGTATTCAGTGGAGACGGTCTTCGACGGGAGCAAACTCGGTATTGAACCTTATGCGGTTGAGGTCTTGCCTAACGGCGAGCTGCTTGTTCTTGATTATGAGAACAGTA…
Brassica_newGene_1828	AAGAAAGGATCTTCTTCTTCTTCTTCGCTTTGGGTTGATTAATCTGTGAAAATCTAAATCACTAATCAAAATTAAAAAAATTAATAAGAAATCGATTTTTATTTTCAGATCTTTCTTCTGAACACGAAACCCTACATTGCACTTCTTAGCTCAATTTCATCTTTTGGAGAGATGAGAAGAGTTTCGAGTTGATCGCAATTAGGGTTGATTGATTGTTCTTTTTTCCGATCGACGACTCGGATCTGGTTTAGTCGTCGTCGTCGTCGTCGGATGAAAGTGGAGAGCCATGAAATGGGCAACATTGCTTAAGGACTTCAAGGAGAAGGTCGGTTTAGCTCAATCCCCTGACGCCTCTACCTCCGACTCCTTCGCCGTTGACCTATCTGCCCCGCCGTCTTC…
Brassica_newGene_1829	GTGCAACTTGCAGCAGGTGAAAGCAGCGCAGAATAGTTTGTACTGCGCTGGTTAAATGTTGAAGGGGGCTGGATGGTGAAGCTACTGAACCTCTATGATCAAGGAAATGGAAGAAGATAGAGAAGAATCAAAAGGTCCAGAGATTGAGTTTGCAATAACAGAGTTTACGAGATGACTTCAAATCCAACGAAGAAGAGATGGTTGCAGTTCTTTGATCATGCTAGATTAGAGAGAACAGACGAGCTTTTACTCAAGGTAGGAGCTTTAAGCTTACTTCTTCAAACAGCTAGGAGGAGGGCATCTTCTGTGGATGCTATGGAGCCAGCTCAAGGCATTCTCTTGATTCTCTAGAATTTGACTCTGGAAGC
Brassica_newGene_1830	CCGGCCTGGAAAGTGAAAACAGAAATACTCTCCCCCTAACCCTAATACGGCTTAAAATAACCCACGAAGATCGTCTCTCATCTTCATGCGGCCGCGGTGACGTTTGCGCTTACTGTAACAGACTTCTTTATGGATTCCTCTTTAATCCTGTTGATTTATTCTCCCATGATGTGTCTTCGATGCGTTGATTAGGTCTGAAAGGCGGTGTGTTTTCAGCATAAATATGTGAGCAATCCTCATCTGGGACTCATCATCTCTTTCAATTCTCTGAAAGTATCTCAGGTTAAGCGAGGCGGCGAGGGTCGACACACTCCTCATGTACGCCAAGGGTTGACATCGCCATTAACGATCGTCTAACTCTTCGACCCACTCCAGCCACGATTCCCCATTCAATGCGTT…
Brassica_newGene_1831	TTTAAAGTTGGTGAGACATACTACGGAAGAGGAGCAATCATCCAGAAGGTTTTGTATTGATTAGGAATCCCTCTCGTGTGAATATCGAAGTTGTTCCGGTTTTACAACGAGCAAAGCAAGGTGAACGATGGAGGGTGATACTCCTGGCGATACTAAAAAGAATGAACATCATCAGTTGATGAATGTGAACAATGACGTGAGTCCTTCAAGCCTAAACAGCTCACCAAAGTCGAGAAACTTGTTACGAAAGAAAGATGGACGATGCTTGGCGGTTTTGAGAAGTGGGAAGTGTTTACAGATCTTTAAAAACAGCCCCAAAGTATCATGTAGTGACGAGTTCTCTACTTCTTCTCCAAGTCACTTCTTGTGGAGACCAGGAGCAGAATCTAGTGCTGCTGA…
Brassica_newGene_1832	TTTCATGCAGGCGCTAGATTCCAATGGTTGGGTTTGTCGCATAGCAGATATGCAATTCTTGATAATCGAAGAGATGGTGGAAATTATAACATCGATTGATTTGAAGCTTGATCGATGGAGTCTGTTGTTGCGTTCTCTCCAAATTTCATGGATCGCTGATTGCCAAGCTAGAATGGTTAAATAGCGCAGGTGCTTGTTTCCAGTGAGGCCGATAAGAGCTTGCAGGATATCATCCCACTCATCAGATGAAACGATTAAACCTAGCTTTGAAGACAGGTTCCTCCACACTCCCATAGAGAACGAACATTGAAAGTAGATGTGATTCCGACATTCAGGATGGAGATTACATAAGAGACAAAGAGGGTCTGTTTGCAACCCCCATGAGAGAAGTCTGTTGCG…
Brassica_newGene_1833	GTGTTCATCGGTTGTGGAGGCGAGGCTGCTGCGGTACTGGGAGGCTAGGAACGTCAAGCCTGTGGAGAGCTTATGTGGGTAGCATGGTGGATGTTAATGTGCTACGGTTGGCATCAAGTGCCACACTGGATTTAGGAAGAGATCAAAATGGATCAAAGCTGTCCTTCATTGAGCTTCAGTTAATTTATTTGTTTATAATTTCTGTTCTTAATGTTTTTGCGTTACTGTTGATTTCTTATAACTGGATCTGGAATGTTTATGATTTTGCAGAATCTTCCAACTCTTATGCTAGAAGATACAGTTTTGGATGTTCTCAAAATACTTAGTTGAACCAGCAGAAGAATTTGGAGAAGAAGACTGTGACTGAGATCTTACCGGCAAAGAAATTCCACAAAGCTG…
Brassica_newGene_1834	TGAAAGCAACGCCGACAACTAAATCGGATTCTCTTCACTTACGTCTCCGGCGACTTCTCCTCGGTTACAGCTTTCTTCCTTTTCGTCATCCCCACCCCAACTCACCGTCGTCTCTCTCATCTCTGTCGTCAATCAAATCTGAGTTCTAGTTGGGGTTTTGTACTTGGTTTCTGATCTAATCTGAGCAAAAGAGATTAGAAATGTGTACGTGTTTGAGAAACCGTTTGAAGCAACAGTACAACCATGAGAGGTGAAGGTGTGATTATTGAAGTATGATTCATATTTGCAGAAAGAGAGTGGCCATATTGCACGTGTAAATCACTGGTGTGATTTCGTAATCGCCATAGCAAGGCCATATCTATGGACACATGGGCCCAGCTCCTAGAATTTTTCAGGACG…
Brassica_newGene_1835	ATCATCCTTAATTTCCTCATCTCAAGTCTCTCGCTCATGGAACCTAGCAACGCATGAAGGCTCTCTGTGGCGATCACTTTTTAATCTTCACTTCAGTCACGACGTCTTGACTCATATTCATCCCGGTTTTGACTGGAGAGAAGCCTTTAAGAACGAATGCATTGTGTATAATTTATCAAAGATGTTAAGATCTGGTCGCGGATATTGCAGTTACTGTGACACCCTTGTTTGGCATGACAACTTTAGATGTCCGAAGAAACAATGTCAGTTTGAATCAGGCAAGGAGCAACTGGACCCCATTTTAACTCACCAGGTTGTTAACTATTTACTGGGGATAACTAGCTCGTCTGATGAAAGTAATTTGGACGAAAGTGATTCAGTGGACAGTGGTTTGACTGA…
Brassica_newGene_1836	ATTTAAACACAAGTTGACAAAAAAAATACAAGTTTGGTTCCATATCAGTTTCAAGTTAATTCATGATGTTGTTTTTTTTTAAAGAAAATTTTAAAGGGGAATTCATTATGAATTGGCACAATAATTCATTATGTTTTGATTTGCGATGTTAGCCTATGTTAACAATAAGATACAAAATGTAGGATGGTTTTAGTGGGTTTTAGAAAATAATGTAGATACTTGAATGAGAATTTTTTTTTATTAGACGTTATGGGTGTGATTGGTAAAATATAGAGTAAATGAGAATAAATTAAAGTAGAGTAAATAAGAAGAAATTGACTCTGCCTTCTCTCTAGACCTAACCACCGTGAAAGTGCTTCTGGCCGGCGGGATGGGCTTCCACAGCCACCGTCGGTCCGG…
Brassica_newGene_1840	GGAAAATCTTCTAAAATGTGAAATTGAAAGAAAAGTGATGCTCCACATCGCATATAACTACTCTGACATAGGCAACTTTTAACACATTTCTCTCTCTACGAACAAAAGCTCTCGACTTTATCTTCTCTGGTTGCTCCGGCATCGGTTATCGACGTCGGAGGCGTGCTCCTCTTCCTCTCTATTCCTCGTTTTTGGTTTGCTATCTGTCTCTGCTCTCTCCCTTCCACCGATATACATGGAGTTCTGTCATCGCTCGGCTTCTCATCTTCGGTGAGGCCTCACCGCTTGTGAAGTTCGTCGTCTGGTTGGAGTTTCAGTGAGGTGCGCAATGTGGGTTCAGGTCAGGGGGTCGGATTTTAGGGATTGAGGCTCGTCTGAGTTTCATTTTCTTTTTAGATA…
Brassica_newGene_1842	AGCAACCCAAGGTCGTCTTAAGCTAGAAGAAATCTGGGAAAGGAAAGAAACATGTTAAAGGTGGAAACCATTTATGGAAGAACATTGGTTTGGGTTTCCAGACTCCCCGTGACGCCATTGAAGGTTTGATGTAGATTTACCTCTGTTCGTTTCTCTCCGCTCTTCTATATTTCATTCATGTGCATGCACAATTGTGTTTGTGTGACTAGGTCGTCAATTAGGTATTTCAGATTAGGCGTAAAATTCTCTACTTTCAGTTTTGATGAGTAAGTCTGAGACTCTTGTGATTGCATGAACTGATGTTCAAAGAAGAGGTCACAGTTAAGCTTGTGAGTGATTCAATAGATAAAGACTCCAACTTTTCTTTTTTTTCAACTGCATTGCTTCCTGCAACTTTTG…
Brassica_newGene_1843	TATTAGAGCCCAAAAGAAGAAGCCCAATGCAATCTTCAGAAACCCAAAGAAATGACAACAAGTTCCAAATGTTTAGGGTTCTAGAGTTTCATATAAATATGACTGTTATGAGAATGTGTTTTGTAACCTTGCTGCTCATAGAAGCAGCCTCCATCAAATAGTTTATGAAATCAAACGTTTCTTTTAGTTCTTGAAGACAAACACAAACTTCTCCCTTTCTTGTTCTTTCACTTAAATAAAGCTTTAAGAAGCTATTTTATATTTCAATAAAACCTTGTTTTATAAATGTTATTATGGTATCAGAGCACCAGGGATTAGATCTTGGTGTATCTACGCTTCATCTCAACTTCTCACAAGCTCCATCACTCATCTCTTTTTCCTTTGAAAAAAAAAAAAAAG…
Brassica_newGene_1845	CTGCTTCAGTGGTTGAGCCAATCTCCGATGGAAGCTCCAACTCTAGAGTTTCGATTCATCTTCTTCCTCTGGAGCCTGAATTTCACCAGTTACACATTCATCTTCTTTTTAAAGTCCTCCTTGATTTCATCATCCACAATCTATATTTATAGACTGCTTTGGTCTTGCAAGGCGGTGGAGGAATCTCGGTTTAAAAAGATCAAAGCTATCCGCAAGTGCACTTCTTGCTTTTCGGCGCAACTGGATCATAACCTTTGTACTTAAGTTAGACAATACGGAATGCATGAGTTTCTAGAATATATCTGATAGAAGTATTTCAATGCAGAGATGCTAACTGTGGAAATACTGAAAATCTAGATTAATTGTGCATGTGTTGAAAACAGAAGAGAAATCCACCAA…
Brassica_newGene_1846	CTTTCATCGTCAACGCGAATCAGTCAGTCACCAGAGAGAGAAGAGAGAAGAGAGATGAGGTTGTTCGATCCATGGCCAGTGTTCTTCAAGAGGGAGTGGAAACGTTGCTGGCCGTTTCTCACCGGATTCGCCGTAACCGGCGTCCTCATCACCAAGCTCACCGCTGGATTCACCGAGGAAGACGCCAAGAACTCCAAGTTTGTCCAACAACACAGGCGGTGAACATGTAGAAGCTGAGAAAGGGAAAGTCAGCTTTCAAAACTATTCTAATAACATAGAAGAGAGGATTGGATTCTTGATACTACTGTTCGTCTCTTTTTTTTTTTTTATAATAACTCTTGAACAGTGCAAGTTCAACTTTTGTTCTCCCCATATGTTTGAAGTGGATTTTGATTGCTC…
Brassica_newGene_1847	TTTAGACTTAAAATCTCTGCTCTAACTATTATATATTTTTGAGGTTGTTAGCTGAATAAGTAAAGAGATCTGTTAGATCCTTGTAATAAGACCAACAAGATCTGGAGGTACTTATCTAGTTTAGCGATTTTATGCTTTTGCATGTGTGTTGTTTTTGTTCCTTATTAAGATAAGCTTATTGCGATTGCTTGAACGGAAATATCATGAACTAATTTGTTTGTCTCTGATATTGTTTAAGTGTTAAGACTGGATTAATATCAAATGTTTTGTCTCTGATATGTTGATGCTTGTTGTGTTCGGTCTCTGATATGTTGATGTTTGTCGTGTTGTCTTTGTTTGTGTTCTGTCTCGAGGTGATGGAGTGATGGTGAAGAAGGAGGCGGACTGGTTCATCTTCTT…
Brassica_newGene_1849	AAAGGGAACACACTGAAACAAAGAAGGAGAGAGAGAGAGACATGGCCGCCAGTGGAGGAAAAGCGACCTTCTCCGCGGCGGCGGCGAGCGATGCGGCAAGAGGTACAGGCGGCAAACTGAAGAGGCAAACCGCGAGGAGACATACAACGACGACGCCGTATTCTCGACCGCCTCAGAACCAAGTACAACGGAGTAGGCCGTGGATCTCGAGAATCGTCGATCCTGCTTATCGGGCTATCTCCAGCGGGGCTACGAAACTACTTCCTTACTTCTTCTCGAGTGCTCCTGCTCTTAGAGCTCCGGAAAGTGAAGAACAACAACAACATCAAGTGTTAGTAACTAGCTCTTTGTGTGAATGGATGTATGTATGTACTGGCCTCTTTGCTTTAAAAGTGTCTT…
Brassica_newGene_1850	CTACAAGGAAAAAAATTAATGTTACATTTACACCATTACGAACATGACACGTGTCAGAATCTTTAAGTTTAACCTTCCACTTTCCCCCATCTCTCTCCCCTTTGTTTCATTTCTCTCGTGTCGCCGTCTGAAATTCCTCCACCCTGAAAAACAAAACCTAGATGCTTCAAATCATGGTCGCTTAAAAGCTTCGCGGAGTTTGTTAACCAGCTCCGAAACTTCCAAACAAACGTGATTCACTCCGGATCGAAGATCCCATCATCCTCCCCCATTAGTTATCCAATTTCTGGAAAAAAGATGCAATGCATAATGGCGGAAGGAGCTTTAATCACTCTAGACTCCGACGACATTTTGGCAACAGCAGATCATCATCATCATCCTCTAGCTGTCGGCACAGAG…
Brassica_newGene_1852	CTGAGTTTGATCCCGTGACAAAGTCTCTGTCTTTTGTTGGTTGGTGGGTTTTTTGAGGTTCATGGGGTTTGAAATGAAACAAGAGAAAGACGTTTTGGGACTGATCCCGAGTAAGAATCAAGGTAAGGCTAGCAGCTCTAACCCTAGTTCTGTTAAGTCTCCTCATAATAAAAACAAGAAGAAGAAGAAGAATAACAATAATAATAAGAAGAAGATGGTGATGGCATGGCGCCCGAAGAAGACAGATTCTCCGGCGGAAGAGATAACTGCGGTTCGGCGACTGTTGCTTACTTGTAAGGAAGTGTTCTCCAACGGCGGTCCTGGAGTTGTTCCGTCTGAAGATAAAATCCAACAGCTACGAGGAGTTCTTGACAATATGAAACCAGAGGATGTCGGATT…
Brassica_newGene_1853	CCTAATCCTCATACAGAGAAGAAGAGAACCTTCTCTCGCCGTCGCCGATCTGTGGAATTGAGCGATGAGTACGTTATCTCAGAACGCTCCGACGAGCAAGGCTAGAAGAGAAGAGACCGAAGATGACGTTAGGGCCAAGAGAAGGAAGATGGAGGAGGAGAAGCAAAGAGAGTCTGAGCAGGTTGAAATGAAAAAGCTTGAGAATTTGTTGTTTGGATCACTCTACAACCCTGTTTCATTTGGTGAGAGAGAAGCAGATGTGGAAGGATCTGATTTGTTTCGTGTAGATCGTTCTGCTGTGAGGCAAGCCCCAGATTCTGAAGATGATGATGATGATGATGATGATGATGATGAGCAAGTTTCTGACGATGAGAGAGTTATTAGGAAGGGAGAAGCTGC…
Brassica_newGene_1857	ATTATAAGGCCCACGAAACAAAATCTCGGTTTAGTATCGAACCAATACGTAAATTCAAAATCGAAACAGATCAAACCGGTTTTACCTGAACTACGTTTCCTCATTTCCTTGGCCAAATCTCTCTCTCTCTCTCTCTCTCTCTCATCAACAATGGCGAAATCAGCGGCGACGGCGGCTTCCTCCCTCGTGCAAACCCTCAGGCGCTACATCAAGAAGCCATGGGAGATCACCGGACCTTGCGCCCACCCGGAGTACCTCGAATCCGTCCCCAAGGCGACGGAGTATCGTATCCGATGCCCCGCAACGATCGATCAGGAGGCGATCGTGCCCACGGCGGATCCGGAGAACGTGTACAACATCTTGTACCACGCGAGGGATCAGAGGCGAAACCGCCCGCCG…
Brassica_newGene_1915	GAAGCAAATAATTCAACTCGTGAAACGGGTCCAAAAGACGAAATTGAAAAACAATCTGATTAAAGTTGTCGAGTTTATTTGCCCTAAAAACAATTGAAATCGAAAAGAGAAGCCTTTAATTCGCTTCTGTCATTCCATTCTACCATTATGATTATACCATTCGGGGACTTGTAGTCATTGACTCGAATTGGGTTTTCTCATCCTTATATTTTGCGGTCTCAGATTCTTCTCCTGTCCGCAATCTTAAGATCCGGTGGTGGTATTCTCAATGGCGAATCATCAAGACGACGAGGATTTGGAATTGGCTCTTAAGATGAGTATGCAGTACAATCCCCCAGAGGCCAAACGGAGCAAACCCATTGAAGAAACTGGATCCGGATCTGGTGAATCGCCGGAGGC…
Brassica_newGene_1917	ATTAGAGTCCTGCTTGACTCTTTCATATCAACCCAGAAATTTGGAGTCCAGAGAACTCTAAGAGAGAGTTTCAAAAGATACATAACATACAAAAAGGACTACAACTCATTGCTGCTGGTTCTTCTGAAAGAGCTAGTGAAGAATGCTATGAAGTTTGAAGAAATCATTACCGGATCAAATTCGGGACTACCTTTTATCGAGGTTAAGATAGAGGAGCTGCAGACGAAGGCCAACGAATACGACATTGCAGATCTAAGGCCGTTCTTTTCAAGCACGGATTTTGCGAAAGCACATTTCGAGTTGGATCAGGTTCTAGGAGTGATCAAATGTCCTAGAAGGCTAGTCACTTGGTAAAACAAGAAGCTTACAGCTACTAAAAACCAATGTTTTATCATATTA…
Brassica_newGene_1918	AGGATCAGGTAGTTGGGCCAGGACAATTGAGGCCCATTTGATCAACAAACTCCACCTTGGGCCTTAATTTTTTTTTTTCTTCTCAGCTTCTCTTCTCTTCTTCCTCGATACCACCGAAGACGTCTCGAGCTTTTTCCATGGTCGACGACTCTTGCGGTGATGATGATTCCAAGTGATGATGGCTTCTAATCGAACCGTTCCTTCGTCAAGGTTCTTCGATTTTCTAATCCGCCTCGCCTTTTGAAGATATTTGAATCAGCTCCTCCATGAATCCTCCGTCGATGTTTCCCCCGACGCCGTCTCTTACTCCGATCCTGGTTTATTTTGAAAAATAGATCGCGACTTCTTCTTTCTCCTGAGAAAATTATTCTCTCAAAACCATCGGGGAAGAGAGAAACT…
Brassica_newGene_1919	TGAAACTTTAATCTTAGGGTTACTCATGGGCCATATCCATTTTCAGAATCATTTCCGTCTCGATTCAGAATCATCTCCATCTCGCCACTGCTAGCGCTTGATCGGATTGATTTGCTTCAGGCGAAACATGGAGATGGGAATTCGCTAATTGTCGTAGCATATTATTTGAAAGGAGATACAGATTTGAGGACAAATATTTTCAAAGGAGGAGGGGATGATGCAACCATGGTTGAGCCAGATGACTATGCAAAAAAGGATAAGCTTGGATGGCTGAATGGAAAGCTTGAAGATGAACCAGAGGCTGGAGTGGAGCATGCTGAGCTTATCTCTCACTCAAGTGACATTGAAAATCATGTCAAACAAGCTGGAAAAGATGTGATCAGACTCATCCATGACTTA…
Brassica_newGene_1920	TGAGGATAGAGTAATTGAGAACAATGAAGGTCTGCCTCACCCTTTTTTGGGAAGCTGCAATGATCGTGCAAGGCAACTCCAGGCTTCTTCTTCAGGTCTTTCTCCATGTTTAAAGATTGTTTCTTTCAAAGTACTGTACATGGAGGGATGAAACTTGCGGTCGGGGAGTCTGACATGACAGTGTAGCATATCATGAGGCATTTCCTCAAATTTGATGGCATCGAGGCAAAAGGGGAATCAAGAGTACAACAAAAAGCAGAGGAATTTGGGTACTTATGACTAATGAGGCTTTGGGATGAGTTGCAGTGATCTGATTGTTGACTGTGCAAATAACAGTTTTCCATGTCTCAAGGCAGGCACCAACCAAAGTAAATGCATGCGAAAGGAAGAACAAATAAT…
Brassica_newGene_1921	AGAAGAGAAGAGAAGCAGCCATGGTGTGCATCAGGCGAGCGACGGTTGACGATCTGCTGGCGATGCAAGCCTGCAATCTCATGTGTCTTCCCGAGAACTACCAGATGAAGTACTACCTCTACCACATCCTCTCCTGGCCTCAGCTTCTCTACGTTGCCGAGGACTACAACGGCCGCATCGTCGGCTATGTCCTCGCCAAGATGGACGAGGAGAGTAACGAGTGCCACGGCCACATCACTTCCCTCGCTGTTCTTCGTACTCATCGGAAGCTTGGTCTCGCCACTAAGCTCATGACCGCTGCTCAGGCTGCCATGGAACAGGTTTATGAGGCAGAGTATGTTTCGCTGCACGTGAGGAGAAGTAACCGAGCAGCGTTTCATCTGTACACGGAGACGTTAG…
Brassica_newGene_1935	TCTCAATCTCTCTTTAAATGTGTCTACAAGACCAAACACAAAGAGAAAAATCCACTAAAACCCTAAAATCCATTGTTGAAATTCTCTTTGGCACAACACCAAACACACCATATATGGCCATCCCCTAAAGAAAGTGAAGATGAAGAACCCTCTGATCGATATGAAAGATCTCACCATAAAGGGTTTTGGGAGGTTTGGATTCTCTTTAGGGGATGGCCTAAACACACAAGAGTACTCACAAAAGGTGTTGTGTGAATGATAATCATCATCATCATTATCTTTATCATTATGGTGATGATGAGGATTGTGTGTGAATGGAGCGATGAAGATTGCATGAAGGTTGATGGAGACAAGCTTGATTTGTCTTTTGTTATCTCCCTCGTTAGGGCAACTTCGATC…
Brassica_newGene_1936	ACCACATTTAAACGGATACATCAGCCTCAAGGAGCACAAAGCGATGCCTGATCAGGAGAAAGAGACTCGTGTACAAAATCTATTCCAGGATGGTTGCTTCTACTTGTCAACCAAACAACATTTGGCGTTTCTTCTTCAGCGCACGTTACACCTAGTCTCATACCAGCATCAGCAACAGAGTTGGGAAATACACAGCAGTCAGTCTATAACCAAAAAAGCGAAAGAGTCATGCTCCTTCTGTTTCTAATAAAGGGGAGGAAAAAGTTTTAACGAGCTGCTAAGTGCTAACTAGTTGACGTTTCAGACATAACCTCTAACAGTGTAGCTAATGATCTTAAATCAAAAGTGGCAAAGTGTTTGTTTACAAGTTCAGACGTGTCAGACGAGGTAATATGTTTT…
Brassica_newGene_1937	ACGCTCTTTGTACACTCCGCCATCTCTCTCCATCTCTCTCGTGAATAACGAAAATGGCGACCACTTTCAGCGCTTCAGTCTCCATGCAAGCTACCTCTCTGGTCACAACAACGAGGATTAGTTTCCAAAAGCCAGTTTTGGTTTCCAACCATGGAAGGACTAATCTCTCCTTCAACCTAAGCCGCACTCGCCTTTCAATCTCTTGCGCGGCCAAACAAGAGACAGTAGAGAAAGTATCTGAGATAGTCAAGAAGCAACTCTCACTCAAAGACGATCAACAAGTCGTTGCAGAAACCAAATTTGTCGATCTTGGAGCAGATTCTCTCGACACGGTTGAGATTGTGATGGGTTTAGAGGAAGAGTTTGGGATCCAAATGGCAGAAGAGAAAGCACAGAAGA…
Brassica_newGene_1940	CGTGTGTGTTAAACTCCGACCAAAGCAACCGCAGTACGTTCTAATCTGTGACAAAGGAACACTAGAATCAATAAGAAGAATAAGCATAAACGAGATTCAAAAGAGTAGAGACTAGAGAGTTCTAACCTTAAGCAAAAAACCTTGAGATCTATGTTTATGTTTTACGTAACTTTTATTTTATAAAGCTAGGGTTCTCATTGTTTTTTAGACGTTTAGGTTATCCCGACGGTCAAGTTTTTTTTTTAAGTCTTAGAATTTAATTATTAATTAAGGCTTACATGGTTTAGATACGGTTTACGTAAATCTCGCCATGTCGCACGCCTTCGACTTGCTCGCCTTCTCGACAAGGCACCCATGGCGCGCGCCTTACGGAACCCACCCTCGCCTAGGTGGTACGTG…
Brassica_newGene_1941	TATGCAATTTGCACAACTAGTTACCAAGGCTTTCAAGCGACTATGTCTATAGGAGAAGTTGAGAAGTTTAGAGATTTGCCTGGGGTTCAGTATATTATTCCTGATTCTTATGTTGACGTTGAGAACAAGGTGTATGGAGGAGACAAATACGAGGATGGTGTGATTACACCTGGTCCAGTTCCTGTCCCCACTAAAGAAGGATTTGATTCTTTAGAGAAGGAGAATGCGTCGGAAGAAGATAAATCTCAGGAAGCTCAAAAGCAGCTAGATCAGGAGCTAACCTCAGGACAAGTGATAGGTCAAGGGAGTCAAACGCCTCCAGAGCAGAGATTTTTCAAGCAAGATCAAGGAAGTCGAATGCCTCCAGAGCAGAGGAGTTTCAAACAAAACCAAGGAACT…
Brassica_newGene_1942	TGGGCGCCAATTGTTTAAGGTGAGTTTGGTCTCGGTGAAGTAAACAATACTAAAAATGGGTCGAACAGAGGCGTTTATTAGATTTCGAGATGATGTTACAAAGGTGGAGAAAGTAAAAGCAGGCCGGAGCTCGTGAGAGCTTAAACCGGAAAAGTACAAATAGCAGAGAGATGATTGTACGGATGATAAACCCTAATCTCGCCGCTAAGTTTGTGTAGCTCAGTGTTGATGATCTTTCTCCTTTGCTTTCCTCTCCTTTTATACTCTGTTCGATTACCTTAACCTAATCTCTTTTTACTGATTGGGCTTTGTCGGCCCTTCGGGCCTGATTATGAGGCGCTCGTTCCGAGCCGTTTAGTCGATCAGCCTCGCTTCGCTTGCTCTCCGCTTCGACTAACG…
Brassica_newGene_1943	CGCCACTCTCTTTGACTCTCTCTCACTCGCTTCCCCCCTTGCGCCTATCGTCTCCTCCACCGTCAAAGCATTTCCCCTCTCTCCTGGCTTTATAAGTTTGCACACCAGATGTCTGTTGATCTCTGCAAGAAGAACCCATCTTTTCTCTGGTGCGATTGTGGTTATATGAGCAGGGGGAAGTTGTGGTGCTTTCAGATCATCTTGTTCAGGCACTGGACTTAGCCCCTTCTTCTCTCCTCTCACCTCTCTCTTCTCTTCTTAGCGTCTCTGCATTTTTTCTGTTTGATTTTATTACTACTAAACTTGAAGGCACAGCTCCCAAGTAGTGAAAGTTTTCCCCTTTTGGATCTTCTCCCAATGGGGAAAACTCAGCTGGCTCCTGGCTTCCGGTTTCATCCC…
Brassica_newGene_1944	GAGTCACTGAGCATCTAGAGGAGTTCAAGGACAAGGTGAGTAAAGATAAAGCTGAGTCTGAAGCATATGTGTGTAGTATCTGCAGTGTGGTATGCGCTTGTCCAACTGTCTTTGAGTCTCATCTGATGGGTCGAAGGCACGCTGCCAAGGTAAAGAAGCATGCAGAGGTTCTCTTTGATGATAAGAAGATTCTAGAAGAAAGCCTTAAAGAGAAAGATCGCTCAGAAGACTCAATGGTCAAGAGATTAGAAGTTTCTCTGGAGGATACGTCGAAGCAGACGGTGGTTGAGGCTGGAAGCACATCTGAGCGTGTGGAGGAGGAGAAGCATGCTGCCACCGTGAAAAAGCGTGAACCCGTTGTGAAGAAGCATGATGCCGTGGTGAAGAAGCAAGCTGGGA…
Brassica_newGene_1945	AAAAGTTTTCTACTATAAATTAGTCTATGGTGTCAATTCAATAACTCAAAAACTTTTGTTGTAAACATTTTTGTGAATCCAAAGAAGAAAAAAAACCATGAAGGCCTCAATTTTCTTCATCGTTGCATTGCTTATTCTCTCATGTTCATCATCAATGATAATGGGAAACTCTCACGAAGACCATTGCCATGACTATCAAGATTGTGAAATATGGTGCAAACAATATGTTCCTGAACCTAAATGTATTAACCACATTTGCAATTGTAGACCTCCACCTTTGACCTCTCGAAGGGCTCTCAATATATTTTGATTCTTCCATCTGGATTATCGAATA
Brassica_newGene_1946	ATTTGGAGTTAGTTGGGTGATGGTGCAGAAATAGGGTCGAGCATCGGTACGGACCGTACAGACCGTACAAACTTAGGGCGACCAAGATCATGTTCAGACTTAACCATTTGAGAAGATTGGGAGTTGGTACAAAAATAGGGCGAGGTACGGACGGGCGGTCCGTACCATCGACCGTACTTTTCCGGATCAACCTGAAATGAAGCTGTGCAAACTTAGGGCGCAAGAGAAGACAACCTGAGTTATCTTGTGACTGTTTGTGGATAAGGGAGAGCTAGGGTGTGGTCAATGACAGGCTGTCTTTGAGCTGTAAAGGAAAAGCAGCCTTGACCATGTATCTAGCCATCTTTATGAAAAAGGTTCATGGGAGCCTTAAGGGAACCAATCAGGAGCCAGCCCTTG…
Brassica_newGene_1947	ATAAATTAACACAATAATAGCACAAGGTTCTCTCCAAAGTATGACACATCAGATTTTTAGGGCTTTGAGAAGAGGACATGTCAATAAATGAAAAAAACTTAACTATCCAATCAAAACATTTAGTTTATACACATCACATTTTAGAATACACGTAATGAGTCTCCCTCTACGGGGGATAGAAAACGCTTGTGAGCTGCTTGCACGCGCCAGAACATTTTCTCTCTAGATCTCATTTCGCCTTCTTCGTCTCCGGTCTCGGCGTCTCATGCCGGTCCGTGAGAAGGCTCTCCGCTCCCATTATAGTTATCGGAACCGTACGCATCTGTTCATCTCCTAGATCTGGATTGTTCCTGTTGCGGCGGACCACAACGTGAACCCTGGCTCTGGTGGCTCGTCGAC…
Brassica_newGene_1948	CTCTAATGTTCATCACGAATCTCACATATCTTTACACATAGTTCTCATACTCTCTTTTTGTCTCTTTTTAATTTTTCAATACCTTTCTTATTCTCTAAAATCATATGGTATTAGACCGAAGTTAGCTTTGGTATTTAGTTTCTGAATGTTTTTCAGCTTCAGTTCAAGATACAATCTTTATTCTTCATTTTGTTCTAGCAAGACAAGATGGAGGGAAACCACAAGGTTATCACGGTTCCGGAAGGGTAGTTAGAACTACCTGTTGTGGTAAAGGCTGGTGAAGACATCTATTGGGAGACTAGGGTTCTGGAGTCATATCACAGATGTGGCGCCAAACTAGTGGCCAAGGAAGGAGAATGAAGTGTAGTTGGTGGAGATCTAGCTGCGGCCACCGAGAAG…
Brassica_newGene_1951	ATTCTAAACGCTGCGTTTTTAATTATGCCTTCTATCGCTCTCCTTCTCCGCCGTAGGTGCATTTAGGGTTTCCATGGAAACTGATTCTTCTTCCTCAGGATCCAGCAATCAATCGGCGCCGTAGTGAATCTAGATTTTCCAACGAGCTATTCATCTTCTTCCTACTGATCAAGTAATCAGTCGATTACGGAATCGTTGCTATTAAATTCTCTCTTTAAATCAATCTACACGATATCTCTTCAAAAGCGGTGGTGGTTCGACTATAATAAGATGTTCTTCCACAGTGGAGGTTAGGTTATTGCCTTTCTGAGAGGCAAGGAACATCAGGCGAGGTGATGAACTGATGTCCGTAGATACGCTCCTGCTTCCGTTTTAGAATTCCGATTGTATGTATATAAG…
Brassica_newGene_1952	TGTCGCTCACCACACCACCGGTGACTTCAGAAAGGTCATAATAATCCCATTGAATGTTAGCTCATACAGGTACGAAGGGGAAGAGGTAAACATGACATTGGCAAAGCAAGAGGCTAAGCTGATTCATGAGAAAATCAAGGACAAGCATTACAATGATGAAGATTTCATAAGGATTTTGTCCACAAGGAGCAAAGCACAGATCAATGCTACCTTCAATCGCTATCAAGATAATCACGGCGAGGAAATCCTCAAGAGCCTTGAGGAAGGAGATGAAGACGACAAGTTCCTAGGGCTGTTGAGGTCAACCATTCAATGCTTGACAAGACCTGAGCTTTACTTTGTGGATGTTCTTCGTTCAGCGATCAACAAAACGGGAACAGACGAAGGAGCTCTCACTAG…
Brassica_newGene_1953	CCTATGTCAACTCCAGGAGTTGCTCCAAGATCTGTTATAGGTTCTGTGCAACCAGCAAGTCCTCAAACACAGCAGGCAGCCCATGCCCCTGCAGCTCCGCCACCAACTGTTCAGACTGTAGATACTTCCAACGTCCCAGCGCACCAGAAACCTGTGATAGCAACATTGACAAGGCTA
Brassica_newGene_1954	TTCAGCTTGATGATGGCTCCTCCGGGGAAGAAGAGGAAGGGTGAAAAGGCGAAGAACGGTGCTCCTCCTCTAGATCCGGAGGCTATCGACTGCGAGTGGTGGGATACTTTCTTCCTCCGAAACTCTTCTCTCTCAGGTGTTAGGGTGCCCTTGGACGAAGATGATGCCTTCAAGTACTTCTTTAGGGCTTCCAAGACGACCTTCAGCTACATCTGTTCCCTCGTCAGGGAGGATCTTATCTCCAGGCCTCCCTCTGGTCTCATCAACATCGAAGGCAGGCTTCTCAGCGTCGAGAAACAAGTCGCCATTGCTCTCCGAAGGTTGGCTTCTGGTGATTCTCAGGTCTCCGTCGGTGCCGCCTTTGGCGTTGGCCAGTCCACTGTCTCCCAGGTTACCTGG…
Brassica_newGene_1958	AAAAAATAAAGGTTGAAAGGGAAGAGAGGGTGGTCTTCCCTCGTTTTCCACTTTCTACCATCGATTACAACAGATCTTGCCTAATCGAATCAATCAAGGAGACGACGCTGACTAATAATATAGCGAAGTCGAATATTCGAGCTGGTTGATCGGGGTGAATCCAAATGGTACGATCGAGTAGTTTAAACGGCGATTCGTCGGCTAGTCATCGGCGGACGCCGTCTCGAACGGTGACGTTGGGTCATATACAGCCTCAGGCTCCGTCTTGTCGTACCGTCTACTGCAATGATCGAGATTCCAACATGCCCGTCCGCTTCAAGGGTAATTCGATTTCGACAACAAAGTATAATGTTTTCACCTTTCTGCCCAAGGGTCTGTTTGAACAGGCGCATAGCAAAC…
Brassica_newGene_1959	ATTTTTGTGACTTTCTCCTTCTAGTGTTCTTTTTGTGACATAAACTTCAAAAGGTGCTATAATTGACAATTGCCCTTTAATGTATTTCATCTACATGGAAAATCATTCTATGTTGTGGACATTGTATGATGCTTGTCTGTTGTTGAGCCTTTTTGTCTTGTAAGTTCGTTTTAACTCGGCATTTTAGGTCTTTTCAACTCTGGTTTTCATGGTCTTCCATATGCCTATGTACTTCCTTCTGTAGCAACAGCGGGATACAATTCAGTTAACTACGCACCCAACGGTTCTGGAGGCAAGTATCAAAACCACAAGGAAGAAGCTAGTACAACGGTGACAATGGGTGTGTCAGATGAGCATATAGGATTGGTCCTTGGCCGTGGAGGAAGAAACATCATGGAA…
Brassica_newGene_1960	ACACTGCGACCCAACCTCTCTAACCATACTTCAACAAGACCACGTCAGTGGTCTTCAAGTTTTAGTGGACAACCAATGGCATTCTGTCCCTCCTAACCCTCAAGCGTTGGTGGTTAACATTGGCGACACTTTCAGGGCTCTTACCAACGGAATATACAAGAGTTCTTTGCATCAGGCGGTAGTGAATAGCGAGACGGAAAGAAAGACAATTGCATTCTTCCTATCTCCAAAAGTGGACAAAGTGGTGAAGCCACCAGAGGAATTAGAAGGTGAAAGAGTGTATCCAGATTTTACATGGTCTATGCTTCATGAGTTCGTAAAGAAACACTATAAAACAGACGAGAACACGCTTGAAGAGTTCACAAAATGGCTCAAAAAGGCGGAAACCTCTAATGAAGG…
Brassica_newGene_1961	GGCCCATTGACCGCTCTCTTTCGTGTACCGTACTTGCTAGGAGAAAGATGAAGGTTATCGCTTCTTTTCTCCTCGCGAAACTAGGTGGAAACGAGAGCCCAACCAAAGATGATTTGAAGAACATCTTCGAGTCCGTTGGCGCTGAGTTCGACGAGGTGAAGACAGATCTCTTCTTTTCCCTGGTGGAGGATCACGACTTGACGGAGCTGATCGCGGTTGGGAGGGAGAAGATGGCGGCACTCTCATCCGGTGGTGCAGCTGTTGCTATGGTGGCTGGAGCTGGCGGAAACGCTCCTTCCGCGGCTGAGCCAGTGGCTGAATCCAAGAAGGTTGAGGAAGAGAAAGAGGAATCTGACGATGGTGAAGGCATGATGAGTCTCTTTGATTGATTCAGTTTGT…
Brassica_newGene_1962	TTTTTTGGTAAAATGTTAAATATTATACCAATTTTCAAATTTGTGACAGAAGTTACAAAGTGAACTAGTAGCGGATAACCAAAAATAAACTAAACAACAGAACGAAACGGGAAAGAACAGCCCAAACAGAAGCTAAACAAAGCTCATTAACCTGCTAAGCAACGAAACAGGCTCAGACCAAAGAACCGAGCCTGGTCGGGGACGAGAGTCGGGCACCACGAGCTACCGAGAGAAAGGCGCCCTCAAACCTTGAAACAACGGCTCCTGCAGCTTCCGAAAACCCTTCCCAAACCTGAGACGGACAGAGAATCCAAACACAAAGACACACCCATAACACCCGACAGATATACTTCCGACGGCACGAGAGAGAACCACCTAGCGACGATGCCGTCGTTCGGA…
Brassica_newGene_1963	CACAAGACCAAAAAACAAGACCCAAAGTGTCATAATTCAGGTTGAAAACGAAGAAAACCATCCTGACGATGGTTTTCGCTGGAGAAAATATGGTCAAAAAGTTGTCACAGGGAATCCAAATCCAAGGAGTTACTACAGATGCACATACACTGGGTGTAAGGTGACGAAGCATGTGGAGAGAAGCGTAGACAATGTGAAGTTAGTGGTGGCTACATACGACGGGATACATGAGCACGTTCCACCACCTGAACGCATAAGCCAATCCAGTAGAAAGAATAAATCCGGTTCGTCTATGTCTCAAGATCCTAGCATGCAAACCCTTGGGTTAGGTATGCTGCATTCTTCCGTTTCGACCTCTCAGCTTTTGCCCTCTCCCTTGGCCCCACAAATGGATATGAT…
Brassica_newGene_1966	AATTCCCAGGAGATTGTTTGACGAGCGATGAGTGACGACGGCGACGATGTCGAGGAGACGCAGCCGGCATGGAAAGGAAAAAGATGACGAGACGGTGGAGGTATAGGATGTAAAACAAGGGCTACCGGAGAGAGAAATCCAAAAGTTGACGAAGGAGAGAGAAAGCGGTGAATGTGATTTATGGTAAAAAAAAAATTTAGAGACGAGTTGCGATGGCTATGAGATGGAGCCGGCGTGGAAAGGAGATCGCTGAACGTGAGTTTGTTGTTGTATTACTGATAGTTGATTTTTGAAGGAGTAAGAACCGATGTGAATTTACTATTTTGCTTGCGTTTTGCAGAAACGGTGGAGGCGGAGGATGTAAAAGATTGCTGATAGAGCGGCTTTTTGCAACTGACC…
Brassica_newGene_1968	CTTAGATCACACTGCCGCCTCCGGACCATTTGTGTAACGTCTGCAGTCATCAATCATCTTCCATATTAAACCAGTCTTTTATGTCGTTTTCACCACACCTCCCTCTCTCATTAAATCGGACTCATCATTCTCCAAATACCAATTGAAGTTTCACTTATAAATTTGTTTGTCACCTGCAATGAGCATCCTCACCACTAAGAAATCAGAAAGGACAACCTCTTTCAAGCACCAACTCCAACAATAGTGAATTTGTACATCCTTCTTACGTCTTTGGCGTCCTAGGCTGATGATTCTCAGAAGAAAAAATCGGATTCAGGTTTCTAACATTATGAAACCATTGTTCTTCTACGTCAATCTCGCCAAGAGGTATATGCAGCAGTACGATGATGTTGAGCTGTC…
Brassica_newGene_1970	TCGGATCACAGTTCCTCCGATCAACGCATGTATAACAGCTTCAGATTTCGTCGATCTTCTACATTAATCCAAGCATTTATGTTGTTTCCACCGCTTCTCCTACTCTCTCCAAAGTCGTAGTATTTGGCCTGGCTACGCTCGACTGTCCTTGAGAACTTGAGTCTCACTGTCATGAAGCGAGGTTTTCAGAGAGACTCAGGCGAGTCAATCGTCCACGTAGATGAAATACATCCATATGAGATTGTGAATGGTGTAGTTGAATTTCAAGGTGTACCTGAAGAAGTAAAAACAGAACAAAAGGATAAAGATGTCGAAGAGAAAGGAGTACTGGCCTGGCTAATTCCATTGAATAACAAGGAAATTTCAGATAAGGATCTTCGTTTTCAGGATACTCTTCTT…
Brassica_newGene_1972	CGAGAGCAGGCTAAGGAGACTCATGCAACTAGTAATCCAGGATGTCATCAGTAAACAGACGGGCCACTCTTCCGTCAGCTTCTATGGCCAGTCTCCGTCGTCGTGTCTCCGGGAGCCTCTGTTCTTCGCTTCTTCTTTGGCATCCTCTCTCATCCTTTTATTTGTTCTCTCTCCTCTTGTTCTTCTTCCTCCTCTATAGCATCATGGATCTTCCTCCTCTCCATTAACTGAAATGAAGGCAAGCTGTAGCAAGGGTGAGGTGACGGAAAGCTGTAACATACGTGAGGTGACGGCGTGACGGTGAGCTTGAGCAGAGGTGACGTAACTGTGTGATGGCGAGCTTGAGAAGAGGTAATGGTGTGATGGAGTGACGATGCGACGGTTAGTTGACATGATGGT…
Brassica_newGene_1976	GTTTCAGTGTCACAGGTTGCAAAAGAAGACTCAGCAGAGAAAGAACCAGAGCAGTCAACACAAGGAGAAGAGTTGGAACAGCAGAAAAACTTGCAATCAGAAACTATTCATGAACCCTTGTCTTATGACCTGCAAAAGCACTATGGAGGAATCATGCTGTTTTGTGCTTTGGAGACATTCTGGTCTACAACACTTTCTTTGACATGATAACACACTTGACTTGTCCAAAACAAGCTGAAAAAGGTACAGGTGAAGAAAGGGGCTATAATGATCAGAGTATACATGATAAGTCCTTGGCTAAATTGGAGATGCAACAATCAAATCTTGGAAGCTGTCTAGCCGCCAGCTTTAACATAGGAGCAGTCCGAGGATCATATCTCAGCAACCAGAAGGAATTAA…
Brassica_newGene_1977	AAAATATTCAAAAAACCGCAATGGATTTTTCTTTGTTTTTAATTTGTTTATCGGTAAAGCCCATTAGGCCCAGTTCATTTTTGTGATTTACCCTAATTTCTTGTACCACCTCTTACAGTCTCTGTTCTTCCTTCTTCTTTGACGAGAGTGGAGAAATCGGCGATTGGATTTCTCAACGGAAATCGTTTCAACGCCACCACCCCATTAATCCATCTCTGCGCCATGAATTCTTCTTTAATGGGTTCGTTTTGCCTTTCTGTATCTCCTCCTATTTATATTGGGTCATTTCTGAAAGGATTCAATACTCTCAAAAATCTCAAGAACGATGAATCCCAACATCAAGACATTTATGGTACTGCGCCCTGAGGCTCTGGACCCTGAAAGCATCTTGGATGGCAA…
Brassica_newGene_1978	CTTCATATTCTTCAAACGTTAAACAGTTCTCCAACATTTTCTTTCATTAATAATTTGGAGAACAAAGCCTTAGCATCCGGTGAAATTTATCCGGTGAAACAATGGCGACTCCGGCATGGAGTCAGGCCAGAGGTCAATGGGTAGTTGCCATGTTGGCATTACTCGTTGGCTCGGCAATAGCTACCGAACCTTACTATTATAGTTCTCCTCCACCACCCTATGAATATAAATCTCCACCGCCTCCGGTTAAATCTCCTCCACCTCCTTATGAATACAAATCTCCTCCCCCTCCGGTTAAGTCTCCTTCACCACCGTATTACTATCATTCACCGCCGCCGCCGGTGAAATCCCCTCCCCCTCCTTATGTATACCACTCTCCTCCTCCTCCAGTGAAGTCTC…
Brassica_newGene_1979	AAGAACTGCTGTGGAGATAGCAGCTTTCAACGCCAAGGCCTCTGCTACAAGGGTAGAGGGGATATGTTGGCGTTCTGAAAGGAAGTCGCCTGCCAGTTTCGCGGAAGCGTCATGAAAGTGCCTGCCCAGGCCACAGTTTCCAGTGGTTGCATCAGATGCCACACGCCAAGTTTGATGACCTGAAAAAACAGAGGCAATAGGCAGGTGTTCATTATTCCTACTGGACCTATCATGTTCCACAATGAGTGGCACTTTAGTTGTGTCCATACGGCCCAAGGGAACAGCGGGACCTTTCCTAGTCCGGTGGGTGGCAAGTTGATCGTGCGCTGACAGTCATTTAGTAAGGAGGTGACAAAGAAGACGTTTCTAGAGGGATCCGTTGGAGGATGTAAGATCGGG…
Brassica_newGene_1980	TTTTGGGGGTGTCGACACATTCAATTATATCACCCCTTTGTGACCCTTACCTTCCTTCCACTTCCGCCGCCCGTAGGTCGTCGCTGCATCAAGTTTCCGTCCGTTCATTCTCAAGTGATATAGTTTAAAAGCCGAAGCAATGGTTGATTTAGATGACTTGCTTTTGGAAGCTGCTGGGAGAACAAACGCAGCTCCTCCTTCTAGGTCCCGTCCTCCTTCGAGGAGACGTGAAGGTTCTTACTCCGATGGTGGCAGCGATTCAAACTCTGATGCAGATTGTGGCTATCCATCAAGTAGAAAGCCTTCTGCTTCTCAAGTTCCTTTAAAGAAGAGACTAGAGGCAGAGAGAGATGCCACATCTGATCCTGAAGGTGTCAGCAGCGACGACGAGGACTCTGA…
Brassica_newGene_1981	GGGATTTTTATTATTATCGTTCTTCAGCTCTTTAACACAGCCGTCTCCGACTCTTCGCTAATCTTTGTCTGCAGACACCATGATTTCATCTCTCAACTCTTAACCTCCCCTATAGATCAACGTATTCCTCTTAATTTTGCCAATAAATGTTATTCTCATTAACCCAATACCTCTTTGTTTCCTTCAAGTCAACCCAAAGTCGTGGAAGCCGTCGCTATGGCTGCTCTTAGGCGTAGCAAGAAGAAGAAGCTAAGTCGCAGACTCATCCACTCAACAATCGGTCGAAGTCGAATCCGAAGAAGAAGAAGAAGATGTTGATGGTGACGAGGAGGAGGACACAGAGCCATTGGCCGACGACTTTCTCGATGGTAGCGATGATGAAAAGGAACCTCTGGGTTC…
Brassica_newGene_1983	CCAACTCGAAAGGAAATCAAAAACAAATAAATCGAAAGAAAAATTTTCTTCGAGATCGCGATCTTCTTCCTCCCTGATCCATTCAAAAGCTTCTCTTCTCCGGCGTAATCATGGATGTTCGATCTCCAGCTCCTGTTCCCATCGGATCTCGGCGGCGTGATAACAAGTGGTCATCTCGTTGGGGTCCTGACGATAAAGAGAAAGATGCTAAGGTTGACAAGGAGGAGCCTGAAACTCAATCTGTGCTTGGCAGCAGCCTCCGTGCTACTGACTCCGACGCTCGTGATAAATGGAGGCCACGTCATCGGATGGAGCAGCTCCAGTCCGGTGGACCTAATTCTTATCGTGCTGCGCCTGGGTTTGGACTTGATAAAGGACGAAGTGAGGGTCCTAATTTAG…
Brassica_newGene_1984	AAATCAAACTATGCGTTTTTTCTTTGAATAGATTAGGGTTTCATTCTTTTTTGTTCTTCCAGAATTCAATCGCTGTCAACGCTTAACTTAATCTAGGATCACAGATTTCTCCTTTCATCTCTTAACCTCCCTTATCGTTCAACGTACTCTTAATTTCGTCATCTCATCTCTTAACCTCTCCTATCGTCCAACATATCTTAATTTCACCAATATTTGTTATTAACATTTAACTTAGTAATCATTACGACCTCTTCGGATCCTCCATGTCAAATCTATAAATTGGAGAGGGTTGAGAGTATGATGAATCTTCAGAACCATTGTCAGTCCTTTATCAAGCGTAGAAAGGATCTCCGGAAATGGCTTCCTCCGATGCTGTTTTTGCACAATCCGACTTTGAAG…
Brassica_newGene_1986	CGATTCCTTTGCTATGGAGTTAATATGGAAAGACGGAACTCGTATGCTCAGGTTGTCAGGTGCAGAGTCTAGGAGTTCAAAAGCATATGTTTCCACAGAAGCTGGAAGCAGTAGTGATTCATCCTCAGCAATCCAAAATCGATCGGTCAGATTAACACTCACACCGGAAGAGGTTAGAGCCTGTAAACTGTATCTTCCAAGTGAGTTCATGAAGGCTAATGGTATCAACAGACTTGGGAAGATAACTCTTTTGGGTGAAAACAAAATGGAGTGGTCTGCGTATCTGTTGACAAGAGATGGAACAGTTGCTTTGGGAATGGGTTGGGATGAGTTTTGTAAAGCTAATGGCGTAAGTTTAGGCGAAACTTTCACTTTAGAGTTTAGTAAAGAACAAAACAG…
Brassica_newGene_1988	TCTCATCTCCCTCTCTGCCTTTTATAATATTCTGCCAACTATGTCGAAGAAGATCATCCTCGAGAGCTCCGAAGGCGAATCTTTCGAGGTCGATGAAGCCGTTGCGCTCGAGTGTCAGACGATCAAGAACATGATCGAGGACGACTGCACCGATGGCGGAATCCCTCTTGCAAACGTCAACAGTGCAACCCTCAGCAAGGTTATCGACTACTGCAAGAAACACGTCGAAGCAGCCGCAGCCGCCGGAGCCAACGCCGGAGACAAAGACATCTACGGTGCTAACGAAGACATCGAGCTCAAGACTTGGGACGAAGATTTCGTCAAAGTCGACCAGCCTCTCCTCTTTGATCTCATGCTTGCTGCAAACTTTCTGAACATCCCTGGACTTCTTGACCTAAC…
Brassica_newGene_1989	TAGAAAAGCTCTCTTCCATCTCTAGCCAGCCTCCGTCGTTAAATAGTGCTCCGGCCGACGGAGTGGGCTTTCACAGCCACCGTCGGTCCGGTTTTTCCTTTTTTCATCTTTTCTATGCTTGCCTTTGTGTGTGGAAGAGGGATCTTGATCTCGGCTCTCATGATAGGTCTTTGACTCCGGGATGTTTTTGAGGCTCCTATGGCTCTATCGTCGCCGGCATATGACTCCGGGGGGCGGAGGTTATCTAAACTCTGCGCCGCCGGCTCTATAGTGTGCATGAGTGAAGGAGATGAAGATGAATACGGGTTTGGTTATGGATCTTGTAATCTTGTGATTGGTGGCGGTGTGGCTTTGGCTGAAATATCGACGAGGTTCGATGAAGCTCTCCGTGGAAAGGAG…
Brassica_newGene_1992	AAAAAGCCATGTTTTTTTTCCTTTTCTTTTCTTATAAACTAAATACGAAAAGATAGCTAGCTGTATGGCCAACCTTCATCCACCTAAGATTATTATCTGCTGAGTTTGACTTTTCTTGAGCTTTGACAAAAGGGATATTCTCAACCTCCCTGCTCTTTCAGCCATCGTTCCACACGCGCCTCCTTAGATATCTCACGCGCCGCGGTGCCATTCGAATCATATCTTTGGAGAAAGGTGAAAAAGTTATATGGGAGGGGTAACGTCATCAATCGCTGCTAAATTCGCCTTCTTCCCACCAACACCACCGTCCTACGAGGTGGTAGCCGACGAAAGCTGCGGCGGACGTCTGTACATACCGGAAATCCCACGGCGCGACGACGTCGACATCCTCAAGCTCCG…
Brassica_newGene_1993	GGAGACCAAGGACAAATAGTTGTTCGGTCTATGAACACCCTTGAAGTAGTAAGAAGGGACAAAAGATGGAGCCCTTCTTGTTTATTCAATCGAGAATCCTCAGCATCGGAAACCAAGCCCAATCTGGAGCATAAAATCCTGAAGCAGAACTTGATCGCACGTCAATGATATGTTCTGTGTGTAAATCTGTGTCCCATGATTCCGTTGGTTCTCGATTCGTGGCTTATCTTGTAGACCGCAGAGGGACTTTACAAACTTTTTACAGCCTTGTAAATGTGCCATATATCTCATCTTAATAGATTAAAGATGCATAGACAATAGAGAGGTGTTGATTGATGTAACAGTACCATATATGCCTTTGGTGCGTTTAAAGAGGTAATACGATTTGCATGCATGCTC…
Brassica_newGene_1994	AACAAGAAAACGATGAAGATAGAAGGAGAAGTGGTTGTGATGAAGAAGAACCTTCTCGACTTCAAAGACGCCATGGCTTCTTTTCTCGATCGAGTCCATGAGCTTCTTGGTCGTCGCGTATCTCTCCACCTCGTCAGCTCTCTCCAACCCGACCCTGCCAATGAGAAGAGAGGAAGACTTGGAAAAGCAGCACATCTGGAAAAATGGGTGACAAAAATAAAAACGTCTGTAACCGCGGAGGAAACCGCGTTTGCGGTGACATTTGATTGGGACGAGTCAATGGGACCACCGGCTGCGTTTGTCATCAAGAACCACCACCATAGCCAATTCTACCTTAAGTCCCTCACTCTCCGCAACTTCCCTGGCGGTGAAGGCGGTCCGATACACTTCGTTTGCAAT…
Brassica_newGene_1995	ATTGATGCCGTACTTGACACGGATAAACTCGACAAACACTAAAACTTATGCGACCCGAACGCTTCTGTTGCTTCAAGAAGACGGAACACTGAAGCCTCTAGCCATAGAGCTGAGTCTTCCTCACGCACAAGGTGAATCACACGGAGCGGTGAGCAAGATTTTCACACCAGCAGAGAAAGGCGTGGAGGGATCGGTTTGGCAGCTTGCTAAGGCTTACGCCGCGGTTAATGATTCCGGTTATCACCAGCTTATAAGCCACTGGTTGAAGACGCATGCAGTAATTGAACCGTTCATAATCGCGTCGAATAGGCAACTAAGTGTAGTCCATCCGATCTATAAGCTTCTTCATCCTCATTTCCGTGACACGATGAACATCAACGCATTGGCACGACATGTCCT…
Brassica_newGene_1997	TGTCTCTGAGATTGGAACGCACGACGAGCTTTTTGCCAAGGGGGAGAATGGTGTCTACTCTAAGCTTATCAAAATGCAAGAGGCAGCTCACGAGACCGCTATGAACAATGCAAGAAAGAGTAGTGCAAGACAGTCGAGTGCAAGAAACTCTGTGAGCTCACCAATAATGACCCGGAACTCTTCATATGGAAGATCACCGTACTCGCGGAGACTCTCAGACTTCTCAACTACTGACTTCACCCTCTCCATTGACGCCTCTTCATACCCTAACTATCGACACGATAAGCTACCCTTCAAGGACCAAGCCAACTCCTTCTTGCGCCTAGCTAAAATGAACTCACCAGAGTGGAAATACGCTCTCCTAGGCTCTATAGGCTCTGTCGTCTGCGGCTCGCTCAG…
Brassica_newGene_1998	TCAAATCAATGGACTTGAGAAAAGGCCGAAAGAATAACGAAAGATAAATCGAAGCCCACAAGCGTAGTTTCAGGTTCTTGTGAAAAGGAGCGGCTTAGCAACATCTCTGCCTAAAAACCCTAGTTAGCGAGGGAGCGACGGAGAAGAAGCCTTACCTTTCTTTCTTTCTTTCTGTTCCTTTGTCTGACCTAGCAACCTGTCTCCTCCAGTCAATGGCTACTCCTTTGGAGTGTCTTCTCTCCATTGCTGGCTCAGTCTCTACAAGCTCCACTTTAGTCCGGGTCCGGATCTTCCGTCATGAAATCCCTCAGTTTCTCCAGAATTTCGATATGTCGTCTGATATTGCAACTGTTTTGGTTGACATAATATTCCAAACGTTGGCTATATATGATGACCGTG…
Brassica_newGene_1999	CAAGATCCCTCTTGTTTTGTGGCTAATATAACACGTGCAACCCTACGTTATGACACACTGGGTCTTCCAATGAAATTTTCAAGAGAAAATGGTCTAGATACCAGATGTGGAGAGATTGTTCTGATGAATGACAAGGGTAGAACATGGAAGCTAACTCTGAAACGAAAGAAATCATGTGGAACTATGTATATCACACAAGGGTGGAGAAGTTTCTGTAGTGCCAATGGACTTAGAGCTGGAAGTTTCTTCACTTTCAAACTGATCAAAAGAGGAGGAACTCTCGTTCTACGTTTGTCCCCTAAAGAGAGAGAAGACGAAGAAGATTGCTCACCAAAAGCTAATGAAGTGGAGTCTCTTTCCACAGAATCAGAAAGCGATGAAGAGAGCAGCCAAAATGAG…
Brassica_newGene_2002	GAGTGGTGCTAGGAATCTGAAGCCCTTCTTGAACGAGAATGAAATGGATAGATTGAAGTTGGAAGACGATGAAACTGGGGAGCTGGACTCTGAAGATAACAAATTCTATTTGAAGTTACCAATCGCAAATGAAAATGGTCTAGCAAAGAACGTGTCCTTCTGCTTTGACATCATGAATGATACTTCCATTGATGTAGCAACGGAGATGGTGAAAGAACTGGAGATCACAGAATGGGATCCGGTGGAGATTGCTAAAATGATTGATGGAGAGATCTCTTCTCTGGTCCCTGGTTGGAGGTCGGAGGAAGATGATGAATCTCCTCATGATTATCATACTCCTTTTCACTCTTCTTCCTCGCATTCAT
Brassica_newGene_2003	CGTTGGAGTAGTCGCCATGGCCAGGGAGCATCGTCTCTTTGAGCGGACTAAAGGCATCAATGGTCTAGAAAAGATCATCATCAGCGATCGTCACTGCCAATCTTTCGGGGTGTACTTGTATGGAGGTCAAGTGACTGCTTGGAAGAATGAGAAAGGAGAGGAGTTACTTTTCGCAAGTGGGCAAACTTATGATTCGGACTATAGGCCAGCTTCCGATGTTAATGGTTACAGCAGTTACAATTTATGAATCGTTGTGCTCTGTGTTGTTCCGAAGTTTAAAAAAAAAACAAGTGCTAGAGAGCCAATGTAGTTGAATGTGCAGTGTAAATCTAGGTGCCTCTTTCTTTCATATTTCGATGTATTTGACACGATAGATCTAGTCACATAGAACAGTTTCAT…
Brassica_newGene_2004	TGGAGATAAGTGGAAATTCTTGACAAATGGGTGAGGAGAAATAACTTCATGTTGCCAAGGCTGAAAATCACAAGTTTGACTACGAGAAGAACATTGAGACCGTACAACAAGAAATTGAAGAAATATCCAAAGGAAGATGAGGGATCTGAAAAATCAGTGCCAGAGGTTAGGATGAAAGAGAAAGGGTGCAAGAGCATAAAAACTACACGCTACACAAACCTCTTGAAGCTAAGGACATTGCAGCTAAGAAAGCTCAGAGAAATTCTGAGTATTTAAGGGAGAAAGAGAAGAAAACGGTATCAGCGAAAGGCTACAATTGTTTAAGAAATATGTGAAGCAATGAAATTGAGCAAGGAATCGTCTGATGATGGTGGCAGAAGCTGCTCATTACGCCGAAGT…
Brassica_newGene_2005	GGCTTCTTCTTTTACAGGCGTACTCCAACTACGGTGTATGTTCGCGAGTCTCATGTGGAGAAGATGGGAAAGATTCAAGATGTGGCCTATGAGATCCTTAACGTTCTTGAGTTCAACAGTACAAGGAAGCGCCAGTCTGTTGTATGTCGTTACCCAGATGGAAGGCTTGTACTCTACTGTAAGGGTGCAGATAACGTAATCTTTGAGAGATTGGCTGATGGTATGG
Brassica_newGene_2007	CCAAGTTCATGTGCATTCAAGGGATAGTATTCTTCTGCTTTTGGCAGGGAGTAGTGCTTGAGGTATTGGTGGGATTGGGGTTGATAAAGTCGCATCATTTCTGGCTGGAGGTGGAGCAGCTTGGGGAAGCTCTGCAAAACGTGCTTGTGGTTCTTGAGATGATTGTCTTCTCTGTTATGCAGCAATACGCTTTCCACGTTGCTCCTTATAGTGGGGAAACCGAAGCTAAGATGAGAATGAACAAGAGAGATTGATTCCTGAAAGAGAAGATTTAGACCAGAGAAGTTTTTTGTTTTCTTTTTTTGTTGTTAACGTGAATGTTACTGATTTTCTTTAACGAACAACATAGGATAGTGGTTAATAATGTATCTTTTGTTCTCTCTGCGCTAGTCTCTAGAC…
Brassica_newGene_2008	ATTTAACAGCACCTGATCCTAAAATCTCGGTGATTGATGTAGCTTCTGCTTGGATCTTCGATTGGTTAAACACGGGTTCTGGATTTGAGAAAGACGAGTTCGTGTTGGATCATTTAAGAAAGACTTTTGAGTATCGAAACAAAGCTTTCATTGCTGTTTCTTTTTCAAATTCTGACAGCAACTGGGAAGAAGTGGTGAAAGAAAATAACGGTCAAAATTAATTGAGCGGTTAGTGTGCTAAGAAACCCGAAAGCTATGAAGCCTATTAAGTAGGCCCACAAAGCGAAGTCATAAAAGAAACCCTAAATGGTTAGATCCGAGGTTAAAGAGAAAGAAAAAAAGATGATGAAGAACGTCAACAAGGCGACGCCTGTGTATGCGACATCTGAAACTTTGGTG…
Brassica_newGene_2010	ATTAATTTGTGATGCTGAAAGCTCAGATCCAGATGGGCTATTTGTGCATAAAGAGATGAGGATTGAAGAACTACTTAATGTGAGTCATGAAGGAACTGATTTTTCTATTACAAGGTGGCATGCTCTATACCAGGGTTTCAATCTCAATCAAGTTTCATTCGCCACTGAAGGACTGAAAGATGCTCAACAACCTAATATGGATTTGATGGGCGTGAGTTCTAAAATACAAGAAAAACTTGGTAGTAGCAATGATTTTCCTGATGACCTTCATGATGATTATTGCATGGTGCTTTTGGTGTATTTTAGAGCCTGGGGCTCTTGAAGCTGACATGGGAAACGAGTCCAAATTGGATGGAGTGCCTTTTTCTCTCCAACGCGATAATCAAACTGATTACGATG…
Brassica_newGene_2011	CTTTTCGTAATCTCTCAATCTCCGGCGAACTTTACATCTCCCCATCTTCAATAACTTCTTCATTAATGGCCCTGTTTCATATCATCTCTGTTAACCCTTCTTATATAAACTTCATCATAGAAAAACTTCATCTCTGTTAACCCTTCTTTACAGCATCTCATCGAAAACGTCTCTCTACTTCTCCAGTTGCTCAAACCGGAGCAGTGCATCTCATATCAAGTCAAAGCTTTATTGAACCGGCGCAGATTTCAACCCATCATTGACAATGTCCTCCTCTGCTGCTAGCCTGCTACTGTTGCTCAAACAGTCGTCTCCTATCTCTGCCTTGGTCTGACTTCTCAGTTCGTTGTTGGCCAGATCGCTTTTAGGATTCAAGGACCATCAAAAAGAATGGTGAAT…
Brassica_newGene_2013	CTTAGAGGGACCTGTCTTACTTTGCATCTAAAGGATCATAATGCTTTGCCGGATGACAAAGGATTTGCAGACCCAGACTGAATTCAGAAGCTCTTGAAAACTATGCTCAGTTTGTTTCGTTCCCTATATACACATGGAAGGGAAAATGGATAACAAAAGAGGGTTCTCTTATACAGGTTGATGATGCATGATTCAGCTGAGTAAAACGTGATGAGCAGGATGACAAAACTGAGGTAGTTTTGATACCAAAGCATATCACTATTGTCATGGAATATGCTGTTGGAGGTGGACTATTTGACCGTATATGCAGCGCTGGAAGATTCGAAGAGGATGAAGTGAGCTAGGCATTTAGAGATGAGACTTTATATATGGTCTAGGTCTATCAATAATTTCAGAGCT…
Brassica_newGene_2014	GAGAAGGGGAAGGGAAAAAGAAAAAGAAGATGGAATCGCGAATAACCATGAGCTCTTTCAACAGATACACAAATTCCAAATCCTACTCGGGCGCCTCCGAATCCGTCCCCCTAATTCCCATTTGAAGACAGAGATTTTCAGACCAACCTCGAAGAGAAGAAGCCAGGCTGGAGAACGAGCTAGTATGTGTCATAGTCTCTGGTCGAATTGACCTACTTAAACCGGATTTCGGGCCAGTGTGTGACGGTGAACCTACTATTATGCTTTTTGATGAAGAAAATAGGTACACGCCTGAGTATATCTTTGGTAATTACTTGGAAGGTTGCCGGTGAAGTTTCCTAGTAGCGGTGTAGATAAGGAGAAGAAGTAAGAGAAGGAGGAGGAGGTGGATATTTTGGG…
Brassica_newGene_2018	NGGTGGAGACTTAACCGGAGGAGGAGGAGAGTGATAATAGTACGGTGGTGGAGGAGACTTCACCGGAGGGGGTGGAGATTGATAGTAGTACGGTGATGGAGGAGACTTCACGGGAGGAGGTGGAGAATGATAGTAATAAGGAGGAGGAGGAGATTTCACCGGAGGCGGAGGAGAGTGGTAATAATACGGTGGTGGTGGAGATTTCACCGGGGGAGGTGGAGAGTGGTAGTATTACGGTGGTGGAGGAGACTTAACAGGAGGAGGAGGAGATTTATACTCATACGGTGGTGGAGGGGACTTAACCGGAGGAGGAGGAGATTTGTATTTATAAGGAGGTGGAGGAGATGCAACCGGAGGTGGTGGAGGAGAGCTATAAATGTAAGGTTCAGTAGCGATTGC…
Brassica_newGene_2019	ATTGATACTCTTCATCGTTCACTTTACCTCATCCCTTTCCCAGAGTAACCGAGAAAAGCTTATACTATAAATATCTCCACTTCTATCGATGAGCAGCACGGATTCGACGAGATCCAGAAGAATAGTCTTTTCACTTACTGATCACTGCGATGGCGAATTCCTTTACCCTCCTTGCAGATTTGAAAGCTGGGCGATGCTCCAACACTGCGGAGGTTCGTTTGCTGAGATTTTGGGAGGCAAGAGATGTCAGAAAGCGTCTCACTGCGGAGAGATGATTGGTGAGCTAAATGCAATCCGGAGTACAATCACCGATCGTATACCGGGGGCACAGTGTGTAATGCTTACACTGTGTCTAAAAAGTGGTGATAACGTTTGTGTTAGTATGTTTGACTCTATATG…
Brassica_newGene_2020	TTCGCCAAAGGTGACGTGGAAAATTAGGGTTCATCCTTTGCTTCTATCTCTGACGAATCTAGACCAACAATGGAGTTTTAGGATGTTGAGTGAGACGTATTATCGTGAGGACTCTCTGTGCCAAGCTTTGGTTGTGTCGTTTAGTCTTCTGTTTTTATCCTCTGAAACGTTACGAGAGGTGAGGTTGTATCTGTGAAATTCATCATTCTCTTTAGAATTTGAATCCGCCGAGCCTTTTGAATTCTCCGATGATGGTGGTGAAGGAGTGAGAGCAGGTTGCATTCGCATCAAGTGTCCGACGGACACGAAGAGCCTATCTCGGTTGTTTACCTCAGAGTGAAGAAGAACACCATGGCAAAAAGCCATGTGAGAGACTGTGATTTGATGATGATCAGAGAT…
Brassica_newGene_2021	AGGGTTAAATGCTTGTCTGAGATATTCTTTATTGCTCTTGTCTGGAAAGTAGTTGACAGAGGTTTAAATGTTTGTCTGAGTTAGGTTGTGGTTTAGTGTTCAATCCGCGTGTGATGAAAGTAGTTGATAGAGGGTTTAATGCTTCGTTTAGTGTTGTATTAGGAGTGTGAGATAGGTAATAAATATGTTAGATTCATGTCAACTCATGTAATAAATCCATTCTCTTCTCCTATTTAAATCTGATTCCTTCTATCTTTATTTTCATCTTCTCGAAAGCATTCTTATCTTTCTATTGTCTGCTAACACATTTCTTCTTTTTTCTCTCTTCTTCGAAATTTGGCTCTATGGATTCAACAAATCCATATACTGAGACCGGCAATTTTGTTAACCTTCTTACAA…
Brassica_newGene_2025	AACAGATTCAGGGTCTGCCAATGAGATTAGGAGACAGGACACAGGCTGTGAAATGCATTTTTGCGGATTATGCGATCTTTCTTTTCCCAGCTTTGATGATTTCACCACGCACTTCAAAACTCCCCCACATACAGATAAGATGGATAAGTATCTTAGTTACCTTGCGTGGAAGTTTAATCGTGAAGCAGAATCTTATGAGGCCCATAAGCTTAGAGAGCCTTATCTTGCAAAAGTGAAGGCAAAAAGGCTAGAGTTTATAGAGTTTGACAATTATTTTAAAGATGATGATGAGGATGATGATATTCCCAAGACTGAGAAGTCAAAAAGGTTGAAGAAGCCTAAGATGCAATCAAAGGGAAAAAGATTCAAGTTTGGCCTTCTTTGTAAGTCTTCCTCTCT…
Brassica_newGene_2027	TCTTGTGGGTCTCTCTCAGAGCGGCGCCGTCAGCGTTAGAGCTAAACGCAAGGCAGAAAGACTACTGGGTTATCTTAGGGAGCCAAGGAAGGAGGGAAGTTCATCATCAAGCCCTTGAAATTGATTTGCATGGGTTCCCTTGAATGAAACCATATTGGGACGTTTTCAGCAGTCTAGTATTGTATATACTGAGTGTATGTTTGGTGGGTTTTGTATAGCATCTTTATGTAGACTACTGTAAAAGGAAGATCAAATTAGTGCCAGAAACTTTGACTACTTTTGATCTTCCTTGTATTGATGTTAAGCTAGTTTTATATGTGTGAGAGTGCTATTTGGATTACAAGTCTAGCATTCAGTTTTTCTGTTGGTGTGAGTGGTGGAATTTGCTGATTTTTAAGG…
Brassica_newGene_2029	GTTTTTCACCCACGTGTCAGCACATGAGGCAAAGTAAAATGTTTCTGTATTTTCTTTTGCGTCTCTCGCGTTCTCCGAACGAAGGGTTGAAATCGAAACTGACTGCCGATCGAAACCGACTGCATGGTTCACCAAATCGTCGTCTCTGCTACACTCATCTCTGTTGATGGCTCGATTCGTAATAACCCATGCAGAATCGCCCCATCGGATTTCTTCGATCCAGCTTCTTCCCACCCGTAAAAACAAACTCATCGGATCCTCCGAACTCTTCACAGATTCTGAAAACCCTTTTTTTTTTACAAAAAAGAAGGAGTGTAGCATTGTAGTCTTGTGATCTTCTCGTGTGTGGTAGTCACGGACAAGCTCAGTCTCATGTTGTCTCAGTGGAGGAAGCTCAGT…
Brassica_newGene_2030	AGTGGCCATGCTGTTGCAGGAGATCTTGAAAATCTACCCACTCACCTCACGTCCAGTTTACTCACAGAACTGGATGCACCTTCGAGTGTACAACATTTTGCTTTTGTTCCAGTGCATAACTCATTACCCGGAGACAAGAAACTGCTTTCTTAAGGCTGATATGCAATACTATTTCTATCCTTTGATGGACATTAATGTCACCGATCCGCGTCTTGAATGCCTAAGGATTGGTGCATTGGGTGTCATTGCTCATATGTTGAGGCCGCCTGTAGACCCAGCTGCTGTTTGTTACCTTGTGAACACAAGTTGTTTACAACATTGCACAAAAGCCATCGAGATTGGCTCAACAGAATCAAAA
Brassica_newGene_2031	GAAAAAAAAACACAACGGAGAGAGAGAACACAACGATACAGAAGAGAAGCGAAGGTCACAGAGAGAGACGGACACACGCGGCGGCGTAGATTTCCCGGCGAAACGGGAACAAAGAGATTGGGATTCAGCGAGAGCGTTCTAGGGTTTCCTTCTCGATTTCGCCTTCTTTGACCTCGATCTATTCTCTAAATCTTCATTCTTCTTCATTCATCGTCCCTCCCACCTCCATTCTAGGGTTTCTTGATCCGTCTCGCTACGTTTCCTTACCCTCCCGGTAAACTTCAATTCGTCGTCTCGCGTATCTTCGTCTCCTCTAATTTCATCAATCGACCCTGTTGTTGAGTGCGACGAACTTTGGGCGGTGGATTCTGAAGCATGAGTATTGATATCCCCGGGGAA…
Brassica_newGene_2032	CTTCATCATCTCTCCTTATAAACCACTCTACTACTCTACCCATCTCTAAGCTCTTTATAAGCAATGGTTCATGTGTCATCGCATGGAACAAAAGATGGCTCGGAAGAAGCCTTCGACTACAGAGGAAATCCACCTGATAAGTCCAAAACCGGTGGATGGTTAGGCGCCGGTTTAATCTTAGGGAGTGAGCTATCGGAGAGAATATGCGTGATGGGCATATCTATGAATCTAGTGACGTACCTTGTTGGAGACTTGCACATCTCATCAGCAAAATCAGCGACCATAGTCACAAATTTCATGGGAACTCTCAACCTCTTAGGACTTCTTGGTGGTTTCTTGGCTGACGCTAAACTCGGTCGCTACAAGATGGTCGCAATAGCTGCCTCCGTCACAGCTCTG…
Brassica_newGene_2034	CAAGGTTTCGTCATTAACAGGTCTGACTAACTTTCTTCCCCTAAAAAGGTTAAATAGCTTCCCCACTTTTCACAGTTGCGTCCTCTTCTTCTTGTTTGAAACAGCAGAGGTTTGGGCAAAATCAAAATCAAAATCAAAATCTGATATGGTGTTTAAGAAAACGAAGCTCTTCTTCTCCTCGAAGAAATCAGGATCTTCCGATAGCTCCAACAGTCCCCGATCCGTCGGCTCAAGCTCTCCGATCGGATCCGATAACCACAAATCCAAAAGCCCTAACTCAACCTCTTCTCCCTTCGCCGCAGTGTTTGATGGCTTTAAGAAGAAGGATAGTTCATCATCAAAGGCCAAAGAAACCTCCTCCTCCTCCTCCTCGTCCGATCAAGTTCCCGGAAAGTCGAA…
Brassica_newGene_2035	TGTAATGCCTTCGACGGCGAGGTAGATATCCACACTCAAACGACGTCGTCCCACGACACCAAGAACATCCTCAAGGGCCTCTTCACTTCCTTGCTCTCGATGGACCAGAAAAGAGCCAGAGCCATCTCCGAGGAGGAAAACGGAGATACTACTACCAATCGTAAGAAGCCACGTGCCTCACGTGATGTAACCGAATCCGAACCGGTTCAGCAGAGGCGGTTATGGGTCAAAGACCGAAGCAGAGCGTGGTGGGAAGAGCGCAGCCGTTTCGACTACCCGGAGGACGACTTCAAAAACGCGTTTCGGATGTCCAAAACCACGTTTAACTTAATCTGCGACGAGCTGAACTCGGCCGTCGCGAAGGAAGACACCGCTTTGCGAAACGCGATTCCCGTGCGT…
Brassica_newGene_2036	GAAACGTCTTCATCTTCTATAATCGATTTTTAGGGTTCATGATGTTCTTCAGTTTCTGATTTCTTTCAGCGACCACGAAGTTTCGAAAGAGTTATGGGAGATGAATATTCACATCCAATCTCTGGTGCGAGCTGCCGTTCGCGTCGATTCGTCTGGCTTTCTTCTCGCCGGCAAAGGGAAATTGGAACCGTTACGGGCTCCATTCAATCGGTGTCATTAACAGCCTTCTTAACTCCTTCTTCCATGATTCTTCATTCAATGCATCCTTCACTATCTTCCGTTCTCTGACTTTGCATCTATAAAGAGAATGGCAAACTCCCACTCCTCCTTGCTGACTTGAAGGTCGAGCAAAACAGCACCACCGAAGGAGTTCTTCAGATGCCGGAAAGCTTCTCCCTT…
Brassica_newGene_2037	CCTCAAAAGAAACAGAGGCTACCACTCAGTGTAGCGAGAGTACAGATGAAGAAGCAGAAAGAAAGAGAGGAGAAGATGGTGGAACAGAATATGATTTTTGGCAGATTTGGAGGACCGCTTGGTGATGGTGCGAGTAGGAAGAAGCCTGCAGAGAAGAAGCGTAAGCCGGAGGAGAGAGTCCTGAAGTCGACTTTCGGGAATTTCAGAGGTGGTGTTCTTGATGTTAAGGATTTACTACGTTCTGGTTCTTCTTCATCAAACGGAGATTTCAATTTCGGTAAGAGCAAGAGCAAGTCCAGAGGCATGGGAGGAGAGCTAGGAGGTGGAGGAGGAGAGAAGAAAGGGAAGAAGAAGAAAGGAAAGAAAGGTAAGAAAGGAGGTGGTAAGAGGAGAAGCAAG…
Brassica_newGene_2038	GGAAGACTGAGGAAAAAGCATAAGAAGAGAAGAACCCAGGAAGAAGCAAAGAAATTGAAATCGAATCAAAGATACAGAATCTCGGGAGAATAGATATGGAGGGTTCATCGTCTTCGTCACTGGCTTCCAAATCGGACGGCGAGCTGGAGGAAATGCTCGATCGGATGCTGACTAGGCTCGCTCTCTGCGACGACTCCAAGCTCGAAGCTCTAGTCTCGAAGCTCCTCCCTCTCACCATCTCATCTCTCTCCTCCCAGTCTCCCGCCGTTCGCAACAAGGTTCTTGAGATTTTGAGTCATGTTAACAAGAGAGTGAAGCACCATCATGAGATTGGTTTGCCGTTGCTGGAGTTGTGGAA
Brassica_newGene_2039	AGAGCTTCGGGTATAAATACCTCCTCATCCAGTCATGGTCATTACAGCTACGACAAGAATCAGAAAGTCACTTTTTTCAAGTTACGGTTATTACAATGGCGAATTCTCGAGTACTCCTTGCCGATTTGAAAGCAGGTCGCTGTTCAAACGTTGCGGAGGTCCGGTTGCTCAGGTTCTGGGAGGCCAGAAATGTTAGGAAAGGGGGAGAGCCGATGAGTGTTGATATGCTCTTTGTTGATGAAAATTCAACGCTAATGCAAGGATCGGTTGGCTAAGGTTTAGAGATCGTCTCAGTGAAGGCTCTCTCTACACGTTAACCGGATTTGACGTCACACGCAGCAACACGAATTTCCGTTTGTCTGATGCTCCTTTCTCAATCCGGTTCAATGAAGGAACCGA…
Brassica_newGene_2040	GTCGTCTGTTTTTGAATGGTACTTCCGGCACACATCTTTACTTTGACTCTGAGACATCCGCCGGAAAATAATTGTTTGACACGTTGCCAGGTCATGGGGCAGACCCAGGATCATCTACTTCGAAGGTTGAACCAATGACAATCTCTGAGCTTAACAAGTTCATTACCACTGCTGATTCACAGATAATAGAGTTTCTTTGCACCGCTGAGGTCACTGGTATCCAGCTAGATGACGGTTGGTGTTATATTGGCTGCTCCGGTTGCTCAAAAAAACTTATCCGGGAGATATCCTCTTTCACATGTGTTTCAT
Brassica_newGene_2041	AAAAACCATGTATAACGCTTTTGTTTCTCACTGAAGCCACTTCATAACGTCTCTCCATTAAATACACCTGTCCAGCTTTCCCACTATGTCAACTTCAATGAACCCTTTCTCAACCTCCATCGCAAATCCCTAATTCCTAAGACTTTAAATAAGGATGAAGACCTCTCTAATTCTCACTAATTCAAGATTCAATCATATTCCTTCTTTACAAACAGTACAGCTACAACCAAGGCGTCATCCCATATCTTTTTCAGATTTGAAGCCTCCTGCGTTTCTGGGAAGCACACCAAGTCAAGAGAGGAGAGCTACTGGGAGTCTACATGCTCATGCTTGATGAATAGATTTCTTTCAATTCAATATTAACAAGTGTGGTTTACTGATTCTTTAGGAGGAAAAAAA…
Brassica_newGene_2045	TGCAGATAACGATGGGAAAGGACGACAAGGGGGTTAAGTTATACGATCCTGGTTACTTAAACACAGCTCCTGTTCGATCTTCCATTTCTTACATCGATGGAGATGAAGGAATCCTACGTTATAGGGGATACCCAATTGAAGAGTTGGCTGAGAGTAGTACTTTTCTTGAGGTTGCTTATCTCCTCATTTATGGGAATCTGCCTTCTAAAAGTCAGCTAGCTGATTGGGAATTAGCGATTTCTCAGCATTCAGCTGTTCCACAAGGATTGTTGG
Brassica_newGene_2046	TCTCTCTCTTTTTCACACAAGCTGCCCGAACTGCCCGTTGCTGACCACTTTCAGTATCTCCCTCTCTCTTCTCTCTGCTCAAGATGCCCTTTCGTTGCTCTGTATCCATCTCTCTGACCAGCCCTTTTGTTCTAAAACTTTCACTCACATCTTTTTGTCTTATCATCTCTTCTCCATCCCTAACTTAAAGAGCTCAAATTCACTTCTACTGAACTGGGGCTTTCATCCAAGTTATTACTTGGATCTTTCCTTAAAAAGTCCCACCTTTGTGTTCTGTTTCGAGGCAAAAAGGATCAAACTTTATAGTCCGAGAGAACTGGGTCTCTGACTTTCTGTAAATTCAATCTTCTGGGTCTGATCGAGGTTGGTGTTGTTGTCTGGATGTGATCAGAGAGGGAT…
Brassica_newGene_2047	GCATCATCCTAGGATCTCATTATGTGGTACCATGGCAGGAGATCAAAAAGGAGAACTCAGCAAGAAAGAAAAGCTTTTTCTTGAAGAATTCACAGCCAGTATGGATAAAGCCTGCAAAGATCAATTGAGAAAATTCAGACAAGACATACAGCAGCAAAGGAAAGGCAGATCATCCAGAGATGAGTACAAGAAAAAGGAGTTTGATCAGATGGACAGAAACCGGAAGCATGCTGGATTGAAATATCAAATTCCTTCTTTTCATGGCAAGGCTGATCCTGAAGCTTATGTGAAGTGGGAAAAGAAGATTGAGTTGATTTTCAGTAGTCAACACTATGCTGAAAGAAAGAAGATTCAAATGGCTACTGCTGAGTTTTGTGGTCATGCTTTAAGATGGTGGAA…
Brassica_newGene_2049	AGAAGAGACTCCTCAAAAACAATGGCGAAGAAAGGTGTCCCTGAGTGGCTCAACAGTTCCCTCTGGTCCTCCTCTCCTTCTCCCATCCCCGACGATCGCCCTCTCCGCCCTCCTCCTCCCGCCGCCGCCACCACCGTCCCTCCATCTCCTCCGATCGTCGAGCGTCCGTCTCCTTCTCCTTCTCCCTCCGCGATTTCCACCGCACCAGCTCCGATTCGTCCTCCTTCCAAATCTGAGATCAACGATTTGCAGAATGGGAGCGGGGTAGATGGACCTGGAAGCGTAACTCCCGCGGCTGAGGATGTTTCCCGGAAGACGCAGGTCGTCGCTGAGTTATCGAAGAAGGTGATAGACTTAAAGGAATTGAGGAAAATCGCTTCACAAGGTCTACCTGATGAT…
Brassica_newGene_2050	CAGTTGAGCTTGAACGGGTCAGGAGCAGGAGCTGCTTCAGTCCCAGCAACGACCTTCTTGGGAAAGAAAGTTGTAACCGCGTCGAGATTCGCACAGAACAACAAGAAGAGCAACGGATCATTCAAGGTGGTTGCCGTGAAAGAAGACAAACAAACCGATGGAGACAGATGGAGGGGACTTGCCTACGACATGTCTGATGATCAACAAGACATCACCAGAGGCAAAGGTATGGTTGACTCAGTCTTCCAAGCTCCTATGGGAACCGGAACTCACAACGCCGTCCTTAGCTCCTATGAGTACATCAGCCAAGGTCTTAAGCAGTACAACTTGGACAACATGATGGATGGGCTTTACATTGCCCCTG
Brassica_newGene_2051	GCAGGAGAGCCAGCCAAGCTTATCCGTCAAAGGTACCGCGAGGCAGCAGACCTGATCAAGAAAGGAAAGATGTGTTGTCTCTTCATCAACGATCTCGACGCTGGTGCTGGTCGTATGGGTGGTACCACACAGTACACTGTCAACAACCAGATGGTTAACGCAACGCTCATGAACATTGCTGATAACCCCACCAACGTCCAGCTCCCAGGAATGTACAACAAGGAAGACAACGCACGTGTCCCCATCATCGTCACCGGTAACGATTTCTCCACCCTCTACGCTCCTCTCATCCGTGATGGACGTATGGAGAAGTTCTACTGGGCCCCGACCCGTGAGGACCGTATCGGTGTCTGCAAGGGTATCTTCAGGACCGACAAGATCAAGGATGAAGACATTGTC…
Brassica_newGene_2052	CAGAATGATGGGAACCGCACAAAAGATGGGATCCAGATTGTGCTGATGAGAACAATAGTGGGAAGAATAAGCAGTTGCGAATGAACTTTCTCAAGAAGATATTAGAGCCAGAAAGAGCCGTAATGCTTAGAAAAGGCGGGTCATAACAATTCCTTCGAGCTTTAAGGAGATTGAAAGGGTACTCAAATATTCGCAAGGGGAATAAGCGGTGCAGGTTTTAGGGTGTCTAGCGAAGAAGATTACGGGAGAGTAACATTTTAAAATATCATGGTCTTCATGTTTTCGGAGTTTGAGATCTTTCGTATCAGCTTTGTTTGATTGCAAACCCAATGCAGATTGTTGATGGTAGCAGGAACATTAACAAGCTATGAATGTAAAAGAAATTCAGTCCCTGCAAGA…
Brassica_newGene_2053	CATAGATGAGAGTTTTGTGACATCATACTGTGTCGAAATTGTAAAAGAAAGGAACTGAATCCTTTAGAATCTGTGAACCAATGAACTGAAATTAACTTTATAGTGTATGGTAACCCTCTGCAACAAACTTGATAAGACTAGAACAACAACATGAAAGTTATGTAGCTGCCGATAAAGCAAAGGGGTTTTAAACTTACTTCCTGGAAAGCGTTGGACTGACTGTTACAAGAAGCAAAGGCCATGTTGGCAACAGGGGGCGCAGCAGAAGCAGAGCCCATGCTGTTGGCAACATGGGGCGCAGAAGCAGGGGCAGCAGCCTCAGAAACAACGGTTTCATGCTTAATGGTTCTTGGTCCCATCACAGCATCCACAACCCTGTGTCCAATTGCGTTTCCAGCA…
Brassica_newGene_2054	CTCCTTTGTATCCAGGTTCTAAAGCTCGACCATACTCATCAACGGTCACGTTATAAAGATCACACCGACACTCGGTGCATCCTTGTTTATCCACAACCCCTCTAGTGTCAATAGCGTGAATATTTAGAAGCCATTTGAACTCATACCCATCAGGTACTTTCTCCGGGTTACCGATCTCGATCGCGTAAGGATCAGGAACATACGTCGAAGTCTTGCGTGTTTCTGATCCTAACCCAAAGTATTGTCTAACTCTGTTCCTACACAACCCTCCGTTACTAACGAGAATATAATCAGGGCTCGAACCAAGGTTCCTAGGCGTGTCTAGGTGCGAAAGGTTGAGACCTTTACGCACGTAGTAAGGGTGCACAACCCAGTGGTGGAGATATGTCTCGTGTAACG…
Brassica_newGene_2055	CCGTCGTTCACTCTCAGGCTCCGTCTCTCTAAAACCCTACTCAAGCAAACTTCTTCTTTGTCTGGTTTCTTAATTAACCATGTCACTTGATGATGATTTTTTGGAAGACGATGAGATGAACATGATTAACGAAGACGAAGCAGCATCCGACTCCGAAGCAGAATCACTTTCAGATTCAGACAACGAGATCACTGAGAAGCTAGCCGAGCCGACAAAGACTGCCGTCTACAACAGAGACGGTCTTCTCGACAAACTCCAAGACATAAGCTGGCCTGAAGACGTCGACTGGACTCATAAACTCACCGTCGAGATCGATCAGGGCCCACAAGCCGTCGACGTAAACGACGACCTCGCCAGAGAGATGGCGTTCTACACACAAGCCCTCGAAGGGACGAGGCA…
Brassica_newGene_2057	AAAAGAGAGAACAATGCGATCTTGCCCAACATTAACTGCATATGGTCGCCACTATTGTGCGCCGCCACGTAGACTCGTCTCCTTAACCTTCACCTCTATCCACCGCCACAATTCTGCTCCGTTTCTCAATTTCAGTCTCTTCACCGCCTTTCGTTCTCCCTTCTCCCGCATGGAGCAGTTCCAGACCGGAACTGGTTCGACCGGTAATAAAGCAATGGTGGAAAATCTGAAGCGGTTCGGCGTGATATCATCTAAAAAAGTAGCTGAAGTGATGGAGGCTTTAGATAGAGGTCTCTTTGTACCAGTTGGATCTTCAGCTTATGCTGATACGCCCTTGCCTATAGGTTACAACGCCACCATATCCGCTCCACATATGCACGCCACGTGTTTGCAGCTCTT…
Brassica_newGene_2059	CATCTCAAGTGCATTCCTCTCACTTTTTAAGATGGCAAAAGAGACTTGGACTCCTGAAGAAGTTAGGTATTTTTTCGAACTCTACGCGGAAGAGAGAAGAAAAGGAAATAGAACGACATCAATGAATAAAGTAGGGAAACAGAACATCATAGACGCGTTCGAAAAGAGGTTTAAGAAAGGATTTCTTGAGTGGTCTTTGTTGAAGAACAAGTACGACACAAGTAGAAAGAAGTACGTCAAATTTAGGAAGTTGATTAAGAATAAGACAGGTCTTGGGTTTGACAGCATGGGAAGGGTTGATATGTCAGATGATTGGTGGAGTGAGCGCGAAAAGGTCAGTGTCTCTTATCTCTTCT
Brassica_newGene_2060	ATTGGTATAATCGGATCCATTGATCAACAAATGCTTGCAAAAGGACCTGATACATGCAAATACTTCACCAAAAATCATTTGTTATACGAGAGGAACCAGGAGAGTAACAATTTGGAATACCTGATACCTAAAAAGTCATCGCTAAGGCGTAGACTGCCAATGGGTGACCAAGGCTTTATAGACTTTGTGGCACACTTGCTCCAAGTTGATCCAAAGAAACGCCCTTCTGCGTCAGAAGCTCTTAAGCATCCATGGTTGACTCATCCCTACGAACCGATATCTCCATGATTGTCTGGTTATTAAACATCTTCTTGACCAAAAGTCCAGAATGGATGAGAGAGCTAGTCAAGAAGAAGATGAATGGTTTGTTTTTTTTTTTTCCACTTTGTTTTTGTTGAA…
Brassica_newGene_2061	GGTTGACCAACACTGTCTCCGCCGTTGTTTGGAAAGTCAATTTTCCTCTCACCTTTCTACCTCCCGTTTCTCTTCATTTCCTTCTCTTTTGGCCACTCCCTTGAACTTTACTCTCTTACCATATGCAATGAATTTTGAGTTCACATTAAAATCCGTAACTCCTACGAACTCTCTGTTTCCCTTACTTTACTATCAACGCTTGATGCGTATCAAAACCAAAGAAGACATCAAACCGTAGAAATACGAGAGGCTTGAGACTGGAATCAAGCTTCACACACAAGCTCTCTAAGTTTATCCTCCCCCGAAAACCTAGAACCCTCATTCCAAATGTCTTACTCTGGTGCTGCTGCTGTCGATGAGCCGCCCTCCCCTCCACCTTTGACGAGAGCTAGGTCGTAC…
Brassica_newGene_2062	AGGAGGAGTTGGAAGAACAGTCTCTTCTCTACTTCTCCCTGTCTCTATCTCTTCCTCTCTGTGTCTCTCCCAATTGATTGTTTCTCTGAAAAAAGCAAAGACATCGCCAACCTCTCAGAAATATAAACTTCAAAGTCATTGTTTTTATGCTCTGATTTGGTATCCCTTTCTCTGCTTGCTGTTGGTTTTGATAAAGAATGTGTTTTTCTGGTTGTTTCAGGACAGAGAAAGAGTTCGAACCAGAGACTACTTAGTGTCGCCTTAAGGAAGATCATCGGAAAGATTGAATTTTTGGAGAGAATGGTGTGTTGTTTTGGGCAGAGGAGAAAGCGCGACCAGGGGCGGACGTACGTTACGACTAACGGGGTCACGTGCCCCCTACTAAATTTTGATTTTCTT…
Brassica_newGene_2065	CAGCTCTTCGCCGAAGCAAGAAGAGGGTTCGAGCAGTTGTGACTACAGAGCTACCTTTCTTAATAATGAAAGAGTTCCCAGCTGATCAAGAGAATGACCCAAATTTACTCACCAGTGGAGCTTCGAGGTCTTCCACGGTCGTTAACCACAAGAACAGATGGATGGCGCTGTTTAACCAACTCGAACAAACACTATCAGAAGAAGAGAAACAACTGGAGAACTGGTTAAACCAAGTGAGAGAGCTGCAATCACATTGTGACAGAGGTCTGCAAAACCTGAGCTTGAGTTCTGGTCAGAACTTCTTACAGTTAGGAATGCCAATTCACTCGAGAGCTGGGGATGCACTTCTCTCAGATAAGGATTTTGTCGTTAGAGCAGCCGCAGCTTCCATATACTCGA…
Brassica_newGene_2066	CGATTATGTGTCTTCGCCGGTGAAATCGAGCTTCCCTTCCCTTCCAGTGTAACCTCTTCGTCTGTCCCTTTCTCTCAGCCGCTACGCCTCTCCGCCTCTCAGCCTCTCCGCCTCTGTATCTACGCCTCTCTCTTTCTCCAACATCCCTAGAAGCAAGCCGTGAGATAAAACTGAGAAACATAATAGCTCTTGAGCAGTGCCATTACCCTAAACACACCCACGTCTGTAGCTACGCCTTATTCCTAGATTATCTCATTGACACTGATAAAGACGTTGACTTGCTTATCGAGAAAGGTAACTCATTTCTCTTTATTTTATATCAGTATACATATAAAACGTGTGCATTGAATGATTTGTGGTGGTTTCTGGTTTGAAAGGAATACTAAAAGGTTGGATTTG…
Brassica_newGene_2067	CAGAGATCAAGCTGCATTAGAAAGACAACAACTCAGGAGCGTGAAGTTGTCTTAGTTGCATCATGAGGAGTCTACATAAGTGTCTACTCATGGGAAGTCAGTTGCAGGCCAGTAAAGTGAAGGATATTCAGGAAGAAGAATGTTGGTTCAACGCTGTGAACTGGATGATGCAAGGGTCAAATTTGTTTTTTGGTGGAAGCTGCATATAAGAAGTATTGCAGGTTGTTCTTACAGCTTGAAAGAGACATCAAGGTTCTAGAATTGATGTGTAAGCTGTGGTATGGAAGTGTGTCAGGGATGTCACAAGAAGTTGTTGATAAGAGACATATTCAAGGTTGCTAGTAGTGGGTTATCAAACTGCTAGTGTGGTCTGTTTTAACAAGATGGTGGAGCAGGGGT…
Brassica_newGene_2069	CTTCCCTCTTCTTCCTCGTGCAACTTCCGAGAATTCGATCATAAAAAAAAACTTCAATATCGGATTAGGGTTTCTAAAATCTCCGAAATTCTGAGGACATGTCAGGGAAACGAGTGATAGCAATATGTATGTCCGGAGGACAGTTTCTAACGGAGAAAAGCGGATCATTAACTTACAGAGGTGGCGATGCACACGCAATAGACATCGACGAAGATACGATGTTCAAAGACTTTATATCAGAGATTAGTGAGATGTTTAACTTTGACGCCACCAGCACAGTTTGTCTCAAATACTTTCTCCCTGATAACAAGAAGACTCTCATCTCCATCTCTAACGATAAAGACTTGAAACGTATGATCAAGTTCCACGAGAACTCTAACTCTGCTGATGTCTATCTCA…
Brassica_newGene_2070	AAAATATCCCTAAAGAAAAAGGCCATACAGAGTGGACACCACGTGGCGTGGCTCATACAGTTCTCTAAAGTCAGGTCTATATATAACCAGACCATACAAGGAGATTCAAGAGTCCAGAATCATCAAGAGAAGTTCTATTATAATTTAGCTTTTAAACATAAACATTTTCTTACAAACTCAAAGAGCTTGAAAAATGAGTACAGCTACTTTCGTAGAAATCCTTCTGGCTATCCTCTTGCCTCCTCTCGGCGTCTTTCTCAAATTTGGCTTAAAGGTTGAGTTTTGGATATGTTTGATATTGACGCTGTTTGGTTATCTTCCCGGGATCCTTTACGCTCTTTATATCATCACCAAGGACTGATTTTCATATCTCATCTGTTCTTTCCTCTCGGTCTCCTT…
Brassica_newGene_2071	TTCTCACCTATGTCATCAGCACTCTTCTTCTCACCACTTTTCACCACAAGATACACAACCCGTGACTCGTCTTCTCACCTCTGTCATCAGCACAACACACTTCTCACCTCTGTCATCAGCACAACACACTTCTCACCTCTGTCGTTCTCACCCAAGTCTGTGCCTCGTCTTGTGTCATGTTTCCTGCTTAGAAAAGAAGACCAAGCCACACGTTTTTAACTTAACAGAACAACTACAAGATAACTCCATTACACCTTTTTAACTTAACAGAACAGGCCACACGTTTTCAACTTAAATACGGTAACTCCATTACACAACAACATCACACAAGAAACTTAAACTTAAATGAAAACAGAGCTTAAACACTTAAAACAGAACACCAACAAGAGTATTTAAACA…
Brassica_newGene_2072	CTCTCTCTCTCGCGTTCCCAGATTCTTCGATCTGTGACGAAAACCTATAATCTATCCACAGTAATGACTTCTCTCAGCAGGGAGCTTGTGTTCCTGATTCTCCAGTTTCTCGATGAAGAGAAATACAAAGATACTGTTCACAGATTGGAATTGGAGTCTGGTTATTACTTCAACATGCGTTACTTTGAGGAGCTGGTGACTAATGGTGAGTGGGACGAAGTGGAGAAGTATCTCTCTGGCTTCTCCAAGCTTGAGGATAACAGATACTCCATGAAGATCTTCTTTGAGATCCGTAAGCAAAAGTATCTCGAGGCTTTGGACAAGCGTGATCGTGCCAAAGCTGTTGACATTTTAGTCAAGGATCTCAAGGTGTTTGCAGGTTTTAACGAAGATCTCTTC…
Brassica_newGene_2073	CTAAACTCCTCCTTACATTGAGCCAGATCCGTCCCTCCTCTCTCGATTCCTGTCTCACTAAGTCTCTCTCTCGCTTGTCCCTCGAAGATCGACACTTGCCTTGGCTTAATCGAAGTCGTCTTCTCCTTCGTTCTTAGTGTGAACCGAAACCAAGCTTTGGTCTCCCAACACCATACGATGAACGATCTTCTGAAGGGTTCGTTTGAGCTTCCACGGGGCGAATCTTCTAGACAAAGTGATGTCGAGCTAGGTGAACAAGGAGGTGATCAAGGTTTAGACGAGTTCTTCAAAAAGGTTCAAGACATTGACAAACAATATGAAAAGCTTAATAAGCTTCTCAAGAAACTTCAGGCTGCTCATGAGGAGTCCAAGGCTGTGACTAAAGCTCCTGCCATGAAG…
Brassica_newGene_2075	CATCATTCACCGTCGATATGATGAAACTGATCCGCCAAAGCCGTAACGCGATCTCCAAACGTATCTCGATTCTACACGAGAACGGCGCCGTTTCGAAGAAGGATCTCAACGAATCCGACGTGGCGGAGTTCGAAATCTCCGGAGTCAAGGTCCTCGTGAAGCTGAAAAGCGAAGAGGAGATCAGAGGCCGAGTCGCTTTCTTCTCGAGATCTAACTGCCGAGACTCCACCGCCGTCCGATCGTTTCTCCGGGAACGAGGCTTCGATTTCTCGGAGATCAACATCGACGTCTACGCGCACAGAGAGCGCGAGCTTGTCGAGAGAACAGGGAGCTCTCAGGTCCCTCAGATCTTCTTCAACGAGAAACACTTCGGAGGATTGATGGCGTTGAATTGGCTGA…
Brassica_newGene_2076	AAAATTGATAGAGATCGATGTTTTTGATAATATTCTAGAGCTAGGCAGCTCCCATCTCTACTCTCGCAATACGGTCAGTTCGGGCTTGGACTCGAGGATCAACATCTCTCTATGCTGAATAAACTTTCTCTTCCCCATAACCTAATTAGATTTGGATTGGTCTCAGCAAGATTAAAGAGGCAGAAGATAGAGGACCCACCAGTTATTATCATAATAATCCATCTTAAGGAACAACCAGAGGATTCACATGGCCTTGGCTCTTTGATTTCACTGAAGAAAGAGAGAGGAAGTGCAAGCTGAGAAGAATCATATATAGAATATCCTTGGTGTAACATGACAGGTACCTCTCGGGATACAAAGCTCCTATGCATCCTT
Brassica_newGene_2077	GGAAAACGAAAAAGCTTATACGATGTCCGCCGAATCAGCCAGCGATATTCCTAAGGGACAGGTTGATCTGCTAGATTTTATTGACTGGTCTGGTGTTGAATGCCTCAACCAAAGCTCAAGTCACTCCTTGCCCAATGCTCTCAAACAGGGGTATAGAGAAGATGCGGGTTTGAACCTAGAGAGTGATGCTGATGAACAGCTACTAATCTATATTCCTTTTAACCAAGTTGTCAAACTACATTCTTTTGCTATCAAAGGCCCTGAAGATGAAGGTCCTAAAACAGTGAAGTTTTTCTCAAACAAAGAACACATGTGCTTCAGCAATGTCAATGATTTTCCTCCAAGTGACACCGCTGAACTAACCGAAGAAAACCTTAAGGGAAAACCGGTGGTCCTTAA…
Brassica_newGene_2078	CATCTCATCTATTATTGTATTCTCTGATTTTCATCCTCAACGCCCACGCCCACGCCCTCCAGAGCTACTACTCATATTCTCTGATTTTCATCCTCAACGCCCACGCCCACGCCCTCCAGAGCTACTACTCATAATATCCCATTAATTATTTCATCAGTCGACCGCTTCAGATTCTCAAGCTCAAAAGTTTATAAATTCCTCACTTTATCTAACTGAATCACTCAAGAAAATTAATCACATAAACATTTTTTAAGGAGAGAAACCAATCTCTCTCTCAGATCGGAGAAAAGAGCCATGGCGGCTGCGTGGAACGGGAGTGAGTACTTCGACATCGACGTTGAGACAGGTAGACAATCGTTCGCGTGCGGCCGTCGAACGCTGAGACTGTTGAGCAAGACA…
Brassica_newGene_2079	GCTATATACCATGGCGTTGTTTTCTCCCAAACGGATCACTGAAAGCCACAACGTCTCGAGTTCGACATCCAGATGCTGTAATTCCCAATTGTTCATCTCTCATGCCAACAATTGGGAATTGGGAACTATGAACCCTAATTCCCAATTGCTCCAGACGCTGTAGCGAGAGACGCTACCAGACTATGAACCCTAAGTGATTTTTCTCTGAATTGGGAACTCTCATCAGCTCAATTTCGTCTCCGATCTAACCTCTGATGGCGTCGAAGCCGTTGAACAACATCTGGATCCGTCGCCAGCAGTGTCCCTGCGGCGATTGGAAGTGCTACATCCGCCTCGAAGGAGACGAATCAACAACCAAAACCGAGATCGAATCAACAACATCCTCATCACCATCACCAT…
Brassica_newGene_2080	GATGGAGAAAGTCGCAGAGAAGAGTTGTGGGCATAGAAAGATGAGGCGAGGAAAGTCTTCGGCGGAGATTCCCTTTGATTTTAGGAAGTGATCATAGCGGAGAGGATGACGGGAAGGTTGTCCACCGGTGGAGCAAGTCTGGGATTGTGAAGGATTATTCCGAGATACGAGAGGCATCTTAGATTTTCACGGTGAGAGGTCTGAAACTGAAGATAGAGAGGTCTAGAGTTTGGAGGAGGAAAGGAAAACGACGAAGATGAAGATAGAGGTTAAAGATGAAGTGAAGCATATAGGTAGCCATTGATATCGTCGTCGCTTCTTAATTTCACCATCGACGAACAATCCCAGAAGATGAATCATCTTCTTCTGAAACTCCACATCCGAGAGCATCACATGTTA…
Brassica_newGene_2081	GAAGAATAAGGCGATCTTCCGACAGACGACCTTAGTTTGGTTCTGAACGTATCCGATGACTTTCTTTCAACGCTCTGAGATGGAACGTGTTGTGATGGCTTCAAAGAGAGTAAAAAACGACAGAAAGCGAACCCGTAAAAACCCAGATGGACACTGATACTTGAAAGGGTTCTCAACGATGTCATATTACGCTGTGCAATACAAAGAATCAATTGGAAGATAAGTGTTCTTCTTAATACCATCGTACTATATAACTACAATTTAATTGTTTTCTTCAGTCAAAATGTCAGTAATAATAAACTACTGCAACACCAGGAGTCACCACTTTTGTTTTTTATTTTACAGATTTTATATACACGTAAGGAAAATCAATTAAAGATATACAGACGGCATGAGACA…
Brassica_newGene_2082	CCGATGAAATCGAACTTTCCACCGTGGGTTTGATCGAATCTCTCCCCTTCGTCTTACTCCACTTCTCTCGCTCCACGAACAAGAAAGCGATTTCAGAGCTTCTCTAGATGATTGGTGAAATAGACTCTCTCTTCCGGCGGAAGCCCTTCATCTTGTTCTCTCCGCCTCTCTCTTTATCCGACATCGCTAGCCGTGAGGGAGATGATTTTTGAACAGATGCTTTGTCTTTGGAAGTGATGTGGGCTGATCAAGATGCTATTAGAGCTGGAGTTGGGAAGTAGCCGTGGAGAAGAATCAGGCAGCTAGCACTTCCCACGGATGATCTGTTGCTCTGTACGATCGCGGCGTTGGTATAGGAAACTGATCATACAAAAATACAGTAGTATGAAGAATATTGCG…
Brassica_newGene_2084	AGAAGAAGCAGTTCAAGAAAGCTTTCGGTCTTTGGAACAACTAAATATGTGTCCAAAGCTAGGCCGTGATTCATGAGCTGTTCCTTGAGACTTGAGAGCTTGCAAGTGGAGTATTGTTCAAGTTGCAAACAAGACCATCTACTTATCTTAATATATAGTTTCACTACAAAATTACCTTTGTATATGTTCATGTTAGTGACTGCTATTGTGTGAGTTAATGAAAAATCAAATTTGAATTTGTTAGTGAAAAAAACGCAATGCATTACTGTTTTTGAGTTTCG
Brassica_newGene_2085	CATCAACGCGCGACGTTATCTTATCACCGCCATGGCTGCTCCGTTTTTCTCTACTCCCTTTCAGCCTTATGTCTATCAGAGTCAAGAAGATACAGTTACACCTTTTCAAATTCTGGGTGGTGAAGCACAGGTTGTTCAGATTATGTTAAAACCACAGGAGAAGGTCATTGCTAAGCCTGGTTCAATGTGCTACATGTCTGGTTCCATTGAGATGGAGAATACTTATACCCCTGAACAAGAAGTTGGTGTTGTACAGTGGGTTTTAGGCAAGAGTGTTAGCAGTGTGCTTCTTCGCAACACCGGGCAGAACGATGGTTTTGTCGGTATCGCTGCACCTTCTTTGGCTAGGATACTCCCAATTGATTTGGCAATGTTTGGTGGGGACATCCTTTGCCAGCC…
Brassica_newGene_2086	TTTGAATTCTCCTCTCTCTCCCTCTCTGCTCTGAAGATCTAATTGAAATCAGGCTCCGACCTCTCGTGGGTCTCCTCGGATCCGAATACTAAGTGAGGTTTTAAGATGGATAGGCCTCGACAAACTGATCATTTGGGTGTGAATAAGACTGGTAAGAACATCAGAAAGAGTCCCATCCACCAACCCAACTTCTCTGCAAATGCTAATGCCACTGCAAGGCCTCAAGCGCAGCCTCAGGTTTATAGCGTTAGCAAGAACGACTTCAGAAGCGTTGTTCAGCAGCTTACTGGCTCTCCTTCCCGTGAAAGCCTTCCTCGCCCTCCTCCTCAGAACAATAACTCACCGAGGCCTCAGAATACAAGGCTGCAGAGGGTTAGACCAGCACCTTTAACGGAGATC…
Brassica_newGene_2087	TTTGTATCTTGTGTGTATATATAATATATCGACGCATCCTCCTTTACTTCTGTCTCTCACTATATAGCCAAGCGTTTTAGTTTTAGTCCACCACATTTTTCCCAGTGTGTCTGTGAGAGAAAACAAAATATCACACTTACTTTTCTTCTTTCATCTCCCTTTTCTTCTTCTTCTTACTTTGGTTTTCTTTTGAAATTTTCTGTGTAACAATTTGTTGCTCTCGATTCACCAAAAGAAAAATATTGTTCTTCGTTTCTCCGACTCTTTCCCCTTGAAACTAAGTTCGTCAGTAGAAATTAAAGAGGGGGAAAATGAGTGGAGGTGGTGGAGAAATGGAAGAGAGACTGCTAAGTGGGTCAGAGATAGAACAGAGGAGAGAGAGTCTCTACCTGAGAAAGA…
Brassica_newGene_2088	CTCAGTCGTTCTTGTTGTTCTTGCTAGAGAGAGAAAGTAGTCAAAAACCAATAAATTTTCTAAGTGTGTGAGGTGAGTGTGAGGAGTCTTTGCAGTGGCTGATCCTTAGACTAGGATCCGCTGCGTTGTGTTAGAAAGGTTGGAGAAGAGCTTAGATCGGGTGGGTCTTGAAGCTAAACCGAGAAGCGGTTTGTGTGTGAACCGTATGGGTGTGTGGTAGACCCCATGCGTGTGTATGATTATGTGATTGTGTGATTGTGATTGTCTGATTTTGTGTTGATGTTGGTACATGCTTGTGCGATCGATTGTGTAGTTATTTGCATGCTTGTCTAATAGTAGTGGAACAACATGCGTAATGTAGAAATGGTGAATCATACTTGTCTAGACATTAATAGTGAG…
Brassica_newGene_2092	GAGCTTTTCTCTATCTATCCCATCTCTCACAATATCCGTCTCTCTCAACCTCTGTATCTCTCAATCCCAGCCGCCATGTCTCTCCATCTCTCTCAATCGCCATCCCTCGTAACCTCTGTGTCTCCAAAGGAGAAGAAGTAGTGGATAACGAAGGAGTGGAGTCGGAGCTGTGCCGGAGTCGGAGCGGGACTAGCTATGCCGGATTCTGCAGGCGGAGGAAGACGGTGGGACGTGACATGGGAAAGAGAAGTGGTGGTGTGAGAAGATGATGAAACAGGAAAGAGAAGTGATGGAGAATGGATGAGGACAGAAGATGGTGTAGCTAACAGCGTGGTTTTAAGCGTCGATGTGAAGGAGTTCGTGATGGTGGTTGATAGATCCGGTGAAGGAGGTGGCTGG…
Brassica_newGene_2094	TAGGCATCGTCACCCTCAAACCGTGTAGCCGCAACTGATTTATAGGATTCATAGCATGCTGCGAAATCTGCTTAGATCGACCATCAATGGAGGTTCCGAGCTTCTGAGAAAGACGCGTCTTCGTTACTGGTGGTTTCGTATGTGTCGGTTCCTTTGGTGTCCTTTCGTTCTCGATTCATCTCCTAGCATGCGTTACAAGTTCCATTGTTTCAACGTCATTAAGGAGATCTTAACTATTCAATACACTGAACCACGATCGGTCATTCAATGAGTCTTATCCCTCTTCCAAGCGGTGGATCTCCACCTATAAAAAAGATGGATCTTACTGGAACATTCAGATCTAGATCCGGCGGAGTTGGGCTGTTCCGGTAAGCAACATGGCTTGAATCGCTTCATATC…
Brassica_newGene_2095	AATTTTTTGCACTAAACTCTGCAAACTCGCCGGCAAATATGGGAGATGAAGTGGATCGCAGATTAAATGCGGCTTTAGATGAAGCAGTCGATGAATATTTGGAAGATACATACAACGACATCGTAAAGAAGCAAAAAAAGAAAGAGAGAAAACGTGCATATGTCGAAAGAAACCGCGAAGAGGGCCATTCCCGTCTATGGAATGACTACTTCAGTGAAAATCCAACATTTCCGCCTCATTTATTCAGACGCCGTTTCCGCATGAACAAGGAAGTTTTCATGCGTATTGTCGATCGTCTATCAGAAAATTATCCTTTCTTCCAACAAAGAAGAGATGCTGTCGGAAGATTAGGTCTATCTCCACTACAAAAGTGTACGGCAGCTCTTCGTATGCTTGCTT…
Brassica_newGene_2097	TAGAGGACGACGCGAGAACGAAGAAGAAAACCCCTAATCTACACGAAGCTTTCTTCTACAAGATTCACTATCTGCAGATAAGATTCGAGCTGTAGAAGAGACTACATAGGGTTCCAGTGATGGCGAACTTGGGAGGCGGTGCGGAAGCTCATGCTAGATTCAAGCAGTACGAGTACAGAGCCAACTCTAGCTTGGTGCTAACCAGCGAGAATCGTCCTCGCGATACGCACGAGCCTACCGGAGAGCCTGAGACTCTGTGGGGGAAGATTGATCCCAAGTCGTTTGGAGATAGAGTTGCTAAGGGAAGACCTCAGGAGCTGGATGATAAGCTTAAGAAGTCGAAGAAGAAGGGGCGTGATGCTGTTGCGGATGATACTGTTTCTGCTCGCCAGAGCAAGA…
Brassica_newGene_2099	TAAAAAAAAAAAAAAAAAAGAGTCGCCGCTGTTAATCTGATACATACAACATAGCGCTCCCCCGAATAGTCTTTCCTTTTTCGTTTCTAGGGTTCTCTCTCCTCTCTTCTCTCTCTCTCACAATATATAATCTCTCTTTCTCTCTCTCTCTCCGAATCCAAAATACAGAGCTTGGCTGAAAGAGAGGGAAAAATAAAATAAAAAACCGATCTTTGGCTGCTCTTTTTTTTTTTGTTGGTTTCTCTCCGTACATTCTCACCGCCGGTGTTTTGCGAGCAGATGGAGGGACGCGCGGCTGAAGATGTGTTTAAGGACTTTAGGGGAAGAAGAGCTGGTCTCATCAGAGCTCTCACTACTGATGTACGCAAGTTTTACGATAAGTGTGACCCTGGTGAGCTC…
Brassica_newGene_2100	GGTAGGAGCGCTCCTTTATTAGGTGATTTAAGGAGCGGTAAAGATCCCAGACGTGGCAGCAAGGGGTTGGCTGGGTCATTTAAGACGAAAGGTCTCGTTTACGGTTTGTCTTTTTTTTTTTTTTTCATCTTCGATGTCATCGACATCTCTTCCTCCTCTCTCTCTCGAAATTTCCTTGACCATGATTGATCCGTTTTTTGTCTGTGATTATGTCGTTTTCTTGTGTGTTATCGTCTAAATCCTATCACCGGGTCTTCCTTCCTCGTCGATTCTGTCGGAATCTCCAACGGAGAAAACGTTTGATTCGTTTCACCCACTTCGTCGATGTTTTCCTCCGGACTCATCCATGCAATCAGCACAAAGGAAAGATCGATGGGGAAGTGGTGGTTTGAAGTCGCG…
Brassica_newGene_2102	ATTCAAACATAGGATTTAGTTAAAAAGCAACTTATGACCAATCAAGAAGTGGAAGGGACGTCCAAATTCGAAAATGATCAGAAGGAATCTTTAAGGTACGTCCAACACCAGTCAAACTGAAGTTGTCAATGTTGATCCACTCTCCAACAGGAACCTTGCTAGCCAATTCATCCATGTCACTATCCAAAAGGTAAAAAGTATTTGGATAAACTCCAATGGAAAGAAAATCTATCAACATCCGATCATTGCTGGGAAAGAGTCAAGATCTCACTAAGTTCAATTCCGGATATAATTTTCCAGGACCAGTACTATGTAAATATGGTCAACCTTAAGCCAGGGAGAAAGTGCGATCCCAATAACATGGCTAAAGTATGCAAGCATTGTTACTACTCCAAAAGG…
Brassica_newGene_2105	TCTTTTATAAACCCTTTCTCGATGAATCCAGAATGACCATCTCCCTTTCCTCATCATATCCTTTTTCTTTTTAATCTTCTTCTCTCTCTCCCACAATTGTTCATGCCGAGATGACCTTAAAAAATGAGTTGGTTTCACCAAAATGGAGCTGAGAAACACAGTCTGGTAATGGAGATTCCTATTGGCGCCACCGTAATCACCATCGGCGGTATCCAAAGAAGCCAGTGCCATCTTAAT
Brassica_newGene_2106	AAAAACCAAATTTAGTTTCGGCAATATCAGTTTGATCGTGGATCAGCCATTCTTTTTGATTCGAGCAAGATTTTCTACTTCTTCAATCATTTAGGTGAAAGAAATCCTCCAGGTGCATGTTTTGATGGACAGTAGAGAAGTGATGAGAAGAAAGAAAGTCTAACTTTGAGAATTAAGAAAATGAGAGGAGAGCATAAATGGGTTCTTTGAAGAAGAAAGCCATCAATGCCTCTACCAAATTCAAGCACTCTCTCAAGAAGGAAAAGAGAAGAAAATAGAAGACTGAGTCAGCTCGGTCTCCGTTGAAGATGTTCGTGATGTCGAGGATTTTCAAGTAGTTGATGAGTTTAGACAAGCCTGGTCATGGACGAGTTGCTACTACCCTCTAAACATGATGAC…
Brassica_newGene_2107	TCAGGTGTTGTATGAATCGTTCGATGAGGCGTTTGATGGTCGCTGGATCGTTTCGAAGAATGGTGATTACGAAGGTGTGTGGAAGCATGCGAAGAGTGAGGGACATGATGATTACGGACTTCTCGTAAGCGAGAAGGCTCGTAAGTACGGTATAGTGAAGGAGCTTGACGAGCCTCTAAACCTCAAGGAAGGAACCATTGTTCTTCAGTACGAGGTTCGTTTCCAGGAAGGGCTTGAGTGTGGTGGTGCTTACTTGAAGTACCTCCGTCCTCAGGAAGCTGGATGGACACCTGAAGGGTTCGATAGCGAATCTCCTTACTCTATCATGTTTGGGCCTGACAAGTGTGGAGCCACAAACAAAGTTCATTTCATCTTGAAACACAAGAACCCAAAGAGCGG…
Brassica_newGene_2110	AAAGAAGAAACTGAGCATTTTTTATTTGCTAACCACTCTCTCATTACATTAATGAAAAACATATATGTATAGAAAATGTATGCACAACAAATAAATTACGAAACCCGACTTAACAACAAAAACGGAACAAATAAGTGTATGATACGATCTAAAGGGGTCTTGGAAACAATTTGACTTGATGAAGACACGAAGATGATGCACAAGTGGAAGATGAGCGAAATTGAAGAAGAGGAAGTGATGTGGATCATTGTTAGAGATGTCTTGTTCCTGGTTTCCATGCAACGATCCTTATTTGGTTCACTTCTTCTCATCTTTGACTTTGACCCTTCCTTTATTTGATTTTTTAAAAGAAAACCTGTGAAGAAGAAACTGAGATTTTAGAATAAAGTCATATTGAAA…
Brassica_newGene_2112	ATTTCATCTGAACACGCTTATAAATCGACTGCTACTCTTGACTAAACCGCAACACAAGTTTTAGCCATGAGTAACTTTTACGGTGTATCCGATGATATCTTAACTAATATTATGTCAAGACTTCCGGCTAAACCATTTGCCGCTGCTGCTTGTGTTAACCATTCATGGAATCGAATTTCCGATCATATTCTTTCTCGACCCCGACTTACTTCTGGTCTTTCTCTTGCCGAATCTCCCGAGATCGCCGTGGATGAAGCCCTTGAAATGGCCTTATCCA
Brassica_newGene_2113	AGAAAGAATGGAGAATAATCAATTAAGTGGTCAGGAAACTATTCTTGGTGGTCAGTATGGATCTACTTTACAAGTTGTCTCAGAGTTCAAGAATATAATAGTGTGCGAAGCAACGGTCATATCAGAGAAGGAGACAGGAACCAGGAGTAAATCAGTGAAGAACATGAAGCTGAGGAAAGCTAACCAGGACATAGGTGCAGTCAAAACGCCATATCTTACAAACCAGGAGAAATTTATCAATGAAACCGGTTTTCCTGGATTCTACACTCAACAAGAGCACACGGCGAATTGGTTCCATACGAAAAGTAGTAATGGTTTGGGAGATATGCCATTTACAAGTCAGACTATCTACACTGCATCCGAACTGGTTCTATTTAAGAAAAGTACTAATGGTTTTAT…
Brassica_newGene_2114	CCTGAAGCCAAAGACCCCACTTTCAGCGAGCTTTCGTTTCTGTTCACAGTCGATGAGGCCTTGGTGGTTGAGGGCTGTGGTGTAAGAATTTTGGAGGTACTTGATGGAAAAGAAACTTAATACAGAGACGAGGAGCACGAAACGTGTTGTGATGTTGTTAGATTTTCTGATTCCGCTGCACTGTAAGTTTCCAAGAAGAGAAGCATCAATCTCAACACCCCCAGCACACTGAATCTGGGATCTTTTCAGACCTATGAAAAGAGATACATCCAACAGTGGCTGATGTACAAACAGACATGTCCCAAGACCAAAAAGTCCTCTCTCACCGGTTATCCAACAGTGGTCACCCAACCATTTGGTCGATGAGTTGATTGCGCAATGGTGTCAAGCCAACAAGTA…
Brassica_newGene_2115	GAGATGGTGTATGCAGGTTACTGCTTGAAGGAGAAGAAGACATGTGTGAGATGGGTGGAGAGATACTTCGATGACTGTCTTTGTAACCTGAACGACGAAGTCTCGTTCGCACTTGGAATCGTTAGCCTTATCTGCTGGGGCGTGGCAGAGATTCCCCAGATCATTACCAACTTCCGTACAAAGTCCAGTCATGGTGTCTCTCTATCTTTCCTCCTCGCTTGGGTCGCTGGTGATATCTTCAATCTCATCGGGTGTCTTCTTGAACCAGCTACCTTGCCGACTCAGTTCTACACAGCCTTGGTAAAACCGCTGTCTACTCGCCGCATAAACATCTGTCGCCATAAAAGCTTACGTGTCATTTTCATTAAATTGTATATGTTT
Brassica_newGene_2116	ATACCTTATCGCAGCCGACGTATCTATCGATTTTCTTGAAGTTCATCTCAACGAGTATCAAAACAGGCACCGTTACGGAACTTCCGCATTCAATTATTTTCATTAACACTCTAATTAACTCTATTTTCCCACTCATCACACGATCTGTCGTTCAATACATCCTCCTCTTCTTCCGTTATGAGAATCTGCAGCTATATATATGTTGCGAAGATAAAGAAGTTTCAAAAAAAAGCTGGCAAAGGAGCTTTGAGATGGGTTCGTTTGGACGACGATGATCAGGATGATCGTAATGAGCTCGCCCTTTTCTTGCTTGGACCATCTGATCTGAAAGGAAACAACTTTCCACAAGTGGTGTAAAAGTAATTCAGCTTCAAGAACATAGAAGGATGGCAAGTGCTA…
Brassica_newGene_2117	TTACAATATACAATAAACAAGTAACTAAATCTAGAAATAAATATGGCTAAAGCAAAATTTTCAGTTGTTTTCCCCATCATCTTCCTTATAATGTTTGCTTTAGCTGAGGATTGTATGGGATGTCAGGTGATGCTTGGCGATTGCCGTAAATGCGGAATAAGATGCAGTTCTTATGGAAGACATGCAGAGGCTCATTGTGATTACCGCTATGAAGGTGGCGCTTGTATTTGCGACTTTCCTTGTAATCCTCCACCAAACCTTTAAAATGAAATGTTATTGGTAATTAATATGAAGAAATAATATGTTGA
Brassica_newGene_2120	CAACTCCATACCATAAGCTCTCTTCTCTATCGCCGATTCCTTTCTCCAAGTTTCTCAGTTCCGTCGCCGGAGTTTCAACAACTACACTTGCTTTCACCTGATTTGTTGTGCTTTAGAGATGGGAGAGAGCGGGAACCTAGAGGCGTCGGTGGATCGGCTTCTGAACGAAGAGAAGCAGATGAGACTCGCCGAGAATGTGGCCGGTACAAGGAAAGCCGCTACTGAGATTCTCCAGCTCTGTTTCGAAGCCAAGGACTGGAAACTCCTCAACGAGCAGATACTCAATCTCTCCAAGAAACGTGGTCAGCTCAAACAGGTACTTCGATTTATTAGTTTGACTTGAGAATTACATAGGCACAGTGTTTGGTAAACACGGGCATGAACTCAAAGTTTAGGAGT…
Brassica_newGene_2121	TCACCAAATAAAATCGACCAATTGAAAATCACTAACATGCCAAGTCACTTTTCTGCCACTGAATAAATCGGGCTATTGTAATATCCATTTGCTTTCTATTTTTTTTTGTCCAGCCTACTAAGAAGCCCACGTTAGAAACTAAACTTTTATTACTCCTTTCATTCTTTGTGCCGATTTATGGGATTCACTTTTTTTTTCTCATCTGAAGAAGAAAGATGTTATTCACAACTCAACTCTTCAACTGTTTATCTTCTTCCACCTCTCTCTCTCTCTCTCCATAACTCATAAAAGCCCTTCTTCACCGCAACAGACGTGGTCCTTGGAACCGTTGCAATTCCCTTCCCTTTTCACCATATCGAAGCAAATCACGCAGTGGCTTCCAGAACTGCAAAATCCACC…
Brassica_newGene_2124	TAAGGACCCACATTTTTCTTTCTTCATTTATTGTTTCACCTGAAAAAAAACGAGAGAGAGAGAGAGTGAGAAGAAAACGATACCTTGTGACTTCGACCGAGAGATAGATGAATTCCGGCGACGATGGTTCGAACTCCAATGGTGTTTCGGTTTTCACATTGTCAGAAGTTCTGTAGTAGAAGAGTTTCACGGAAAGAACCGATGGAAAAGTATATTGAACGTTGCGCGGGCTGGTCCGCAAAGGCATACTAGTATTGCAGTACGTGATTGGGTTAGTCATTTCCGAAACTACAGCCCGTGCGGGCCAGATCTGCCTGAAGAAGAACCCGCTGCGGTACAGGACAGATAAACCTGTTTGCCATCTTTAGTAATTTGGATGATTTATTATGTTATTGAAAA…
Brassica_newGene_2126	ATTTGGGGGCACCAAAGGAGTTGTCTCCTCTCCCGATGATGAATCCACAAGGCCATTCCTAACCTGATTTCGAACCTCCTCCGACGATACCTTCGAGTCCTCGGTTACCTCCAAACTGAATCGATGGTCCATGGGCCGAACTTTACGATCCGGTGCCGTCAGACTCATCGTACCGATAACAACGACCATGAGTTGCTTTAAAGGTGGAGACTTTGATGCTGAACCTGATTGTCAATGATGTTTATCCGCACAACTTTGGTCATCGTCCCCATCAGTGTCTGGACTTTCTGGAGATGCGGCAACTGCACCTGCCCAAGTCTACGTGGGAATGGGTTTGCTCGCTGGCTCCACCGTTACTTACGTCCTGTGTCATTAGCTATTTGACTGCACTTTGATTGG…
Brassica_newGene_2128	GATCCCTCTCGGACGAAGATTCAGATCATTGAAACTATGGATGGTTTTAAGGCTCTATGGAGCTGAGGCTTTGAAGAACTATATAAGAAACCACATCAAGCTGGCTAAAGATCTTGAACAACTTGTCTCTCAAGATCCTAACTTTGAGGTTATCACTCCTCGGATCTTTTCTCTCGTCTGCTTTCGTATCGTTCCTACCGATAACGATGAAAAGAAGTGTAATAGTCGAAACCTTGAGCTCCTAGAGGCAGTAAATTCCTCAGGGAAACTCTTCATTTCTCACACTGCTTTGTCGGGAAAAATCGTTCTACGTTGTGCCATTGGAGCGCCGTTGACAGAGGAGAAGCACGTGAAGGAGACATGGAAGGTTATTCAGGAAAAAGTATCTTACTTGCTTCG…
Brassica_newGene_2129	AGCGGGTTGGATTGTATCGATGGTGATCCTTTTAAAGGTTTCGCGTCACCACTCGTTGTAGGGAAGGAGCTACGCTCGTCGTTCGTAACTGACGATGTTCGACATGTCACCGGGTCGCTGATCAGAGGGGAAGGGCTTCGCCATCATTGTTGCTCGTTTCAATGAGGTTGTGAAAAAGTTGGTTTTGGAAGGAGCCATTGAGACTTTCAAGAAGCATTCTGTCAGAGAAGAAGACATCCAAGTTATATGGGTTCCCGGCAGCTTTGAGATAGGGGTTGTTGCACAAAAGCTTGGGAAATCAGGGAACTTTCATGCCATTTTATGTATCGGTGCTGTGCTCTGCGGAGTGCCAAAGCTCAAATTGGAACTCGGGGCATAAACTAAAATGCAAGGTGTTTA…
Brassica_newGene_2133	GTTACCTAACCATTCATCTTCCCCTCGGTGTCTCTTTTATTTTTTTGTGTCGGTGAGGCAGAGATGTATTTCTTCATCTCAATTCATCAACCTTAAACAATCTCCTAATCTCAATCGAAGACTCACCTAACGAAACGAAAAAGATTGTCCCGTAATTCAAATCGTCAAGGATAATCGATGATTGACTTTTTAGAAGTTCTGGCGAAGATGAATGACTTGATTGCAGAAGCTCTGTTTAAATGCTAGAACACCCAAGTATCGTGATCTGAGGAATCACAGAATCTACACTGCAAGAAATGACTTATTTAGAGGTATCGACAAACTGCTCTTACTGGAGTAAGAGAGGAAGAGTAGCCAGAAGTGATCTATACAAAAAAGCAAGACGGAAGGGAGAAGTAC…
Brassica_newGene_2135	TGAATGTCTTAGGGTTTTTTTTGCTTCATCTCCGCCATTCGAGAATGAGACAGAACTAGAGTTCTAAGAGATGTTTCAGCTTCTTATTGTTAATTTCTACCAGTTACAGATTCCCCATCTTAAATTCCTTCTAAAATCATCACTCACGATCTACCTTTGAGTTCTTCATGCAAGGCGGTGTGATCTCGATTATAAAATGATGGGTTTTCTGACTGGTGCTCGAAGCCTTGAAGATTTACCTCTGGTATATTGATTTCTCTTTATGAAAAAATTACTCTTCTAAAAGGATGAGAGCAGTTTTCAGTTTTCAGAAAATGATCATGCTGTTGGAAGCTCAATAGAGAGCTAGAAGATGCAGAGCAAAAGGTCACGGAAATTAGGAAGAAGATAACAACGTGT…
Brassica_newGene_2136	TTCCTTTTCTTAACAAATAACTATATATATGATAAATTCTAGGCAAAGTTTCCAAGTTTATACCACCCGTTTAACTATATAAAGACCTACTAGCTTTTAAGAAAGTTCATCAACATCAAAACATAAGAAAATATTTACAAACGCTACACATACAGATTTAAGAAAAAAATAACTACGTCAAAAAAAATGGACCAGATCAGATTTAAAGATGTTGTTTTAACCATCGCAATAATTTTTTTGTTGGTCATTGCAGAACAAGCTAATGCAACCTCGGTTGATGCCGACTGTTATGGACCGTGCAATAACCATTGTGAACAAACTTGCAAAAGTAAAGGTTACACAGGTTGGTTTTGCTCAGCTTTTAGATTCAAATCTGGCTGTTGCTGTACACCAAGGAAG…
Brassica_newGene_2137	GCTCTCTCCTCCTTCCTCGCTCTTCGTCTCCTGCAAACTCAGACCCCCATCTTTCTTCATTATCATCAAAGGTTATCGCTTGAAGCTCTTCTCTATAAATCGGTTCCTTCCCTGCGATGAATAGCTGCAGTTCTACGAAATCCCTAAGTAAAAACTTCATCAAGCTTCGATTCCAGCAATGGCTTCTTCCTACACGATTCATGAGATCGGTCTGTGTTTGGTTCGACTTCTCCGATTTGAGAGGCTCGGGATGTCAGGAGAGATGGCGAACTGATGAGTAGCGACATTCTTTTCCTGGATGAGAAGGGCGGTTATTCCTCAATGGGACTTTTGGAACCGACATCTACTTCGACACTGAGACGGATGCGGAAAAGGAGCACTATGCAAAGTTTTTTGGAG…
Brassica_newGene_2138	TTTATTTTCTCCGTAAGAGTTTTTAGAGAGAGATCGACGAAGAACAAAGTTCAGGCGAAGCAAAAATGTTGGCTAGGGTTTGCAGATACGAATCTTCTTCTCCTGATGTGTCAGCGGCTAGATTGTTCCGTACGAGATCGATTCGTCATGCTCTGGCGAAGGAAAGCAGTGATGGAGAGAGTGGGGGAAGCAGGAGGTTTTGGAGGAGAGATGTTGCAGCTGCGAAGCGGGTTTCATGAAATCAAAGGGTTAGATGATGCGATTGATTTGTTCAAGGACATGGTACGATCTAGTCCTTTACCTTCAGCAATCGATTTCAACAAGCTAATGGGTGTGGTGGTGAGAATGGAAAGGCCCGATCTTGTGATTTCTCTCTATCAGAAGATGGAAAGGAAACAG…
Brassica_newGene_2142	GTGGAAGGATAGGAAGGCTGTTGTTGCATTTGCTCGTCATTTTGGGTGGTTAAATCTTTTTGGAGAAGTTTCTTATTAGATTTGGTGAATGTGGTTGGTTACTACTACTATGTTGGGTATTAAAGCTTGCTTGTCGTAAAAGAAGCATGTGATGGATGCATCTGGTGTTTCTCTTGTTTTGATCGGACCGGGGAGTATGGACCAGGACAAAGAAGCTCGAGATGACCCTCCAATTGAAGAGATCCTAAAAGCGTGTTGCAGTTCAAGAACTTCAGTCTTCTGTTGTTATCCAAATACATCATTTCTTATTA
Brassica_newGene_2144	AATAGAACTCTCAAACAATTTATAAAACATCCTACAAAATGAGTCTCTCCAAAAAATATATATTAATCGCATTTGTTTTCACTCTTTTTTTGGCGACGTCAATTGTTCGCTGCACCGATATTGTTTCAGATTTCGGAGTAAAAAAAGCATATAATCTATGCTATGGTCCATGTGACGACAAAGGAGTGTGTACGCCGTTTTGTTATACCAAAAAGGGTCCGATAAGGGGAGACTGTGTTGGTGGCACTTGTTGTTGTGCTGAACATTTAATAAAATATTAAATAATATCATTAGATATTATATCTCGCATGAAATGAAATAATACTACCAATAATACATTAAATGCTTTTACAAAAAAAAATATAAAATGTTATTAAATTGAAGTTACTTTGATTAATC…
Brassica_newGene_2147	TTGCACTGTTATGATTAGCTTAACTGATGCGTTCTGTTATTGTTTGACAGAGTGAAGGGCATGATGCTTATCACTTCTCTCTGCAACTAACTGGTGCACCAGCTCTTATCGGGAACACGATATGTATATAAGTAGTCTCTTGGTGAATTATGTTTGATTCACATATCTTGAAGAAATTTTTGTTAAAGATATGTGCATTTTGTTTGATATACATCTTTGTGCAATCACCTGAGAGGATTTTCCAAAGGAACCGGTTAGGCATCTGCAGTGAAGCTTTGACTGCAACTAGGCCTCGAGCTGCTTCAACTGCGTGTGATATCGAGATATAGTGTGACTTACTAACCAGTCTATATGTGAGAAAAAACTGTGAAGAAGCTTGCAATATTGCAGCACCTATAT…
Brassica_newGene_2148	GCTCATTGGCTTATCCAGGTCTTTGAGTCTCGTGGACATTACCTATGGCTAATCGGCGCTGGTTACTTCTGGTTCCCGATGGCTCTATTAGCCGAGGCCGTTCAAACCTTCATCCTTGCCGACTTCTGCTATTACTATGTCAAAAGTGCTATGGAGGGTCAGCTCGTACTGAAGATGCCCGTTTAGATCAATATAGATGAAAACCGATACATTTTGTTGTTTTTGACATTTTAAGCTACCTGTAACCAAAAGTAGATGCTCAAAATAATCTAGACAGGTTTTTTTCTTCAGTTTCCTGCTTTTTGTTTCAGAATATTTAGAGAAGTTTGGTATCAAAAAATAGCCAAGAATGGTCTTTCTCTCTTTCAAGTAGTTTGAACTATTCATATTTTGTGGAGA…
Brassica_newGene_2149	GAGGAATCACTTGGAGGCGGAGGGGAGAGAACTTTACTTAGCGCCTTGGCGGTGGTGGTGGTCGGAGTTGGTCTATCTAACAGGCGCCTCCTTCTGTCAACTTCTCCATGACACCGAGCGGTTTCAGTTTATCAACAGCATAGGAAAAGGTCCTCTTGGTGCTCATGTCAAACATGTCATTGAAATCTTATTTGAGAGAAAATAAACGGAAGTTGTTATGTTATTATCCTTTCCAGAAAGGCTGTTTTGATGATTTGAGGAACTATGTATGACGGGAGAAGGTTCTCTTACAAGGGTAAGCACGATGTCAAATATCCTGCTGGGGCTGCAGCTGTTGATCTGAACGTAGCTTACCGAATGTCATGGAGGATTTTCAGGTTTGCTTTTGTTTTATACAGT…
Brassica_newGene_2151	GGATTGGGCTGTAAGCTTCTCAAGGACTTGGCTCTTTCCGGGTTTCGTAATCTGGATGTGATTGACATGGATCGAATCGAAGTTACCAATCTCAATCGCCAGTTCTTCTTAAGACTTGAGGATGTAGGAAAGCCTAAGGCAGAGGTAGCTGCAAAGTGTGTCATGGAGAGAGTGAGTGGAGTGGAGATTGTGCCGCATTTTTCACGTATAGAAGACAAAGAGCTTGACTTTTATAACGATTTTAATATCATTGCTCTTGGTCTTGATTCCATCGAAGCTCGGAGATACATCAATGGCGTAGCTTGTGGGTTTTTTGAGTATGATGAGGATGATAACCCGAGGAGTGAAAAGCAAGAGGGTCATGTAGTCATGGGATGGAGACACTGGAGCAAACGATCA…
Brassica_newGene_2152	CCCTTTCCAAGCGTTTCTGTTCTTCTTCTTCATCCCCTGAACAGTCTTCATCATCTGCTTACCCTACCAAGCGATCTAAGGTTAAGATCGATGCCTCCGCTATTGAATATCCATTTATTCGAAGATGACTGTCTGTCGGTGATGTTATCTCTGCTCCAGTTGTTGTAACGTCCGCCAGATTTAGGATCTTGAACTTGGCCGCTCTTCTCAGGAGATTGTTGGTCTTTTTCTCCGATTCTAGGATTCACCTAACGTTAAGAAGAACATATAATTCATGGGTATCACTTTGATGAAAAGCTGCACGTCTTAATGAATACCATGGAGCTTTACGAGCAGGTGCCATTGTGGAAGTTGGTGGTTTCGAAGTTGGACGTTGCACTAATATGTACAAGAGAACGG…
Brassica_newGene_2153	CAGACCCAGAGAGAGAGAGAGACGGGCCTCGAATGCTTCCACGTAAGAGAAAAATAGGCTCTCCCTCTCTCTTTCCCATTCGAATTGACGAAAGCACCCTCGCATAGTCTCTCGAATGTAAGGGACATTATCGTCATTTCCTAGTCTTAATCAAAATTCAAAATTTCGAGTCGTTACAAAACCCGGAGCGCAAAACGGTGTCGTTTTCCTTGATATATTTCGTTTCCGTTTTGTTGCTAAACCAAAATCTCTGAAACAGCGAAATTTGTGCCGTTATTTTCCTTTCCTGCTTCGTCTTCGTCAGTGATTTTGACTGTGGAGGTTTTGTTATTAGAGAGAGAGAATGGAGATGGATGAAGATATGGAGATCGAGCCAACGGCGTTCGAGGCGAAAGAGAT…
Brassica_newGene_2154	GCTCAGAAGAAGCACAACTGCACAAGTATGATGGTATCTTTGGTTTCACAAAAGAGACCATAAAAAGAAAAGGGGATGAAGATACAAGAAGACATGTAGAAGTCAAAGAAAGGACTTTTGATAAAAGTCTATAGTGCATGGAGTTATGCCAGATGATATTGCTCGGTTACTGAATCGTGCTTGCTACTACTCAGCTGTGCGCTTCATGGCTTATATCCACCGAGAATATAAGAAAACGCGATACTGGTCTTTCCCAAAAAAGAATGGAGAATGAGATGGTAGTTGAAGCTTTTAAGAAACTTCAGAACCCATACGAGGTTGGGATTATGGTTCATCATGTGTATCAGTGCATCAAATTCCTCCATCTCTGATCTCCCTAGCTGTTTCCATTGGGTAAGA…
Brassica_newGene_2156	ATCCAGACACGTCTCTCGTCTCTTCGCTCGTGTTCGAGATCATCGCATAAACCCTAATTCTTCAGAAACCTAAGCTTTGTCTGATTCGAGTGGATATAATGGATCAACAGCCCGAACCAGTTACTTACGTCTGCGGAGATTGTGGACAAGAGAATACTTTGAAGTCTGGGGATGTGATCCAGTGCAGAGAGTGTGGATACCGTATCCTATACAAGAAGCGCACCCGTAGAGTTGTTCAGTACGAAGCTCGCTGAGAACCACAACTCCGCCTGAAAGATGATTTGAAGTCTGTTAAGATGTCATAAAGACTTCTCCTGCCTTTGTTTGTAATATAATCCAGTTCGACTTGAAATTATGTTTATGTTTTTTGCTAAGTGACTTGTTTTTGTTTGATTTCGT…
Brassica_newGene_2157	CTTCGCTTGATACCACAGCGATTCAGCTTGATTGATCCACTTCTGTATAATCAATACTCCACTACATCTCGATCAACCAATTTCTTCTTAATGATTTCGTTTCGGTTTTCTCTTTTCCTCCTTCTTTATATACTCATTTTCTTCCTGTGTACAAATCAAACCCTAAAACTTCTCTAACTTCAATCTATGGCGATGAAACCAAATGGGAAATCTCCTATCACCTCCGAGGATCTCAGCCGCCGCTACTCCCACCAGCTCATCTCCGTCGTCGTTTACTGCCACTCACGCGGTGTGAGCTGATGGGCGTGGATATGCTACTTATTGATCCAAGGTTATCTGGATCCTTATTTTAGTATTTGGTTCCAGATTTTTAGTTTTTTTTCTTAATCCGGTTCACTA…
Brassica_newGene_2158	TAGAAATATCAAAATCCGCAGGGGAGTTAAGACTATACATGGAGTTTTGCCAGAGTTTATCCAGCTTACTTACAGCCGAAGTAAGCTAAGAGCCATAGATTGTCAAGAAAAGTGATGTGACACAGATGATGAATATACGAAGCAAATAAAGCATATTTTACTGATTCAAGTTGCAGTGACATGAAGACAGTAGAGGTTGGATTGAAAAAGTAATTCATGTCTTGTGGTGATCCTAGAGGGTTCCCTTTCCAAAAAGAAAAGGGGTGCTCATTCAGGGTGTAAAATGATGTATTTTGTTTCTAAGAAAAATAAATAAATAAATAACTCGAGTATAA
Brassica_newGene_2161	CAAATGGAATAGAAGTAAAGCTGCAGAGGAATGCGCTTAGTGTCCTTGAAGCTCCTACTGGAAACGAAGATGACGATGATCTTGATTTCGATCACACACACATGAATAGTTCTGACATGACATCTGAAGACACACTGAAGCCTCATAAGGTGAAGCAAAGAGGTCAGAGAACATCTCGGTCATCTCACAAGTCCTTGAGCAGGTGTCTGTCATCTGACTCCCAATCTAAAAACTCATGTTTTACTCCCCCTGAAAACATGAAAGTTGATC
Brassica_newGene_2162	ATTCACTTTCTCTAACGAATCCAGTGATTGGTTGGTATGGCTGCTACCGCTTCTGCAGTCCGTTACGCATCTGAGGATCATTCTCTTCCCAAGCCTTGGAAGGGTCTTGTCGATGATCTTACTGGCTACTTGTACTTTTGGAATCCTGAGACCAACGTTACTCAGTACGAGAGACCTGCCACCTCCTCTCACCCTCCCAAGCTGCTCTCTGTTAGCTCCTCCGTTCAGGTTCTGGTTCAACACCACACTTCTTCCATACCTAGCTATGTCCCTGCTGCCAAGGATGATGTTCTGTACCGTAACGGTTACGGTAACGGTG
Brassica_newGene_2163	AAAGAAAGAGAGAAAAACGCTCTGCGGCGACTGCGATGGCGACACATTAGGTTTCTATGATTCAACGACGGTGGAAACCTGAAATCGACCGGGATTTCCAGATCGACACGGTATCGGCTCATTATAATCAAGATGGAAAGTTTGGGAACCAGGGAAGGAATTGGGGAAAAAGATCCGTATCGGATCTGCGAGGGTTTTTGGCGAATCATTACAAGTTGGAAATCGATTTGCGATCTCAATCTTCACTAAATCGAATCCCTCGCAAACCGAAGAGCCAACTTATTGGGAGTTCTGGAGATATAAAAAATGGTGAAGGGGCGCGAAAGAGATTGAAGATATCGGTCCCTCATTTCAACAACTCGGAT
Brassica_newGene_2164	TGGGGCCGAAGACACGAGGAGGAATGGTTAGAAGAAGCAGACGTTCCCAAGGTCTGGAAGCAGAAACAGAGTTCATTGAGATAACCAGAAAGAGTACGAAAATGCGTAAGTTAAATAAGGGAAAAGAAGTTGCTATTGAAGAAGAAAACATTGAGATAAGGCAAGAAAGTGCTGACGAAGTCCCGACAAAGGTTTCTGAAGATGTTAATGAGGCGGATGGTGATGGTGATGGTGATGATCCACATGTGGAAATTGAAGTTGAGAATGTCATTGCTGAAGAACAGTCTCAGTCTGAGAATGGAGTTACTGAAGAACCTTCTCAGCCGAGAGAAGCTGACATGGAAGCTGAAAATGGAGTTACTCAAGAACCTTCTCAGCCGAGAGAAGCTGACATGGAAC…
Brassica_newGene_2166	AAATGATTGGCGTTTATAAAACCAGTATATATATAAAGATAGATAGATAGGGTACATGATCAGTTGATGATATCACACGTAAGCTGAAGACCAATTTCCAAGAAGAGCTCCTTGCTCTCTTTTTAGCAACTTCAGATTCCTAAATTCTCAAAACTCATGATGATGATGTTGAACCTCATTGCTTTCCTCCGCCGCCGTATCCGGAAGGCCAAAATCTCCGGTGAAGACCCCACTCCCTCCTCCAACGAGTTTTCTTCCACAGCCGCCATTCATCCAAACCCTGAGAAACCCATCAGAGTCGCCACCTTCAACGCTGCTATGTTCTCCATGGCTCCCGCCGTCCCCAACAACAACAACTCTACTGCTGGTCTCCCACTCCGCTCCAAGTCAACTCTTGAC…
Brassica_newGene_2168	CTTACTGGGTTTCTTCTCCTGCTTCCCCCTTGTAGATTGTTTGTTCTCGTGGTTGACTTGTAGATCTATATACACTGATATGTTCCCGCTTCGATAAAGGGTTTCGGGTTTTGATGGGTATGGTTGATTCACACGCTAGAGCTCCTTCGATCTGCTTCGTTTGAGTTTTAGGTCTTTTAGCTCGATTTTGTGTGAATGTATAGAAAAGTCTCTATTTCTGGAGGTAATTATGATTCTGAATTGGGTTTTGTTGGAAAATGTTTGCAAGGCTTTTTCTAGTGTCAAGTTTTTTGTATTTTGAGATCGAAGTTAGTACGAGTTCAGTCAAAGGCATGCGAGGCTTCAAATTTTGTGGCTAAGCATGGAACTTCCTATTACAGGCAGTTGCTTGAGAAGAAC…
Brassica_newGene_2169	AAAATAAAGAAACCTACGAAGTAAAACTAAAATACAAGCCAAGAAGGGAAACAGAGGCATCCGAGGGAGTGGGAATGGAGAGAAGCCTATCCCTGATAGCTCGATCCACAAGAAGGAAGAAACCTGGTTCTGACAGATACTCATTTCGGAAGATCATAGCATTTCGCTCCTTCCAAGTGTTGTAGACCATTACCTGGAGTATAAGCTTCAGAACGGAGCAGGAAGCGGACTGAGAGGCCTGACTTCGCTGTTGAATGATGGTGATGGCTGTGTTTATGTCGCAAGGAGGTGCAGTAAGGAGGCGTCCACAGAATCTGAGCCACACGGACAATGGAAGAACAGATGCTGATGTGATTCGGTTGCAGCATCGCATAAAACACAAGCATCTGGCACTTGCAT…
Brassica_newGene_2170	TTCTAGACTAAGTATGAGTGGAATGTCTCCATCGAAGATCTAGTGAAAGCTAACTTTGATGAACTAGCTGCCACTCGCCTCAAAGGAATGGTGAGCCTTGCAAAATCCAGAGGAGTGAAACCTGATTGGATTCTTTCAGAACATTGGAGAGTAATGTCAGATTACTGGAAGACACCAAAAGCCAAAGAAAAAAGTGAGAAAGCTCGTCTGGCTCGTATGTTTAACCGTGATGGTTTAGGTCCACACAGCCACAGATCAGGCTCACGTTCCTATGCTAAAGTTCAAGATAATCTGGTGGCAAACAACGAAGACTCTTCCTTCATTGCTGTGATGAAGAAAACCCACCAGAAATCTGATGGAACATATGTTGATGAAAGGGCACGCTTAGTTGCAGAAAAA…
Brassica_newGene_2172	TAGAAATAAGGTGAAACCTAAAGAAAAAAAATGGGGAGAGTGAAAATACAGATGAGAAAAATAGTGGATAGACAACAAAGAAATATTGCATTTGCCAAAAGAAAAAGCGGGCTTCTGAAAAAAGCTTATGAACTCTTTGTTCTCTGTGATGTTCAAATGGTTCTCATTTTCTTCTCACCTTCTGGTAAACTTTTCCTGTTTGATCCGAAAACAAGGATGGAAGAGACTATAAAGAA
Brassica_newGene_2174	CTTTTTTTAACGGCAAACCTGTTCACGTTGTTATTCGTCGCTTCAAAAACGAATACTCTAGGAGCGTGATCGTTTTTGGTTCTGTTGCAGACACAAAAGAGGCACTGAAATTGTGTGGGAAAAAATTGCGCGGAATTCCAATTTATATTAAGCCGAATGGGAACAGTCGAGAAATAGTGCTTGCAAGTGGGTTCAACAACCAATCGACAGTAAAAGAGATCATGAAACAACTTCGTAGTGAATTCAAGTCAAGAGGCGAAGTCCTTAACATTTTTGTTCCAGAAGATAATGAAACTGGTGGTTGTCTAGGTTTTGGATATATATACATTGACCCTCAAGGCGTGGATGGAGGAGATTTGTGGAAATCATTTGAAATTGATGGTCTTCCAATTACGCTTA…
Brassica_newGene_2175	CTTTTGCCTGATTCCAGTTCAGCTTCAACTAATGCTAGAGAATCTGAGTTGCCTTTTTCGCCAAAAACGCTATCTGTTAAAGAGAGCCGAAGGGTTAAAAGGAACCAGTTGAGTGCTAATTCTACAATCAACATGCATATTACAAATACACAACTTAATAAGAGTTTAAAAGCTCAGAAACTTAAGCAGGAAAGTCCTAGGCCTCGCAAAACAAATGCAGAGCCGATGTCTTATGGTGGAGCTGATGAAAAATGTGACCCAAATAAAATTTCAGAGGATTTAGTTAAATGTCTTTCTAGCATTTTCATGAGATGTCAAGAAAATGAGGAAGATAAGACATCCAGGGATCCTTATGAAATTTGCTCCAGCTTCAGAAGCAGAGATATTGGTCCATATAAG…
Brassica_newGene_2176	TTTTTTTGACGAGAGCGATGATGTCATTGGCTACACATCGGAAGCTAGTGTCCTACGTCTCTTCGGGTTATATGAGAGCACCGCATTTCCCATAAAAAATATATCTCTCGAAATGTTCCTCGTGGGACACTTCATTACAGTAACATCCAAGACAAAAGACTTTAGTTTTCTTCAACACACCGAATCCAAGAGAGTTGGTTCTGAGAATTTTCCGTTCGAGCACACGACAAAATGGCTCGTTGTTACCTGATCATCTCGTCCTTACTTCTTCTTCTGGTCGCGTTAAGCATATCGCCTAGCCACAGCATTAACATCAAGTCCGCAAGTTTCCTATCACCAAAACAAGTCATGACTCCAGGATCAGTCGCAGACCCTTACCTGTTCGACATCGATTTCCCT…
Brassica_newGene_2180	TGTGGGACCTATTATATATAAAATGCTTTGTAGTAGACATGTTAGTAGCGATTTCCTTGTGTTTCTTCTGACGTTGAATCCTTCTCCTAAGGTTTTGCCTCGCGAAGATGGCTGAGGACAAAATTGAAGAGACTGTTTGTGAGGATAAGATCAGCGCTTTACCCGATGATCTGCTTGTGAGAATACTGTTGCATGTACCTATTAAAGATGCAATTGCCACCATGTTTTTGTCTAAAAGATGGCGCTTTATCTGGACGATCCTGCCTAAACTTGAGTACGATTTTTTTTCTGATGATGATAAAGATGACGATGATAAAGTTGTTGATGACAATGATGATGAAGAGGAGAGCAAGAAGACTAGTTGGTGTTTTTTTGATAAGTCAATGGAACTCCACAATG…
Brassica_newGene_2181	TTGAAGCATACCATACTTTCGTTCTTTGTAAAGCTGACATCTTTTGATGTGCAGTACAAGAAAGTCCTATGTGAAGTTGGTGTTTTGGAAGTCTTACAAGATGAGCTGAGGCAGCACAAGCTTCTCATGGGTCCAGATCAGTATAGTGGTGTTTCCAATCATTTGAATCGGTTACCTAGTTCGCCTAGCTTCAAACAACACCTAGATAGTAAGGATGCCATCATTTCATCACCAAAGCTAATAGAATCTGGTTCAGGAATGTTACCTATCTTTGAAGTTGAAAGCACTATAACTGTTGGTTGGGAGTGTATGGTCTCTTTACTAAAGAAATCTGAAGCTAATCAGGAAGCTTTTCGTTCTGCCAATGGTGTGGCCGTTATTCTTCCATTGTTGATCTCT…
Brassica_newGene_2447	GTTGTCTGTCATTAGATATCTCTCTATCTCTCCACTTCATTGTGATTCAATCTGAGAGGAGGGAAGGGGAGATCGAGAATCGTTGGAAATGTCAACGTTCAGTGGAGATGAGACAGCACCTTTCTTCGGCTTCCTTGGCGCTGCCGCAGCCCTCGTCTTCTCCTGCATGGGAGCTGCATATGGGACCGCCAAGAGTGGTGTCGGAGTGGCATCTATGGGTGTTATGAGACCAGAGTTGGTGATGAAGTCTATTGTCCCCGTTGTTATGGCTGGTGTCTTGGGTATCTATGGTTTGATCATTGCCGTTATCATCAGTACCGG
Brassica_newGene_2450	ATTTTCTGGTAGGTGAAGAGAAAGGGGTTCAGCACGTGGAAACTTATGTGAGAAAGGAATAGGCTTCTTCTTCTTCATGTTCCTCAAGTACCTTCGAGCTTTACTATTCCCAACCTGTCACATTGAGGGCACGCATTTTAGCCAAGAAAAGTAACAATGCAGCTGTGAAAACTGAAAAGAGACACTGGACCTTCCAATGGCTTCTGCAGAAGGAGTTCCTCTCCTTCTCCTTTTCATCTTCTCTAACTTTCTCTCCAAGATTCTTTATTTCCTCTTCTTTTCTCTCTATCTCTTGCTTCATCTTCTCCTTCTCGTGATTCCTCCCTATCACCAATGTGCTGCAACCCATAGTAATTTAGATGCCTCCATTACCGTTTTCTCTTTCTCGTAACGTTTTCT…
Brassica_newGene_2451	GAGGGAGAGAGAGAGACACTGAAGCTGAGGTTTGCAAGGAGGCTTCTCGTTTCTCTCAGACGAAACGAATAAAGAACAAAAAACAAAGATGAGAGAAATCCACAAAAGTAGAAGAAATCAAACAATGGAGGGTACTGATTATTACTGCAACAATGGTGGGGTTTCAAGAAGAGCGTTTTTTGTTAGGGAAGAAGAAAAATGAGCCTCAATACTCTTCCATGTTGTTGATCAGATTCATTTCGTCAGTATGTTTTTAATCTGTTTCTTTTATTGATAAAGATTAGTGTAGTGGTATTGGCAGAATGGCTCAATCTCCTTGTCACACATTATCACGTCACGTGATACACTCTTCTTTCCCTCTCTTTAATTTTATTTTTGACGTATGGTTTTCATACCTCA…
Brassica_newGene_2453	TCTTCTTCATCGTATGATTGATACTTTTATCCATCTTCCTCATCGTCTCTAAAAGTTTGATAGTTTCCCGTGAAGATCATTTCCTTCTCAGATCACAAGCTTTTTCATCTGATCTTCAATAAAAACACCAAATCTCCCATTTCAATTGCCTTATCAGAGACTTCACAGACCTTAAAGGCTTGATTTTTATTTCGTTTTCTCTTGTCTCCATGAAGAAGGTTCTTCATCGAAGCTTCAAGCCTGCGAAATGCAAAACCACATTGCAAATGGCGGCTTCGCGTCTGAAGATACTAAAGAACAAGAAGGATACGCAGATCAAGCAGTTGAGGAGAGAGTTGGCGCAGTTGCTCGAGTCCGGGCAGACCCAGACGGCTCTAATCCGGGTAAGCAATCAAAAAT…
Brassica_newGene_2454	GGCTAATTCATCTCTCCTCATTGCTGATTTGAAAGCCCGGCATCAGAGCAATTCCGGAGTTTGAAGTCAAGAAGCATGTGAACAGTCTAAATAAACTCGTCGTCAAGTGCGTTCAAGTAGGGAAATTCTATTATCTTCTTCTTTTGAGTATTTTTCTGTTTCGATTAATTTTTGTATCATAATCTGATGATTCATGCTCTCTCTCTCTCATACTACACCACCTATGATGATTTCTATTACCTTTTGGCTCTGTTTATTTATTTCGAACTGAACGAACAATACACATTGTGTCGAGATTTCAAAAAAAAAAAAGAGCTATGATTTATCTGATGAAAGTTTACAACTTTTGATGTGATTAATACACCCCCAGATGGCGATATAACTGATTGTGTTCCTATC…
Brassica_newGene_2455	AAAAAAGAGATAGAGAGTGGCGATGGCTATTCGGAGGCGATCTTCACAGCCGCAACAGATGGAGCTCCGGTGATAGCAGTTCAAGCTTGGATGGTGCTCTCGGACTTTCCCTGGTCTTCGATCTGCAGCAGAGAAGCTGAACCGACAACACATCCAAGCATCGGCGATGGGTTCTTCTTCTCTTCTTCCTCCTCGGGCTTATACTGTTTACATATGAGGACGACATGCATGTACAGAGTGATCATCATCTACTGTTGGAACTTTACATCAGCTACTGCCTACTGCCTTTTGAACATTATATATGGCTCTTATTCAGCTTTCTCATGGAACCCACACTTCTTTGAAAGCAACTCATCTCCAGATGGCAAATGAGGGTGAAAATCATGGAGCAGACCAACC…
Brassica_newGene_2456	TACAGACTTACAGTATATAAGATAGCTGTCAGGATTTCGTTTGTTACATAGATAACATACAAGCCCACATCAAAACAAACAAGCCAAGAAATTTTTGTAAAATGGTTAAGATGATAATGATGAAAGTAGTGTTTGCGATGACGTGCATGCTGTTTGCAGTCACAACCGCCGACCAGGTGGACCGTCCCTGGCCGCGGGAGTGTCTAGAGGTGGCGAACGTGATGGTGGAACAATGCAAGCTGTTCTTCGTCGAACAGGAATCGCCTCCCACCGCCGAGTGCTGCGGCTGGTTCAGTAGCCGCCGTGAGAAGGCTAAGAACAGGAGGCGGATTTGCAGGTGTATGGAGTTTCTGACCACAGCCTTTGAAGCAATCAAGCCAAGCGTTTTGTCTCTCTCTG…
Brassica_newGene_2457	CCTAATTCAAATCATAATTGTCAATTCATCCAGACTTTTTCTGATGAATTCAATTTTATTTTACCTTTCGTTGTTAATGGTGTTGGATATTCATCAATAGTTTTTTTTCTCTAATTTAAGGATCTGGACTGCAAAAAATATCTTTGAAACAAGAAATTACATCTATGGTTTCAATCGCTCATAAGGATGATCAGATTGTGGAATCCAAAGAGATCATGCCAATATCTTCACCTAAAAACGCATATGACTCGAACAGTGATGAACTGAATGATACTGATGAGGAAGAAGTGAACGTTTGTGATACCTGTGGTGTTCAAGGATTTACAAATAAGCTTGCCATTTGTGATAACTGCGGAGTTGGTGCAGAACATACTTATTGCATGGCTGAAAAGCTTGAGG…
Brassica_newGene_2459	AAAGATTTGGGTTAGATTTGCTAAACTTATCTTTGTAAACGAAGAGGTACAGTGCCGTGGATTGTTCAACCCAAAACCACATCTTCTTTCATTGCCGCTGTCATTTTTTCTTCATCTTTTTTCTCTGTTCTTTTTTTTTTCCTATTGAATCTAAACAAAAATAAAGTAGATCATGAATTCTGAATAATTCATGAGTTCATATGGTTCTTTCTCCATGAGTTCATGAGGTGGGGGATCTGGTGAAGGGGGAACCTCACCTACTGTCAAGAAGTTGAGAGGATGACCCACTGGTTCTAGCAAAAAGTAAAAGCTTCAAGCTTTAGGTAAATTTATATACATTTCTTTAATTGGAATCTTCTTCTTCCTCATGTGATGGAACTGGGAAGTTATGGTGGGTTG…
Brassica_newGene_2461	TTGAACTTAAAGATCCTCCCCTCTTTCCTGCTGCAATGCTGATGGTGCTGGCCTAATTCGATGTGCAAGGGTCTAACCTTAACAAGGCTGCAGCAGCGACGAGACTTGTCGTTCATCTTATAATTGAGCCTTATGGGAAGGTGCTGCAGCAATGTTTCGGGATCTCCTAATTTCATGTGATAAAACTCAGTCTGTAATGGTGGTTACAACTGTGAATCCAAATATATTTGGAGGTAATCTCTGTCTGAACTCAACACCAGCAACCAAATTTTATTTTGACACCAATCTTCC
Brassica_newGene_2462	CAGGACCAAGTCACAGGGATGCAGGCCCCCTTACTAATCAGACATCTGCTGGATATGAAAAAGCGATGCCAGTTGCTACATATACAAGATTAGAAGGCTCTATTAGGCACAATGGCTCCATTCCTACGCTCAGGGAACTGTGTGCATCGGAAGGTTGGGAGCTGTCTTTTCAATCTCAGCGTCCACTTCAACCTGACATGGTCCACAATGATGAATTTCATGCTAAGGTTGCAATAAATGGACGTGTTTTAGGGGAAGGAGTTGGATCAACATGGGAGAAAGCTAGAGTGCATGCTGCTGAGAGAGCACTGGGTAATGTGAGACCATTGCTTCAACGACAAGTATCTTCAAGATCGTTCGGTGGGATGTCAAACAAGCGTCTGAAGCCAAACTTTCAAT…
Brassica_newGene_2464	TTTTTGTGTATTCAATTTTATAGTAGTTCAGAGAGATTTCTACAAACATCGAAAGTGAGGAGAAAAGAAGATATGGGATCAATGGAGAATGTTCACTCCTCTGCTAGCGATTCTTTAATATGGGGGTTTCAGCATAATAAGTATCGTCATGACCAAACTAATCTTCCACGTTTATATGGTGGAGATTATTGACCAAGAGGAAGCTAGAATTTTGATTCAATGGCATGTATTGTATAAGGCATATGTGGAAGAGGAGGCCAAATTAAAAGTTGGTGCAGCTGCGAACCAACAAGAAAAACAAACAAAGGTTCCTTATTAGGTTCCTTACTTTAGTCCTAGAGACTAAGAAAATGGCGCCCGCCGCGAGCAGTTTGTCTACTAAGGAGAGGAGAGAGCAAG…
Brassica_newGene_2465	AAAAAGAAAATCAATTTGCTTTCATACTACCGAAGCATCTCAAAGCTTGATCAAAGAAGCTCCAGTTATGTCTTCTTCCACCACTTTCGTGTTCCTCTTCCTTTTCTCCTTTCTCACTAGCTTCAAAGCTTATGCTCAAGATCCCACTTACGTATACCATGTCTGTCCAAACACCACAACTTTCACAAGAAACAGCACTTACTTCACCAATCTCAGAACCCTTTTGTCTTCCCTCTCTTCCCCCAACGCCTCTTACTCCACCGGCTTCCAAAACGCCACATCGGGACGAGCCCCCGACAGAGTCACCGGTCTTTTCCTCTGCCGAGGAGACGTCACGCCGGCAGTTTGCCGCAGCTGCGTCGCCTTTGCCGTCAACGAAACCTTAGCCCGGTGTCCGAA…
Brassica_newGene_2466	AAGAGAGAGTACTAGTCTATGAATATGTGCCCAACAAAAGCCTTGACTACTTCCTCTTTGACCCTGCAAAGCAAGCTCAGCTGGATTGGTCTCGACGATACAAGATTATAGGCGGCGTCGCTAGAGGGATTCTATATCTTCATCAAGACTCACGGCTCACAATCATACACCGTGACCTCAAAGCAAGTAACATTCTCTTGGATGCGGATATGAATCCTAAAATTGCAGATTTTGGAATGGCTAGGATCTTTGGATTGGACCAAACACAAGAGAACACAACCAGAATAGTTGGCACCTATGGTTACATGTCTCCTGAGTATGCAATGCATGGTCAGTACTCAATGAAATCTGATGTCTATAGCTTCGGAGTGTTAGTTCTTGAGATTATAAGCGGCAAGA…
Brassica_newGene_2467	CTCATATTTATCATCTCTTTCTGTGAAGATTATAAAATCTTTCCTTCCACGATTCTAATGATCGATAGACTAAAAGTCTAAAACCCTTGCCAAGATTCTCTAAAATCGAATAATGACATTTAAAATATATGCAGTCTTAAAGGTTAGATCAACGCTAAATTTGAAGAGAGTAGGCAGAGCTGCATCAAGAAAGTAACACTCTCCTAACAAAGAAGGCCATCATCATCTTCACTCTCACTTACCAGTGTAATCCAGGCCACAATCCATGCAAAACGTTAAGCTTCTCTCACAGCAGCCGTTACAGTAATAACATTTACAAAATTGCAGGCCATTGAAGGAAGGATACATTTCAGGTATCCAGAGAGAATGTCTGAGGGAGTTAGAGTTCAGTTTCTTACC…
Brassica_newGene_2471	ATCTTGGTTGCCTGAGATCCTGGTTGGATCAAGGTCTTAATGAGGTCTATTCTTGTCCTACATGTCGTAAGCCTCTTTTTGCTGGTAGAACTGAAAATGAGGCGAACCCTCGCACAACAGAAGTCTCAAGTGATGAGCTGTTAGCTCGTCAGCTTGAAAGGCAGAACAGTCCTGGACATCCACTAGCTACTGGATTGTTTCCTGCCGAGATACCAAATCCCATTGAAAGTGATCCTTCAAGGGACTTGGGATTGGATCCAAGCTGGCTGCAGGCGTGGTCAGGTCAGGGCGTTGATATGGCTGGTCCCTCTAGAGCTTCTAGGTCCGTTGGACTGGGGAGGGTTCATATGATGATGAGGCATCTTGCATCTGTTGGGGAAAGTTATGCTCAGAATGCAC…
Brassica_newGene_2472	TTTAAATCGTTTTGCTATCTTCTTTGATCTTCTCCGACGATTCCCATCCACGGCCATGGTTTCCACTCTCTCCAAATCTCTGTTACTCTGAATAATTGACTTTGATGTTTACACTTTCATTTAAGATGTATCTTTTCACCTCCTTTTTGTTTTCCTCATATATTATCTCTTTCTCGATTCTTCATATACCCTAATCTACAATCTCTTCGGACAAAGATCAAACTATGGCCATGAGATCTGCTTAATCGTACCGGAAAGTATCCTGTTGCTGTATATTTCACTGACATCTCCTCGGTCCAGCCGAGTCAGAACTAAGCTTTGAGCTTCTCCTTATCGGCGAGCAGCAATGGCCCACAACTCGAAATCTACTGCGTCAATAGCACAACGAGTTTACTTCAA…
Brassica_newGene_2473	CTGACATCATCAATAATAATGCAAATGGCATCTCTTTGATTCTTTTTCATGAATCGTTACTTCCGAAAGACACAACCTTTCGAAATAGAATCTTTTAGTTTATATATCGTTTCTTTATCCTAATATCTTCATTGTTCTTATTTACATTCAGTTTTATCATACTATCTTCAATTTTTTCTGTTGCTTTGTGGATTTTTTTCATTATAGAATAATCTCTTATCTGATTCCATCACCACTAAACTTAATCGAGTACTTGTTTCTCAACCGCTGATCTCAAATGTCAACTTTCCAATGCTCTTGATTTATCTTCGTCTCTTCTTTTTTGATTATTTCCACTCTCTTTTTCTGTCTCCCCAACCCACTGATTAATTAATCTACTGCTTGTGTGGAGTTATCATC…
Brassica_newGene_2474	TATTATTAGACAATATATACAAATATAAGTAACGAGTTGTGAAACTAGAATAAACAAAAAATAAAGAAGGAAGAAGAAACAAATGCAAGTAACTAAAGATAACAAAAACAAGTTTGGTGCATAAATATTTGATGAAAATCCCCAGAGTTTAGTTTTGTTTATCAAAAGCTCTTAAAAACACACACACATTTATAAAGAAGCAATACTATCAGCGTGTTGGGGTGAGAAGGAGGCGCGACAAACGTCAGTGAGTCCATAACGGCTCCAGAACTCTTCAGTATCAGCGACTCCGTGGATCCTGACTCTTCTAATGTTTTTCGTGTCTGGGTTGAAGTAGAAAACATAGAAGGGCTGGGCACGGCCTGGCAGAGTTGTTGGGGAGAAAACGATGTCACCAGC…
Brassica_newGene_2476	AATTATTAAAAGTTCCAAACCAAAAAATATCTTAGCAGAAAGACTAAACTAATAATCTCTTTCTAATTAATGCAATACTTTAAGAAAGTAGTATAGTATGAGATGTTCCTAACCACATAAATAAAGAATGCGTGCTTATAAAAAGAAGCCATTGTGACACACCAAAGAAGAGGAATAGATTTTTCTGCTGGAGACGGAAAAAGACGAAAGTAGCCTCAAAAAACGAATTGAATCACAGAAAACTCGCCACGATAAATTATCCTTTGTCCTGCAACTTGCACTTTCCTCTCTTCTCGCTTCACCTTATTTCTGTGTCTAACAAGAAACCAAAAGAGAGAGAGAGAGAAACAGAAGTAAAATTATAATATAATGGGAAAGAAGTGTGATTTATGCGACGGT…
Brassica_newGene_2477	CTAAATTTAGGATCAAATTCGTTGCGATATGGCAGGAGGTGATGATGCGTCACGACTGGAGACGGGAGTGTGGTGGGACCTCAACACGTGTCCGGTTCCCGCTGGTGTTGACCCTCTTTGTGTCCGTCGGTGTATAGAAACTGCGTTGGAGAAGAAGATTGGTCGTGCTTCTGCAGTCAGCATCTATGCCATGGGCAACCTAGAATACATCTGTAGTTACTTCTTGGAACAGATCTCTTACTCTGAAATCATTCTTATTCACGCCCCCTGCAGTGTGATGGAATTATATGGTTTTCTCGAAGAATGGTCTACATCCATGATCACAACCGAGGGTTCCAAGGGTTACACAATGCTGATATCCGATGATTTTAGGATTGCTGATCCTTGTCTTTTTCAGCT…
Brassica_newGene_2479	AGAACATTAGCTACACGTTACACATAGCATGCAGCCGCGGAGAATTGTTTTTCTTCGCCACTTGTCACTCCCTTCAAACACCTAAGAGCTTCTCTCTCACAGCACACACATACAATCACATGCGTGCATGCATTATTACACGTGATCGCCATGCAAATCTCCTTTATAGCCTATAAATTAACTCATCCGCTTCACTCTTTACTCAAACCAAAACTCATCAATACAAACAAGATTAAAAACATACACGAATGGCGAACAAGCTCTTCCTCGTCTCGGCAACTCTCGCCTTCTTCTTCCTTCTCACCAATGCCTCCATCTACCGGACGGTCGTCGAGTTCGACGAAGATGATGCCACAGACTCAGCCGGCCCATTTAGGATTCCAAAATGTAGGAAGGAGT…
Brassica_newGene_2480	TCACCTAACGATTCTCACCGGAGAGAAGTCTAGCTAGATCTCTCCTCTCTCTTCTCTTATTCTACATCGAAGTTTGGTTCGTCGCCGGCGGAAGGTCAAAATCCTCTTCACCAACGTTACAATGCCGTTTAAGACGGTGATGGAAGTGGAGCCACCGAGTCTGATACGTTACTTGATCGGATCGGCGGTGATGATGATCGGCGTGGTATTACCCGTTGGTTACATGATGTTCCGCAATAAGCGCGTCCCCTCCTCGTCCTCTTACTCTAAACAGACGTAGAAACAAAGTTTTGATATAGAGAGAGACAGAGACTGCGGTTGAGTTCAACTAGATTGAGAAGGATGATGCCTTATCAACTGATATGGACGATTGTGAGATTATGGGGAGTTCTTATTTTT…
Brassica_newGene_2481	CACGGTAAGGTTATTAAACCCCACAATGCCTTGTCCAATTAACCAATCACCTGATAAACATATAACTCTTCCACATATCCAGGAATCAGACTGAAACCTTTTTAAACAATTTACATTCCCCTTTTGAAAAATATAACAACACCATACGATAAACAAAAGAGTAATATTAAACCCCAAGACCCTATAAACCCAAGTACTAAATCCATTAGTCCCCAAGTACCAGTTCTACCAAAAAACTAAAATAGCCTTCTCGTCTATATTAAGCACCACAGAATGACTTATTACTCCGAGACCATTCCACCTCCACAGCATGATCCACCATTGCGTCACCTCTATACCCCAACCTCTCTGCTGCCACAAATACGAGCCAAGCCAGTGTACCCTGAGACTTCTAGTTAA…
Brassica_newGene_2482	AGCTTCTCTATCTCGATTTCTCTCTGTCACTGTTGTTTTGTATCGTTCAACATCTCACGAGAAAAAGCTGGCTGCTAGATTCTTGTGGGCATCTAGAGTTGCTCCTCATCTAACTATCTAAGGATCTCTGTTTCTCAACGAGAGGTTTCTTCAGATGGATAAATCAGAGCACATCCAGGGAATGCCCATGTCGATGTGGAAATAGATCTTGTTTAATGGTCCTATAGGTTGCTCGGGTATATGTTTCTTGTAGAATTCGAAGGAAGTCTTGAGTAGGTTGGTTGGGTAAATTGCATCTGATGGCCCGAACGAGTACCACCATTCTGCAAACCATCCGAGTATTGCTTTTGAGCAGCTTTGGTCGAAGCTAAAGAACCAGGAGTGGTCATAAGGTCTGAT…
Brassica_newGene_2485	GAGAGAGACTGTGTGTGAAAATCAGTGAGCTGAAGAGATCCAGCGAAGATGAGTACAATGAAGTTTTGTCGCGAATGTAATAACATCTTATACCCAAAGGAAGACAAGGAGCAATCGATACTCCTCTACGCTTGTCGTAACTGTGATCACCAGGTACATACATTGCTTTCTTTGATCAAATTAGGGTTCCATGTGCTTTGTAAACGAAGCTGTGTGTTTTATGTGCTATGAAACAAAACTAGGGTTTCGTGTTTCTAATGTGCTTTTGAGACAGAGCTATGGCTTACACGGTTAAGAATCGAAGCTTAGAACTTGAAATTAAACCGAGAAAAGGAGAAAATTAACGAGTTTTAGATCCACAATCCAGCTCTCGTTGTCCTTGTTTTTAGATCAATGCTT…
Brassica_newGene_2486	GTGTCTCTCTCCCTCTCGTCGACCATCCTCCAAAATCTCTCAAATGATACTCGATGGCGACGATTCCTCCCCAATTCTTCAGGGCAAGTCAAATATATTTCTTCTGTGTGTTAGATTATGGACGGAGGAGGTGGCGACGGTGGTGGTGCCGCGTACAACCCACACACGGTGGAGGAGGTTTATAGGGATTTTAAGGGTCGTAGGAATGGCATGATTAAGGCTCTAACCACTGATGTTCAGGAGTTTTACCGACTTTGCGATACAGGTGAGTGTTACCCTTCAGAGATTTGTTTGTGGGATTGACGAAAGTCACTGTTTTTATTGTGTGTGTGTTTGAATTGTCTTTGTTGGCTCTGTTTTGCTGAGCGTTGAATGATGCATTAGGGGTTTTGATAGTTT…
Brassica_newGene_2487	CAAAGAACAACACTTTGTAAAATAAAAGCAGAACGAAAAGAAATGGGGAAAGTTTCTAAGCGATTAGGGTTATTGGGTTTGATGCTTGTGTTGCTCATTATTGGAGTAGCAGAATGTAGGAGACTTGAGAAGGAGACTTTAGGAGGTGGTGGTTTTGGAGGAGGTGGTGGTGCTGGAGGTGGGTTTGGTGGTGGAAAAGGCGGTGGTGGTGGTCTTGGAGGAGGAGCTGGTGGAGGTCACGGTGGTGGTGTTGGAGGAGGATTTGGTGGTGGTGCTGGTGGAGGCAAAGGTGGTGGCGTCGGAGGAGGCCATGGTGGTGGTGCTGGAGGAGGATTTGGTGGTGGTGTTGGAGGAGGCCATGGTGGTGGTGCTGGAGGAGGGTTCGGTGGTGGTGCTGGT…
Brassica_newGene_2488	CGAGAAATTTTAGTGTTTCTTCCTCTTTGTTCTTCCGCTTTGAAGTCTGAGTTGGTGGAGAGGATAAAATTTCTTGATAAAGTTGAGCTGTTCATTCGAAGATTTCCATGTCAGTTGCTATGGATAGAGCTTTGATGACTCTTTCTCTGGATGAGGAAGAGGAAGCTTAAGTATCATGGGAAGAGCGTTGAATCCAGAGTGTCAGAAAATGTCTGGGCTCATTCTAACGATGCCTAGAAAATGGCAAAAGGAGGGAAGAGTTAGAGATTGGCCAGATTCCACGAGGGAGGCTTTAACAGCGTTGGGGGATCTGGTTTGGGAAGACGAAAGTGGTTTGCTTTTGATCCTTCAAAACCAATTACTCAAGACTCTGTGAGAGTTCAGGTACTTTTGGTGGAG…
Brassica_newGene_2489	CAGACACGAAATCGTTAGGATTTGTAAAGCAAAATCGATTTGGGGGTTTCTAACACACAGAGAGAGGGACAGAGACAGAGAGATCAAGTGAAAGAGATTGAGAGAAATTACAAATCGAGCACCTAAGAGATCAAGTGAAAGGGATTGAGAGAAATTACAAATCGAGCACCTAATTTCGTTTTCATTCTTTAAAATAGATGTGGGGAGTGGGAAAAATGTAAAATCGGGTTTTAAGAAGCGTCATTGGAGTAATTCGTTTGCGATAGTGTGGCTTCTGGAGATTCAGTTAGAGGAAGAGGGTGAAGCGTTCTGGGAATCACAATGAGTGATCCAGTGTCAGTGATCAATTTCTTTCATTCGGGTGTATTCACATTTGAAGATGGAAAGTTGAATTTTGTG…
Brassica_newGene_2490	CTTGTTTTCTCCATCAGAGGAGAACGATCCAGAGAGACGACAGATGCGACTCCATCGGTCCGTCTCGATCCTCACCGTCGTGTTCTCTCGTCCTCTCCGTCACAAGTGAATCGAAGCAAACACCACAGACGAAGACTCTCTCGTTCCTCACCGCGTCTTCTCTCATCGCGATTGTCCGAAGAAGGATCGAAATCCACGACTTGCGTCTCCTCCGTCGGTCCTAACGGCGACTCCTCCGTCTTCTCTTGTCTCCTCCGTCAGACGAGTTTCTCGGTCCTGTTCGCGTCTCCTCCATCATCTCTTCTCAAACCCGTTAGAGAAGGACCAAAACCCACCATAAGCTCTTGTATTGCTCTTAACTTCTAGAAGATCATATTGGTGCTGACATAGTAGATATGG…
Brassica_newGene_2491	CTTTACCCGAGTGACAGAGCCCAATATTGGTCTACCGCGTCTGATCAAAAATTAGGGTTCTAAAGATTTTTTTTTCCGCCATTCGAGCGATGGGGTTGGTGAAGTCGACGAGCTTAATCCGTTCCGAGAGTTTTGATTGCGCCGGTTGAGATTCTTCTTCATCAGTGGAAACGCTTCCTCTTTTTTATAAATAGAGATTGGAATTGGAATGGCAAAGGTTACGGAGGCGGCAGAGTTAGGCCATATGTACGGTCTCCGGTGCCTCGACTCAGATGGACGCCGGAGCTCCACCGTTGTTTCCTTAACAGGGTCGATATGCTTGGTAGCCAAAATAGTACGTTTCTTCAATCTTTCAAGAAAAATAAAACCTTTTGTTACTTTGTTTTATTCAAGTTTTTG…
Brassica_newGene_2494	TGGAGATGGCGGCGACTTAGGGTTTCCTATGGTTTTTCGACGGTGGGAGCCAGAATTTCAACGTGCGATACAAAATCGAGCAAAGTCTTATCATCAAGAGACTCAGATCGAAAAGTTATGGAAGTTACAGGGAGTTTTCGCAAGCAAGTTTATTCAGGATCTTTGGAAGTCTTTCTCCAATAAAGGAAGATTTGGAATCGATGGATCTGGGGAATTATCAAGATCTTCTGAATGGATCTCGATATTAGCCACCATCAAGACAAAATTTCAGAATCATGGAGATTTGGCGTGGAGATTGTTACTATTTGAAGTCTCTATCATCAGCAGCCTTTCAAGTCGAATTAGCAAAGACTCAGGCGGAGCCATCAGAGGTAATCACAGACTTTTTAGGTGAGGAAT…
Brassica_newGene_2496	ATCAACTTTCACACTGAAGGCAATGCTGCTTTGGACATCAGTGATTTCCCGGCTTATGGGAATCTTGCAGCTGCAAAGTGAAGGGAAAAATGGGGTGTCCTTTATGTGAAAAAAACACAGACAGTATGTGGCTTAAGTACAGCAGAAAACATGTGTATATGTGCCACAGAAAAGGTCTGCCACCAGCTCATAGTTTTCGGGGAAAGAAGAAGTGGTTTGATGGAAAAGCTGAGCAAAGGAGAAGGGGACGAATTTTAACCGGCCTTGTAATTTCACAAAACCTCAGAAATTTCAAGAATGACTTTGGCAATGTTAAACATTCTGGGAGTAAGAGAAAAACGATGGGCTATACCGATTTAGATGAAGAGGAAGAGGAAGATGAGGAGGAAGAGGAAGAAG…
Brassica_newGene_2497	AGGGCCTCCAACTAGAAGAAATTGCCCCACTGATAAAGGCTCAAGATCAAATTTTCTCAACAAATGCAAACTATTGGATTTATCCGATGATAATGTAGTTGTTGGTGAAGGACGTTGGCAGACGCAAGAACCAAAAGCTTTGGTGAATGGACTTCCTCTCGGACCAAAGGTAGTAAAAGTTTTTCTGGATGTTGTACATGAACCTGAAACATTTTTATGGAGGCCTACGTTGGAAGTGGCATACCTTGAGGACAGCATAATGACTTTTATATCATGGACCGCTCACAAAGTTGTATTCGAAAACCCAGTAGAAGCAAGAAGAAAAGTGTCTCCGACTCCAAATACTGCAGATCTTAAAGTTCCTTCTCCTAGGTCTATTGGAAGCAGCCTTAAAAAAAG…
Brassica_newGene_2498	CTTCTCTCTTTGATGATTACGCCGTTCTTCTTTCACATTTCGTCTTCCACATCTTCGATTACTCTTCTCTCCAAATCCGTTTCATCTCATACTTTCACCACTAACTACTCTAATCAGACCTTGCTTGAACTCATTCAATGGATCCTTTTCACATTTCTCTCCATTTGTCTATTAATAGATCTATTTCCTTAGCTTATGTCTAGATTAATATTGAAAAGCTTCTCTCAGACAATCATCCCGATGGAACCCAAAAGAAACGCTTCAATCTCCAGCGACCACAAGACCAACAAGAAGACCGTCGCCTCCTCCGCAACTGCGAAACCAAACGGGAAGTCCACCGCTTCTGTTCCCTGAGACGGTGAAGAAAACGATCTCGACTCTCTTCTTCTGCGGCGACTA…
Brassica_newGene_2508	CATATAGGAATCCCTGACAGTGATTAGAAAAGCAGTCAGTCGTGGGTGATTCTTTTCAAAACAAAACTCAAATTTTTCTTTAGGTCATTGACAAAGGCAAGATACTGCAAATTCCCTTAACATCCACGATTTAGTTTTGATCTCATCCGATCCCATCGGATTATCCTTTTTTCATGTATGGGAGCGGGGTTGGTATGGCATCGATGGGTGTGATGAGACCAGAGCTTGTAATGAAGTCGATTGTTCCGGTGGTTATGGCTGGTGTCTTACATATTTACGGTTTTGATCATAGCTGTGATACTGGAATCAACCCAAAGGCAAGTCTTACTATCTATTTGATGGCTATGCCCATCTCTCTTCAGGTCTCGTTTGTGGTCTCGCCGGTCTCTCCGCCGGTAT…
Brassica_newGene_2509	TTCTCTCTCTCTCTCTCTCTCTCTCTCTCTTCGCTGGCTTCTGCAATTCGAAAATTCGCATCTCGCTGACGCTCCTCGCGAATCACTTCTCCAAAATCTCCAGCTCTATCTCCCTTTGCGATCTATCTGGGTTTGTGGACGATTTCATCTCTATCTGCAGCACCGATCGTTAGGGGGGGGGTTTAGGGTCTTGCATCGAGGCGATTTTAAGCTCCGGCGAGGCATAATCATCGTCTTTTCTCTTTTGGGGGGGGCTAAATACGAGCTCAAGCTCTCCGGGAATGATTCCGATGGATAATTACTGCGTGCCGAGCAGTAGCACGAGCATGACTGCTTCCTCTGGATTCCATCTTACTGTAAATTCTCCGGTTGGACTCAAACATGAAGCTGCTTTAGCTG…
Brassica_newGene_2510	TTTTATTTTAACTAATATTTTTCTTTTTATTTTTCTTGTCTATTGACATCCTTCTCTCTCTCCGATACGAAATTCAATTTTTACCCAAAATCCAAGTTTTCATCTTCAGATAAATCGCTCAATCGGTCTCAACTGGTTTTTCCTTGCCATCGTGCTCATCCTTGTCGTCGCCATCAACCTCCAGATCCGGCAAAGAGAAAAGTTGATCTCTCCAATGGTGACATTAAATGTTTTTGCACGACAGGTCCCTGATGTTCTGGTTCTTTTCAATTTGACCCCAAACATTTTAGATTTACTGAAACATCCTAGCGAATCAACCCCGAATCTTTAAGTCGTGCTATCTAGCCCTTCCTGTATTTTCACAATAGTACCTCGTTTCTTGATGGCTTTCAAATTGGC…
Brassica_newGene_2511	TGGATTTCTAGGGTTCATCATGTCGTGGGAGCTCTGATTAGGTCAACCGGCTATGGAGTTTCAGGAGGTTTATGTTACACGAATCGTCATGAAGAAGCTCTGGATCGAAATCTGTTTGTGACGTTTCGTCTGAGGTTCTTCTCCCTCCGACCGTTACGGATGCATTGATTCGTGGTCTTAACTCATTCTCTGTCTTATGAAAACACAACTGATATTAGAGAAAATGTTATATCAGATTATCCTGAAACAATGACAATGGAAGAATCGAGTTTAGTTCGAGAGTTACAAAAAGTAAAAACTCTGGGTTAATGTCCATTTCATCATGACAATTCCTCGGTTGATATGCTTTTGTATTTCTTCATGATCATCGGGGCCTGCATGTGTTCTTGTGCTGTTGGT…
Brassica_newGene_2512	CCTAAATCACATCCCTCTTTCCTGTGTGTCTAGAGAGAAAAACAGAGCAGAGAAGCTGCATCTCAGCTCGATCTAGAAGAAGCTCTTCAAGCTTCCAGAAACGCTAGTCATCCATACTCTACTCATCGCAGAGAGTGGCCACCTTTGTTAGAGGTGGGTGATACTGGGGAATTTCCTTCTGTATGTAATACAGCAGGCGGTGAAGGCACGGCTTTGGATTTTTTTCCAAAGATTCGACGGGTTTGGGCATCCGTGGACAATTCTCTGTTTCTGTGGCGTTTCAACAAAAGGGTCTTCATCTTCCTGATGTACTCGTAGAAGTCGAAAAGTGTGGATCCTATTTTGACGAGTTGCTAGCAGTTCCTGAACACGATGATTGGATATATAGCGATGGGAAAT…
Brassica_newGene_2514	CTCTTTCATTGGTTTAGTATTTCTGTATATCTCGGCCTTTTTCTCTGTTTTTCCTCTTCTTCTAATCTGGCTTAGTCGAACAGTTCGATTCAAACATATGAGGTGAAGTTGAACCCTAAAATAAATTACCCACGCGATCCGGGTTACTCTTTGTCTCTCTTTCACTATTTTGTGTGTTTTTTTTTGTATATGGCTTTGCATATTTGAAAAAGTTAGAAGAACATACCCAAACACCTTAACTTTTTCTGAACTTTTCATAAATTTTTGTTTACGTTGTTGCCTTTTTTGCTGTCTCCGAAATCTCTATTTGCTAAGGTCGTTGTATTCAAATAATTTCACTTCGGTTGGTTGCTTATCGATCATTGTGTTTAGTGCATTACTTTGTTTTGGTCTACATTA…
Brassica_newGene_2515	TGTGATTTAGTTTTCATGAGATTCACTGAGAAGTGGAAGAGAATGCAAGAACGAAATACCGTCAGTAGACGCAAGCACATCATGCCTCATCTATGTGGGAGAAGGAGTTTTGCTAGGAGACGACCTCAAATTAAAAATGAAACTGGAAAAACACCATGCCGAGCAGATTTTTTCATCATGACTCGCAAGAAATCTGATGGAAATTTTGTATCGGATGAAGCTAAAAAGCGTGCGGAGGAACTTACAGTTTTACTGACCCAAAATCCATCAACGCAAGTCTCACACAATGTCACTGCTTGTTTGGATGATGAATATTCTCGAGTGTTTGGTCCAGAGCGTTCAGGAAGAGTACGTTGTGTTGGTCGTGGACCTGCACCTTCAAAATTAGCTAAACAGTGT…
Brassica_newGene_2518	TGTCGTGTGGAACTACTTTGAGAGGGTGAGAAAGGCTGATGTCTGCTACGCTGTTTGCATTCAGTGCAACAAGAAACTCAGCGGTTCCAGCAACAGCGGGACGACTCACCTCCGGAACCATCTCATGCGCTGTCTCAAAAGAACCAACCACGACATGTCTCAGCTTCTGACTCCCAAGAGGAGGAAGAAGGAGAATCCAGTGACAGTTGCTACCATCGGTTTCGATGAGAGCCAGCCTAAAGACGGTTACATTAGGCCTACTAAGTTTGATCAGGAGCAGCGTAGAGGGGATGAGATTGCTCTGAGCCGAGGAAGCGGAGGAGCAGGCGGAGGAGGAAGGTTTAGTCAAGAAAGGAGTCAGGTTGATCTTGCACGTATGATTATACTGCACGGTTACCC…
Brassica_newGene_2519	AAAGGAAAGGAAGAAAACCAACAAAGAAGAGAAGGAGAAGCCAAACAGACGAACGATTAACAAGATGAGGATCACCGTGATGACCGCCGGCGAACAAATCATCACCCTTGACGTCGATTCACACGAAACCGTTGAGAATGTTAAAGCCTTGCTGGAGGTTGAGGCGAATGTTCCGATTCAGCAGCAGCAGCTCTTGTACAATGGCAACGAGATGAGCAACTCTGATAAATTGAGTGCATTGGGTGTAAAGGACGATGATTTGTTGATGATGATGGTGTCCAACGCCTCATCTGGTAGTGCGGCAGGGAGTGATTTGGGTATGAATCCTGATGGGTCAGCTTCGAACCCTGCAGCTTTTCAACAACACATTCGGGGTGATTCTAATATTATGGGACAGTT…
Brassica_newGene_2521	CTTCTCTCTTCTCCAAGAACTTTCAGGCTTTCAGATTTGCAGCTCCGGCGGCTTCCGTAGCGTCGGAGCTGTGCTTTCATGTTTGTAAATCTTCTCAGTGTGGTTATTTTAAGACTCGTCTTGTATCTGTTTTCTTTCTTTTTTTTCTATCTCAGTTGTAGCTATCTGCTTGTGTTAAAGGTGTAATTCTTTAGGTGTTGAGGAGATCCTTCAGTAGTCTCTAAGATGTGGTGTGGTTTGATTTCTTCGTCGCTGTGGAGGCTCGCTTGATTGATTTGACCAAATCTGTATTTTTTTCTGGTGTACGGTTGCTGGTTGATGCTGTCTCTGATGTTCTGGCCATTCGAAGGAGCTCCTCTTTTGTAGTGTTGTGTCCTTACCAGATTTCTTTCTGGTTTC…
Brassica_newGene_2522	CCAAAGCCAATAGACCGTGGAGTGCCATGCGAGAAGGGAGAGAAGTCTCTGCGTGAGCGGTTGCGGTAGGGAAATCATCTGATCCAGCGTGACCTCCCAGTCCCTGTTCGGTAAGAGGTCAAGTCTTCGCGCCACAATCACCCACAGATCATAACTGAAATCACAAGAGAAGAAGAGATGGTTTCTTGTCTCTTGGTTCCTATTACAAAGCAGACAGTTAGGGTGCACTTGTAGTCCCCAATTGATGAGTCTATCCCGGGTAGGGAATCTGTTCTGTATCACAAGCCACATGTGGAAACTATGTCGTGGAATCGCCCTAGAGAACCAGACTGAATTATACCAAGAGACATTCGGCCGCTGTTCCATTAGTTGAATGGTAGTGAGGAACGCGTAGAGCTG…
Brassica_newGene_2523	TTTTATATTCTTCTAGCAAGGTCTGGTCTGATTACATTCTTCCACTTTCTCGATCTCCAGATTTCTTAGGAAAAAAAAGGAGAAAAAATCACGATGTCCGCCGAATCATCCAGCCAAATTCCTAAAGGACAGGTTGATCTGTTAGATTTCATTGACTGGTCTGGTGTTCAATGCCTCAACCAAAGCTCAACTCACTCCTTGCCCAACGCTCTCAAACAGGGGTATAGAGAGGATGCGGGTTTAAACTTAGAGAGTGATGCTGATGAGCAACTTCTAATCTATATTCCTTTTAACCAAGTTATCAAACTACATTCCTTTGCTATCAAAGGCCCTGAAGAGGAAGGTCCTAAAACGGTGAAGTTTTTCTCAAACAAAGAGCACATGTGTTTCAGTAATGTC…
Brassica_newGene_2524	GAATAATTCAAATAAAGCAGCATAGGTTTGATAAACAAAGATCAAATAGAGTTTTCCTTGGACAGATAACAAAACATAGAATAATAGATGGGGTGTCTCTCACAGACAGTAGCATCTTGCTGGGAAGAGAAAAAGAAAAATCAGTCGTACAAGGTTCACACAAAGGGTGAAAACGAACAACAAGAGTATGATGCAGAGCAGAGTAGCGGAACCACTGCTGTGTCTCAACTAACCTGATAAAATAATATAAGAAGATCTGGGCGGATGAAGAGACCAGCAAAAGAAAGAATGATTATGACGCAGAAGAAGAAGAAGAAGACAAGCTCTTCCTCCTCATTCGGCTCTGGACTGACCAGCTCGGGAGGACAAGATGATCCCGACGATGAGACCGTATAGAGC…
Brassica_newGene_2525	CGGAGGCTCGCTTGATTGATTTGACCAAATCTGTATTTTTTTCTGGTGTACGGTTGCTGGTTGATGGCGTCTCTGATGTTCTGGCCATTCGAAGGAGCTCCTCTTTTGTAGTGTTGTGTCCTTACCAGATTTCTTTCTGGTTTCGGATTGTGTCTCTCCATGGTTGGAACTGTTGTTCCTGAGAAAAGGTGGTTCACATAACACCATTTTCGCCGGCTTTTGTCTCCG
Brassica_newGene_2527	GATTTTGTTTTGTAAGAATTAGATTGTTTCTTCCGAAGTATTTGTAAATGGAGGAATGAAACTTGCGGTCGAGGAGTCTGACATGACTGCATAGCTTCTCATGACGCATTTACTCAAATTTGATGGCATCAAGAAGTACAGAAGGGGAATCAGGAGTACAAAGAAAGCAGAGTTTAGTTTCTCATCTCTTGCATTCTTCTTTTGTCTGCATCATAGACTATATTTACACTATAAGAATGTCACTAATAGTGTTGAACAACATGAATCACGTACTTATGACTAATGAGCTATGAGGCTTTTGGATGAGTTGCAGTGATCTGAATTTTGACTATAAACAAACCTCCCGAGTGAGACAGAAAAGAAAACGTTACGAGAAAGAGAAAACGGTAATGGAGGCAT…
Brassica_newGene_2529	ATTTAACCAAACATTACAGAAACCACCGCAAGAGAAAAAAATGATGCCGGTGAATGCCTCCTCAGGCTCAGCTCCTCCTGTTGCAAAAGATCTCCGGGAGAAGATGAAGAAAGGTCGTCCGAACACGGACAATGATATGCAGGTTGGTCAGACGGTTTCTGGTGAGGTGAAATATTAGGAATACATATCCCATCCGGAGAATTCTAATGAATATTAAGTAATATATAAAGGGTTAGGGTCAATCCACTAATCATCAATTAGTTTTAAGTTGGAAGTCTATAATTAACCCAAATCTAACATAGTATCAGAGCCAAGATCTTAAATACCTTAAATCCCTAATTAATATAACCCTATCCGACCGGATATAAATGTCGTAATTAACTCGCTCAACCGAGTATA…
Brassica_newGene_2530	AAAAAAAAAAACTACAGAACACGGAGATCGCGATGCAGACGGAGGTCTCGAGGAACTACGCCTCTGCCTCTTCCTCTTCTCCGATTCAAAGCGCAAAGAGCTCTGATCGATCAACTTCTCCACAAACGAAACTCCACTTTATTTTCTTAAAATAATTTGGACGGTTCTTATTCCTTGGAGATTGATGTCTCCTCACATCTCCAAAAATCAGCAGTTCCATTTTCTAATCGTGATTCCCCAACTTCAATTATGATTATAATGGCCGCTCCCTCATATTTATTTGCCTCTCCCTCATATTTATCATCTCTTTCTGTGACGATTATAAAATCCTTCCTTCCACGATCCTAATGATCGATAGAATCCTTCCTTCCACGATCCAAATGATCGATAGACTAAAAG…
Brassica_newGene_2532	TTTTTTGTGATTTTGGAAATACACATCTGGTGTATCTCATGAATCGAGATCATGGAGAATATTCCCTCCAACTGTAATCATTTTGAGGATCCGAAAATCACATTTAGGCCCCATAGCTTTATGCAAGAATATCAAGAACTTCATATGTCACAACGACAAGCCTATGTTGTTAGACATCGTTTGATTCCTCGCGCATCTCTTGAACCAGCAAGTCAAAGAGATTGACTCAAATGATGATTGAGGAGAAACAAAAGAAAACAAAAAGTCAAAGAGAAGAAGGAAAGAGACGACATTGCTGATCAAGCCGATGATGAATTATCTTATGCACCCAACCCTAACTAGATGGATAACCTTGTTGGTAGCCTTGTGAATCACAAAATTGATAAATCGCTAACCATT…
Brassica_newGene_2533	ATTCGACCTCTCCATAATGTCTCTCTCTCTCTCTCTCTCCTTTGCCTTCCTCCTCCGTTCTCGAATCTCATCAGAAGAAAAGAAGGCTTGAAGAGAATAGCAACGATCAATCTGATTCCTCTCTCGAATCTCATCAATCCACCTCCTCTCTCGAATCTCATTAATCTGCCTCCTCTCTCGAATCTCTTTCTTTGACTCGACGGGGCAGCTGCGGAAGGAGCAGACGCTCGCCGGGAAGCCTGCTGGATTCTTCTTGAGTACGAGGACTCAGGGAGGTGGACAAGAGACCATTGCATGGACAACAATCACACGGCTGGTGCATCACGGGATGCTAATCGTCCCCATGGTCTACACATTTGGAGCAGGAATGTTCTAAATGGACTCGATCCGTGGAGGCTC…
Brassica_newGene_2534	AAAAAATCAAACCGGGTCCGAGCCTTCCAATTTACTTTTTGTACCAAACCCTTCTTTTACCAATTTCCAAACCATAGTTTCTAAGAACCCTAGATTCTAGCAAATTGTTCTTCACACTCCCTTCTTGCAGTTTCTCCTCTAAAACACCGACTAGTCTGAATCATCAACCAGAAACAAACCCTTCTCTTTCGGAATTCTAGTTACCAAATTTCCAAATTGAAAAAAACTTATCAACGCTTCTTCGATTCTCCTCTCCTCTGTTACTCACAGAGTTGCTTTGCTTTAGAGAGTTGATGAGCTCGGGATTCGAAGTGGGTGAGCTCGGGATCCACCGTGGATTAGCTTGAGATAGCTACGGTGTTGTTTTATAGAGTGGATGAGCTCAAGATTCGCTATGGA…
Brassica_newGene_2537	ATTTAGCAGCTGGATCTCCTTTGTCATTAGAGGTAACTCAAAGCAAGACATCGTGTTCGTGGGGATTGCCGTCAATACTGCTTTCAACATGGTCAGTTTCACGGCTTTGGAGAGGTGTCTTGTTGACCAGCTCGAGGCTCTCTGTCTTATTCGGTCCACCAATGCTGTAAAGAGGACCTTTTTCCTTCTGCCGAAATGCTCAGGTAACCCCAAGTATATTCCTTGGCCTCCTTCCTTTTCAATTCCAAGTGCTTCTCTGACAAGTTTCTTTGTGTCTTCTGGTGTTCTGGAGGAAAAGGTGATTGAAGACTTCTCACTATTGATCTTCTGCCCTGAAGCCAGTTCATATTCCTTCAAGATATTAGTGAGTGCGGCGCAGCTGGCAGGGGATGTTTGACA…
Brassica_newGene_2538	AAAAGGGCTAGTGGGCTACAAAGCCCAACGCTAAACCCTGAGTGTGTTCTTCGTCCGCGCCGCTTTCTCACTCTTTGTTGGTTCCTTCTCCGACCTTCCTCGCGTGGTTTCGTCTTCGATAAGCAATGGCTGGCAAAGCTGCAGAAGCCGTGGCAAAGACCATGACGGCGGTTCAGCACCCATGGAGGGCGAAGCTGGATAAGTACAGAACCGAGCTGACCAAAGGAGTGTGGGGTTACTGGGAGATGGGAGCGTGGAAGCCTCTAGGGATAAGCGCACGCAGGAGGGCGATGCTGAGGAAAGAAGTGCTGACTGCTGGTGAGGATTGGCCTTATGATCCAGAGAGGAAAGCGATGAGGACGAAGAGGAAAGGGCATAAGTGCGATAGAATCTCAGCTG…
Brassica_newGene_2539	TGAGATGTGAGAGTCTCACCTTATGTAGCAGTTTCATTGTGGCATGCACGCTTTCGCTCTTTCTGATTTTGGAGTTGAATGGATTCTATTGTGGAGCTTAGATCAAAAATCTTATGTTTTGTGCTCACAGAGACATATATCGATTAGGTGGTGTTTTAAGTTCGACAATGATAGTTTCTACTAACAAATCAAAGATGGTTTCCGCTGGAGACGGAAGTCGTCTAAGTCAAACGCCCACGTTCTGCTTTCGGAGGCAAGAAGACGTTAGACGTCTCCTAGTTCTAGGTCGATGTACGACACTTTTTTTTTGCTGAATGTTTTATTTTACTTTTTAATCTATTTGCAAGTCTCTTCAAATACCAGCCTTGGGGATGTTATTCTAGATGAACTGTTTTTGAC…
Brassica_newGene_2540	ACTTGTTTTACTTACTGTTTTTGTTTCGTGGTGGAGTCGGGCGATGTGTGGAGCAATCAGGGAGTGTGATTTGGGTTCTGTGATTCGACTCTGTTTCTGGAGTCATGTTTGATTTGGACGAAGAAGAGTGTTCATTGTGTTGATTTCAACAAACGGATAAAAAAGTGGAGCTGGCCCGGAGTGGAAGAAAGGGGTTGCTGAATGGTTCAATGGGGTCCCATACTGCACGCATAATGGAGACTCTCCATTCAGACTGTATGCAAGAGGGTCTGCGTATACATAATGGTTAGGATGAGGGAATGGCATCAATCTGTTGGCTGGAGCTGCAGACCAAGACACTGGAGCTTGATGATAGTAACCCATTGTTGCAGGACCCTGGAAGAGAGGCAACGGTTTGGA…
Brassica_newGene_2541	AAAAAATATACGGGGTCTCCTCTCATTCTTTCTCTTCTCCCCCTTCTCTCTATCTTTCAACCTCCGATCTGTGTTTGGCAGTCCGAGAGATGTATATGTTTGAGGATGCTTTCTTTTAATCTTGTTGTCTTCTCGATGGATCTGCTGCATGTGGCTCCGAATCATATGATCATCGGTGTAGATCTACTTACCCAAGCCCTGCGACATAGAATCCGACTACTTCCGTATCCAGACGCATTAGCTACGGCTCCGTCACCAAGCTCGAGGGTATTCAGGTGAAGCGGCTTTTTATTTGGGTGGATGTCGATGAGATCAAGGTCGATCTACCTTCCACGGATTCAATCTACTTCAAGGTTGGGTTTATCAACAAGAAGCTTGGTATTGACCAGTTCAAGACTG…
Brassica_newGene_2542	TAGCAAACCAATTTTTTGTTAGCCGCTGACGTCATCAGTTTTTTATAGGAAAAAAAAAATCAGAATCTAACGGTGAAGATAGTTCTGAGAATATAATCTAAGGGATATAATTTTGTTTAGGACTAAGGATGTGACGCCATCGCTTTGCAATCGACGCCTTCACCGTATCTCTTCAAAGGCGTCCCCTGCAGAAACTATAACCCTTCAAGAGTTGTATACTTTCACAAGCAGCGTTTCAGTTCAACGTCATCATCTTCCCTTAAAAGTGGTATCTTATCAGAAGCTTATATATTAAAGAAATTGTTTATGTTCTCCTAATTGTTTCAAGTTTTCTTTGATTATCCTCTCTGTTTCTTTTTTTTTTTGTGAATCTCCTCTCTGTTTCTTAACTCTCTCCAG…
Brassica_newGene_2543	TGAAACCCAAACACGCTCACAGTTTACTCATGAAATGGCGAATCAGCAACTATAATCGTCTTCGTTTTTGGGAAGCTCCGAATTTAAAGCAATGAGAAGAACTCACTGGTGTTGATATGGTTTTTGTCAGTGGAAAGTCAAGCATGATTCGAGGGTTTATCAATGTCCACCGACTCAACTTCCAAACATATCCTAATAGAAGGAAGTTTTTATGAATTACGAGCTTAGCCTGTTTGCTGTTACTAGGAACAACCAAAGCTTCATATTCGATGATGCCCATGTACCTATTTGATTCACTGATCGGAAAAAAAAATTGGAAGAGTTGGCAGACAACTTGCAGGCTTTATAGATGTTGTTGGAGAAGTTATGGATATCACTACTGCTTAGAGTGAAGAAACA…
Brassica_newGene_2544	GAGAAACTAACTTTTCTCGTCTATCATCTAATCAGGTAAAATGGTCTGGAGTCAGGACACAGCATTCAACAACCCCATTTGTTGATGAAATGTACACCAGACTGAACGAGACCATTCAAGAGTATCAAGTTATCATTTCTAGATGGCCGGAATATATCTTTGTTCTGGAGAGTGCTATTGCTGATGTTGAGAAAGCAATTGTGGAAGCTCTGGAGAAGCAGTATGCAGACGTCTTAGCACCTCTCAAAGAAAACTTGGCTCCAAAGAAGTTAAGCTTCAAGTATGTCCAGAAGCTGACCAAAAGAAATGTGATTGCATATACAGTCCCGGATGAGCTGGGCATTCTACTAAACTCTATGAAGAGAATGCTTGATGTTATACGGCCAAAAATAGAGGCTC…
[truncated: 1,296 more rows]
