# Supplementary material for: RNA-seq transcriptome analysis of the immature seeds of two Brassica napus lines with extremely different thousand-seed weight to identify the candidate genes related to seed weight
Source: PLoS One. 2018 Jan 30;13(1):e0191297. doi: 10.1371/journal.pone.0191297 (PMC5790231; doi:10.1371/journal.pone.0191297)
Supplement: S3 Table — (XLSX) [file pone.0191297.s003.xlsx]

## Sheet: Sheet1
Table S3 The list of differentially expressed genes (DEGs) by RNA-seq
Gene ID	FDR	Log2FC	Regulated
Brassica_newGene_1004	0	-6.64969	down
Brassica_newGene_1009	0	-6.65177	down
Brassica_newGene_1019	0	5.13081	up
Brassica_newGene_1023	1.14e-11	3.84934	up
Brassica_newGene_1024	0	7.59621	up
Brassica_newGene_1043	0.000361497	-3.95453	down
Brassica_newGene_1050	0	-3.81786	down
Brassica_newGene_1053	6.02e-10	3.83628	up
Brassica_newGene_1067	4.58e-07	4.00882	up
Brassica_newGene_1073	2.48e-09	4.00632	up
Brassica_newGene_1083	0	6.87865	up
Brassica_newGene_1086	0	4.87471	up
Brassica_newGene_1103	5.28e-12	5.29414	up
Brassica_newGene_1194	1.54e-06	4.46572	up
Brassica_newGene_1205	0.000205677	-4.01461	down
Brassica_newGene_1210	3.14e-07	3.69404	up
Brassica_newGene_1217	8.41e-10	4.99932	up
Brassica_newGene_1220	4.11e-06	-3.26818	down
Brassica_newGene_1224	0.000183193	3.50212	up
Brassica_newGene_1232	6.97e-08	-4.70331	down
Brassica_newGene_1237	2.67e-09	-4.35535	down
Brassica_newGene_1243	1.62e-13	5.47609	up
Brassica_newGene_1244	0	-7.41302	down
Brassica_newGene_1247	0	4.92222	up
Brassica_newGene_1251	1.62e-13	5.47609	up
Brassica_newGene_1252	5.86e-09	3.95434	up
Brassica_newGene_1336	8.66e-15	5.6184	up
Brassica_newGene_1343	0	5.45733	up
Brassica_newGene_1357	0	5.61694	up
Brassica_newGene_1358	1.06e-09	4.05649	up
Brassica_newGene_1359	0	5.79267	up
Brassica_newGene_1389	1.67e-13	3.88853	up
Brassica_newGene_1405	0	-6.52321	down
Brassica_newGene_1510	0	5.8132	up
Brassica_newGene_1513	4.45e-06	4.37696	up
Brassica_newGene_1514	3.56e-09	4.90724	up
Brassica_newGene_1515	2.61e-06	-4.42203	down
Brassica_newGene_1518	0	-4.90699	down
Brassica_newGene_1560	1.43e-11	3.44132	up
Brassica_newGene_1563	9.48e-09	-4.84241	down
Brassica_newGene_1570	7.6e-06	-4.33044	down
Brassica_newGene_1575	0.000938059	-3.01945	down
Brassica_newGene_1587	0	-5.85645	down
Brassica_newGene_1593	1.11e-06	3.36436	up
Brassica_newGene_1603	1.23e-06	3.59567	up
Brassica_newGene_1609	0.000576769	-3.06918	down
Brassica_newGene_1658	2.38e-05	-3.69149	down
Brassica_newGene_17	5.41e-07	4.54934	up
Brassica_newGene_174	0	-9.28387	down
Brassica_newGene_1774	2.83e-07	4.044	up
Brassica_newGene_1800	3.79e-05	3.0921	up
Brassica_newGene_1807	3.26e-10	5.0576	up
Brassica_newGene_1816	0	3.99612	up
Brassica_newGene_1832	0	4.02113	up
Brassica_newGene_1845	0.000516852	-3.39721	down
Brassica_newGene_1847	0.000109503	-3.55184	down
Brassica_newGene_1918	0	4.3257	up
Brassica_newGene_1920	1.62e-09	4.03162	up
Brassica_newGene_1948	4.94e-14	-4.56971	down
Brassica_newGene_1972	1.28e-10	-5.11362	down
Brassica_newGene_1976	0	3.33674	up
Brassica_newGene_198	0	-7.2908	down
Brassica_newGene_1981	0	6.20549	up
Brassica_newGene_1989	0.000638008	-3.89184	down
Brassica_newGene_201	1.4e-09	-3.04028	down
Brassica_newGene_2011	0	-4.8933	down
Brassica_newGene_2020	5.86e-09	3.95434	up
Brassica_newGene_2029	0.000638008	3.89184	up
Brassica_newGene_2036	7.87e-06	3.45313	up
Brassica_newGene_2040	2.42e-05	3.12908	up
Brassica_newGene_2067	6.44e-13	3.82747	up
Brassica_newGene_2080	1.64e-09	-3.30936	down
Brassica_newGene_2088	1.11e-16	4.20891	up
Brassica_newGene_2094	0	7.01006	up
Brassica_newGene_2106	1.55e-08	-4.80887	down
Brassica_newGene_2120	3.95e-05	-3.64643	down
Brassica_newGene_2149	2.18e-12	-5.34182	down
Brassica_newGene_2163	4.21e-08	-4.73936	down
Brassica_newGene_2170	0	3.54951	up
Brassica_newGene_2174	5.2e-05	3.29494	up
Brassica_newGene_233	8.71e-06	3.7776	up
Brassica_newGene_236	2.38e-05	3.69149	up
Brassica_newGene_2467	7.6e-06	-4.33044	down
Brassica_newGene_2471	9.07e-13	5.38798	up
Brassica_newGene_2472	0	-3.15864	down
Brassica_newGene_2487	8.05e-11	5.14083	up
Brassica_newGene_25	1.11e-16	4.5731	up
Brassica_newGene_2522	4.45e-06	-4.37696	down
Brassica_newGene_2527	0	-6.06449	down
Brassica_newGene_2537	3.95e-05	-3.64643	down
Brassica_newGene_254	0	4.89824	up
Brassica_newGene_255	3.95e-10	-3.3848	down
Brassica_newGene_2556	0	-5.23574	down
Brassica_newGene_2567	0	5.53277	up
Brassica_newGene_2580	4.52e-12	-3.60584	down
Brassica_newGene_259	1.3e-05	4.28238	up
Brassica_newGene_2590	5.37e-11	3.37756	up
Brassica_newGene_26	5.35e-08	3.38207	up
Brassica_newGene_260	1.55e-05	3.16513	up
Brassica_newGene_2744	4.45e-06	4.37696	up
Brassica_newGene_2781	0	-4.63053	down
Brassica_newGene_2782	0.000638008	3.89184	up
Brassica_newGene_2825	0.000361497	-3.95453	down
Brassica_newGene_2844	0.000361497	-3.95453	down
Brassica_newGene_2850	4.49e-13	-4.00403	down
Brassica_newGene_2853	0	-3.46234	down
Brassica_newGene_2859	0.000135426	-3.20883	down
Brassica_newGene_2867	3.23e-14	-4.32479	down
Brassica_newGene_2871	5.41e-07	-4.54934	down
Brassica_newGene_2880	3.45e-14	-3.7108	down
Brassica_newGene_2881	5.2e-05	3.29494	up
Brassica_newGene_30	0	-5.16198	down
Brassica_newGene_3035	0	-6.77437	down
Brassica_newGene_3036	1.3e-11	-5.24482	down
Brassica_newGene_3037	0	-7.4944	down
Brassica_newGene_3038	3.25e-11	-4.61128	down
Brassica_newGene_3046	1.61e-08	-3.45542	down
Brassica_newGene_3049	4.21e-08	-4.73936	down
Brassica_newGene_3080	0	4.99977	up
Brassica_newGene_3087	1.28e-07	-3.75608	down
Brassica_newGene_3110	1.14e-05	3.01243	up
Brassica_newGene_3118	1.54e-06	4.46572	up
Brassica_newGene_3122	3.39e-12	5.31817	up
Brassica_newGene_3139	0	-7.32679	down
Brassica_newGene_3153	1.98e-07	3.48337	up
Brassica_newGene_3158	9.07e-12	4.67998	up
Brassica_newGene_3170	3.88e-05	-4.18115	down
Brassica_newGene_3206	0	-7.3327	down
Brassica_newGene_3222	3.1e-06	3.52616	up
Brassica_newGene_3250	4.21e-08	-4.73936	down
Brassica_newGene_3266	0	-5.35079	down
Brassica_newGene_3281	1.13e-08	-3.00722	down
Brassica_newGene_3528	1.54e-06	-4.46572	down
Brassica_newGene_3533	0	-5.2695	down
Brassica_newGene_3544	1.3e-05	4.28238	up
Brassica_newGene_3571	0	5.27865	up
Brassica_newGene_3582	1.06e-13	5.4973	up
Brassica_newGene_3608	0	6.44416	up
Brassica_newGene_363	1.4e-08	3.90042	up
Brassica_newGene_3630	1.3e-05	-4.28238	down
Brassica_newGene_3634	5.3e-06	-3.81881	down
Brassica_newGene_3640	2.04e-11	-5.21952	down
Brassica_newGene_3643	3.95e-05	3.64643	up
Brassica_newGene_3645	5.11e-15	-4.20173	down
Brassica_newGene_3651	0.000205677	-4.01461	down
Brassica_newGene_3652	0	4.22388	up
Brassica_newGene_3657	3.56e-09	4.90724	up
Brassica_newGene_3677	0	-3.20821	down
Brassica_newGene_3687	0	3.69959	up
Brassica_newGene_387	0	-3.24936	down
Brassica_newGene_388	0	5.78203	up
Brassica_newGene_3897	1.14e-05	3.01243	up
Brassica_newGene_3911	1.62e-09	3.43572	up
Brassica_newGene_3915	0	3.79023	up
Brassica_newGene_3918	4.94e-14	-4.56971	down
Brassica_newGene_3919	0	4.51343	up
Brassica_newGene_392	0	7.04861	up
Brassica_newGene_395	1.61e-08	-3.45542	down
Brassica_newGene_396	8.26e-12	5.26969	up
Brassica_newGene_3980	7.6e-06	-4.33044	down
Brassica_newGene_3983	1.62e-13	-5.47609	down
Brassica_newGene_3985	3.23e-06	-3.10652	down
Brassica_newGene_40	0	5.92209	up
Brassica_newGene_4005	0	-6.89004	down
Brassica_newGene_4038	0.000361497	-3.95453	down
Brassica_newGene_4045	0	5.63293	up
Brassica_newGene_406	0	4.67146	up
Brassica_newGene_409	5.95e-12	4.70217	up
Brassica_newGene_4182	7.6e-06	4.33044	up
Brassica_newGene_4183	5.41e-07	4.54934	up
Brassica_newGene_4198	1.82e-10	3.90185	up
Brassica_newGene_4200	0	6.09263	up
Brassica_newGene_4206	3.56e-09	-4.90724	down
Brassica_newGene_4214	0	5.06801	up
Brassica_newGene_4228	0	5.1264	up
Brassica_newGene_423	1.09e-07	4.11188	up
Brassica_newGene_4240	9.48e-09	-4.84241	down
Brassica_newGene_4254	0.000361497	3.95453	up
Brassica_newGene_4281	1.54e-06	4.46572	up
Brassica_newGene_4282	6.74e-05	4.12775	up
Brassica_newGene_4286	3.26e-10	5.0576	up
Brassica_newGene_4315	0	-6.87072	down
Brassica_newGene_4316	0.000117507	-4.07229	down
Brassica_newGene_440	5.93e-05	-3.05415	down
Brassica_newGene_4454	0	-5.96141	down
Brassica_newGene_448	4.04e-12	-3.24933	down
Brassica_newGene_449	3.81e-09	-3.98057	down
Brassica_newGene_4502	1.29e-07	3.51165	up
Brassica_newGene_4507	0	-7.24137	down
Brassica_newGene_4519	9.07e-13	-5.38798	down
Brassica_newGene_4541	0	-4.57988	down
Brassica_newGene_4559	0	3.65969	up
Brassica_newGene_4599	0	-5.35875	down
Brassica_newGene_4628	1.67e-13	3.88853	up
Brassica_newGene_4770	0	4.86273	up
Brassica_newGene_4798	0	5.9493	up
Brassica_newGene_4816	5.8e-09	4.87519	up
Brassica_newGene_4856	3.88e-05	-4.18115	down
Brassica_newGene_4862	3.03e-14	-4.9633	down
Brassica_newGene_4864	2.25e-05	-4.23265	down
Brassica_newGene_4867	1.71e-06	3.33301	up
Brassica_newGene_4868	0	-4.42432	down
Brassica_newGene_489	8.39e-05	3.25253	up
Brassica_newGene_4923	5.55e-16	-5.74794	down
Brassica_newGene_4926	5.08e-11	-5.16754	down
Brassica_newGene_4927	0	4.85129	up
Brassica_newGene_494	2.22e-16	3.90422	up
Brassica_newGene_495	0	-5.8633	down
Brassica_newGene_5	0	4.22775	up
Brassica_newGene_500	0	4.00641	up
Brassica_newGene_5034	1.58e-08	3.64529	up
Brassica_newGene_5035	1.54e-06	-4.46572	down
Brassica_newGene_5045	0.000219122	-3.16376	down
Brassica_newGene_5069	0	-9.51593	down
Brassica_newGene_5073	0.000135426	-3.20883	down
Brassica_newGene_5099	0	3.6054	up
Brassica_newGene_5111	0.000361497	3.95453	up
Brassica_newGene_5132	9.11e-07	-4.50814	down
Brassica_newGene_5162	0	-4.50629	down
Brassica_newGene_5166	2.86e-10	-4.48898	down
Brassica_newGene_5180	0	-3.59573	down
Brassica_newGene_5187	0	4.7014	up
Brassica_newGene_5199	2.61e-06	-4.42203	down
Brassica_newGene_5200	0	3.6486	up
Brassica_newGene_5201	4.58e-07	4.00882	up
Brassica_newGene_5205	5.33e-15	4.6698	up
Brassica_newGene_5207	3.88e-05	4.18115	up
Brassica_newGene_5214	0	-4.07475	down
Brassica_newGene_5236	0	6.96509	up
Brassica_newGene_54	5.8e-09	4.87519	up
Brassica_newGene_5407	1.36e-09	-4.96928	down
Brassica_newGene_5431	1.26e-05	-3.41518	down
Brassica_newGene_5434	1.01e-09	3.05686	up
Brassica_newGene_5435	2.18e-12	-5.34182	down
Brassica_newGene_5445	0	-3.8101	down
Brassica_newGene_5455	1.44e-05	3.73519	up
Brassica_newGene_5474	3.56e-09	4.90724	up
Brassica_newGene_5489	1.3e-05	-4.28238	down
Brassica_newGene_5520	0	-6.75221	down
Brassica_newGene_5533	1.89e-15	4.24374	up
Brassica_newGene_5585	0	4.02757	up
Brassica_newGene_5586	2.3e-07	-3.14174	down
Brassica_newGene_5595	0	-6.21154	down
Brassica_newGene_5596	0	-6.02121	down
Brassica_newGene_5597	0.000205677	4.01461	up
Brassica_newGene_5646	0.000638008	-3.89184	down
Brassica_newGene_5652	1.87e-14	3.73644	up
Brassica_newGene_5664	0.000361497	-3.95453	down
Brassica_newGene_5667	0	5.06244	up
Brassica_newGene_5690	8.05e-11	5.14083	up
Brassica_newGene_5714	1.11e-16	-5.83382	down
Brassica_newGene_5715	0	5.45733	up
Brassica_newGene_5736	5.51e-12	3.88518	up
Brassica_newGene_5758	1.16e-07	-4.66633	down
Brassica_newGene_5788	5.3e-06	-3.81881	down
Brassica_newGene_5794	6.66e-16	-5.13625	down
Brassica_newGene_596	0	-4.5856	down
Brassica_newGene_597	6.56e-05	3.59991	up
Brassica_newGene_6183	7.86e-11	-3.26548	down
Brassica_newGene_6198	5.55e-16	5.74794	up
Brassica_newGene_620	1.06e-09	-4.05649	down
Brassica_newGene_6209	4.45e-10	-4.46323	down
Brassica_newGene_6213	0	4.70745	up
Brassica_newGene_6223	0	-6.12471	down
Brassica_newGene_6226	3.88e-05	-4.18115	down
Brassica_newGene_64	0.000638008	3.89184	up
Brassica_newGene_651	1.53e-13	4.51693	up
Brassica_newGene_655	4.11e-06	3.26818	up
Brassica_newGene_660	3.25e-11	-4.61128	down
Brassica_newGene_661	0	6.67984	up
Brassica_newGene_679	8.45e-08	-3.53939	down
Brassica_newGene_680	5.23e-10	5.02876	up
Brassica_newGene_687	2.66e-08	4.20806	up
Brassica_newGene_689	1.84e-10	4.51429	up
Brassica_newGene_695	2.25e-05	-4.23265	down
Brassica_newGene_697	0	4.14906	up
Brassica_newGene_704	0.000361497	-3.95453	down
Brassica_newGene_716	3.79e-05	3.0921	up
Brassica_newGene_717	3.32e-13	4.84862	up
Brassica_newGene_719	3.03e-13	3.61727	up
Brassica_newGene_82	0	-6.94207	down
Brassica_newGene_824	0	6.5539	up
Brassica_newGene_836	0.000117507	4.07229	up
Brassica_newGene_84	5.41e-07	-4.54934	down
Brassica_newGene_849	3.33e-16	-3.81039	down
Brassica_newGene_852	0	7.12354	up
Brassica_newGene_854	4.45e-06	4.37696	up
Brassica_newGene_88	2.02e-05	3.3762	up
Brassica_newGene_895	1.59e-14	4.35632	up
Brassica_newGene_92	0.000938059	-3.01945	down
Brassica_newGene_989	0.000516852	-3.39721	down
Brassica_newGene_990	5.23e-10	5.02876	up
GSBRNA2T00000296001	3.88e-05	4.18115	up
GSBRNA2T00000340001	0.000117507	4.07229	up
GSBRNA2T00000382001	2.25e-05	4.23265	up
GSBRNA2T00000680001	1.06e-07	3.19105	up
GSBRNA2T00000801001	1.09e-07	4.11188	up
GSBRNA2T00000806001	2.2e-09	-4.93859	down
GSBRNA2T00001005001	3.23e-05	-3.33614	down
GSBRNA2T00001020001	0	-3.47396	down
GSBRNA2T00001114001	1.3e-05	4.28238	up
GSBRNA2T00001133001	7.19e-14	4.55233	up
GSBRNA2T00001367001	0	-6.06449	down
GSBRNA2T00001387001	2.56e-14	-3.1068	down
GSBRNA2T00001408001	3.88e-05	4.18115	up
GSBRNA2T00001454001	0	4.17618	up
GSBRNA2T00001489001	8.54e-13	-4.17371	down
GSBRNA2T00001735001	0	-7.61574	down
GSBRNA2T00001829001	6.44e-13	3.82747	up
GSBRNA2T00001846001	0	4.05375	up
GSBRNA2T00001849001	0	4.10784	up
GSBRNA2T00001850001	0	4.0443	up
GSBRNA2T00001947001	0.000871511	-3.34175	down
GSBRNA2T00002242001	1.76e-07	-4.07834	down
GSBRNA2T00002540001	1.11e-06	3.36436	up
GSBRNA2T00002601001	6.97e-08	-4.70331	down
GSBRNA2T00002721001	0	-3.16582	down
GSBRNA2T00003256001	0	3.4311	up
GSBRNA2T00003265001	7.6e-06	-4.33044	down
GSBRNA2T00003340001	0	-4.94749	down
GSBRNA2T00003457001	1.3e-05	-4.28238	down
GSBRNA2T00003645001	0	-6.81268	down
GSBRNA2T00003717001	3.23e-06	-3.10652	down
GSBRNA2T00003730001	0.000871511	3.34175	up
GSBRNA2T00003902001	1.56e-12	4.40521	up
GSBRNA2T00003905001	0	-3.64566	down
GSBRNA2T00004268001	1.11e-15	-5.7121	down
GSBRNA2T00004382001	0	4.43198	up
GSBRNA2T00004387001	4.94e-09	-3.52522	down
GSBRNA2T00004428001	0.000516852	-3.39721	down
GSBRNA2T00004455001	4.31e-08	3.12366	up
GSBRNA2T00004570001	1.11e-16	4.17255	up
GSBRNA2T00004654001	2.4e-08	-3.43138	down
GSBRNA2T00004681001	7.6e-06	-4.33044	down
GSBRNA2T00004710001	1.62e-09	4.03162	up
GSBRNA2T00004828001	7.23e-12	3.71396	up
GSBRNA2T00004859001	9.04e-09	-3.10968	down
GSBRNA2T00004963001	0	-3.99201	down
GSBRNA2T00005165001	0	4.72943	up
GSBRNA2T00005215001	1.12e-09	-3.45603	down
GSBRNA2T00005410001	1.62e-13	-5.47609	down
GSBRNA2T00005474001	0	-6.78293	down
GSBRNA2T00005478001	4.11e-06	-3.26818	down
GSBRNA2T00005523001	2.67e-12	-3.92015	down
GSBRNA2T00005540001	0	-3.07289	down
GSBRNA2T00005575001	7.6e-06	-4.33044	down
GSBRNA2T00005601001	0	-5.97659	down
GSBRNA2T00005621001	0.000516852	-3.39721	down
GSBRNA2T00005932001	0	4.78898	up
GSBRNA2T00005947001	0	-3.39743	down
GSBRNA2T00005954001	0.000117507	-4.07229	down
GSBRNA2T00005994001	0	-5.96141	down
GSBRNA2T00006377001	3.95e-10	3.3848	up
GSBRNA2T00006393001	1.11e-16	3.66925	up
GSBRNA2T00006420001	3.43e-09	-3.39421	down
GSBRNA2T00006552001	2.22e-13	4.86838	up
GSBRNA2T00006610001	5.41e-07	4.54934	up
GSBRNA2T00006759001	9.28e-07	3.19485	up
GSBRNA2T00006775001	6.66e-16	-4.49025	down
GSBRNA2T00006799001	0.000205677	-4.01461	down
GSBRNA2T00006923001	2.67e-09	-3.00653	down
GSBRNA2T00006946001	3.26e-10	-5.0576	down
GSBRNA2T00007201001	2.98e-08	3.14552	up
GSBRNA2T00007302001	3.81e-13	-5.4327	down
GSBRNA2T00007391001	0.000638008	-3.89184	down
GSBRNA2T00007639001	0	-5.17797	down
GSBRNA2T00007681001	1.29e-12	3.45711	up
GSBRNA2T00007723001	1.04e-09	3.61333	up
GSBRNA2T00007728001	0	3.21432	up
GSBRNA2T00007760001	4.31e-08	3.12366	up
GSBRNA2T00007837001	0	-5.72925	down
GSBRNA2T00007838001	0	-8.4637	down
GSBRNA2T00007841001	0	-3.40979	down
GSBRNA2T00007962001	0	3.95821	up
GSBRNA2T00008244001	0	5.79457	up
GSBRNA2T00008248001	0	-6.49184	down
GSBRNA2T00008300001	2.18e-12	-5.34182	down
GSBRNA2T00008328001	0	4.00679	up
GSBRNA2T00008330001	0	4.49515	up
GSBRNA2T00008331001	1.98e-07	3.48337	up
GSBRNA2T00008335001	5.26e-14	3.25426	up
GSBRNA2T00008341001	0	3.58859	up
GSBRNA2T00008346001	9.21e-15	3.1101	up
GSBRNA2T00008349001	0	3.85043	up
GSBRNA2T00008466001	0	-3.1049	down
GSBRNA2T00008530001	7.87e-06	-3.45313	down
GSBRNA2T00008757001	0	-3.78944	down
GSBRNA2T00009143001	1.67e-08	4.23874	up
GSBRNA2T00009238001	5.88e-15	-3.52436	down
GSBRNA2T00009273001	0	3.95102	up
GSBRNA2T00009277001	0	-4.44349	down
GSBRNA2T00009278001	2.55e-15	3.63346	up
GSBRNA2T00009560001	7.58e-12	4.32561	up
GSBRNA2T00009596001	2.17e-08	3.87268	up
GSBRNA2T00009748001	1.49e-13	3.32594	up
GSBRNA2T00009836001	0	-7.79773	down
GSBRNA2T00010025001	0	-6.39345	down
GSBRNA2T00010434001	0	7.34445	up
GSBRNA2T00010610001	3.3e-13	4.48064	up
GSBRNA2T00010632001	2.61e-06	-4.42203	down
GSBRNA2T00010691001	0	4.97383	up
GSBRNA2T00010760001	0	4.45135	up
GSBRNA2T00010968001	0	-4.57158	down
GSBRNA2T00011035001	0	-5.44338	down
GSBRNA2T00011045001	1.3e-05	4.28238	up
GSBRNA2T00011052001	0	3.56914	up
GSBRNA2T00011146001	1.3e-11	-5.24482	down
GSBRNA2T00011239001	1.09e-07	4.11188	up
GSBRNA2T00011257001	1.2e-11	4.04417	up
GSBRNA2T00011377001	2.25e-05	4.23265	up
GSBRNA2T00011418001	8.16e-12	4.06341	up
GSBRNA2T00011645001	7.44e-07	-3.97277	down
GSBRNA2T00011653001	0	-3.65356	down
GSBRNA2T00011703001	0	-3.05821	down
GSBRNA2T00011766001	1.32e-13	-3.04206	down
GSBRNA2T00012053001	0.000135426	3.20883	up
GSBRNA2T00012073001	0	-5.41744	down
GSBRNA2T00012736001	0.000205677	4.01461	up
GSBRNA2T00012840001	8.41e-10	-4.99932	down
GSBRNA2T00012919001	2.86e-10	-4.48898	down
GSBRNA2T00012960001	1.16e-07	-4.66633	down
GSBRNA2T00013069001	0	3.80817	up
GSBRNA2T00013336001	5.41e-07	-4.54934	down
GSBRNA2T00013505001	5.11e-15	-3.90387	down
GSBRNA2T00013802001	0	4.03639	up
GSBRNA2T00013841001	0	4.99977	up
GSBRNA2T00014039001	7.6e-06	4.33044	up
GSBRNA2T00014107001	0	-3.00226	down
GSBRNA2T00014115001	1.21e-06	-3.93579	down
GSBRNA2T00014316001	0.000135426	-3.20883	down
GSBRNA2T00014335001	1.3e-05	-4.28238	down
GSBRNA2T00014340001	0	-3.72991	down
GSBRNA2T00014397001	8.88e-16	4.10982	up
GSBRNA2T00014869001	2.34e-13	3.09896	up
GSBRNA2T00015050001	0.000516852	-3.39721	down
GSBRNA2T00015281001	0	5.27865	up
GSBRNA2T00015284001	0	3.37833	up
GSBRNA2T00015854001	3.15e-11	-3.22767	down
GSBRNA2T00015861001	0	-3.30262	down
GSBRNA2T00016115001	6.56e-05	3.59991	up
GSBRNA2T00016159001	0	-3.62499	down
GSBRNA2T00016248001	0.000576769	-3.06918	down
GSBRNA2T00016425001	2.98e-08	-3.14552	down
GSBRNA2T00016438001	0.000117507	-4.07229	down
GSBRNA2T00016612001	0	-5.61775	down
GSBRNA2T00016705001	9.48e-09	-4.84241	down
GSBRNA2T00016803001	0	5.29008	up
GSBRNA2T00016815001	1.93e-07	4.62838	up
GSBRNA2T00016874001	0	3.52118	up
GSBRNA2T00016893001	6.56e-05	3.59991	up
GSBRNA2T00017007001	3.95e-10	3.3848	up
GSBRNA2T00017049001	4.57e-09	3.71991	up
GSBRNA2T00017191001	3.81e-13	5.4327	up
GSBRNA2T00017195001	0	4.09497	up
GSBRNA2T00017196001	1.3e-14	5.59891	up
GSBRNA2T00017199001	0	4.30025	up
GSBRNA2T00017201001	0	5.85678	up
GSBRNA2T00017202001	0.000117507	4.07229	up
GSBRNA2T00017203001	6.94e-10	4.437	up
GSBRNA2T00017262001	0.000307301	3.45062	up
GSBRNA2T00017273001	0	4.69257	up
GSBRNA2T00017333001	1.11e-06	3.36436	up
GSBRNA2T00017352001	0	3.37947	up
GSBRNA2T00017362001	1.95e-06	3.56134	up
GSBRNA2T00017498001	4.94e-06	3.49011	up
GSBRNA2T00017519001	0	-4.24106	down
GSBRNA2T00017534001	0	4.28479	up
GSBRNA2T00017540001	2.67e-09	4.35535	up
GSBRNA2T00017810001	0.000117507	-4.07229	down
GSBRNA2T00017812001	0	-3.16026	down
GSBRNA2T00017813001	0	-3.66371	down
GSBRNA2T00017914001	0.000205677	4.01461	up
GSBRNA2T00017947001	9.04e-08	-3.07894	down
GSBRNA2T00017963001	0	-6.87883	down
GSBRNA2T00018008001	2.04e-11	-5.21952	down
GSBRNA2T00018127001	5.35e-08	-3.38207	down
GSBRNA2T00018153001	0	-5.07556	down
GSBRNA2T00018161001	0	-5.02611	down
GSBRNA2T00018164001	4.57e-14	-5.53881	down
GSBRNA2T00018165001	0	-3.28366	down
GSBRNA2T00018168001	0	-3.0417	down
GSBRNA2T00018202001	0.000205677	-4.01461	down
GSBRNA2T00018219001	0	-3.59957	down
GSBRNA2T00018220001	0	-7.88883	down
GSBRNA2T00018221001	0	-7.0016	down
GSBRNA2T00018222001	0	-6.7074	down
GSBRNA2T00018223001	0	-4.03443	down
GSBRNA2T00018225001	0	-3.56782	down
GSBRNA2T00018239001	0	-5.05863	down
GSBRNA2T00018241001	0	-6.27563	down
GSBRNA2T00018242001	0	-3.80428	down
GSBRNA2T00018243001	4.57e-14	-5.53881	down
GSBRNA2T00018248001	2.22e-16	-5.20002	down
GSBRNA2T00018259001	4.45e-06	-4.37696	down
GSBRNA2T00018260001	0	-3.48091	down
GSBRNA2T00018261001	1.36e-13	-4.25959	down
GSBRNA2T00018263001	1.54e-06	-4.46572	down
GSBRNA2T00018267001	0	-7.04131	down
GSBRNA2T00018268001	0	-4.09582	down
GSBRNA2T00018270001	0	-3.9727	down
GSBRNA2T00018271001	1.11e-16	-5.83382	down
GSBRNA2T00018272001	0	-6.33575	down
GSBRNA2T00018274001	0.000109503	-3.55184	down
GSBRNA2T00018275001	4.21e-08	-4.73936	down
GSBRNA2T00018277001	0	-3.49334	down
GSBRNA2T00018280001	0	-3.42273	down
GSBRNA2T00018282001	0	-5.03523	down
GSBRNA2T00018288001	5.27e-13	-3.33872	down
GSBRNA2T00018297001	4.45e-10	-4.46323	down
GSBRNA2T00018299001	6.56e-05	-3.59991	down
GSBRNA2T00018301001	0	-4.46683	down
GSBRNA2T00018306001	0	-3.41147	down
GSBRNA2T00018309001	0	-3.90586	down
GSBRNA2T00018310001	0	-4.60828	down
GSBRNA2T00018317001	8.05e-11	-5.14083	down
GSBRNA2T00018342001	0	-4.34585	down
GSBRNA2T00018345001	0	-5.8504	down
GSBRNA2T00018348001	0	-5.79344	down
GSBRNA2T00018359001	0	-7.70505	down
GSBRNA2T00018566001	0	-5.58186	down
GSBRNA2T00018576001	4.45e-06	-4.37696	down
GSBRNA2T00018624001	2.89e-15	-3.2717	down
GSBRNA2T00018949001	5.41e-07	4.54934	up
GSBRNA2T00019048001	1.4e-06	3.166	up
GSBRNA2T00019051001	3.88e-05	-4.18115	down
GSBRNA2T00019063001	5.08e-11	5.16754	up
GSBRNA2T00019089001	0	-6.37065	down
GSBRNA2T00019106001	2.77e-07	3.00913	up
GSBRNA2T00019134001	0	-5.68637	down
GSBRNA2T00019302001	0	-3.36454	down
GSBRNA2T00019381001	0.000638008	-3.89184	down
GSBRNA2T00019432001	9.07e-13	-5.38798	down
GSBRNA2T00019644001	0.000117507	-4.07229	down
GSBRNA2T00019711001	2.61e-06	-4.42203	down
GSBRNA2T00019795001	2.66e-08	4.20806	up
GSBRNA2T00019898001	2.66e-08	-4.20806	down
GSBRNA2T00019901001	0	-3.98489	down
GSBRNA2T00019903001	7.6e-06	-4.33044	down
GSBRNA2T00019917001	1.11e-16	4.20891	up
GSBRNA2T00019931001	0	3.19616	up
GSBRNA2T00019966001	0	-5.22996	down
GSBRNA2T00020191001	0	5.48237	up
GSBRNA2T00020625001	6.15e-07	3.22312	up
GSBRNA2T00021149001	0	-6.06449	down
GSBRNA2T00021197001	1.28e-10	-5.11362	down
GSBRNA2T00021242001	0	4.29784	up
GSBRNA2T00021285001	2.54e-14	-3.18791	down
GSBRNA2T00021331001	2.25e-05	4.23265	up
GSBRNA2T00021332001	0.000361497	-3.95453	down
GSBRNA2T00021689001	0	-3.82242	down
GSBRNA2T00021775001	0	-6.7074	down
GSBRNA2T00021776001	1.11e-16	-5.81705	down
GSBRNA2T00021892001	0.000109503	-3.55184	down
GSBRNA2T00021988001	7.83e-13	-3.57525	down
GSBRNA2T00022288001	1.19e-10	4.53915	up
GSBRNA2T00022320001	2.25e-05	-4.23265	down
GSBRNA2T00022447001	2.27e-08	3.28489	up
GSBRNA2T00022455001	0	-5.91488	down
GSBRNA2T00022563001	2.83e-07	4.044	up
GSBRNA2T00022660001	9.94e-09	-3.20916	down
GSBRNA2T00022683001	3.56e-09	-4.90724	down
GSBRNA2T00022839001	5.8e-09	4.87519	up
GSBRNA2T00022847001	0.000638008	3.89184	up
GSBRNA2T00022866001	0	6.21291	up
GSBRNA2T00022870001	6.65e-09	4.29822	up
GSBRNA2T00023136001	0	4.34027	up
GSBRNA2T00023291001	2.55e-08	4.77454	up
GSBRNA2T00023369001	1.1e-10	3.16787	up
GSBRNA2T00023395001	1.11e-16	-4.54601	down
GSBRNA2T00023413001	7.6e-06	-4.33044	down
GSBRNA2T00023416001	0	-3.16952	down
GSBRNA2T00023483001	0	-6.99151	down
GSBRNA2T00023525001	1.16e-07	-4.66633	down
GSBRNA2T00023773001	2.18e-12	5.34182	up
GSBRNA2T00023783001	1.93e-07	-4.62838	down
GSBRNA2T00023858001	4.21e-08	-4.73936	down
GSBRNA2T00024022001	0.000183193	3.50212	up
GSBRNA2T00024209001	1.71e-12	4.76676	up
GSBRNA2T00024244001	2.48e-13	-5.45456	down
GSBRNA2T00024287001	9.11e-07	-4.50814	down
GSBRNA2T00024349001	2.42e-05	3.12908	up
GSBRNA2T00024433001	0	-4.22064	down
GSBRNA2T00024634001	0	4.30415	up
GSBRNA2T00024702001	0.000205677	-4.01461	down
GSBRNA2T00024976001	8.88e-16	-3.27461	down
GSBRNA2T00025059001	0	4.46656	up
GSBRNA2T00025126001	0	-4.51887	down
GSBRNA2T00025130001	0	-5.44338	down
GSBRNA2T00025154001	5.34e-10	3.08946	up
GSBRNA2T00025192001	3.88e-05	4.18115	up
GSBRNA2T00025279001	0	-4.49854	down
GSBRNA2T00025289001	0	5.28014	up
GSBRNA2T00025567001	0	-5.21284	down
GSBRNA2T00025603001	0.000205677	-4.01461	down
GSBRNA2T00025691001	0	3.64437	up
GSBRNA2T00025695001	1.46e-10	3.32781	up
GSBRNA2T00025700001	4.9e-06	3.07583	up
GSBRNA2T00025704001	1.12e-14	4.37183	up
GSBRNA2T00025847001	0	-3.3497	down
GSBRNA2T00026089001	2.98e-08	-3.14552	down
GSBRNA2T00026149001	3.23e-06	3.85886	up
GSBRNA2T00026295001	0	-3.66499	down
GSBRNA2T00026304001	0	-3.53402	down
GSBRNA2T00026315001	2.42e-05	-3.12908	down
GSBRNA2T00026345001	0	-5.02366	down
GSBRNA2T00026368001	0.000576769	-3.06918	down
GSBRNA2T00026383001	0	-3.20883	down
GSBRNA2T00026419001	5.3e-06	-3.81881	down
GSBRNA2T00026529001	0	4.91433	up
GSBRNA2T00026535001	1.06e-13	5.4973	up
GSBRNA2T00026633001	6.74e-05	-4.12775	down
GSBRNA2T00026935001	2.67e-09	-3.00653	down
GSBRNA2T00027097001	5.41e-07	4.54934	up
GSBRNA2T00027197001	0	5.00796	up
GSBRNA2T00027371001	1.49e-13	-3.21199	down
GSBRNA2T00027372001	0	-5.93055	down
GSBRNA2T00027421001	2.17e-08	-3.87268	down
GSBRNA2T00027639001	1.29e-07	-3.51165	down
GSBRNA2T00027785001	4.33e-15	3.69808	up
GSBRNA2T00028334001	3.95e-10	-3.3848	down
GSBRNA2T00028362001	1.3e-05	4.28238	up
GSBRNA2T00028441001	2.3e-07	3.14174	up
GSBRNA2T00028481001	7.6e-06	-4.33044	down
GSBRNA2T00028513001	8.01e-08	-3.35676	down
GSBRNA2T00028572001	3.21e-11	-5.19376	down
GSBRNA2T00028715001	0	-4.50056	down
GSBRNA2T00028718001	1.11e-16	-5.83382	down
GSBRNA2T00028767001	8.88e-16	3.46748	up
GSBRNA2T00028871001	0	4.85129	up
GSBRNA2T00028899001	0	3.8666	up
GSBRNA2T00028909001	3.95e-05	3.64643	up
GSBRNA2T00028910001	0	4.45495	up
GSBRNA2T00029456001	0	-3.00065	down
GSBRNA2T00029461001	1.11e-15	-5.7121	down
GSBRNA2T00029507001	0	-4.90188	down
GSBRNA2T00029512001	0	3.04338	up
GSBRNA2T00029516001	8.39e-05	-3.25253	down
GSBRNA2T00029522001	0	6.37239	up
GSBRNA2T00029590001	2.58e-11	4.00492	up
GSBRNA2T00029759001	6.89e-09	3.69546	up
GSBRNA2T00029760001	0.000938059	3.01945	up
GSBRNA2T00029880001	3.88e-05	-4.18115	down
GSBRNA2T00030036001	0	-3.34851	down
GSBRNA2T00030094001	5.09e-12	4.34592	up
GSBRNA2T00030107001	0	-5.93055	down
GSBRNA2T00030242001	1.12e-14	4.37183	up
GSBRNA2T00030279001	0	-6.09058	down
GSBRNA2T00030378001	0	5.62147	up
GSBRNA2T00030498001	6.74e-05	-4.12775	down
GSBRNA2T00030560001	0.000205677	4.01461	up
GSBRNA2T00030815001	0.000117507	-4.07229	down
GSBRNA2T00030820001	0.000205677	4.01461	up
GSBRNA2T00030823001	1.55e-08	4.80887	up
GSBRNA2T00030828001	0	5.36081	up
GSBRNA2T00031666001	6.97e-08	4.70331	up
GSBRNA2T00031673001	0	3.20338	up
GSBRNA2T00031676001	0	4.22976	up
GSBRNA2T00031678001	0	3.16305	up
GSBRNA2T00031690001	0	3.81691	up
GSBRNA2T00031691001	0	3.21598	up
GSBRNA2T00031698001	0	4.29037	up
GSBRNA2T00031700001	0	3.66006	up
GSBRNA2T00031703001	0	3.53044	up
GSBRNA2T00031707001	1.09e-10	3.09662	up
GSBRNA2T00031711001	0	3.20944	up
GSBRNA2T00031717001	5.13e-13	3.49793	up
GSBRNA2T00031724001	3.79e-05	3.0921	up
GSBRNA2T00031726001	0	4.22775	up
GSBRNA2T00031728001	0	3.73477	up
GSBRNA2T00031729001	0	-5.97659	down
GSBRNA2T00031731001	3.22e-07	4.5894	up
GSBRNA2T00031732001	6.65e-09	4.29822	up
GSBRNA2T00031733001	0	3.21659	up
GSBRNA2T00031734001	0	3.58953	up
GSBRNA2T00031738001	1.42e-14	4.15845	up
GSBRNA2T00031741001	0	3.42758	up
GSBRNA2T00031744001	0	4.31904	up
GSBRNA2T00031750001	0	3.36301	up
GSBRNA2T00031755001	0	3.38296	up
GSBRNA2T00031757001	0	3.38173	up
GSBRNA2T00031758001	0	3.15994	up
GSBRNA2T00031771001	0	5.14577	up
GSBRNA2T00031773001	0	4.24439	up
GSBRNA2T00031780001	0	3.49918	up
GSBRNA2T00031783001	0	3.73022	up
GSBRNA2T00031784001	0	3.71219	up
GSBRNA2T00031785001	7.09e-10	3.63454	up
GSBRNA2T00031786001	0	3.78758	up
GSBRNA2T00031787001	0	3.55099	up
GSBRNA2T00031788001	0	3.63779	up
GSBRNA2T00031795001	1.4e-06	3.166	up
GSBRNA2T00031796001	0	3.41903	up
GSBRNA2T00031799001	4.44e-16	3.09913	up
GSBRNA2T00031801001	9.88e-15	3.43653	up
GSBRNA2T00031809001	0.000117507	4.07229	up
GSBRNA2T00031813001	3.33e-16	3.45791	up
GSBRNA2T00031814001	0	3.80507	up
GSBRNA2T00031823001	2.13e-06	3.13657	up
GSBRNA2T00031843001	0	3.79041	up
GSBRNA2T00031846001	4.66e-14	3.12215	up
GSBRNA2T00031862001	0	3.84012	up
GSBRNA2T00031867001	7.68e-14	3.29334	up
GSBRNA2T00031871001	0	3.83682	up
GSBRNA2T00031884001	2.83e-14	3.22928	up
GSBRNA2T00031885001	2.38e-05	3.69149	up
GSBRNA2T00031889001	0.000219122	3.16376	up
GSBRNA2T00031890001	0	3.44073	up
GSBRNA2T00031892001	0	3.87391	up
GSBRNA2T00031895001	0	3.44125	up
GSBRNA2T00032035001	1.3e-05	-4.28238	down
GSBRNA2T00032070001	0	-3.62	down
GSBRNA2T00032101001	6.74e-05	-4.12775	down
GSBRNA2T00032131001	0.000307301	-3.45062	down
GSBRNA2T00032297001	2.02e-12	-3.35379	down
GSBRNA2T00032349001	9.48e-09	-4.84241	down
GSBRNA2T00032425001	1.4e-06	-3.166	down
GSBRNA2T00032427001	0	-5.66992	down
GSBRNA2T00032468001	9.31e-05	3.01517	up
GSBRNA2T00032470001	0	6.45604	up
GSBRNA2T00032472001	1.3e-11	5.24482	up
GSBRNA2T00032474001	0	6.94898	up
GSBRNA2T00032475001	0	5.13081	up
GSBRNA2T00032478001	7.44e-07	3.97277	up
GSBRNA2T00032501001	6.74e-05	-4.12775	down
GSBRNA2T00032703001	1.13e-09	3.22287	up
GSBRNA2T00032940001	0	3.14894	up
GSBRNA2T00033380001	0	-4.78695	down
GSBRNA2T00033498001	3.39e-12	-5.31817	down
GSBRNA2T00033654001	0	-5.55584	down
GSBRNA2T00033980001	0	6.23833	up
GSBRNA2T00034351001	0	4.95324	up
GSBRNA2T00034457001	3.43e-09	-3.39421	down
GSBRNA2T00034491001	0.000205677	4.01461	up
GSBRNA2T00034492001	0.000516852	3.39721	up
GSBRNA2T00034635001	0	6.12938	up
GSBRNA2T00034636001	9.99e-16	4.27109	up
GSBRNA2T00034638001	0	3.95704	up
GSBRNA2T00034641001	0	3.75578	up
GSBRNA2T00034694001	8.71e-06	3.7776	up
GSBRNA2T00034759001	0.000638008	-3.89184	down
GSBRNA2T00034933001	0	5.50779	up
GSBRNA2T00035148001	1.55e-15	-3.6554	down
GSBRNA2T00035153001	0	4.07282	up
GSBRNA2T00035215001	0	-7.74992	down
GSBRNA2T00035400001	0.000938059	3.01945	up
GSBRNA2T00035416001	9.31e-05	3.01517	up
GSBRNA2T00035436001	4.22e-15	3.10492	up
GSBRNA2T00035456001	9.48e-09	4.84241	up
GSBRNA2T00035528001	0	4.17049	up
GSBRNA2T00035607001	0	-3.06418	down
GSBRNA2T00035648001	3.26e-10	5.0576	up
GSBRNA2T00035785001	2.17e-08	-3.87268	down
GSBRNA2T00035977001	8.35e-14	-3.57628	down
GSBRNA2T00036051001	0	-3.58094	down
GSBRNA2T00036095001	0	-3.45866	down
GSBRNA2T00036224001	4.21e-08	4.73936	up
GSBRNA2T00036252001	0.000361497	3.95453	up
GSBRNA2T00036273001	0	-3.48372	down
GSBRNA2T00036325001	0	4.96072	up
GSBRNA2T00036370001	2.61e-06	-4.42203	down
GSBRNA2T00036543001	2e-07	-3.72539	down
GSBRNA2T00036598001	6.74e-05	4.12775	up
GSBRNA2T00036670001	9.11e-07	-4.50814	down
GSBRNA2T00036988001	0.000307301	3.45062	up
GSBRNA2T00037088001	2.25e-05	-4.23265	down
GSBRNA2T00037121001	4.9e-06	-3.07583	down
GSBRNA2T00037344001	3.88e-05	4.18115	up
GSBRNA2T00037367001	0	-3.89807	down
GSBRNA2T00037391001	5.93e-05	-3.05415	down
GSBRNA2T00037395001	9.31e-05	-3.01517	down
GSBRNA2T00037515001	1.75e-11	4.02468	up
GSBRNA2T00037527001	0	5.94606	up
GSBRNA2T00037534001	0	3.88409	up
GSBRNA2T00037652001	6.56e-05	3.59991	up
GSBRNA2T00037678001	0	-3.01373	down
GSBRNA2T00037787001	6.74e-05	4.12775	up
GSBRNA2T00037856001	1.11e-15	5.7121	up
GSBRNA2T00037885001	6.97e-13	-3.48445	down
GSBRNA2T00037887001	0	-6.32392	down
GSBRNA2T00038054001	0	-4.2469	down
GSBRNA2T00038055001	0	-5.36153	down
GSBRNA2T00038056001	1.34e-14	-3.49132	down
GSBRNA2T00038063001	0	-6.45979	down
GSBRNA2T00038120001	7.87e-06	-3.45313	down
GSBRNA2T00038123001	3.23e-06	-3.85886	down
GSBRNA2T00038164001	0.000516852	-3.39721	down
GSBRNA2T00038215001	0	-4.07642	down
GSBRNA2T00038374001	0.000638008	3.89184	up
GSBRNA2T00038402001	0	-3.28299	down
GSBRNA2T00038460001	0.000638008	-3.89184	down
GSBRNA2T00038464001	6.66e-16	-3.37082	down
GSBRNA2T00038488001	4.81e-09	-3.25008	down
GSBRNA2T00038522001	0	4.69456	up
GSBRNA2T00038883001	3.41e-07	-3.11643	down
GSBRNA2T00038920001	4.95e-07	-3.66199	down
GSBRNA2T00038928001	0	-4.123	down
GSBRNA2T00038933001	1.46e-10	-3.32781	down
GSBRNA2T00038950001	3.64e-08	-3.59331	down
GSBRNA2T00038974001	1.3e-11	-5.24482	down
GSBRNA2T00038977001	2.22e-16	-3.29319	down
GSBRNA2T00039427001	3.56e-09	4.90724	up
GSBRNA2T00039614001	3.81e-13	5.4327	up
GSBRNA2T00039627001	2.25e-05	4.23265	up
GSBRNA2T00039683001	0	3.93171	up
GSBRNA2T00039710001	1.4e-06	-3.166	down
GSBRNA2T00040138001	8.17e-08	-3.78613	down
GSBRNA2T00040186001	9.11e-07	4.50814	up
GSBRNA2T00040187001	3.95e-10	3.3848	up
GSBRNA2T00040348001	7.6e-06	-4.33044	down
GSBRNA2T00040512001	0	3.40038	up
GSBRNA2T00040862001	0	4.02622	up
GSBRNA2T00041140001	0.000638008	3.89184	up
GSBRNA2T00041162001	1.44e-05	3.73519	up
GSBRNA2T00041166001	0	4.25412	up
GSBRNA2T00041225001	2.25e-05	-4.23265	down
GSBRNA2T00041333001	0	5.82297	up
GSBRNA2T00041336001	0	6.65999	up
GSBRNA2T00041341001	5.24e-08	3.81556	up
GSBRNA2T00041342001	0	5.44305	up
GSBRNA2T00041343001	0	5.21926	up
GSBRNA2T00041344001	0	5.28341	up
GSBRNA2T00041345001	0	6.39981	up
GSBRNA2T00041348001	0	4.3567	up
GSBRNA2T00041419001	4.94e-06	-3.49011	down
GSBRNA2T00041467001	7.46e-06	3.04448	up
GSBRNA2T00041479001	3.88e-05	-4.18115	down
GSBRNA2T00041482001	7.7e-11	4.5636	up
GSBRNA2T00041515001	2.25e-05	4.23265	up
GSBRNA2T00041667001	0.000938059	3.01945	up
GSBRNA2T00041846001	2.44e-15	-3.72125	down
GSBRNA2T00041935001	6.66e-16	3.43052	up
GSBRNA2T00042409001	3.83e-12	3.90277	up
GSBRNA2T00042498001	4.69e-14	3.20931	up
GSBRNA2T00042892001	0	-3.47967	down
GSBRNA2T00042926001	0.000205677	4.01461	up
GSBRNA2T00042935001	5.93e-05	3.05415	up
GSBRNA2T00043122001	0	-4.14651	down
GSBRNA2T00043161001	1.26e-05	-3.41518	down
GSBRNA2T00043307001	1.05e-10	-3.34459	down
GSBRNA2T00043336001	0	5.32106	up
GSBRNA2T00043424001	2.58e-11	-4.00492	down
GSBRNA2T00043433001	0	-4.11217	down
GSBRNA2T00043543001	8.97e-14	3.02184	up
GSBRNA2T00043774001	1.89e-15	-3.33441	down
GSBRNA2T00043785001	2.33e-15	3.32516	up
GSBRNA2T00043830001	0	-5.68537	down
GSBRNA2T00043834001	0	-3.47575	down
GSBRNA2T00044144001	0.000205677	-4.01461	down
GSBRNA2T00044458001	0	5.32031	up
GSBRNA2T00044462001	0	4.59855	up
GSBRNA2T00044470001	0	5.28014	up
GSBRNA2T00044489001	4.64e-14	3.8112	up
GSBRNA2T00044491001	0	4.13101	up
GSBRNA2T00044510001	1.11e-16	4.17255	up
GSBRNA2T00044545001	6.15e-07	3.22312	up
GSBRNA2T00044554001	0	3.85596	up
GSBRNA2T00044559001	2.3e-07	3.14174	up
GSBRNA2T00044741001	3.56e-09	-4.90724	down
GSBRNA2T00044812001	1.21e-06	3.93579	up
GSBRNA2T00044850001	0	-4.67146	down
GSBRNA2T00044980001	1.78e-15	5.69384	up
GSBRNA2T00045038001	2.55e-08	-4.77454	down
GSBRNA2T00045275001	1.3e-14	-5.59891	down
GSBRNA2T00046010001	1.09e-08	-3.47906	down
GSBRNA2T00046040001	0	4.37943	up
GSBRNA2T00046355001	3.64e-08	-3.59331	down
GSBRNA2T00047152001	0	3.0689	up
GSBRNA2T00047157001	0	5.60833	up
GSBRNA2T00047200001	0	-6.91868	down
GSBRNA2T00047202001	2.18e-11	3.3272	up
GSBRNA2T00047205001	2.02e-09	3.76759	up
GSBRNA2T00047391001	3.14e-07	-3.69404	down
GSBRNA2T00047671001	6.68e-14	-4.92608	down
GSBRNA2T00047774001	0	-4.89411	down
GSBRNA2T00047893001	0	4.68907	up
GSBRNA2T00048028001	9.95e-14	-4.9071	down
GSBRNA2T00048041001	0	7.07499	up
GSBRNA2T00048150001	0	-3.43405	down
GSBRNA2T00048311001	1.05e-12	-4.42444	down
GSBRNA2T00048326001	7.14e-13	-4.44342	down
GSBRNA2T00048329001	0	-6.50237	down
GSBRNA2T00048392001	2.25e-05	-4.23265	down
GSBRNA2T00048424001	0	-6.52321	down
GSBRNA2T00048474001	3.88e-05	4.18115	up
GSBRNA2T00048523001	1.21e-06	3.93579	up
GSBRNA2T00048527001	4.45e-06	4.37696	up
GSBRNA2T00048537001	0	5.08693	up
GSBRNA2T00048543001	0	5.78229	up
GSBRNA2T00048544001	0	5.42905	up
GSBRNA2T00048602001	0	5.44319	up
GSBRNA2T00048647001	0	3.92392	up
GSBRNA2T00048782001	8.41e-10	4.99932	up
GSBRNA2T00048903001	6.74e-05	4.12775	up
GSBRNA2T00049261001	1.11e-06	-3.36436	down
GSBRNA2T00049312001	5.38e-12	3.48736	up
GSBRNA2T00049410001	4.91e-14	-3.0121	down
GSBRNA2T00049542001	5.55e-16	-3.01611	down
GSBRNA2T00049584001	1.93e-07	-4.62838	down
GSBRNA2T00049900001	0	3.75837	up
GSBRNA2T00049932001	1.54e-06	-4.46572	down
GSBRNA2T00050031001	0	5.29067	up
GSBRNA2T00050066001	1.55e-08	4.80887	up
GSBRNA2T00050240001	0	3.47935	up
GSBRNA2T00050291001	0	-6.8295	down
GSBRNA2T00050411001	4.85e-13	4.46215	up
GSBRNA2T00050413001	8.26e-12	-5.26969	down
GSBRNA2T00050440001	3.14e-07	3.69404	up
GSBRNA2T00050485001	4.45e-06	-4.37696	down
GSBRNA2T00050593001	2.25e-05	4.23265	up
GSBRNA2T00050611001	1.55e-08	-4.80887	down
GSBRNA2T00050619001	0	-5.4565	down
GSBRNA2T00050664001	0	-3.21242	down
GSBRNA2T00050730001	3.32e-13	-4.84862	down
GSBRNA2T00050732001	1.65e-06	3.01053	up
GSBRNA2T00050764001	0	7.02474	up
GSBRNA2T00050955001	1.03e-14	-3.50242	down
GSBRNA2T00051025001	3.33e-16	-3.57836	down
GSBRNA2T00051030001	0.000361497	-3.95453	down
GSBRNA2T00051143001	2.88e-10	3.29367	up
GSBRNA2T00051180001	0.000361497	-3.95453	down
GSBRNA2T00051216001	5.3e-08	3.00807	up
GSBRNA2T00051250001	8.05e-11	-5.14083	down
GSBRNA2T00051672001	2.22e-16	3.022	up
GSBRNA2T00051807001	2e-10	-3.06703	down
GSBRNA2T00051811001	1.52e-13	-3.55063	down
GSBRNA2T00051816001	1.23e-06	-3.59567	down
GSBRNA2T00051822001	0	-6.21291	down
GSBRNA2T00051829001	1.09e-09	-4.4103	down
GSBRNA2T00051835001	3.1e-06	-3.52616	down
GSBRNA2T00051845001	0	-3.72665	down
GSBRNA2T00051849001	0	-3.7645	down
GSBRNA2T00051875001	0	-3.85801	down
GSBRNA2T00051881001	0	-5.86828	down
GSBRNA2T00051890001	2.61e-06	-4.42203	down
GSBRNA2T00052020001	0	-6.18703	down
GSBRNA2T00052416001	2.08e-11	3.66244	up
GSBRNA2T00052429001	0	4.67535	up
GSBRNA2T00052434001	6.74e-05	4.12775	up
GSBRNA2T00052446001	1.09e-10	3.09662	up
GSBRNA2T00052450001	0.000205677	4.01461	up
GSBRNA2T00052530001	1.98e-14	-5.57915	down
GSBRNA2T00052597001	1e-13	-3.28242	down
GSBRNA2T00052650001	1.26e-05	-3.41518	down
GSBRNA2T00052697001	0	3.11561	up
GSBRNA2T00052721001	0	3.16325	up
GSBRNA2T00052859001	4.45e-06	-4.37696	down
GSBRNA2T00053298001	4.84e-10	3.65544	up
GSBRNA2T00053336001	0.000355195	3.11725	up
GSBRNA2T00053338001	0	4.4406	up
GSBRNA2T00053349001	6.56e-05	-3.59991	down
GSBRNA2T00053365001	0	4.96072	up
GSBRNA2T00053577001	0	-5.8017	down
GSBRNA2T00053639001	1.2e-11	-4.04417	down
GSBRNA2T00053830001	9.95e-14	-4.9071	down
GSBRNA2T00054000001	0	-3.16601	down
GSBRNA2T00054011001	2.44e-15	-3.72125	down
GSBRNA2T00054030001	0	-3.7393	down
GSBRNA2T00054264001	1.84e-10	4.51429	up
GSBRNA2T00054513001	1.11e-16	-5.83382	down
GSBRNA2T00054589001	7.87e-06	3.45313	up
GSBRNA2T00054631001	1.11e-16	3.10481	up
GSBRNA2T00054654001	7.75e-10	3.15068	up
GSBRNA2T00054670001	0	3.09566	up
GSBRNA2T00054894001	6.74e-05	-4.12775	down
GSBRNA2T00055188001	5.93e-05	-3.05415	down
GSBRNA2T00055197001	0.000205677	-4.01461	down
GSBRNA2T00055198001	1.44e-05	3.73519	up
GSBRNA2T00055417001	0	4.50977	up
GSBRNA2T00055535001	8.39e-05	3.25253	up
GSBRNA2T00055650001	0	7.39886	up
GSBRNA2T00055669001	4.13e-11	-3.29667	down
GSBRNA2T00055780001	3.22e-07	-4.5894	down
GSBRNA2T00055793001	0	-3.74132	down
GSBRNA2T00055796001	2.26e-10	-3.69636	down
GSBRNA2T00055799001	2.65e-06	-3.30096	down
GSBRNA2T00055800001	2.39e-08	-3.61953	down
GSBRNA2T00055804001	4.95e-07	-3.66199	down
GSBRNA2T00055805001	1.56e-12	-4.40521	down
GSBRNA2T00055897001	0	-3.38683	down
GSBRNA2T00056251001	0	-5.93999	down
GSBRNA2T00056282001	0	3.82898	up
GSBRNA2T00056434001	0.000205677	4.01461	up
GSBRNA2T00056518001	0	-4.17172	down
GSBRNA2T00056608001	2.67e-09	-3.00653	down
GSBRNA2T00056621001	2.1e-09	-3.09854	down
GSBRNA2T00056697001	0	-4.15465	down
GSBRNA2T00056790001	9.11e-07	4.50814	up
GSBRNA2T00056950001	0	-5.94606	down
GSBRNA2T00057111001	0.000183193	-3.50212	down
GSBRNA2T00057206001	1.05e-12	-3.24315	down
GSBRNA2T00057427001	5.1e-12	3.73073	up
GSBRNA2T00057473001	1.26e-05	-3.41518	down
GSBRNA2T00057517001	0	5.00972	up
GSBRNA2T00057791001	1.03e-11	-3.45683	down
GSBRNA2T00057952001	2.13e-06	-3.13657	down
GSBRNA2T00057995001	0	3.29701	up
GSBRNA2T00058081001	2.36e-09	3.41511	up
GSBRNA2T00058228001	1.97e-06	3.89784	up
GSBRNA2T00058376001	1.3e-05	4.28238	up
GSBRNA2T00058414001	0	3.99669	up
GSBRNA2T00058432001	9.11e-07	4.50814	up
GSBRNA2T00058616001	0	5.82855	up
GSBRNA2T00058832001	0	3.80935	up
GSBRNA2T00058972001	2.86e-10	4.48898	up
GSBRNA2T00058984001	0.000638008	-3.89184	down
GSBRNA2T00059114001	1.19e-12	-3.66755	down
GSBRNA2T00059117001	7.46e-06	-3.04448	down
GSBRNA2T00059121001	0.000361497	-3.95453	down
GSBRNA2T00059128001	0	-4.37299	down
GSBRNA2T00059389001	3.77e-15	5.65662	up
GSBRNA2T00059425001	0	5.41679	up
GSBRNA2T00059491001	6.39e-06	3.23464	up
GSBRNA2T00059544001	0	3.09782	up
GSBRNA2T00059581001	0	-3.42235	down
GSBRNA2T00059589001	1.3e-05	-4.28238	down
GSBRNA2T00059857001	0.000355195	-3.11725	down
GSBRNA2T00059914001	7.44e-07	3.97277	up
GSBRNA2T00060368001	0	4.40628	up
GSBRNA2T00060503001	1.56e-07	3.1666	up
GSBRNA2T00060588001	1.11e-16	-4.17255	down
GSBRNA2T00060590001	0	-6.23456	down
GSBRNA2T00060731001	0.000109503	3.55184	up
GSBRNA2T00060735001	1.61e-14	-4.62062	down
GSBRNA2T00060749001	2.26e-10	-3.69636	down
GSBRNA2T00060750001	0	-5.28918	down
GSBRNA2T00060971001	1.11e-16	-5.83382	down
GSBRNA2T00060982001	0.000361497	3.95453	up
GSBRNA2T00061031001	1.67e-08	4.23874	up
GSBRNA2T00061058001	2e-07	-3.72539	down
GSBRNA2T00061077001	0.000516852	3.39721	up
GSBRNA2T00061167001	0	3.43681	up
GSBRNA2T00061266001	0	-6.62307	down
GSBRNA2T00061797001	3.64e-08	3.59331	up
GSBRNA2T00062282001	2.38e-05	-3.69149	down
GSBRNA2T00062302001	0.000638008	3.89184	up
GSBRNA2T00062381001	2.82e-13	-4.22585	down
GSBRNA2T00062529001	8.39e-05	3.25253	up
GSBRNA2T00062568001	0	3.58097	up
GSBRNA2T00062569001	0	-3.25252	down
GSBRNA2T00062570001	0.000871511	-3.34175	down
GSBRNA2T00062605001	0.000576769	3.06918	up
GSBRNA2T00062623001	0	5.52542	up
GSBRNA2T00062675001	0.000205677	-4.01461	down
GSBRNA2T00062846001	1.98e-14	-5.57915	down
GSBRNA2T00062847001	6.37e-09	-3.12917	down
GSBRNA2T00063092001	4.11e-06	3.26818	up
GSBRNA2T00063150001	5e-11	4.58764	up
GSBRNA2T00063269001	4.08e-07	-3.25086	down
GSBRNA2T00063271001	1.8e-07	3.30478	up
GSBRNA2T00063301001	5.73e-11	4.21951	up
GSBRNA2T00063343001	0	-6.32392	down
GSBRNA2T00063354001	1.11e-16	-5.80008	down
GSBRNA2T00063447001	4.31e-08	3.12366	up
GSBRNA2T00063598001	0	6.00649	up
GSBRNA2T00063875001	3.43e-09	3.39421	up
GSBRNA2T00063880001	4.94e-06	3.49011	up
GSBRNA2T00063942001	0.000361497	3.95453	up
GSBRNA2T00063988001	4.85e-13	4.46215	up
GSBRNA2T00063992001	8.03e-11	3.11119	up
GSBRNA2T00063993001	1.11e-16	3.1484	up
GSBRNA2T00063998001	0	3.8487	up
GSBRNA2T00064000001	0	3.92723	up
GSBRNA2T00064011001	0	4.40486	up
GSBRNA2T00064013001	1.14e-14	3.31544	up
GSBRNA2T00064018001	0	3.98927	up
GSBRNA2T00064019001	0	3.02863	up
GSBRNA2T00064021001	0	4.05866	up
GSBRNA2T00064025001	2.83e-07	4.044	up
GSBRNA2T00064027001	0	3.08655	up
GSBRNA2T00064028001	1.98e-07	3.48337	up
GSBRNA2T00064030001	0	3.57165	up
GSBRNA2T00064031001	0	4.48324	up
GSBRNA2T00064033001	7.6e-06	4.33044	up
GSBRNA2T00064085001	0	-3.32724	down
GSBRNA2T00064111001	3.55e-15	-3.11307	down
GSBRNA2T00064345001	3.33e-16	5.76553	up
GSBRNA2T00064496001	2.61e-06	4.42203	up
GSBRNA2T00064727001	4.08e-07	-3.25086	down
GSBRNA2T00064847001	1.97e-06	-3.89784	down
GSBRNA2T00064873001	4.57e-14	-5.53881	down
GSBRNA2T00064924001	0.000638008	3.89184	up
GSBRNA2T00065010001	3.37e-08	3.8444	up
GSBRNA2T00065135001	1.79e-10	3.55353	up
GSBRNA2T00065366001	6.07e-11	3.60901	up
GSBRNA2T00065375001	2.98e-08	3.14552	up
GSBRNA2T00065379001	0	5.91488	up
GSBRNA2T00065394001	2.65e-06	3.30096	up
GSBRNA2T00065403001	4.11e-06	3.26818	up
GSBRNA2T00065415001	7.49e-13	4.80827	up
GSBRNA2T00065444001	3.88e-05	-4.18115	down
GSBRNA2T00065472001	2.82e-13	4.22585	up
GSBRNA2T00065497001	0.000638008	-3.89184	down
GSBRNA2T00065511001	0	-4.34076	down
GSBRNA2T00065522001	0	-3.48357	down
GSBRNA2T00065549001	0.000117507	-4.07229	down
GSBRNA2T00065609001	7.36e-10	-3.07325	down
GSBRNA2T00065610001	5.08e-11	-5.16754	down
GSBRNA2T00065652001	0	4.17661	up
GSBRNA2T00065680001	3.81e-09	-3.98057	down
GSBRNA2T00066031001	6.74e-05	-4.12775	down
GSBRNA2T00066048001	3.56e-09	-4.90724	down
GSBRNA2T00066195001	4.57e-09	3.71991	up
GSBRNA2T00066199001	8.05e-11	5.14083	up
GSBRNA2T00066327001	1.19e-10	4.53915	up
GSBRNA2T00066333001	1.67e-08	-4.23874	down
GSBRNA2T00066456001	0	5.86679	up
GSBRNA2T00066731001	5.55e-16	4.29793	up
GSBRNA2T00066821001	5.28e-12	-5.29414	down
GSBRNA2T00067237001	1.2e-07	3.33101	up
GSBRNA2T00067841001	0.000205677	-4.01461	down
GSBRNA2T00068198001	6.07e-11	3.60901	up
GSBRNA2T00068399001	3.26e-10	5.0576	up
GSBRNA2T00068516001	1.11e-16	-4.82258	down
GSBRNA2T00068546001	0	-6.33575	down
GSBRNA2T00068821001	0	6.32392	up
GSBRNA2T00068832001	0	-5.99495	down
GSBRNA2T00068833001	1.3e-14	-5.59891	down
GSBRNA2T00068837001	0	-4.06969	down
GSBRNA2T00068841001	1.09e-10	-3.24963	down
GSBRNA2T00068862001	3.22e-07	-4.5894	down
GSBRNA2T00068863001	1.55e-08	-3.30743	down
GSBRNA2T00068876001	0	-4.08441	down
GSBRNA2T00068887001	3.23e-05	-3.33614	down
GSBRNA2T00068968001	8.55e-14	3.91812	up
GSBRNA2T00069017001	0	4.01762	up
GSBRNA2T00069018001	3.56e-09	4.90724	up
GSBRNA2T00069030001	1.28e-07	3.75608	up
GSBRNA2T00069041001	0	4.53305	up
GSBRNA2T00069089001	0	5.4076	up
GSBRNA2T00069096001	0.000205677	4.01461	up
GSBRNA2T00069195001	0	4.75285	up
GSBRNA2T00069285001	0	-4.84499	down
GSBRNA2T00069472001	5.77e-15	3.45766	up
GSBRNA2T00069478001	8.17e-08	3.78613	up
GSBRNA2T00069480001	3.1e-06	3.52616	up
GSBRNA2T00069486001	4.44e-15	3.46812	up
GSBRNA2T00069499001	0	4.19421	up
GSBRNA2T00069506001	1.09e-09	4.4103	up
GSBRNA2T00069507001	5.13e-13	3.49793	up
GSBRNA2T00069508001	1.61e-14	4.62062	up
GSBRNA2T00069510001	1.11e-16	4.17255	up
GSBRNA2T00069512001	4.04e-12	3.24933	up
GSBRNA2T00069513001	0	4.60964	up
GSBRNA2T00069518001	0	4.01314	up
GSBRNA2T00069521001	2.66e-08	4.20806	up
GSBRNA2T00069523001	0	4.58618	up
GSBRNA2T00069525001	7.77e-16	3.97882	up
GSBRNA2T00069526001	0	5.41629	up
GSBRNA2T00069528001	0	5.81647	up
GSBRNA2T00069529001	0	3.84706	up
GSBRNA2T00069531001	0	4.18643	up
GSBRNA2T00069532001	3.21e-11	5.19376	up
GSBRNA2T00069534001	0	4.67751	up
GSBRNA2T00069535001	1.04e-09	3.61333	up
GSBRNA2T00069538001	0	4.37831	up
GSBRNA2T00069540001	8.05e-11	5.14083	up
GSBRNA2T00069545001	5.61e-11	3.96458	up
GSBRNA2T00069548001	0	4.30643	up
GSBRNA2T00069551001	0	6.27901	up
GSBRNA2T00069553001	0	3.43888	up
GSBRNA2T00069554001	0	4.13759	up
GSBRNA2T00069703001	6.66e-16	4.28457	up
GSBRNA2T00069932001	0	-6.2492	down
GSBRNA2T00069996001	0	5.54931	up
GSBRNA2T00069998001	0	4.99737	up
GSBRNA2T00070002001	0	-4.24682	down
GSBRNA2T00070104001	2.38e-05	-3.69149	down
GSBRNA2T00070182001	1.31e-14	-3.86488	down
GSBRNA2T00070195001	5.41e-07	-4.54934	down
GSBRNA2T00070522001	4.55e-10	4.10498	up
GSBRNA2T00070604001	3.3e-10	3.67605	up
GSBRNA2T00070636001	0.000361497	-3.95453	down
GSBRNA2T00070737001	0	4.64199	up
GSBRNA2T00070768001	1.26e-05	3.41518	up
GSBRNA2T00070884001	0	5.1091	up
GSBRNA2T00070894001	0	3.9024	up
GSBRNA2T00070980001	5e-12	3.31296	up
GSBRNA2T00071213001	0	6.71647	up
GSBRNA2T00071239001	7.48e-07	3.06445	up
GSBRNA2T00071484001	9.31e-05	-3.01517	down
GSBRNA2T00071489001	0	6.23293	up
GSBRNA2T00071872001	6.97e-08	4.70331	up
GSBRNA2T00071943001	1.55e-15	3.39317	up
GSBRNA2T00072037001	5.43e-12	-3.2361	down
GSBRNA2T00072040001	1.93e-07	-4.62838	down
GSBRNA2T00072084001	0	8.10236	up
GSBRNA2T00072109001	1.01e-12	3.08334	up
GSBRNA2T00072354001	0	-5.70266	down
GSBRNA2T00072355001	0	-5.76131	down
GSBRNA2T00072396001	4.25e-08	4.1767	up
GSBRNA2T00072541001	0	-4.00521	down
GSBRNA2T00072820001	2.65e-06	-3.30096	down
GSBRNA2T00072879001	0	4.6078	up
GSBRNA2T00073090001	8.39e-05	3.25253	up
GSBRNA2T00073372001	2.02e-05	3.3762	up
GSBRNA2T00073398001	0	-5.22976	down
GSBRNA2T00073497001	2.66e-08	4.20806	up
GSBRNA2T00073690001	0	4.47092	up
GSBRNA2T00073693001	7.46e-06	3.04448	up
GSBRNA2T00073888001	1.56e-12	-4.40521	down
GSBRNA2T00073891001	0	-3.0601	down
GSBRNA2T00073927001	4.58e-07	4.00882	up
GSBRNA2T00074027001	0	5.84201	up
GSBRNA2T00074028001	1.28e-10	-5.11362	down
GSBRNA2T00074139001	1.11e-16	4.54601	up
GSBRNA2T00074234001	4.57e-09	3.71991	up
GSBRNA2T00074243001	8.39e-05	-3.25253	down
GSBRNA2T00074269001	6.66e-16	3.11822	up
GSBRNA2T00074411001	1.98e-07	-3.48337	down
GSBRNA2T00074488001	7.49e-13	4.80827	up
GSBRNA2T00074512001	5.73e-11	4.21951	up
GSBRNA2T00074513001	0	6.05926	up
GSBRNA2T00074517001	2.86e-10	4.48898	up
GSBRNA2T00074538001	2.21e-14	3.40423	up
GSBRNA2T00074543001	0	4.32365	up
GSBRNA2T00074567001	0	4.10063	up
GSBRNA2T00074659001	0	-8.32526	down
GSBRNA2T00074892001	1.69e-11	4.2841	up
GSBRNA2T00075072001	0.000183193	-3.50212	down
GSBRNA2T00075100001	0.000307301	3.45062	up
GSBRNA2T00075116001	1.06e-10	-3.03392	down
GSBRNA2T00075173001	2.85e-14	3.06665	up
GSBRNA2T00075211001	2.61e-06	-4.42203	down
GSBRNA2T00075341001	4.25e-08	4.1767	up
GSBRNA2T00075409001	0.000183193	-3.50212	down
GSBRNA2T00075569001	2.2e-09	-4.93859	down
GSBRNA2T00075667001	4.56e-12	-3.12004	down
GSBRNA2T00075671001	6.88e-10	-3.00597	down
GSBRNA2T00075697001	0.000205677	-4.01461	down
GSBRNA2T00075750001	0	3.5869	up
GSBRNA2T00075756001	0	-4.27491	down
GSBRNA2T00075843001	1.11e-15	-5.7121	down
GSBRNA2T00075853001	1.23e-10	3.92307	up
GSBRNA2T00076026001	0.000361497	3.95453	up
GSBRNA2T00076120001	0.000117507	-4.07229	down
GSBRNA2T00076179001	4.25e-08	-4.1767	down
GSBRNA2T00076199001	0	-5.96141	down
GSBRNA2T00076256001	6.39e-06	3.23464	up
GSBRNA2T00076263001	0	4.45302	up
GSBRNA2T00076267001	0	5.89254	up
GSBRNA2T00076268001	1.45e-14	3.30542	up
GSBRNA2T00076273001	0	5.26361	up
GSBRNA2T00076276001	0	3.23466	up
GSBRNA2T00076279001	0	4.99262	up
GSBRNA2T00076280001	0	3.20369	up
GSBRNA2T00076281001	0	4.26928	up
GSBRNA2T00076284001	1.97e-06	3.89784	up
GSBRNA2T00076296001	0	6.60124	up
GSBRNA2T00076297001	0	4.70343	up
GSBRNA2T00076298001	0	5.2719	up
GSBRNA2T00076299001	0	5.32777	up
GSBRNA2T00076301001	0	3.57363	up
GSBRNA2T00076302001	0	7.13401	up
GSBRNA2T00076304001	0	7.51131	up
GSBRNA2T00076309001	0	4.35338	up
GSBRNA2T00076310001	0	5.86179	up
GSBRNA2T00076311001	0	6.52344	up
GSBRNA2T00076433001	3.22e-07	4.5894	up
GSBRNA2T00076448001	0	4.12916	up
GSBRNA2T00076460001	0	3.40197	up
GSBRNA2T00076473001	8.71e-06	3.7776	up
GSBRNA2T00076508001	4.44e-16	3.6983	up
GSBRNA2T00076675001	0	4.2174	up
GSBRNA2T00076760001	0	-3.62596	down
GSBRNA2T00076784001	0	4.72299	up
GSBRNA2T00076795001	3.72e-10	3.51532	up
GSBRNA2T00077056001	0	-6.35911	down
GSBRNA2T00077067001	2.17e-08	-3.87268	down
GSBRNA2T00077098001	8.66e-15	-5.6184	down
GSBRNA2T00077492001	1.21e-06	3.93579	up
GSBRNA2T00077528001	1.05e-08	-4.26879	down
GSBRNA2T00077589001	1.84e-10	4.51429	up
GSBRNA2T00078177001	2.4e-08	3.43138	up
GSBRNA2T00078192001	7.44e-07	3.97277	up
GSBRNA2T00078212001	3.41e-14	-3.61391	down
GSBRNA2T00078239001	5.2e-05	3.29494	up
GSBRNA2T00078266001	0	-4.1399	down
GSBRNA2T00078330001	1.99e-11	3.42564	up
GSBRNA2T00078333001	3.16e-13	4.02024	up
GSBRNA2T00078334001	8.71e-06	3.7776	up
GSBRNA2T00078560001	2.67e-12	3.92015	up
GSBRNA2T00078561001	3.3e-13	4.48064	up
GSBRNA2T00078575001	1.84e-10	4.51429	up
GSBRNA2T00078576001	0	3.07929	up
GSBRNA2T00078593001	0	4.24439	up
GSBRNA2T00078599001	2.65e-06	3.30096	up
GSBRNA2T00078608001	0	4.5856	up
GSBRNA2T00078613001	0	5.27758	up
GSBRNA2T00078618001	0.000361497	3.95453	up
GSBRNA2T00078629001	0	4.58838	up
GSBRNA2T00078648001	3.41e-07	3.11643	up
GSBRNA2T00078677001	1.76e-12	3.44324	up
GSBRNA2T00078679001	0	4.91403	up
GSBRNA2T00078684001	4.9e-06	3.07583	up
GSBRNA2T00078691001	1.11e-06	3.36436	up
GSBRNA2T00078705001	0	4.67146	up
GSBRNA2T00078706001	0	4.64684	up
GSBRNA2T00078729001	1.44e-05	3.73519	up
GSBRNA2T00078921001	5.2e-05	3.29494	up
GSBRNA2T00079099001	0	7.2786	up
GSBRNA2T00079206001	4.03e-10	3.85847	up
GSBRNA2T00079264001	3.79e-05	3.0921	up
GSBRNA2T00079478001	0	4.94044	up
GSBRNA2T00079492001	3.79e-05	3.0921	up
GSBRNA2T00079920001	6.74e-05	-4.12775	down
GSBRNA2T00079925001	5.55e-16	3.77761	up
GSBRNA2T00079947001	0	6.27952	up
GSBRNA2T00080002001	3.81e-09	3.98057	up
GSBRNA2T00080006001	7.8e-07	3.62921	up
GSBRNA2T00080008001	0	6.68908	up
GSBRNA2T00080010001	1.21e-06	3.93579	up
GSBRNA2T00080014001	5.66e-15	3.7864	up
GSBRNA2T00080019001	3.33e-16	5.16849	up
GSBRNA2T00080032001	4.21e-08	4.73936	up
GSBRNA2T00080033001	1.59e-14	4.35632	up
GSBRNA2T00080034001	0.000307301	3.45062	up
GSBRNA2T00080035001	1.35e-09	3.79085	up
GSBRNA2T00080038001	0.000117507	4.07229	up
GSBRNA2T00080044001	1.39e-14	4.99959	up
GSBRNA2T00080152001	6.74e-05	-4.12775	down
GSBRNA2T00080359001	8.17e-08	3.78613	up
GSBRNA2T00080397001	2.67e-09	4.35535	up
GSBRNA2T00080439001	0.000109503	-3.55184	down
GSBRNA2T00080478001	0	4.77475	up
GSBRNA2T00080758001	9.05e-09	3.92763	up
GSBRNA2T00080801001	0	4.20451	up
GSBRNA2T00081059001	1.54e-06	-4.46572	down
GSBRNA2T00081201001	0.000638008	-3.89184	down
GSBRNA2T00081366001	0	5.10205	up
GSBRNA2T00081373001	0	5.03352	up
GSBRNA2T00081390001	6.56e-05	-3.59991	down
GSBRNA2T00081411001	2.61e-06	-4.42203	down
GSBRNA2T00081591001	7.18e-07	3.39505	up
GSBRNA2T00081601001	0	-7.28471	down
GSBRNA2T00081616001	2.55e-15	-5.67535	down
GSBRNA2T00081746001	2.1e-09	3.09854	up
GSBRNA2T00081999001	1.61e-08	-3.45542	down
GSBRNA2T00082315001	2.25e-05	-4.23265	down
GSBRNA2T00082567001	3.44e-15	3.62236	up
GSBRNA2T00082753001	0	-3.48313	down
GSBRNA2T00082794001	0	-4.62528	down
GSBRNA2T00082860001	8.17e-08	-3.78613	down
GSBRNA2T00083004001	3.22e-07	4.5894	up
GSBRNA2T00083426001	0	-4.04905	down
GSBRNA2T00083522001	0	-3.13235	down
GSBRNA2T00083709001	0.000205677	-4.01461	down
GSBRNA2T00083959001	2.22e-16	-3.309	down
GSBRNA2T00083967001	1.4e-08	3.90042	up
GSBRNA2T00083973001	6.56e-05	-3.59991	down
GSBRNA2T00084099001	0	-6.03578	down
GSBRNA2T00084121001	1.4e-06	-3.166	down
GSBRNA2T00084204001	8.39e-05	3.25253	up
GSBRNA2T00084615001	0	-7.05367	down
GSBRNA2T00084727001	0	-5.37307	down
GSBRNA2T00085347001	0.000871511	-3.34175	down
GSBRNA2T00085557001	3.33e-08	3.262	up
GSBRNA2T00085615001	1.91e-07	-3.03278	down
GSBRNA2T00085747001	0	-3.73191	down
GSBRNA2T00085961001	0	-3.62842	down
GSBRNA2T00086125001	1.95e-06	3.56134	up
GSBRNA2T00086446001	4.45e-10	4.46323	up
GSBRNA2T00086710001	0.000307301	3.45062	up
GSBRNA2T00086799001	4.66e-07	3.42509	up
GSBRNA2T00086933001	0	-4.58645	down
GSBRNA2T00087032001	0.000183193	-3.50212	down
GSBRNA2T00087037001	4.22e-15	3.35483	up
GSBRNA2T00087064001	0	-5.99162	down
GSBRNA2T00087143001	6.56e-05	-3.59991	down
GSBRNA2T00087435001	0	-5.69647	down
GSBRNA2T00087625001	3.88e-05	-4.18115	down
GSBRNA2T00087778001	3.33e-15	-3.18598	down
GSBRNA2T00088314001	4.33e-12	3.18096	up
GSBRNA2T00088320001	2.27e-08	-3.28489	down
GSBRNA2T00088382001	5.88e-15	-5.63764	down
GSBRNA2T00088467001	0	4.89695	up
GSBRNA2T00088775001	5.35e-08	3.38207	up
GSBRNA2T00088791001	0	-6.49184	down
GSBRNA2T00088792001	6.56e-05	3.59991	up
GSBRNA2T00088793001	5.43e-14	3.43452	up
GSBRNA2T00088809001	1.23e-06	3.59567	up
GSBRNA2T00088914001	1.93e-07	-4.62838	down
GSBRNA2T00088926001	5.11e-15	-3.29706	down
GSBRNA2T00088979001	1.93e-07	-4.62838	down
GSBRNA2T00089063001	9.11e-07	4.50814	up
GSBRNA2T00089173001	3.56e-09	-4.90724	down
GSBRNA2T00089256001	0	4.42843	up
GSBRNA2T00089625001	3.88e-05	-4.18115	down
GSBRNA2T00089631001	6.74e-05	4.12775	up
GSBRNA2T00089720001	6.56e-05	3.59991	up
GSBRNA2T00089912001	9.31e-05	-3.01517	down
GSBRNA2T00090131001	5.41e-07	4.54934	up
GSBRNA2T00090200001	3.27e-11	-3.03143	down
GSBRNA2T00090233001	1.28e-10	-5.11362	down
GSBRNA2T00090247001	6.74e-05	-4.12775	down
GSBRNA2T00090256001	1.3e-05	-4.28238	down
GSBRNA2T00090352001	9.11e-07	-4.50814	down
GSBRNA2T00090358001	1.05e-10	3.34459	up
GSBRNA2T00090453001	0.000576769	-3.06918	down
GSBRNA2T00090469001	0	3.06148	up
GSBRNA2T00090482001	0	-4.76993	down
GSBRNA2T00090485001	0	-7.32486	down
GSBRNA2T00090617001	7.6e-06	-4.33044	down
GSBRNA2T00090686001	2.4e-08	3.43138	up
GSBRNA2T00090693001	3.33e-16	4.79329	up
GSBRNA2T00090779001	1.3e-10	4.17478	up
GSBRNA2T00090788001	6.18e-14	-3.58893	down
GSBRNA2T00090846001	0	5.41588	up
GSBRNA2T00090867001	4.21e-09	4.32707	up
GSBRNA2T00090957001	0	-5.13617	down
GSBRNA2T00091016001	0	-3.88411	down
GSBRNA2T00091052001	0	3.09487	up
GSBRNA2T00091054001	4.98e-13	-4.82859	down
GSBRNA2T00091370001	1.06e-07	3.19105	up
GSBRNA2T00092111001	0	3.75095	up
GSBRNA2T00092260001	3.21e-11	5.19376	up
GSBRNA2T00092261001	0	6.62725	up
GSBRNA2T00092265001	0	6.00218	up
GSBRNA2T00092517001	0	3.27533	up
GSBRNA2T00092656001	1.82e-10	3.90185	up
GSBRNA2T00092680001	5e-15	-3.06859	down
GSBRNA2T00092683001	3.03e-07	-3.45453	down
GSBRNA2T00092718001	1.16e-07	4.66633	up
GSBRNA2T00092721001	0	4.74969	up
GSBRNA2T00092732001	3.64e-08	3.59331	up
GSBRNA2T00093175001	0	-4.44065	down
GSBRNA2T00093394001	0.000183193	3.50212	up
GSBRNA2T00093438001	1.15e-12	-3.18015	down
GSBRNA2T00093558001	0	-5.57896	down
GSBRNA2T00093645001	0	3.31792	up
GSBRNA2T00094014001	3.23e-05	3.33614	up
GSBRNA2T00094087001	4.48e-12	3.40081	up
GSBRNA2T00094089001	2.33e-14	4.60385	up
GSBRNA2T00094094001	8.71e-06	3.7776	up
GSBRNA2T00094095001	4.45e-13	3.71217	up
GSBRNA2T00094109001	0	4.08616	up
GSBRNA2T00094111001	2.22e-16	5.78291	up
GSBRNA2T00094113001	8.71e-06	3.7776	up
GSBRNA2T00094467001	0	3.56358	up
GSBRNA2T00094493001	6.74e-05	-4.12775	down
GSBRNA2T00094647001	0.000938059	3.01945	up
GSBRNA2T00094684001	5.41e-07	-4.54934	down
GSBRNA2T00094773001	0	-5.86679	down
GSBRNA2T00095036001	0.000516852	-3.39721	down
GSBRNA2T00095169001	0	4.87943	up
GSBRNA2T00095223001	0.000109503	3.55184	up
GSBRNA2T00095231001	0.000307301	-3.45062	down
GSBRNA2T00095277001	7.23e-12	3.71396	up
GSBRNA2T00095428001	9.11e-07	-4.50814	down
GSBRNA2T00095507001	7.6e-06	-4.33044	down
GSBRNA2T00096013001	4.89e-08	-3.23873	down
GSBRNA2T00096036001	0.000638008	-3.89184	down
GSBRNA2T00096344001	5.08e-11	5.16754	up
GSBRNA2T00096346001	2.62e-12	4.11961	up
GSBRNA2T00096358001	0	-6.28272	down
GSBRNA2T00096364001	0	-5.62464	down
GSBRNA2T00096462001	1.93e-07	-4.62838	down
GSBRNA2T00096592001	7.6e-06	-4.33044	down
GSBRNA2T00096604001	2.54e-14	-3.18791	down
GSBRNA2T00096605001	0	-3.6994	down
GSBRNA2T00096606001	0	-3.61065	down
GSBRNA2T00096610001	0	-5.47786	down
GSBRNA2T00096613001	6.15e-07	-3.22312	down
GSBRNA2T00096615001	0	-6.38301	down
GSBRNA2T00096654001	0	3.18571	up
GSBRNA2T00096968001	6.74e-05	4.12775	up
GSBRNA2T00097000001	0	4.63489	up
GSBRNA2T00097032001	0	4.47063	up
GSBRNA2T00097033001	0.000307301	3.45062	up
GSBRNA2T00097078001	9.05e-09	3.92763	up
GSBRNA2T00097163001	0	-3.17921	down
GSBRNA2T00097205001	1.54e-06	-4.46572	down
GSBRNA2T00097210001	0	-5.09419	down
GSBRNA2T00097260001	1.16e-07	-4.66633	down
GSBRNA2T00097372001	3.56e-09	4.90724	up
GSBRNA2T00097655001	0	5.19284	up
GSBRNA2T00097778001	1.06e-10	3.73616	up
GSBRNA2T00098069001	1.86e-12	-3.93732	down
GSBRNA2T00098109001	2.13e-06	-3.13657	down
GSBRNA2T00098234001	0.000638008	3.89184	up
GSBRNA2T00098284001	4.58e-07	4.00882	up
GSBRNA2T00098412001	0	-7.05496	down
GSBRNA2T00098544001	2.66e-15	3.55665	up
GSBRNA2T00098559001	0	-3.38095	down
GSBRNA2T00098586001	1.8e-07	3.30478	up
GSBRNA2T00098615001	6.15e-07	3.22312	up
GSBRNA2T00098622001	0.000871511	3.34175	up
GSBRNA2T00098678001	1.06e-10	3.73616	up
GSBRNA2T00098697001	7.83e-13	-3.57525	down
GSBRNA2T00098799001	3.23e-06	3.10652	up
GSBRNA2T00098821001	5.41e-07	4.54934	up
GSBRNA2T00098828001	8.01e-08	-3.35676	down
GSBRNA2T00098856001	0.000638008	-3.89184	down
GSBRNA2T00098858001	2.39e-11	3.81259	up
GSBRNA2T00098907001	3.26e-10	5.0576	up
GSBRNA2T00098990001	9.49e-14	-4.27617	down
GSBRNA2T00099073001	0	4.21817	up
GSBRNA2T00099080001	0	-6.1065	down
GSBRNA2T00099099001	5.36e-10	3.49583	up
GSBRNA2T00099218001	0.000205677	-4.01461	down
GSBRNA2T00099232001	4.25e-08	-4.1767	down
GSBRNA2T00099256001	0	4.09334	up
GSBRNA2T00099291001	4.21e-08	-4.73936	down
GSBRNA2T00099359001	0	-4.61848	down
GSBRNA2T00099360001	3.88e-05	-4.18115	down
GSBRNA2T00099375001	2.86e-10	-4.48898	down
GSBRNA2T00099494001	1.35e-09	3.79085	up
GSBRNA2T00099571001	8.45e-08	3.53939	up
GSBRNA2T00099599001	0	-3.24098	down
GSBRNA2T00099638001	3.79e-05	3.0921	up
GSBRNA2T00099670001	7.44e-07	3.97277	up
GSBRNA2T00099672001	3.23e-06	3.10652	up
GSBRNA2T00099951001	0	-3.86039	down
GSBRNA2T00099979001	2.04e-11	-5.21952	down
GSBRNA2T00100077001	7.14e-13	-4.44342	down
GSBRNA2T00100200001	5.2e-05	3.29494	up
GSBRNA2T00100217001	2.98e-08	-3.14552	down
GSBRNA2T00100423001	1.11e-16	-5.83382	down
GSBRNA2T00100456001	2.06e-08	3.16705	up
GSBRNA2T00100740001	8.66e-15	5.6184	up
GSBRNA2T00100850001	7.44e-07	3.97277	up
GSBRNA2T00100894001	0.000638008	-3.89184	down
GSBRNA2T00101044001	1.67e-08	4.23874	up
GSBRNA2T00101113001	5.7e-13	3.5894	up
GSBRNA2T00101368001	0	6.0776	up
GSBRNA2T00101375001	6.03e-12	-3.10771	down
GSBRNA2T00101399001	0	5.91488	up
GSBRNA2T00101445001	5.28e-12	5.29414	up
GSBRNA2T00101531001	6.56e-05	3.59991	up
GSBRNA2T00101639001	8.26e-12	-5.26969	down
GSBRNA2T00101658001	0	-4.17141	down
GSBRNA2T00101687001	3.21e-11	-5.19376	down
GSBRNA2T00101938001	0	-6.52321	down
GSBRNA2T00101990001	1.21e-06	-3.93579	down
GSBRNA2T00102004001	0.000638008	-3.89184	down
GSBRNA2T00102049001	0	-3.89089	down
GSBRNA2T00102059001	0	-3.95422	down
GSBRNA2T00102226001	2.3e-07	-3.14174	down
GSBRNA2T00102315001	9.31e-05	-3.01517	down
GSBRNA2T00102340001	1.11e-06	-3.36436	down
GSBRNA2T00102392001	0	-3.45523	down
GSBRNA2T00102394001	1.55e-08	-4.80887	down
GSBRNA2T00102421001	0	-4.777	down
GSBRNA2T00102441001	1.55e-05	-3.16513	down
GSBRNA2T00102594001	0	3.81527	up
GSBRNA2T00102800001	1.95e-06	3.56134	up
GSBRNA2T00102849001	0	4.66847	up
GSBRNA2T00102910001	0	5.38418	up
GSBRNA2T00102991001	1.3e-05	-4.28238	down
GSBRNA2T00103060001	0	-3.40802	down
GSBRNA2T00103212001	0.000205677	-4.01461	down
GSBRNA2T00103396001	0	-7.10293	down
GSBRNA2T00103397001	3.01e-14	-5.55912	down
GSBRNA2T00103443001	1.13e-11	4.305	up
GSBRNA2T00103615001	0.000638008	-3.89184	down
GSBRNA2T00103636001	3.27e-13	-3.85832	down
GSBRNA2T00104143001	0	3.89637	up
GSBRNA2T00104156001	6.66e-16	-3.03064	down
GSBRNA2T00104213001	0	-6.5539	down
GSBRNA2T00104675001	7.44e-07	-3.97277	down
GSBRNA2T00104822001	0	4.59061	up
GSBRNA2T00104876001	4.21e-09	-4.32707	down
GSBRNA2T00104878001	0.000638008	-3.89184	down
GSBRNA2T00104947001	0	4.04912	up
GSBRNA2T00105117001	0	-5.24606	down
GSBRNA2T00105277001	6.74e-05	-4.12775	down
GSBRNA2T00105410001	1.21e-06	-3.93579	down
GSBRNA2T00105433001	6.65e-09	-4.29822	down
GSBRNA2T00105454001	9.05e-09	-3.92763	down
GSBRNA2T00105487001	4.95e-07	-3.66199	down
GSBRNA2T00105497001	0	-4.57158	down
GSBRNA2T00105568001	0	4.28736	up
GSBRNA2T00105646001	0	5.72925	up
GSBRNA2T00105944001	3.37e-08	3.8444	up
GSBRNA2T00106018001	4.9e-06	3.07583	up
GSBRNA2T00106153001	7.6e-06	-4.33044	down
GSBRNA2T00106631001	1.3e-05	4.28238	up
GSBRNA2T00106836001	0.000205677	-4.01461	down
GSBRNA2T00106876001	2.8e-14	-4.12886	down
GSBRNA2T00106974001	1.11e-16	-3.7502	down
GSBRNA2T00107165001	1.3e-11	5.24482	up
GSBRNA2T00107250001	1.21e-06	3.93579	up
GSBRNA2T00107271001	0	-4.02288	down
GSBRNA2T00107309001	2.04e-10	-5.08588	down
GSBRNA2T00107319001	1.11e-16	4.19689	up
GSBRNA2T00107556001	6.66e-16	-3.43052	down
GSBRNA2T00107699001	1.13e-09	3.22287	up
GSBRNA2T00107736001	0.000871511	-3.34175	down
GSBRNA2T00108203001	0	6.0502	up
GSBRNA2T00108467001	5.28e-12	-5.29414	down
GSBRNA2T00108854001	0	-4.61339	down
GSBRNA2T00108871001	1.13e-08	-3.00722	down
GSBRNA2T00108927001	0	3.8101	up
GSBRNA2T00109144001	8.29e-11	-3.94397	down
GSBRNA2T00109261001	1.98e-14	-5.57915	down
GSBRNA2T00109291001	1.03e-11	-3.45683	down
GSBRNA2T00109296001	0	-3.22095	down
GSBRNA2T00109462001	3.88e-05	-4.18115	down
GSBRNA2T00109487001	0	-4.87471	down
GSBRNA2T00109489001	0	-7.31449	down
GSBRNA2T00109490001	4.44e-16	-5.15246	down
GSBRNA2T00109495001	0	-3.10705	down
GSBRNA2T00109497001	0	-7.10983	down
GSBRNA2T00109507001	0	-4.95143	down
GSBRNA2T00109513001	0	-6.97469	down
GSBRNA2T00109523001	1.12e-09	-3.45603	down
GSBRNA2T00109531001	0.000638008	-3.89184	down
GSBRNA2T00109532001	0	-6.10159	down
GSBRNA2T00109538001	2.34e-14	-3.46887	down
GSBRNA2T00109541001	0.000355195	-3.11725	down
GSBRNA2T00109544001	0	-6.312	down
GSBRNA2T00109545001	0	-3.5945	down
GSBRNA2T00109546001	1.55e-08	-4.80887	down
GSBRNA2T00109559001	2.04e-11	-5.21952	down
GSBRNA2T00109560001	7.55e-15	-3.77407	down
GSBRNA2T00109562001	7.44e-07	-3.97277	down
GSBRNA2T00109567001	5.08e-11	-5.16754	down
GSBRNA2T00109572001	0	-3.92293	down
GSBRNA2T00109574001	0	-5.28781	down
GSBRNA2T00109585001	0	-7.30289	down
GSBRNA2T00109586001	4.21e-08	-4.73936	down
GSBRNA2T00109591001	8.41e-10	-4.99932	down
GSBRNA2T00109593001	6.74e-05	-4.12775	down
GSBRNA2T00109596001	1.3e-05	-4.28238	down
GSBRNA2T00109598001	0	-5.6163	down
GSBRNA2T00109599001	5.24e-08	-3.81556	down
GSBRNA2T00109603001	7.8e-07	-3.62921	down
GSBRNA2T00109610001	0	-5.63103	down
GSBRNA2T00109621001	1.54e-06	-4.46572	down
GSBRNA2T00109625001	1.46e-11	-3.67982	down
GSBRNA2T00109634001	0	-6.94207	down
GSBRNA2T00109635001	9.11e-07	-4.50814	down
GSBRNA2T00109636001	2.02e-05	-3.3762	down
GSBRNA2T00109637001	8.26e-12	-5.26969	down
GSBRNA2T00109642001	0	-7.81171	down
GSBRNA2T00109645001	0	-6.37065	down
GSBRNA2T00109648001	8.39e-05	-3.25253	down
GSBRNA2T00109651001	0	-4.66627	down
GSBRNA2T00109653001	0	-6.312	down
GSBRNA2T00109662001	0	-4.86381	down
GSBRNA2T00109668001	0	-5.74426	down
GSBRNA2T00109669001	0	-5.93698	down
GSBRNA2T00109677001	3.23e-14	-4.32479	down
GSBRNA2T00109678001	3.66e-15	-3.05023	down
GSBRNA2T00109682001	0	-4.47622	down
GSBRNA2T00109683001	0	-4.71363	down
GSBRNA2T00109684001	0	-4.30488	down
GSBRNA2T00109685001	0	-3.22152	down
GSBRNA2T00109686001	0	-5.58146	down
GSBRNA2T00109688001	2.99e-10	-4.12862	down
GSBRNA2T00109689001	0	-3.72187	down
GSBRNA2T00109694001	0	-3.70579	down
GSBRNA2T00109695001	1.04e-09	-3.61333	down
GSBRNA2T00109703001	0	-5.45809	down
GSBRNA2T00109705001	0	-7.3706	down
GSBRNA2T00109707001	2.25e-05	-4.23265	down
GSBRNA2T00109712001	0	-3.17415	down
GSBRNA2T00109714001	0	-4.97383	down
GSBRNA2T00109715001	0	-6.04995	down
GSBRNA2T00109774001	0	3.78071	up
GSBRNA2T00109915001	1.58e-11	-3.34222	down
GSBRNA2T00110207001	3.15e-11	-3.22767	down
GSBRNA2T00110615001	1.4e-06	3.166	up
GSBRNA2T00110714001	1.54e-06	4.46572	up
GSBRNA2T00110717001	9.31e-05	3.01517	up
GSBRNA2T00110786001	0	4.12904	up
GSBRNA2T00110851001	3.78e-13	3.51129	up
GSBRNA2T00110891001	0	-4.16151	down
GSBRNA2T00110908001	1.4e-14	-3.65058	down
GSBRNA2T00111196001	0	-3.54757	down
GSBRNA2T00111230001	1.61e-08	3.45542	up
GSBRNA2T00111279001	0	-3.94444	down
GSBRNA2T00111610001	6.74e-05	-4.12775	down
GSBRNA2T00111705001	0	5.35079	up
GSBRNA2T00111931001	4.21e-08	-4.73936	down
GSBRNA2T00111961001	0.000355195	3.11725	up
GSBRNA2T00111982001	6.74e-05	-4.12775	down
GSBRNA2T00112040001	0	-3.30557	down
GSBRNA2T00112041001	0	-4.90099	down
GSBRNA2T00112061001	7.29e-11	-3.75565	down
GSBRNA2T00112088001	1.44e-05	-3.73519	down
GSBRNA2T00112164001	4.11e-06	3.26818	up
GSBRNA2T00112223001	0	-4.58748	down
GSBRNA2T00112227001	1.26e-05	3.41518	up
GSBRNA2T00112261001	3.6e-12	3.74731	up
GSBRNA2T00112279001	2.59e-13	3.30276	up
GSBRNA2T00112353001	1.4e-12	5.36508	up
GSBRNA2T00112402001	0.000117507	4.07229	up
GSBRNA2T00112552001	4.45e-06	4.37696	up
GSBRNA2T00112557001	0.000205677	-4.01461	down
GSBRNA2T00112864001	4.15e-14	-3.16862	down
GSBRNA2T00112873001	1.43e-11	3.44132	up
GSBRNA2T00113031001	1.11e-06	3.03774	up
GSBRNA2T00113138001	0	-4.6128	down
GSBRNA2T00113300001	4.33e-15	-5.05237	down
GSBRNA2T00113359001	4.01e-10	-3.18442	down
GSBRNA2T00113362001	0	-4.99073	down
GSBRNA2T00113412001	6.94e-14	-5.5182	down
GSBRNA2T00113416001	0	-4.27901	down
GSBRNA2T00113417001	0.000361497	-3.95453	down
GSBRNA2T00113442001	7.44e-07	3.97277	up
GSBRNA2T00113443001	9.12e-13	3.97106	up
GSBRNA2T00113690001	0	-3.71334	down
GSBRNA2T00113703001	0	5.73659	up
GSBRNA2T00114250001	7.6e-06	-4.33044	down
GSBRNA2T00114352001	0.000117507	-4.07229	down
GSBRNA2T00114357001	2.18e-12	-5.34182	down
GSBRNA2T00114424001	0	4.02113	up
GSBRNA2T00114439001	0	3.41664	up
GSBRNA2T00114537001	0	-3.65454	down
GSBRNA2T00114561001	0	-3.41802	down
GSBRNA2T00114720001	1.51e-12	3.16832	up
GSBRNA2T00114722001	1.09e-09	4.4103	up
GSBRNA2T00114729001	0.000361497	3.95453	up
GSBRNA2T00114798001	0	4.1065	up
GSBRNA2T00114799001	0.000205677	4.01461	up
GSBRNA2T00114808001	0	4.38004	up
GSBRNA2T00114810001	0	3.24051	up
GSBRNA2T00114835001	1.13e-13	3.33738	up
GSBRNA2T00114857001	4.21e-09	4.32707	up
GSBRNA2T00114865001	5.41e-07	4.54934	up
GSBRNA2T00114887001	4.04e-12	-3.24933	down
GSBRNA2T00114891001	0	4.47892	up
GSBRNA2T00114893001	8.05e-11	-5.14083	down
GSBRNA2T00114908001	2.55e-08	4.77454	up
GSBRNA2T00114957001	4.57e-14	-5.53881	down
GSBRNA2T00114961001	4.95e-07	-3.66199	down
GSBRNA2T00114963001	1.11e-16	-5.81705	down
GSBRNA2T00114996001	0	-3.63734	down
GSBRNA2T00115099001	0	-8.07316	down
GSBRNA2T00115147001	4.45e-06	-4.37696	down
GSBRNA2T00115151001	1.36e-09	-4.96928	down
GSBRNA2T00115303001	1.11e-16	-4.82258	down
GSBRNA2T00115336001	4.44e-15	3.61118	up
GSBRNA2T00115349001	0	-6.20003	down
GSBRNA2T00115353001	1.48e-10	3.0819	up
GSBRNA2T00115431001	4.25e-08	4.1767	up
GSBRNA2T00115444001	8.7e-11	3.59075	up
GSBRNA2T00115929001	2.18e-11	-3.3272	down
GSBRNA2T00116026001	1.76e-07	4.07834	up
GSBRNA2T00116476001	3.26e-10	-5.0576	down
GSBRNA2T00116489001	1.24e-11	-3.55775	down
GSBRNA2T00116512001	0.000576769	-3.06918	down
GSBRNA2T00116528001	0	-4.65144	down
GSBRNA2T00116605001	4.84e-10	3.65544	up
GSBRNA2T00116616001	0	3.08952	up
GSBRNA2T00116678001	2.65e-06	-3.30096	down
GSBRNA2T00116762001	1.76e-12	3.01501	up
GSBRNA2T00116823001	1.56e-07	3.1666	up
GSBRNA2T00116826001	0	4.4444	up
GSBRNA2T00116988001	0	-3.62507	down
GSBRNA2T00117001001	0	6.92652	up
GSBRNA2T00117004001	3.88e-05	-4.18115	down
GSBRNA2T00117054001	0	-6.42181	down
GSBRNA2T00117079001	4.89e-08	3.23873	up
GSBRNA2T00117691001	7.18e-07	3.39505	up
GSBRNA2T00117849001	0	3.39998	up
GSBRNA2T00118178001	0.000205677	4.01461	up
GSBRNA2T00118533001	0.000109503	3.55184	up
GSBRNA2T00118641001	2.66e-08	4.20806	up
GSBRNA2T00118867001	1.12e-09	3.45603	up
GSBRNA2T00119295001	0	-6.24215	down
GSBRNA2T00119567001	3.22e-07	-4.5894	down
GSBRNA2T00119568001	0	-4.85594	down
GSBRNA2T00119586001	0	5.24721	up
GSBRNA2T00119589001	0.000307301	-3.45062	down
GSBRNA2T00119622001	0	-4.18684	down
GSBRNA2T00119702001	1.98e-07	-3.48337	down
GSBRNA2T00119714001	0	-5.78167	down
GSBRNA2T00119787001	0	4.11342	up
GSBRNA2T00119791001	0.000183193	3.50212	up
GSBRNA2T00119851001	0	-3.24362	down
GSBRNA2T00119964001	4.11e-06	-3.26818	down
GSBRNA2T00119981001	0	-3.256	down
GSBRNA2T00120026001	1.2e-07	3.33101	up
GSBRNA2T00120028001	6.65e-09	-4.29822	down
GSBRNA2T00120049001	5.8e-09	4.87519	up
GSBRNA2T00120054001	4.3e-11	-3.21295	down
GSBRNA2T00120087001	0	-3.10376	down
GSBRNA2T00120241001	0	4.30784	up
GSBRNA2T00120313001	0.000307301	-3.45062	down
GSBRNA2T00120363001	0.000205677	-4.01461	down
GSBRNA2T00120775001	0	6.33027	up
GSBRNA2T00120809001	5.05e-07	3.09068	up
GSBRNA2T00121184001	3.88e-05	-4.18115	down
GSBRNA2T00121201001	1.8e-07	3.30478	up
GSBRNA2T00121255001	5.8e-09	4.87519	up
GSBRNA2T00121489001	5.75e-09	3.04444	up
GSBRNA2T00121522001	0.000219122	-3.16376	down
GSBRNA2T00121835001	0	3.69908	up
GSBRNA2T00121928001	0.000135426	3.20883	up
GSBRNA2T00122073001	2.61e-06	-4.42203	down
GSBRNA2T00122238001	0	-3.24537	down
GSBRNA2T00122242001	3.23e-06	-3.85886	down
GSBRNA2T00122631001	0	5.24136	up
GSBRNA2T00122674001	6.66e-16	3.86988	up
GSBRNA2T00122703001	3.1e-06	3.52616	up
GSBRNA2T00122715001	0	-3.04494	down
GSBRNA2T00122725001	0.000638008	3.89184	up
GSBRNA2T00122773001	9.99e-16	5.11986	up
GSBRNA2T00122838001	0	-3.53683	down
GSBRNA2T00122882001	0	-6.32392	down
GSBRNA2T00123004001	2.46e-11	3.04443	up
GSBRNA2T00123033001	4.57e-09	3.71991	up
GSBRNA2T00123188001	1.97e-06	-3.89784	down
GSBRNA2T00123197001	0	4.41288	up
GSBRNA2T00123215001	0	-3.47169	down
GSBRNA2T00123237001	1.55e-08	-4.80887	down
GSBRNA2T00123247001	1.26e-12	3.30109	up
GSBRNA2T00123253001	0	-5.33392	down
GSBRNA2T00123267001	1.95e-06	3.56134	up
GSBRNA2T00123352001	2.18e-11	3.3272	up
GSBRNA2T00123433001	4.44e-15	-4.04424	down
GSBRNA2T00123440001	0	-4.93026	down
GSBRNA2T00123442001	0	-4.57654	down
GSBRNA2T00123445001	1.28e-10	-5.11362	down
GSBRNA2T00123462001	0	-6.27212	down
GSBRNA2T00123463001	0	-5.32366	down
GSBRNA2T00123472001	5.55e-16	-5.74794	down
GSBRNA2T00123474001	0	-4.57934	down
GSBRNA2T00123477001	0	-5.54453	down
GSBRNA2T00123483001	0	-4.40686	down
GSBRNA2T00123485001	0	-7.39618	down
GSBRNA2T00123495001	6.94e-10	-4.437	down
GSBRNA2T00123498001	0	-6.20003	down
GSBRNA2T00123501001	0	-6.07385	down
GSBRNA2T00123510001	5.08e-11	-5.16754	down
GSBRNA2T00123519001	0	-5.883	down
GSBRNA2T00123522001	0	-3.64502	down
GSBRNA2T00123527001	0	-4.15966	down
GSBRNA2T00123531001	0	-4.38004	down
GSBRNA2T00123537001	0	-5.53343	down
GSBRNA2T00123542001	1.93e-07	-4.62838	down
GSBRNA2T00123544001	6.8e-08	-4.14465	down
GSBRNA2T00123545001	0	-5.86679	down
GSBRNA2T00123548001	0	-4.62243	down
GSBRNA2T00123550001	0	-6.05244	down
GSBRNA2T00123551001	0	-5.83773	down
GSBRNA2T00123556001	0	-6.72549	down
GSBRNA2T00123557001	2.34e-09	-3.28987	down
GSBRNA2T00123560001	0	-5.46782	down
GSBRNA2T00123561001	0	-6.47055	down
GSBRNA2T00123562001	1.19e-10	-4.53915	down
GSBRNA2T00123565001	8.67e-14	-3.13917	down
GSBRNA2T00123568001	0	-4.37663	down
GSBRNA2T00123570001	0	-5.05846	down
GSBRNA2T00123575001	3.22e-07	-4.5894	down
GSBRNA2T00123579001	0	-3.52791	down
GSBRNA2T00123582001	0	-6.05927	down
GSBRNA2T00123585001	0	-3.03606	down
GSBRNA2T00123943001	1.36e-09	-4.96928	down
GSBRNA2T00124233001	0	-5.64241	down
GSBRNA2T00124396001	1.06e-09	4.05649	up
GSBRNA2T00124397001	7.44e-07	3.97277	up
GSBRNA2T00124507001	0	4.74463	up
GSBRNA2T00124545001	2.2e-09	-4.93859	down
GSBRNA2T00124606001	1.01e-09	-3.05686	down
GSBRNA2T00124717001	0	-4.77706	down
GSBRNA2T00124738001	1.28e-07	-3.75608	down
GSBRNA2T00124798001	0	3.41505	up
GSBRNA2T00125069001	0.000938059	3.01945	up
GSBRNA2T00125139001	0	6.3821	up
GSBRNA2T00125368001	0	4.9802	up
GSBRNA2T00125575001	0	6.25087	up
GSBRNA2T00125810001	0.000516852	-3.39721	down
GSBRNA2T00125994001	0	-5.5451	down
GSBRNA2T00126234001	1.44e-05	3.73519	up
GSBRNA2T00126422001	2.65e-06	-3.30096	down
GSBRNA2T00126501001	1.54e-06	-4.46572	down
GSBRNA2T00126576001	0	-3.12315	down
GSBRNA2T00126596001	0	-8.55756	down
GSBRNA2T00126634001	0.000117507	-4.07229	down
GSBRNA2T00126684001	2.38e-05	-3.69149	down
GSBRNA2T00126807001	0	-3.99562	down
GSBRNA2T00126942001	4.08e-07	-3.25086	down
GSBRNA2T00126950001	0	5.99162	up
GSBRNA2T00126974001	1.16e-07	-4.66633	down
GSBRNA2T00127032001	0	3.71899	up
GSBRNA2T00127070001	0.000135426	-3.20883	down
GSBRNA2T00127406001	2.04e-10	-5.08588	down
GSBRNA2T00127416001	5.87e-13	5.41051	up
GSBRNA2T00127490001	1.54e-06	-4.46572	down
GSBRNA2T00128061001	0	4.48772	up
GSBRNA2T00128097001	0.000205677	4.01461	up
GSBRNA2T00128226001	1.28e-10	-5.11362	down
GSBRNA2T00128339001	5.88e-15	-5.63764	down
GSBRNA2T00128348001	8.05e-11	-5.14083	down
GSBRNA2T00128512001	2e-07	3.72539	up
GSBRNA2T00128519001	3.88e-05	-4.18115	down
GSBRNA2T00128520001	0	-3.72187	down
GSBRNA2T00128826001	0	3.45326	up
GSBRNA2T00128971001	0	4.36747	up
GSBRNA2T00129233001	1.21e-06	-3.93579	down
GSBRNA2T00129356001	8.39e-05	3.25253	up
GSBRNA2T00129571001	0	-3.30557	down
GSBRNA2T00129689001	0	-6.13385	down
GSBRNA2T00129786001	0	-5.883	down
GSBRNA2T00129792001	0	-4.08563	down
GSBRNA2T00129800001	0.000576769	-3.06918	down
GSBRNA2T00129872001	2.72e-10	3.05201	up
GSBRNA2T00130066001	1.16e-07	4.66633	up
GSBRNA2T00130120001	0	3.49888	up
GSBRNA2T00130152001	1.56e-07	3.1666	up
GSBRNA2T00130153001	9.11e-07	4.50814	up
GSBRNA2T00130172001	8.67e-14	3.13917	up
GSBRNA2T00130445001	3.46e-11	-3.79386	down
GSBRNA2T00130560001	1.22e-15	-3.08839	down
GSBRNA2T00130988001	0	-4.01437	down
GSBRNA2T00131100001	0.000135426	-3.20883	down
GSBRNA2T00131138001	1.97e-06	3.89784	up
GSBRNA2T00131158001	2.38e-05	3.69149	up
GSBRNA2T00131206001	0.000638008	-3.89184	down
GSBRNA2T00131232001	0	3.76917	up
GSBRNA2T00131237001	3.41e-07	3.11643	up
GSBRNA2T00131552001	0	-3.77983	down
GSBRNA2T00131817001	0.000638008	-3.89184	down
GSBRNA2T00131840001	1.3e-05	4.28238	up
GSBRNA2T00132163001	6.97e-08	-4.70331	down
GSBRNA2T00132202001	3.23e-06	3.85886	up
GSBRNA2T00132454001	0	-3.63963	down
GSBRNA2T00132569001	5.08e-11	5.16754	up
GSBRNA2T00132805001	2.18e-12	-5.34182	down
GSBRNA2T00132865001	0	3.99285	up
GSBRNA2T00133106001	1.13e-09	3.22287	up
GSBRNA2T00133523001	0	3.90584	up
GSBRNA2T00133574001	6.74e-05	4.12775	up
GSBRNA2T00134324001	1.89e-15	4.24374	up
GSBRNA2T00134557001	6.39e-06	-3.23464	down
GSBRNA2T00134589001	0	3.9762	up
GSBRNA2T00134596001	0	3.76618	up
GSBRNA2T00134597001	0	3.9492	up
GSBRNA2T00134599001	0	4.23188	up
GSBRNA2T00134600001	1.43e-08	3.18826	up
GSBRNA2T00134604001	6.17e-13	3.69745	up
GSBRNA2T00134605001	0	5.09216	up
GSBRNA2T00134606001	5.55e-16	3.61915	up
GSBRNA2T00134607001	0	4.80763	up
GSBRNA2T00134608001	1.3e-05	4.28238	up
GSBRNA2T00134611001	3.23e-12	3.62151	up
GSBRNA2T00134614001	0	3.7382	up
GSBRNA2T00134620001	0	4.04949	up
GSBRNA2T00134621001	0	4.13385	up
GSBRNA2T00134622001	0	3.17141	up
GSBRNA2T00134623001	0	5.66292	up
GSBRNA2T00134627001	0	3.28236	up
GSBRNA2T00134637001	0	3.38496	up
GSBRNA2T00134639001	0	3.3232	up
GSBRNA2T00134641001	1.36e-09	4.96928	up
GSBRNA2T00134984001	4.22e-15	-3.35483	down
GSBRNA2T00135618001	7.19e-08	3.21509	up
GSBRNA2T00135672001	5.2e-05	3.29494	up
GSBRNA2T00135774001	0	4.07128	up
GSBRNA2T00135832001	1.67e-08	4.23874	up
GSBRNA2T00135846001	0	-6.49184	down
GSBRNA2T00135943001	0.000516852	3.39721	up
GSBRNA2T00135986001	0.000307301	3.45062	up
GSBRNA2T00135990001	0	3.95866	up
GSBRNA2T00136085001	4.5e-14	4.94481	up
GSBRNA2T00136403001	0	4.63794	up
GSBRNA2T00136480001	0	3.70697	up
GSBRNA2T00136488001	0.000205677	-4.01461	down
GSBRNA2T00136491001	2.46e-11	3.52478	up
GSBRNA2T00136494001	0	4.13755	up
GSBRNA2T00136495001	0	4.11267	up
GSBRNA2T00136496001	0	4.23054	up
GSBRNA2T00136499001	1.65e-11	3.83108	up
GSBRNA2T00136500001	0	4.04755	up
GSBRNA2T00136501001	0	3.35437	up
GSBRNA2T00136510001	0	4.28602	up
GSBRNA2T00136514001	0	4.23894	up
GSBRNA2T00136532001	5.11e-15	-3.16876	down
GSBRNA2T00136540001	0	3.90256	up
GSBRNA2T00136542001	0	3.33778	up
GSBRNA2T00136550001	2.25e-05	-4.23265	down
GSBRNA2T00136607001	4.11e-06	3.26818	up
GSBRNA2T00136611001	0	-6.05389	down
GSBRNA2T00136613001	1.23e-12	-3.12353	down
GSBRNA2T00136792001	6.74e-05	-4.12775	down
GSBRNA2T00137223001	3.23e-06	3.10652	up
GSBRNA2T00137383001	9.48e-09	-4.84241	down
GSBRNA2T00137507001	0.000109503	-3.55184	down
GSBRNA2T00137724001	2.48e-13	-5.45456	down
GSBRNA2T00137802001	1.16e-07	-4.66633	down
GSBRNA2T00137953001	3.69e-12	-3.3267	down
GSBRNA2T00137996001	3.23e-06	-3.85886	down
GSBRNA2T00138232001	0	-4.6535	down
GSBRNA2T00138359001	0.000117507	-4.07229	down
GSBRNA2T00138564001	6.94e-14	-5.5182	down
GSBRNA2T00138681001	0	5.44446	up
GSBRNA2T00138817001	0	-5.31001	down
GSBRNA2T00138893001	0.000205677	-4.01461	down
GSBRNA2T00138925001	1.54e-06	4.46572	up
GSBRNA2T00138953001	6.97e-08	-4.70331	down
GSBRNA2T00139060001	0	-3.02881	down
GSBRNA2T00139345001	0.000938059	-3.01945	down
GSBRNA2T00139722001	2.67e-09	-4.35535	down
GSBRNA2T00140134001	0	3.80435	up
GSBRNA2T00140139001	0	4.19674	up
GSBRNA2T00140145001	0	3.05846	up
[truncated: 207 more rows]
