# Supplementary material for: RNA-seq transcriptome analysis of the immature seeds of two Brassica napus lines with extremely different thousand-seed weight to identify the candidate genes related to seed weight
Source: PLoS One. 2018 Jan 30;13(1):e0191297. doi: 10.1371/journal.pone.0191297 (PMC5790231; doi:10.1371/journal.pone.0191297)
Supplement: S4 Table — (XLSX) [file pone.0191297.s004.xlsx]

## Sheet: Sheet1
Table S4 The annotated information of differenetially expressed genes (DEGs)
Gene ID	FDR	Log2FC	Regulated	COG_class	COG_class_annotation	GO_annotation	KEGG_annotation	Swissprot_annotation	Nr_annotation
Brassica_newGene_4198	1.82e-10	3.90185	up	--	--	Molecular Function: protein binding (GO:0005515);; Cellular Component: cell wall (GO:0005618);; Cellular Component: nucleus (GO:0005634);; Cellular Component: nuclear envelope (GO:0005635);; Cellular Component: nucleolus (GO:0005730);; Cellular Component: cytoplasm (GO:0005737);; Cellular Component: cytosol (GO:0005829);; Biological Process: gluconeogenesis (GO:0006094);; Biological Process: tran…	--	Importin subunit alpha-1 GN=KAP1 OS=Arabidopsis thaliana (Mouse-ear cress) PE=1 SV=2	AT3g06720/F3E22_14 [Arabidopsis lyrata subsp. lyrata]
GSBRNA2T00076299001	0	5.32777	up	--	--	Molecular Function: copper ion binding (GO:0005507);; Cellular Component: vacuole (GO:0005773);; Biological Process: acetyl-CoA metabolic process (GO:0006084);; Biological Process: protein folding (GO:0006457);; Molecular Function: electron carrier activity (GO:0009055);; Biological Process: response to heat (GO:0009408);; Biological Process: response to high light intensity (GO:0009644);; Biolog…	--	Lamin-like protein (Precursor) GN=At5g15350 OS=Arabidopsis thaliana (Mouse-ear cress) PE=1 SV=1	hypothetical protein ARALYDRAFT_317083 [Arabidopsis lyrata subsp. lyrata]
GSBRNA2T00157157001	1.14e-05	-3.01243	down	[G]	Carbohydrate transport and metabolism	Molecular Function: aldose 1-epimerase activity (GO:0004034);; Cellular Component: nucleus (GO:0005634);; Biological Process: galactose metabolic process (GO:0006012);; Molecular Function: isomerase activity (GO:0016853);; Molecular Function: carbohydrate binding (GO:0030246);;	K01792|0.0|ath:AT4G23730|aldose 1-epimerase family protein	Putative glucose-6-phosphate 1-epimerase OS=Cenchrus ciliaris (Buffelgrass) PE=2 SV=1	aldose 1-epimerase family protein [Arabidopsis halleri]
GSBRNA2T00109694001	0	-3.70579	down	--	--	Cellular Component: extracellular region (GO:0005576);; Cellular Component: nucleus (GO:0005634);; Cellular Component: plasma membrane (GO:0005886);; Molecular Function: zinc ion binding (GO:0008270);; Biological Process: cellular component organization (GO:0016043);; Molecular Function: transferase activity (GO:0016740);; Molecular Function: 2-alkenal reductase [NAD(P)] activity (GO:0032440);; C…	--	Probable protein S-acyltransferase 7 GN=PAT07 OS=Arabidopsis thaliana (Mouse-ear cress) PE=1 SV=1	putative S-acyltransferase [Arabidopsis thaliana]
GSBRNA2T00107699001	1.13e-09	3.22287	up	--	--	Molecular Function: electron carrier activity (GO:0009055);; Molecular Function: oxidoreductase activity, acting on CH-OH group of donors (GO:0016614);; Biological Process: single-organism metabolic process (GO:0044710);; Molecular Function: long-chain-alcohol oxidase activity (GO:0046577);; Molecular Function: flavin adenine dinucleotide binding (GO:0050660);; Biological Process: oxidation-reduc…	--	Long-chain-alcohol oxidase FAO4A GN=FAO4A OS=Arabidopsis thaliana (Mouse-ear cress) PE=3 SV=2	hypothetical protein ARALYDRAFT_914728 [Arabidopsis lyrata subsp. lyrata]
GSBRNA2T00130153001	9.11e-07	4.50814	up	[R]	General function prediction only	Cellular Component: endoplasmic reticulum (GO:0005783);; Biological Process: proteolysis (GO:0006508);; Molecular Function: peptidase activity (GO:0008233);;	--	--	hypothetical protein CARUB_v10000170mg [Capsella rubella]
GSBRNA2T00109541001	0.000355195	-3.11725	down	--	--	Biological Process: response to karrikin (GO:0080167);;	--	--	uncharacterized protein [Arabidopsis thaliana]
GSBRNA2T00105277001	6.74e-05	-4.12775	down	--	--	Molecular Function: serine-type carboxypeptidase activity (GO:0004185);; Cellular Component: extracellular region (GO:0005576);; Cellular Component: extracellular space (GO:0005615);; Cellular Component: vacuole (GO:0005773);; Biological Process: proteolysis (GO:0006508);; Biological Process: brassinosteroid mediated signaling pathway (GO:0009742);; Biological Process: second-messenger-mediated s…	K13289|0.0|ath:AT1G11080|scpl31	Serine carboxypeptidase-like 31 (Precursor) GN=SCPL31 OS=Arabidopsis thaliana (Mouse-ear cress) PE=2 SV=2	serine carboxypeptidase-like 31 [Arabidopsis thaliana]
GSBRNA2T00025847001	0	-3.3497	down	[E]	Amino acid transport and metabolism	Molecular Function: prephenate dehydratase activity (GO:0004664);; Cellular Component: cytosol (GO:0005829);; Biological Process: tyrosine biosynthetic process (GO:0006571);; Biological Process: protein targeting to membrane (GO:0006612);; Biological Process: L-phenylalanine biosynthetic process (GO:0009094);; Cellular Component: chloroplast (GO:0009507);; Biological Process: response to wounding…	--	Arogenate dehydratase 5, chloroplastic (Precursor) GN=ADT5 OS=Arabidopsis thaliana (Mouse-ear cress) PE=1 SV=1	arogenate dehydratase 5 [Arabidopsis thaliana]
Brassica_newGene_5431	1.26e-05	-3.41518	down	--	--	Biological Process: very long-chain fatty acid metabolic process (GO:0000038);; Biological Process: polysaccharide biosynthetic process (GO:0000271);; Molecular Function: 1-acylglycerol-3-phosphate O-acyltransferase activity (GO:0003841);; Molecular Function: glycerol-3-phosphate O-acyltransferase activity (GO:0004366);; Cellular Component: mitochondrion (GO:0005739);; Cellular Component: endopla…	K13508|1e-150|ath:AT4G00400|GPAT8	Probable glycerol-3-phosphate acyltransferase 8 GN=F5I10.4/F5I10.5 OS=Arabidopsis thaliana (Mouse-ear cress) PE=2 SV=1	bifunctional sn-glycerol-3-phosphate 2-O-acyltransferase/phosphatase [Arabidopsis thaliana]
GSBRNA2T00070182001	1.31e-14	-3.86488	down	--	--	Biological Process: defense response (GO:0006952);; Biological Process: response to salicylic acid (GO:0009751);; Biological Process: jasmonic acid mediated signaling pathway (GO:0009867);; Molecular Function: toxin receptor binding (GO:0050827);;	--	Acidic protein (Precursor) GN=THI2 OS=Brassica rapa subsp. pekinensis (Chinese cabbage) PE=2 SV=1	crambin precursor=thionin variant Thi2Ca10 [Crambe abyssinica, seeds, Peptide Partial, 134 aa]
GSBRNA2T00073888001	1.56e-12	-4.40521	down	[RTKL]	--	Biological Process: MAPK cascade (GO:0000165);; Molecular Function: nucleotide binding (GO:0000166);; Molecular Function: protein serine/threonine kinase activity (GO:0004674);; Molecular Function: protein tyrosine kinase activity (GO:0004713);; Molecular Function: protein binding (GO:0005515);; Molecular Function: ATP binding (GO:0005524);; Cellular Component: nucleus (GO:0005634);; Cellular Com…	K12132|0.0|ath:AT3G04910|WNK1	Serine/threonine-protein kinase WNK1 GN=WNK1 OS=Arabidopsis thaliana (Mouse-ear cress) PE=1 SV=1	serine/threonine-protein kinase WNK1 [Arabidopsis thaliana]
GSBRNA2T00142181001	5.8e-09	-4.87519	down	[R]	General function prediction only	Molecular Function: nucleotide binding (GO:0000166);; Cellular Component: nuclear pore (GO:0005643);; Cellular Component: nucleolus (GO:0005730);; Cellular Component: cytoplasm (GO:0005737);; Cellular Component: cytosol (GO:0005829);; Cellular Component: heterotrimeric G-protein complex (GO:0005834);; Biological Process: pentose-phosphate shunt (GO:0006098);; Biological Process: RNA processing (G…	K14004|0.0|ath:AT2G30050|transducin family protein / WD-40 repeat family protein	Probable cytosolic iron-sulfur protein assembly protein CIAO1 homolog GN=CHLREDRAFT_130093 OS=Chlamydomonas reinhardtii (Chlamydomonas smithii) PE=3 SV=1	transducin family protein [Arabidopsis lyrata subsp. lyrata]
GSBRNA2T00047152001	0	3.0689	up	[J]	Translation, ribosomal structure and biogenesis	Molecular Function: structural constituent of ribosome (GO:0003735);; Cellular Component: nucleolus (GO:0005730);; Cellular Component: mitochondrion (GO:0005739);; Biological Process: translation (GO:0006412);; Cellular Component: chloroplast (GO:0009507);; Cellular Component: cytosolic large ribosomal subunit (GO:0022625);;	K02889|1e-114|ath:AT1G09590|60S ribosomal protein L21 (RPL21A)	60S ribosomal protein L21-1 GN=RPL21C OS=Arabidopsis thaliana (Mouse-ear cress) PE=2 SV=2	60S ribosomal protein L21 [Arabidopsis lyrata subsp. lyrata]
GSBRNA2T00094094001	8.71e-06	3.7776	up	--	--	Biological Process: DNA replication initiation (GO:0006270);; Biological Process: regulation of DNA replication (GO:0006275);; Biological Process: cell proliferation (GO:0008283);; Biological Process: regulation of cell cycle (GO:0051726);;	--	Nucleolin 2 GN=OSJNBa0058K23.21 OS=Oryza sativa subsp. japonica (Rice) PE=2 SV=2	hypothetical protein ARALYDRAFT_477561 [Arabidopsis lyrata subsp. lyrata]
GSBRNA2T00101044001	1.67e-08	4.23874	up	--	--	Molecular Function: protein binding (GO:0005515);; Cellular Component: nucleus (GO:0005634);; Cellular Component: protein kinase CK2 complex (GO:0005956);; Molecular Function: kinase activity (GO:0016301);; Molecular Function: protein kinase regulator activity (GO:0019887);; Biological Process: regulation of protein kinase activity (GO:0045859);; Biological Process: regulation of protein serine/t…	K03115|1e-16|ath:AT4G17640|CKB2	Casein kinase II subunit beta&apos; GN=CKB2 OS=Arabidopsis thaliana (Mouse-ear cress) PE=1 SV=1	casein kinase II beta chain, putative [Brassica oleracea]
GSBRNA2T00094095001	4.45e-13	3.71217	up	--	--	Cellular Component: nucleus (GO:0005634);; Cellular Component: plasmodesma (GO:0009506);;	--	Uncharacterized protein At1g51745 GN=At1g51745 OS=Arabidopsis thaliana (Mouse-ear cress) PE=2 SV=2	hypothetical protein CARUB_v10015369mg [Capsella rubella]
GSBRNA2T00018288001	5.27e-13	-3.33872	down	--	--	Molecular Function: protein binding (GO:0005515);; Cellular Component: mitochondrion (GO:0005739);; Biological Process: protein targeting to mitochondrion (GO:0006626);; Molecular Function: protein transporter activity (GO:0008565);; Biological Process: toxin catabolic process (GO:0009407);; Cellular Component: chloroplast (GO:0009507);; Cellular Component: chloroplast inner membrane (GO:0009706)…	--	Protein TIC 20-IV, chloroplastic (Precursor) GN=TIC20-IV OS=Arabidopsis thaliana (Mouse-ear cress) PE=2 SV=1	translocon at the inner envelope membrane of chloroplasts 20-IV [Arabidopsis thaliana]
Brassica_newGene_1023	1.14e-11	3.84934	up	--	--	Molecular Function: actin binding (GO:0003779);; Cellular Component: nucleus (GO:0005634);; Cellular Component: cytoskeleton (GO:0005856);; Cellular Component: chloroplast (GO:0009507);; Cellular Component: phragmoplast (GO:0009524);; Cellular Component: plastid (GO:0009536);; Biological Process: seed germination (GO:0009845);; Biological Process: root meristem specification (GO:0010071);; Biolog…	K05759|3e-13|sbi:SORBI_03g034110|hypothetical protein	Profilin OS=Litchi chinensis (Lychee) PE=1 SV=1	Sin a 4 allergen [Sinapis alba]
GSBRNA2T00141229001	0	5.56289	up	--	--	Cellular Component: extracellular region (GO:0005576);;	--	--	hypothetical protein ARALYDRAFT_333274 [Arabidopsis lyrata subsp. lyrata]
GSBRNA2T00081601001	0	-7.28471	down	--	--	Biological Process: transition metal ion transport (GO:0000041);; Molecular Function: aspartic-type endopeptidase activity (GO:0004190);; Cellular Component: extracellular region (GO:0005576);; Biological Process: proteolysis (GO:0006508);; Biological Process: defense response (GO:0006952);; Biological Process: response to abiotic stimulus (GO:0009628);; Biological Process: salicylic acid metabol…	--	Aspartic proteinase nepenthesin-1 (Precursor) GN=nep1 OS=Nepenthes gracilis (Slender pitcher plant) PE=1 SV=1	aspartyl protease family protein [Arabidopsis lyrata subsp. lyrata]
GSBRNA2T00057517001	0	5.00972	up	--	--	Cellular Component: nucleus (GO:0005634);; Cellular Component: cytosol (GO:0005829);;	--	--	hypothetical protein CARUB_v10014957mg [Capsella rubella]
GSBRNA2T00035785001	2.17e-08	-3.87268	down	--	--	Cellular Component: nucleus (GO:0005634);; Cellular Component: cytoplasm (GO:0005737);; Cellular Component: integral component of plasma membrane (GO:0005887);; Biological Process: phosphatidylglycerol biosynthetic process (GO:0006655);; Biological Process: microtubule nucleation (GO:0007020);; Biological Process: osmosensory signaling pathway (GO:0007231);; Biological Process: mechanosensory beh…	--	Protein MID1-COMPLEMENTING ACTIVITY 2 GN=MCA2 OS=Arabidopsis thaliana (Mouse-ear cress) PE=2 SV=1	hypothetical protein CARUB_v10013809mg [Capsella rubella]
GSBRNA2T00070980001	5e-12	3.31296	up	--	--	Cellular Component: endosome (GO:0005768);; Cellular Component: Golgi apparatus (GO:0005794);; Cellular Component: trans-Golgi network (GO:0005802);; Cellular Component: plasma membrane (GO:0005886);; Biological Process: lipid transport (GO:0006869);; Biological Process: anaerobic respiration (GO:0009061);; Biological Process: determination of bilateral symmetry (GO:0009855);; Biological Process:…	--	Kelch repeat-containing protein At3g27220 GN=At3g27220 OS=Arabidopsis thaliana (Mouse-ear cress) PE=1 SV=1	hypothetical protein CARUB_v10013834mg [Capsella rubella]
GSBRNA2T00068399001	3.26e-10	5.0576	up	--	--	Molecular Function: galactokinase activity (GO:0004335);; Molecular Function: ATP binding (GO:0005524);; Cellular Component: cytoplasm (GO:0005737);; Biological Process: phosphorylation (GO:0016310);; Biological Process: cellulose biosynthetic process (GO:0030244);; Biological Process: GDP-L-fucose salvage (GO:0042352);; Molecular Function: fucose-1-phosphate guanylyltransferase activity (GO:0047…	K05305|0.0|ath:AT1G01220|GHMP kinase-related	Fucose-1-phosphate guanylyltransferase GN=FKGP OS=Arabidopsis thaliana (Mouse-ear cress) PE=1 SV=2	Bifunctional fucokinase/fucose pyrophosphorylase [Arabidopsis thaliana]
Brassica_newGene_489	8.39e-05	3.25253	up	--	--	Cellular Component: nucleolus (GO:0005730);; Biological Process: polar nucleus fusion (GO:0010197);;	--	--	hypothetical protein ARALYDRAFT_316209 [Arabidopsis lyrata subsp. lyrata]
GSBRNA2T00091052001	0	3.09487	up	[R]	General function prediction only	Biological Process: alternative mRNA splicing, via spliceosome (GO:0000380);; Biological Process: mRNA splicing, via spliceosome (GO:0000398);; Biological Process: endonucleolytic cleavage involved in rRNA processing (GO:0000478);; Biological Process: RNA methylation (GO:0001510);; Molecular Function: nucleic acid binding (GO:0003676);; Molecular Function: double-stranded DNA binding (GO:0003690)…	K11294|1e-159|ath:AT1G48920|ATNUC-L1	Nucleolin 1 GN=F27K7.6 OS=Arabidopsis thaliana (Mouse-ear cress) PE=1 SV=1	nucleolin like 1 [Arabidopsis thaliana]
GSBRNA2T00070768001	1.26e-05	3.41518	up	--	--	Molecular Function: ubiquitin-protein ligase activity (GO:0004842);; Molecular Function: protein binding (GO:0005515);; Cellular Component: nucleus (GO:0005634);; Biological Process: ubiquitin-dependent protein catabolic process (GO:0006511);; Biological Process: hormone-mediated signaling pathway (GO:0009755);; Cellular Component: SCF ubiquitin ligase complex (GO:0019005);;	--	Putative F-box/LRR-repeat protein 19 GN=FBL19 OS=Arabidopsis thaliana (Mouse-ear cress) PE=4 SV=1	F-box family protein [Theobroma cacao]
GSBRNA2T00143169001	3.46e-11	3.50801	up	[M]	Cell wall/membrane/envelope biogenesis	Molecular Function: polygalacturonase activity (GO:0004650);; Cellular Component: extracellular region (GO:0005576);; Cellular Component: plasma membrane (GO:0005886);; Biological Process: carbohydrate metabolic process (GO:0005975);; Cellular Component: plant-type cell wall (GO:0009505);; Biological Process: plant-type cell wall modification (GO:0009827);; Biological Process: anther dehiscence (…	K01184|0.0|ath:AT5G17200|glycoside hydrolase family 28 protein / polygalacturonase (pectinase) family protein	Probable polygalacturonase At3g15720 (Precursor) GN=At3g15720 OS=Arabidopsis thaliana (Mouse-ear cress) PE=1 SV=1	glycoside hydrolase family 28 protein [Arabidopsis lyrata subsp. lyrata]
GSBRNA2T00109144001	8.29e-11	-3.94397	down	[R]	General function prediction only	Biological Process: protein targeting to membrane (GO:0006612);; Biological Process: response to osmotic stress (GO:0006970);; Biological Process: response to ethylene (GO:0009723);; Biological Process: abscisic acid-activated signaling pathway (GO:0009738);; Biological Process: salicylic acid mediated signaling pathway (GO:0009863);; Biological Process: jasmonic acid mediated signaling pathway (…	--	CBS domain-containing protein CBSCBSPB3 GN=CBSCBSPB3 OS=Arabidopsis thaliana (Mouse-ear cress) PE=1 SV=1	CBS / octicosapeptide/Phox/Bemp1 domain-containing protein [Arabidopsis thaliana]
GSBRNA2T00069507001	5.13e-13	3.49793	up	--	--	Molecular Function: guanyl-nucleotide exchange factor activity (GO:0005085);; Molecular Function: Rho guanyl-nucleotide exchange factor activity (GO:0005089);; Cellular Component: nucleus (GO:0005634);; Cellular Component: cytosol (GO:0005829);; Cellular Component: plasma membrane (GO:0005886);; Biological Process: plant-type cell wall modification (GO:0009827);; Biological Process: pollen tube g…	--	Rop guanine nucleotide exchange factor 1 GN=ROPGEF1 OS=Arabidopsis thaliana (Mouse-ear cress) PE=1 SV=2	hypothetical protein CARUB_v10000622mg [Capsella rubella]
GSBRNA2T00028572001	3.21e-11	-5.19376	down	[I]	Lipid transport and metabolism	Molecular Function: acetyl-CoA carboxylase activity (GO:0003989);; Molecular Function: biotin carboxylase activity (GO:0004075);; Molecular Function: ATP binding (GO:0005524);; Cellular Component: cytosol (GO:0005829);; Cellular Component: plasma membrane (GO:0005886);; Biological Process: gluconeogenesis (GO:0006094);; Biological Process: cytoskeleton organization (GO:0007010);; Cellular Compone…	K11262|0.0|ath:AT1G36160|ACC1	Biotin carboxylase GN=F15C21.1 OS=Arabidopsis thaliana (Mouse-ear cress) PE=1 SV=1	acetyl-CoA carboxylase [Brassica napus]
GSBRNA2T00056621001	2.1e-09	-3.09854	down	[RTKL]	--	Biological Process: MAPK cascade (GO:0000165);; Biological Process: pseudouridine synthesis (GO:0001522);; Molecular Function: RNA binding (GO:0003723);; Molecular Function: calmodulin-dependent protein kinase activity (GO:0004683);; Molecular Function: protein tyrosine kinase activity (GO:0004713);; Molecular Function: calcium ion binding (GO:0005509);; Molecular Function: ATP binding (GO:000552…	K13412|0.0|rcu:RCOM_1599390|calcium-dependent protein kinase, putative (EC:2.7.11.17)	Calcium-dependent protein kinase 29 GN=CPK29 OS=Arabidopsis thaliana (Mouse-ear cress) PE=2 SV=2	calcium-dependent protein kinase 29 [Arabidopsis thaliana]
GSBRNA2T00034759001	0.000638008	-3.89184	down	--	--	Cellular Component: chloroplast (GO:0009507);;	--	--	hypothetical protein ARALYDRAFT_892518 [Arabidopsis lyrata subsp. lyrata]
GSBRNA2T00041419001	4.94e-06	-3.49011	down	--	--	Biological Process: cellular aromatic compound metabolic process (GO:0006725);; Biological Process: cellular nitrogen compound metabolic process (GO:0034641);; Biological Process: primary metabolic process (GO:0044238);; Biological Process: cellular biosynthetic process (GO:0044249);; Biological Process: single-organism metabolic process (GO:0044710);; Biological Process: organic cyclic compound …	--	Transcription factor bHLH147 GN=K14A17.17 OS=Arabidopsis thaliana (Mouse-ear cress) PE=1 SV=1	hypothetical protein CARUB_v10014533mg [Capsella rubella]
GSBRNA2T00063354001	1.11e-16	-5.80008	down	--	--	Biological Process: tryptophan biosynthetic process (GO:0000162);; Molecular Function: sequence-specific DNA binding transcription factor activity (GO:0003700);; Molecular Function: anthranilate phosphoribosyltransferase activity (GO:0004048);; Molecular Function: signal transducer activity (GO:0004871);; Molecular Function: protein binding (GO:0005515);; Cellular Component: nucleus (GO:0005634);…	--	Scarecrow-like protein 5 GN=SCL5 OS=Arabidopsis thaliana (Mouse-ear cress) PE=2 SV=1	hypothetical protein ARALYDRAFT_474191 [Arabidopsis lyrata subsp. lyrata]
GSBRNA2T00090247001	6.74e-05	-4.12775	down	--	--	Cellular Component: Golgi apparatus (GO:0005794);; Biological Process: phosphatidylcholine biosynthetic process (GO:0006656);; Biological Process: transport (GO:0006810);; Molecular Function: phosphatidylinositol transporter activity (GO:0008526);; Biological Process: flower development (GO:0009908);; Biological Process: cell tip growth (GO:0009932);; Biological Process: root epidermal cell diffe…	--	Patellin-3 GN=PATL3 OS=Arabidopsis thaliana (Mouse-ear cress) PE=1 SV=2	hypothetical protein ARALYDRAFT_481021 [Arabidopsis lyrata subsp. lyrata]
GSBRNA2T00009143001	1.67e-08	4.23874	up	--	--	--	--	--	mitochondrial transcription termination factor family protein [Arabidopsis thaliana]
GSBRNA2T00108854001	0	-4.61339	down	--	--	Cellular Component: intracellular membrane-bounded organelle (GO:0043231);; Cellular Component: intracellular part (GO:0044424);;	--	UPF0725 protein At4g29550 GN=At4g29550 OS=Arabidopsis thaliana (Mouse-ear cress) PE=2 SV=1	hypothetical protein ARALYDRAFT_903307 [Arabidopsis lyrata subsp. lyrata]
GSBRNA2T00001114001	1.3e-05	4.28238	up	[RTKL]	--	Biological Process: developmental process involved in reproduction (GO:0003006);; Molecular Function: protein kinase activity (GO:0004672);; Molecular Function: 3-phosphoinositide-dependent protein kinase activity (GO:0004676);; Molecular Function: ATP binding (GO:0005524);; Cellular Component: nucleus (GO:0005634);; Cellular Component: vacuole (GO:0005773);; Cellular Component: cytosol (GO:00058…	--	Serine/threonine-protein kinase AtPK1/AtPK6 GN=F17O14.20 OS=Arabidopsis thaliana (Mouse-ear cress) PE=1 SV=1	AT3G23310 [Arabidopsis thaliana]
GSBRNA2T00136611001	0	-6.05389	down	[O]	Posttranslational modification, protein turnover, chaperones	Molecular Function: copper ion binding (GO:0005507);; Molecular Function: calmodulin binding (GO:0005516);; Molecular Function: ATP binding (GO:0005524);; Cellular Component: mitochondrion (GO:0005739);; Cellular Component: cytosol (GO:0005829);; Biological Process: gluconeogenesis (GO:0006094);; Biological Process: glycolysis (GO:0006096);; Biological Process: protein folding (GO:0006457);; Biol…	K04078|1e-63|ath:AT1G14980|CPN10	10 kDa chaperonin GN=CPN10 OS=Arabidopsis thaliana (Mouse-ear cress) PE=3 SV=1	unnamed protein product [Thellungiella halophila]
Brassica_newGene_2088	1.11e-16	4.20891	up	--	--	Molecular Function: binding (GO:0005488);;	--	Putative AC transposase OS=Zea mays (Maize) PE=2 SV=2	probable transposon protein [imported] - Arabidopsis thaliana
GSBRNA2T00106631001	1.3e-05	4.28238	up	--	--	--	--	Replication protein A 70 kDa DNA-binding subunit D GN=MSL3.14 OS=Arabidopsis thaliana (Mouse-ear cress) PE=2 SV=1	hypothetical protein 27.t00116 [Brassica oleracea]
GSBRNA2T00095169001	0	4.87943	up	--	--	Cellular Component: plasmodesma (GO:0009506);;	--	--	hypothetical protein CARUB_v10000588mg [Capsella rubella]
GSBRNA2T00044545001	6.15e-07	3.22312	up	--	--	Cellular Component: chloroplast (GO:0009507);; Biological Process: single-organism cellular process (GO:0044763);;	--	F-box/kelch-repeat protein At3g04660 GN=At3g04660 OS=Arabidopsis thaliana (Mouse-ear cress) PE=1 SV=1	F-box and associated interaction domains-containing protein [Arabidopsis thaliana]
GSBRNA2T00053577001	0	-5.8017	down	--	--	Biological Process: purine nucleobase transport (GO:0006863);;	--	Putative ribonuclease H protein At1g65750 GN=At1g65750 OS=Arabidopsis thaliana (Mouse-ear cress) PE=3 SV=1	unnamed protein product [Arabidopsis thaliana]
GSBRNA2T00036370001	2.61e-06	-4.42203	down	[E]	Amino acid transport and metabolism	Molecular Function: ornithine carbamoyltransferase activity (GO:0004585);; Cellular Component: cytosol (GO:0005829);; Biological Process: purine nucleotide biosynthetic process (GO:0006164);; Biological Process: arginine biosynthetic process (GO:0006526);; Biological Process: ornithine metabolic process (GO:0006591);; Cellular Component: chloroplast (GO:0009507);; Cellular Component: chloroplast …	K00611|7e-46|ath:AT1G75330|OTC	Ornithine carbamoyltransferase, chloroplastic (Precursor) GN=OTC OS=Arabidopsis thaliana (Mouse-ear cress) PE=2 SV=2	hypothetical protein ARALYDRAFT_476678 [Arabidopsis lyrata subsp. lyrata]
GSBRNA2T00152886001	0	-3.98132	down	--	--	Biological Process: pentose-phosphate shunt (GO:0006098);; Cellular Component: chloroplast (GO:0009507);; Biological Process: chloroplast relocation (GO:0009902);; Biological Process: thylakoid membrane organization (GO:0010027);; Biological Process: photosynthesis (GO:0015979);; Biological Process: carotenoid biosynthetic process (GO:0016117);; Biological Process: starch biosynthetic process (GO…	--	--	uncharacterized protein [Arabidopsis thaliana]
GSBRNA2T00052721001	0	3.16325	up	[O]	Posttranslational modification, protein turnover, chaperones	Molecular Function: serine-type endopeptidase activity (GO:0004252);; Cellular Component: extracellular region (GO:0005576);; Cellular Component: cell wall (GO:0005618);; Cellular Component: nucleus (GO:0005634);; Cellular Component: cytoplasm (GO:0005737);; Biological Process: proteolysis (GO:0006508);; Biological Process: iron ion transport (GO:0006826);; Biological Process: metabolic process (…	--	Cucumisin (Precursor) OS=Cucumis melo (Muskmelon) PE=1 SV=1	subtilisin-like serine protease [Arabidopsis thaliana]
Brassica_newGene_5445	0	-3.8101	down	--	--	Cellular Component: cytoplasm (GO:0005737);;	--	--	hypothetical protein CARUB_v10016695mg [Capsella rubella]
GSBRNA2T00056697001	0	-4.15465	down	--	--	Cellular Component: cytoplasmic membrane-bounded vesicle (GO:0016023);;	--	--	hypothetical protein ARALYDRAFT_334969 [Arabidopsis lyrata subsp. lyrata]
GSBRNA2T00111279001	0	-3.94444	down	--	--	Biological Process: sulfate assimilation (GO:0000103);; Cellular Component: nucleus (GO:0005634);; Cellular Component: cytosol (GO:0005829);; Molecular Function: selenium binding (GO:0008430);; Cellular Component: plasmodesma (GO:0009506);; Cellular Component: chloroplast (GO:0009507);; Biological Process: hormone-mediated signaling pathway (GO:0009755);; Biological Process: polar nucleus fusion …	--	Selenium-binding protein 1 GN=SBP1 OS=Arabidopsis thaliana (Mouse-ear cress) PE=1 SV=1	selenium-binding protein, partial [Eutrema halophilum]
GSBRNA2T00151270001	0.000135426	-3.20883	down	[K]	Transcription	Molecular Function: DNA binding (GO:0003677);; Molecular Function: sequence-specific DNA binding transcription factor activity (GO:0003700);; Molecular Function: protein binding (GO:0005515);; Cellular Component: nucleus (GO:0005634);; Biological Process: regulation of transcription, DNA-templated (GO:0006355);; Biological Process: protein folding (GO:0006457);; Biological Process: toxin cataboli…	--	Heat stress transcription factor A-7a GN=F4F15.20 OS=Arabidopsis thaliana (Mouse-ear cress) PE=2 SV=1	AT-HSFA7A [Arabidopsis lyrata subsp. lyrata]
GSBRNA2T00139060001	0	-3.02881	down	--	--	Molecular Function: serine-type endopeptidase inhibitor activity (GO:0004867);; Cellular Component: extracellular region (GO:0005576);; Molecular Function: ion channel inhibitor activity (GO:0008200);; Biological Process: killing of cells of other organism (GO:0031640);; Biological Process: defense response to fungus (GO:0050832);;	--	Defensin-like protein 192 (Precursor) GN=ATTI7 OS=Arabidopsis thaliana (Mouse-ear cress) PE=2 SV=2	defensin-like protein 192 [Arabidopsis thaliana]
GSBRNA2T00048028001	9.95e-14	-4.9071	down	--	--	Cellular Component: nucleus (GO:0005634);; Cellular Component: plasma membrane (GO:0005886);;	--	--	hypothetical protein ARALYDRAFT_496114 [Arabidopsis lyrata subsp. lyrata]
GSBRNA2T00094647001	0.000938059	3.01945	up	--	--	--	--	--	hypothetical protein CARUB_v10006341mg [Capsella rubella]
GSBRNA2T00149622001	0.000307301	-3.45062	down	--	--	Cellular Component: mitochondrion (GO:0005739);; Biological Process: acetyl-CoA metabolic process (GO:0006084);; Molecular Function: acetylglucosaminyltransferase activity (GO:0008375);; Biological Process: response to nitrate (GO:0010167);; Biological Process: nitrate transport (GO:0015706);; Cellular Component: membrane (GO:0016020);; Biological Process: sterol biosynthetic process (GO:0016126)…	--	--	hypothetical protein CARUB_v10005002mg [Capsella rubella]
GSBRNA2T00121928001	0.000135426	3.20883	up	--	--	--	--	--	unnamed protein product [Thellungiella halophila]
GSBRNA2T00064496001	2.61e-06	4.42203	up	--	--	Molecular Function: endopeptidase inhibitor activity (GO:0004866);; Cellular Component: chloroplast (GO:0009507);;	--	Trypsin/chymotrypsin inhibitor OS=Alocasia macrorrhizos (Giant taro) PE=1 SV=1	trypsin inhibitor (Kunitz) domain-containing protein [Arabidopsis thaliana]
GSBRNA2T00105117001	0	-5.24606	down	--	--	Biological Process: rRNA processing (GO:0006364);; Cellular Component: photosystem II (GO:0009523);; Cellular Component: chloroplast thylakoid membrane (GO:0009535);; Cellular Component: plastid (GO:0009536);; Cellular Component: thylakoid (GO:0009579);; Biological Process: plastid organization (GO:0009657);; Biological Process: photosystem II assembly (GO:0010207);; Biological Process: photosynt…	K02721|2e-83|ath:AT2G30570|PSBW	Photosystem II reaction center W protein, chloroplastic (Precursor) GN=PSBW OS=Arabidopsis thaliana (Mouse-ear cress) PE=1 SV=2	component of 6.1 kDa polypeptide of photosystem II reaction center [Brassica rapa]
GSBRNA2T00146171001	3.33e-16	-3.45791	down	--	--	Molecular Function: binding (GO:0005488);; Cellular Component: nucleus (GO:0005634);; Cellular Component: cytosol (GO:0005829);; Biological Process: defense response (GO:0006952);; Biological Process: metabolic process (GO:0008152);; Biological Process: cell death (GO:0008219);; Biological Process: response to abiotic stimulus (GO:0009628);; Biological Process: gibberellic acid mediated signaling…	--	Probable carboxylesterase 120 GN=CXE20 OS=Arabidopsis thaliana (Mouse-ear cress) PE=2 SV=1	hypothetical protein CARUB_v10011599mg [Capsella rubella]
GSBRNA2T00146480001	4.21e-09	-4.32707	down	--	--	Molecular Function: DNA binding (GO:0003677);; Molecular Function: sequence-specific DNA binding transcription factor activity (GO:0003700);; Molecular Function: protein binding (GO:0005515);; Cellular Component: nucleus (GO:0005634);; Cellular Component: cytosol (GO:0005829);; Biological Process: regulation of transcription, DNA-templated (GO:0006355);; Biological Process: anatomical structure m…	--	Transcription factor CAULIFLOWER GN=CAL OS=Brassica rapa subsp. pekinensis (Chinese cabbage) PE=2 SV=1	transcription factor [Arabidopsis lyrata subsp. lyrata]
GSBRNA2T00008346001	9.21e-15	3.1101	up	--	--	Molecular Function: sequence-specific DNA binding transcription factor activity (GO:0003700);; Molecular Function: protein binding (GO:0005515);; Cellular Component: nucleus (GO:0005634);; Biological Process: DNA repair (GO:0006281);; Biological Process: regulation of transcription, DNA-templated (GO:0006355);; Biological Process: circadian rhythm (GO:0007623);; Molecular Function: zinc ion bindi…	--	Zinc finger protein CONSTANS-LIKE 13 GN=COL13 OS=Arabidopsis thaliana (Mouse-ear cress) PE=2 SV=1	zinc finger (B-box type) family protein [Arabidopsis lyrata subsp. lyrata]
GSBRNA2T00123463001	0	-5.32366	down	[U]	Intracellular trafficking, secretion, and vesicular transport	Cellular Component: cytosol (GO:0005829);; Biological Process: intracellular protein transport (GO:0006886);; Biological Process: ER to Golgi vesicle-mediated transport (GO:0006888);; Molecular Function: zinc ion binding (GO:0008270);; Biological Process: cellular process (GO:0009987);; Cellular Component: membrane (GO:0016020);; Cellular Component: COPII vesicle coat (GO:0030127);; Cellular Comp…	--	Protein transport protein Sec24-like At3g07100 GN=At3g07100 OS=Arabidopsis thaliana (Mouse-ear cress) PE=2 SV=2	hypothetical protein ARALYDRAFT_490398 [Arabidopsis lyrata subsp. lyrata]
GSBRNA2T00035456001	9.48e-09	4.84241	up	--	--	Molecular Function: adenylate cyclase activity (GO:0004016);; Cellular Component: mitochondrion (GO:0005739);; Biological Process: seed germination (GO:0009845);; Biological Process: mitochondrial mRNA modification (GO:0080156);; Molecular Function: organic cyclic compound binding (GO:0097159);; Molecular Function: heterocyclic compound binding (GO:1901363);;	--	Pentatricopeptide repeat-containing protein At1g12300, mitochondrial (Precursor) GN=At1g12300 OS=Arabidopsis thaliana (Mouse-ear cress) PE=2 SV=1	hypothetical protein [Brassica rapa]
GSBRNA2T00105568001	0	4.28736	up	--	--	Cellular Component: mitochondrion (GO:0005739);; Cellular Component: Golgi apparatus (GO:0005794);; Cellular Component: photosystem I (GO:0009522);; Cellular Component: photosystem II (GO:0009523);; Cellular Component: chloroplast thylakoid membrane (GO:0009535);; Biological Process: response to blue light (GO:0009637);; Biological Process: response to fructose (GO:0009750);; Biological Process: …	K08912|0.0|ath:AT1G29930|CAB1	Chlorophyll a-b binding protein 1, chloroplastic (Precursor) GN=F1N18.3 OS=Arabidopsis thaliana (Mouse-ear cress) PE=1 SV=1	chloroplast chlorophyll a/b binding protein [Brassica napus]
GSBRNA2T00066195001	4.57e-09	3.71991	up	[I]	Lipid transport and metabolism	Cellular Component: extracellular region (GO:0005576);; Cellular Component: endoplasmic reticulum (GO:0005783);; Biological Process: response to cold (GO:0009409);; Biological Process: dolichol biosynthetic process (GO:0019408);; Molecular Function: dehydrodolichyl diphosphate synthase activity (GO:0045547);; Molecular Function: rubber cis-polyprenylcistransferase activity (GO:0050267);;	K11778|1e-153|ath:AT5G58784|dehydrodolichyl diphosphate synthase	Dehydrodolichyl diphosphate synthase 5 GN=At5g58784 OS=Arabidopsis thaliana (Mouse-ear cress) PE=2 SV=2	hypothetical protein CARUB_v10028489mg [Capsella rubella]
GSBRNA2T00109774001	0	3.78071	up	--	--	Cellular Component: nucleus (GO:0005634);;	--	Peter Pan-like protein GN=PPAN OS=Arabidopsis thaliana (Mouse-ear cress) PE=1 SV=1	Peter Pan-like protein [Arabidopsis thaliana]
GSBRNA2T00138232001	0	-4.6535	down	[O]	Posttranslational modification, protein turnover, chaperones	Biological Process: response to singlet oxygen (GO:0000304);; Cellular Component: nucleus (GO:0005634);; Cellular Component: endoplasmic reticulum (GO:0005783);; Cellular Component: cytosol (GO:0005829);; Molecular Function: peptide-methionine (S)-S-oxide reductase activity (GO:0008113);; Cellular Component: chloroplast stroma (GO:0009570);; Biological Process: cold acclimation (GO:0009631);; Bio…	--	Peptide methionine sulfoxide reductase B2, chloroplastic (Precursor) GN=MSRB2 OS=Arabidopsis thaliana (Mouse-ear cress) PE=1 SV=1	peptide methionine sulfoxide reductase B2 [Arabidopsis thaliana]
GSBRNA2T00145969001	1.09e-10	-3.09662	down	--	--	Molecular Function: catalytic activity (GO:0003824);; Cellular Component: Golgi apparatus (GO:0005794);; Biological Process: glucuronoxylan metabolic process (GO:0010413);; Cellular Component: membrane (GO:0016020);; Molecular Function: transferase activity, transferring glycosyl groups (GO:0016757);; Biological Process: cell wall biogenesis (GO:0042546);; Biological Process: xylan metabolic proc…	--	Probable glycosyltransferase At5g03795 GN=At5g03795 OS=Arabidopsis thaliana (Mouse-ear cress) PE=3 SV=2	hypothetical protein CARUB_v10000423mg [Capsella rubella]
GSBRNA2T00154784001	8.05e-11	5.14083	up	--	--	--	K01001|2e-07|ath:AT3G57220|UDP-GlcNAc:dolichol phosphate N-acetylglucosamine-1-phosphate transferase, putative	--	hypothetical protein ARALYDRAFT_907180 [Arabidopsis lyrata subsp. lyrata]
GSBRNA2T00018345001	0	-5.8504	down	--	--	Cellular Component: mitochondrion (GO:0005739);; Biological Process: DNA metabolic process (GO:0006259);; Biological Process: organelle organization (GO:0006996);; Biological Process: meiosis I (GO:0007127);; Biological Process: multicellular organismal development (GO:0007275);; Biological Process: mRNA modification (GO:0016556);; Biological Process: cellular response to stimulus (GO:0051716);;	--	Pentatricopeptide repeat-containing protein At3g26540 GN=PCMP-A5 OS=Arabidopsis thaliana (Mouse-ear cress) PE=2 SV=1	pentatricopeptide repeat-containing protein [Arabidopsis lyrata subsp. lyrata]
GSBRNA2T00063301001	5.73e-11	4.21951	up	[G]	Carbohydrate transport and metabolism	Biological Process: transition metal ion transport (GO:0000041);; Molecular Function: trehalose-phosphatase activity (GO:0004805);; Cellular Component: nucleus (GO:0005634);; Cellular Component: cytoplasm (GO:0005737);; Biological Process: trehalose biosynthetic process (GO:0005992);; Biological Process: response to cold (GO:0009409);; Cellular Component: chloroplast (GO:0009507);; Biological Pro…	--	Probable trehalose-phosphate phosphatase D GN=TPPD OS=Arabidopsis thaliana (Mouse-ear cress) PE=2 SV=1	probable trehalose-phosphate phosphatase D [Arabidopsis thaliana]
Brassica_newGene_620	1.06e-09	-4.05649	down	--	--	--	--	Uncharacterized protein At4g02000 GN=At4g02000 OS=Arabidopsis thaliana (Mouse-ear cress) PE=2 SV=1	hypothetical protein CARUB_v10011684mg, partial [Capsella rubella]
GSBRNA2T00101531001	6.56e-05	3.59991	up	--	--	--	--	--	hypothetical protein ARALYDRAFT_496328 [Arabidopsis lyrata subsp. lyrata]
GSBRNA2T00016815001	1.93e-07	4.62838	up	--	--	--	--	--	hypothetical protein ARALYDRAFT_908126 [Arabidopsis lyrata subsp. lyrata]
GSBRNA2T00024209001	1.71e-12	4.76676	up	--	--	Molecular Function: sequence-specific DNA binding transcription factor activity (GO:0003700);; Molecular Function: binding (GO:0005488);; Cellular Component: nucleus (GO:0005634);; Biological Process: regulation of transcription, DNA-templated (GO:0006355);; Biological Process: protein glycosylation (GO:0006486);; Biological Process: response to mechanical stimulus (GO:0009612);; Biological Proce…	--	Uncharacterized protein At4g06598 GN=At4g06598 OS=Arabidopsis thaliana (Mouse-ear cress) PE=2 SV=2	predicted protein [Arabidopsis lyrata subsp. lyrata]
GSBRNA2T00031741001	0	3.42758	up	[ER]	--	Molecular Function: 4-hydroxyphenylpyruvate dioxygenase activity (GO:0003868);; Cellular Component: cytoplasm (GO:0005737);; Cellular Component: mitochondrion (GO:0005739);; Cellular Component: cytosol (GO:0005829);; Biological Process: L-phenylalanine catabolic process (GO:0006559);; Biological Process: tyrosine catabolic process (GO:0006572);; Biological Process: aromatic amino acid family meta…	K00457|0.0|ath:AT1G06570|PDS1	4-hydroxyphenylpyruvate dioxygenase GN=F12K11.9 OS=Arabidopsis thaliana (Mouse-ear cress) PE=1 SV=2	4-hydroxyphenylpyruvate dioxygenase [Brassica napus]
GSBRNA2T00097260001	1.16e-07	-4.66633	down	[K]	Transcription	Cellular Component: DNA-directed RNA polymerase IV complex (GO:0000418);; Cellular Component: DNA-directed RNA polymerase V complex (GO:0000419);; Molecular Function: RNA binding (GO:0003723);; Molecular Function: DNA-directed RNA polymerase activity (GO:0003899);; Cellular Component: DNA-directed RNA polymerase II, core complex (GO:0005665);; Biological Process: transcription, DNA-templated (GO:…	--	DNA-directed RNA polymerase II subunit RPB7 OS=Glycine max (Soybean) PE=2 SV=1	DNA-directed RNA polymerase V subunit NRPE7 [Arabidopsis thaliana]
GSBRNA2T00123570001	0	-5.05846	down	[M]	Cell wall/membrane/envelope biogenesis	Biological Process: MAPK cascade (GO:0000165);; Biological Process: response to hypoxia (GO:0001666);; Cellular Component: mitochondrion (GO:0005739);; Biological Process: protein targeting to membrane (GO:0006612);; Biological Process: unsaturated fatty acid biosynthetic process (GO:0006636);; Biological Process: phosphatidylglycerol biosynthetic process (GO:0006655);; Biological Process: lipid …	K09480|0.0|ath:AT4G00550|DGD2	Digalactosyldiacylglycerol synthase 2, chloroplastic GN=DGD2 OS=Arabidopsis thaliana (Mouse-ear cress) PE=1 SV=1	digalactosyldiacylglycerol synthase 2 [Arabidopsis thaliana]
GSBRNA2T00087064001	0	-5.99162	down	--	--	Cellular Component: mitochondrion (GO:0005739);; Biological Process: transport (GO:0006810);; Biological Process: metabolic process (GO:0008152);; Biological Process: post-embryonic development (GO:0009791);; Molecular Function: transferase activity, transferring glycosyl groups (GO:0016757);; Molecular Function: transferase activity, transferring hexosyl groups (GO:0016758);; Biological Process:…	--	Pentatricopeptide repeat-containing protein At1g05670, mitochondrial (Precursor) GN=At1g05670 OS=Arabidopsis thaliana (Mouse-ear cress) PE=2 SV=1	pentatricopeptide repeat-containing protein [Arabidopsis thaliana]
GSBRNA2T00116616001	0	3.08952	up	--	--	Molecular Function: hydrolase activity, hydrolyzing O-glycosyl compounds (GO:0004553);; Cellular Component: extracellular region (GO:0005576);; Biological Process: carbohydrate metabolic process (GO:0005975);; Biological Process: trichoblast differentiation (GO:0010054);; Cellular Component: cytoplasmic membrane-bounded vesicle (GO:0016023);;	--	Endoglucanase 12 (Precursor) GN=At2g44540 OS=Arabidopsis thaliana (Mouse-ear cress) PE=3 SV=1	glycosyl hydrolase 9B9 [Arabidopsis thaliana]
GSBRNA2T00038488001	4.81e-09	-3.25008	down	--	--	Molecular Function: dicarboxylic acid transmembrane transporter activity (GO:0005310);; Cellular Component: mitochondrial inner membrane (GO:0005743);; Biological Process: glucose catabolic process (GO:0006007);; Biological Process: generation of precursor metabolites and energy (GO:0006091);; Biological Process: dicarboxylic acid transport (GO:0006835);; Biological Process: mitochondrial transpo…	--	Mitochondrial uncoupling protein 5 GN=F14M13.10 OS=Arabidopsis thaliana (Mouse-ear cress) PE=2 SV=1	putative mitochondrial dicarboxylate carrier protein [Arabidopsis thaliana]
GSBRNA2T00150716001	6.97e-08	-4.70331	down	[O]	Posttranslational modification, protein turnover, chaperones	Cellular Component: nucleus (GO:0005634);; Cellular Component: cytosol (GO:0005829);; Biological Process: protein folding (GO:0006457);; Cellular Component: proteasome regulatory particle, lid subcomplex (GO:0008541);; Biological Process: response to heat (GO:0009408);; Cellular Component: plasmodesma (GO:0009506);; Cellular Component: chloroplast (GO:0009507);; Biological Process: response to hi…	K03036|0.0|ath:AT1G29150|ATS9	26S proteasome non-ATPase regulatory subunit 11 homolog GN=F28N24.15 OS=Arabidopsis thaliana (Mouse-ear cress) PE=1 SV=1	hypothetical protein CARUB_v10009258mg [Capsella rubella]
GSBRNA2T00100894001	0.000638008	-3.89184	down	--	--	Cellular Component: nucleus (GO:0005634);;	--	--	putative methyltransferase family protein [Arabidopsis thaliana]
GSBRNA2T00038920001	4.95e-07	-3.66199	down	--	--	Cellular Component: endosome (GO:0005768);; Cellular Component: Golgi apparatus (GO:0005794);; Cellular Component: trans-Golgi network (GO:0005802);; Cellular Component: plasma membrane (GO:0005886);; Biological Process: acetyl-CoA metabolic process (GO:0006084);; Cellular Component: chloroplast thylakoid lumen (GO:0009543);; Biological Process: plasmodesma organization (GO:0009663);; Biological …	--	--	unnamed protein product [Thellungiella halophila]
GSBRNA2T00041225001	2.25e-05	-4.23265	down	--	--	Biological Process: nuclear-transcribed mRNA catabolic process (GO:0000956);; Molecular Function: protein binding (GO:0005515);; Cellular Component: nucleus (GO:0005634);; Cellular Component: cytosol (GO:0005829);; Biological Process: regulation of mitotic cell cycle (GO:0007346);; Cellular Component: chloroplast envelope (GO:0009941);; Biological Process: vernalization response (GO:0010048);; Bi…	--	Paired amphipathic helix protein Sin3-like 2 GN=SNL2 OS=Arabidopsis thaliana (Mouse-ear cress) PE=1 SV=2	hypothetical protein CARUB_v10003707mg [Capsella rubella]
GSBRNA2T00066333001	1.67e-08	-4.23874	down	[C]	Energy production and conversion	Molecular Function: isocitrate lyase activity (GO:0004451);; Biological Process: glyoxylate cycle (GO:0006097);; Biological Process: tricarboxylic acid cycle (GO:0006099);; Cellular Component: glyoxysome (GO:0009514);; Biological Process: seed dormancy process (GO:0010162);;	K01637|0.0|ath:AT3G21720|ICL	Isocitrate lyase OS=Brassica napus (Rape) PE=2 SV=1	RecName: Full=Isocitrate lyase; Short=ICL; Short=Isocitrase; Short=Isocitratase
GSBRNA2T00032470001	0	6.45604	up	[E]	Amino acid transport and metabolism	Molecular Function: aminopeptidase activity (GO:0004177);; Cellular Component: extracellular region (GO:0005576);; Cellular Component: cytosol (GO:0005829);; Biological Process: N-terminal protein myristoylation (GO:0006499);; Biological Process: proteolysis (GO:0006508);; Molecular Function: serine-type peptidase activity (GO:0008236);; Cellular Component: chloroplast (GO:0009507);;	--	--	hypothetical protein CARUB_v10004231mg [Capsella rubella]
GSBRNA2T00004455001	4.31e-08	3.12366	up	--	--	Cellular Component: nucleus (GO:0005634);; Cellular Component: cytoplasm (GO:0005737);; Biological Process: protein targeting to membrane (GO:0006612);; Biological Process: ion transport (GO:0006811);; Biological Process: water transport (GO:0006833);; Cellular Component: plastid (GO:0009536);; Biological Process: response to insect (GO:0009625);; Biological Process: response to salt stress (GO:0…	--	Protein PHLOEM PROTEIN 2-LIKE A1 GN=PP2A1 OS=Arabidopsis thaliana (Mouse-ear cress) PE=2 SV=1	protein PHLOEM protein 2-LIKE A1 [Arabidopsis thaliana]
GSBRNA2T00080008001	0	6.68908	up	--	--	Cellular Component: nucleus (GO:0005634);; Cellular Component: cytosol (GO:0005829);; Biological Process: defense response to virus (GO:0051607);;	--	--	hypothetical protein ARALYDRAFT_908186 [Arabidopsis lyrata subsp. lyrata]
GSBRNA2T00140145001	0	3.05846	up	--	--	Cellular Component: nucleus (GO:0005634);; Cellular Component: vacuolar membrane (GO:0005774);; Biological Process: autophagy (GO:0006914);; Biological Process: response to stress (GO:0006950);; Molecular Function: zinc ion binding (GO:0008270);; Biological Process: response to abiotic stimulus (GO:0009628);; Biological Process: hormone-mediated signaling pathway (GO:0009755);; Biological Process…	--	E3 ubiquitin ligase BIG BROTHER-related GN=BBR OS=Arabidopsis thaliana (Mouse-ear cress) PE=2 SV=1	zinc finger family protein [Arabidopsis lyrata subsp. lyrata]
GSBRNA2T00080002001	3.81e-09	3.98057	up	--	--	Cellular Component: Golgi apparatus (GO:0005794);; Biological Process: fatty acid beta-oxidation (GO:0006635);; Molecular Function: zinc ion binding (GO:0008270);; Biological Process: protein import into peroxisome matrix (GO:0016558);;	--	--	hypothetical protein CARUB_v10000877mg [Capsella rubella]
GSBRNA2T00113412001	6.94e-14	-5.5182	down	--	--	Cellular Component: intracellular membrane-bounded organelle (GO:0043231);; Cellular Component: cytoplasmic part (GO:0044444);;	--	--	unknown [Arabidopsis thaliana]
GSBRNA2T00007639001	0	-5.17797	down	[R]	General function prediction only	Molecular Function: Rab GTPase activator activity (GO:0005097);; Biological Process: N-terminal protein myristoylation (GO:0006499);; Biological Process: protein targeting to membrane (GO:0006612);; Cellular Component: chloroplast (GO:0009507);; Biological Process: systemic acquired resistance (GO:0009627);; Biological Process: salicylic acid biosynthetic process (GO:0009697);; Biological Process…	--	--	GTPase activator like protein of Rab-like small GTPases [Arabidopsis thaliana]
GSBRNA2T00005478001	4.11e-06	-3.26818	down	--	--	Cellular Component: chloroplast (GO:0009507);;	--	--	uncharacterized protein [Arabidopsis thaliana]
Brassica_newGene_3919	0	4.51343	up	--	--	--	--	--	unnamed protein product [Arabidopsis thaliana]
GSBRNA2T00112227001	1.26e-05	3.41518	up	--	--	Biological Process: cellular process (GO:0009987);; Biological Process: macromolecule metabolic process (GO:0043170);; Biological Process: primary metabolic process (GO:0044238);;	--	Proline-rich receptor-like protein kinase PERK1 GN=PERK1 OS=Arabidopsis thaliana (Mouse-ear cress) PE=1 SV=1	K7_Muc1p [Saccharomyces cerevisiae Kyokai no. 7]
GSBRNA2T00018127001	5.35e-08	-3.38207	down	[R]	General function prediction only	Molecular Function: protein kinase activity (GO:0004672);; Molecular Function: signal transducer activity (GO:0004871);; Molecular Function: ATP binding (GO:0005524);; Cellular Component: nucleus (GO:0005634);; Cellular Component: heterotrimeric G-protein complex (GO:0005834);; Biological Process: DNA repair (GO:0006281);; Biological Process: protein phosphorylation (GO:0006468);; Biological Proc…	K10143|0.0|ath:AT3G15354|SPA3	Protein SPA1-RELATED 3 GN=SPA3 OS=Arabidopsis thaliana (Mouse-ear cress) PE=1 SV=1	RecName: Full=Protein SPA1-RELATED 3
GSBRNA2T00109596001	1.3e-05	-4.28238	down	[K]	Transcription	Cellular Component: chloroplast thylakoid lumen (GO:0009543);;	--	--	uncharacterized protein [Arabidopsis thaliana]
GSBRNA2T00007837001	0	-5.72925	down	--	--	Cellular Component: extracellular region (GO:0005576);; Cellular Component: mitochondrion (GO:0005739);; Cellular Component: Golgi apparatus (GO:0005794);; Cellular Component: cytosol (GO:0005829);; Cellular Component: plasma membrane (GO:0005886);; Biological Process: carbohydrate metabolic process (GO:0005975);; Molecular Function: cellulase activity (GO:0008810);; Cellular Component: plant-typ…	--	Endoglucanase 17 (Precursor) GN=At4g02290 OS=Arabidopsis thaliana (Mouse-ear cress) PE=2 SV=1	glycosyl hydrolase family 9 protein [Arabidopsis lyrata subsp. lyrata]
GSBRNA2T00108467001	5.28e-12	-5.29414	down	[O]	Posttranslational modification, protein turnover, chaperones	Cellular Component: nucleus (GO:0005634);; Cellular Component: cytosol (GO:0005829);; Biological Process: protein folding (GO:0006457);; Cellular Component: proteasome regulatory particle, lid subcomplex (GO:0008541);; Biological Process: response to heat (GO:0009408);; Cellular Component: plasmodesma (GO:0009506);; Cellular Component: chloroplast (GO:0009507);; Biological Process: response to hi…	K03036|0.0|ath:AT1G29150|ATS9	26S proteasome non-ATPase regulatory subunit 11 homolog GN=F28N24.15 OS=Arabidopsis thaliana (Mouse-ear cress) PE=1 SV=1	hypothetical protein CARUB_v10009258mg [Capsella rubella]
GSBRNA2T00114798001	0	4.1065	up	[H]	Coenzyme transport and metabolism	Molecular Function: DNA binding (GO:0003677);; Molecular Function: sequence-specific DNA binding transcription factor activity (GO:0003700);; Cellular Component: nucleus (GO:0005634);; Biological Process: regulation of transcription, DNA-templated (GO:0006355);; Biological Process: embryo sac development (GO:0009553);; Biological Process: double fertilization forming a zygote and endosperm (GO:00…	--	B3 domain-containing protein At5g18000 GN=At5g18000 OS=Arabidopsis thaliana (Mouse-ear cress) PE=2 SV=1	hypothetical protein ARALYDRAFT_350906 [Arabidopsis lyrata subsp. lyrata]
GSBRNA2T00025700001	4.9e-06	3.07583	up	--	--	Biological Process: RNA splicing, via endonucleolytic cleavage and ligation (GO:0000394);; Molecular Function: sequence-specific DNA binding transcription factor activity (GO:0003700);; Cellular Component: nucleus (GO:0005634);; Biological Process: carbohydrate metabolic process (GO:0005975);; Biological Process: regulation of translation (GO:0006417);; Biological Process: response to osmotic str…	K14484|1e-126|ath:AT1G04550|IAA12	Auxin-responsive protein IAA12 GN=T1G11.20 OS=Arabidopsis thaliana (Mouse-ear cress) PE=1 SV=1	hypothetical protein ARALYDRAFT_470436 [Arabidopsis lyrata subsp. lyrata]
GSBRNA2T00013841001	0	4.99977	up	[O]	Posttranslational modification, protein turnover, chaperones	Molecular Function: serine-type endopeptidase activity (GO:0004252);; Cellular Component: extracellular region (GO:0005576);; Cellular Component: cell wall (GO:0005618);; Biological Process: proteolysis (GO:0006508);; Cellular Component: plant-type cell wall (GO:0009505);; Cellular Component: external side of plasma membrane (GO:0009897);; Biological Process: stomatal complex morphogenesis (GO:00…	--	Cucumisin (Precursor) OS=Cucumis melo (Muskmelon) PE=1 SV=1	predicted protein [Arabidopsis lyrata subsp. lyrata]
GSBRNA2T00155883001	0.000361497	-3.95453	down	--	--	--	--	--	putative non-LTR retroelement reverse transcriptase [Arabidopsis thaliana]
Brassica_newGene_4856	3.88e-05	-4.18115	down	--	--	--	--	--	PREDICTED: uncharacterized protein LOC101203539 [Cucumis sativus]
Brassica_newGene_449	3.81e-09	-3.98057	down	--	--	Cellular Component: nucleus (GO:0005634);; Cellular Component: cytosol (GO:0005829);; Cellular Component: plasma membrane (GO:0005886);;	--	--	COP1-interacting protein-like protein [Arabidopsis thaliana]
GSBRNA2T00147457001	1.11e-15	5.7121	up	[K]	Transcription	Molecular Function: DNA binding (GO:0003677);; Molecular Function: DNA-directed RNA polymerase activity (GO:0003899);; Cellular Component: nucleus (GO:0005634);; Biological Process: transcription, DNA-templated (GO:0006351);; Cellular Component: chloroplast (GO:0009507);;	K03025|1e-113|ath:AT5G23710|DNA binding / DNA-directed RNA polymerase	--	hypothetical protein CARUB_v10001877mg [Capsella rubella]
GSBRNA2T00090200001	3.27e-11	-3.03143	down	--	--	Biological Process: pentose-phosphate shunt (GO:0006098);; Cellular Component: chloroplast thylakoid (GO:0009534);; Cellular Component: membrane (GO:0016020);;	--	--	uncharacterized protein [Arabidopsis thaliana]
GSBRNA2T00154617001	0	-5.15997	down	--	--	Cellular Component: nucleus (GO:0005634);; Biological Process: protein targeting to membrane (GO:0006612);; Molecular Function: mannose-1-phosphate guanylyltransferase (GDP) activity (GO:0008928);; Biological Process: response to heat (GO:0009408);; Biological Process: response to water deprivation (GO:0009414);; Biological Process: response to wounding (GO:0009611);; Biological Process: jasmonic…	K14190|0.0|ath:AT4G26850|VTC2	GDP-L-galactose phosphorylase 1 GN=VTC2 OS=Arabidopsis thaliana (Mouse-ear cress) PE=1 SV=1	unnamed protein product [Thellungiella halophila]
GSBRNA2T00041140001	0.000638008	3.89184	up	--	--	Molecular Function: protein phosphatase inhibitor activity (GO:0004864);; Molecular Function: receptor activity (GO:0004872);; Molecular Function: protein binding (GO:0005515);; Cellular Component: nucleus (GO:0005634);; Cellular Component: mitochondrion (GO:0005739);; Biological Process: tryptophan catabolic process (GO:0006569);; Biological Process: fatty acid catabolic process (GO:0009062);; C…	K14496|1e-115|ath:AT5G53160|hypothetical protein	Abscisic acid receptor PYL8 GN=MFH8.10 OS=Arabidopsis thaliana (Mouse-ear cress) PE=1 SV=1	regulatory component of ABA receptor 3 [Arabidopsis thaliana]
GSBRNA2T00025154001	5.34e-10	3.08946	up	--	--	--	--	Protein ycf2 GN=ycf2-B OS=Oenothera glazioviana (Large-flowered evening primrose) PE=3 SV=1	unnamed protein product [Blastocystis hominis]
GSBRNA2T00002721001	0	-3.16582	down	--	--	Cellular Component: nucleus (GO:0005634);; Cellular Component: rough endoplasmic reticulum (GO:0005791);; Biological Process: photomorphogenesis (GO:0009640);; Biological Process: gibberellin biosynthetic process (GO:0009686);; Biological Process: embryo development ending in seed dormancy (GO:0009793);; Biological Process: seed germination (GO:0009845);; Biological Process: regulation of flower …	--	Cruciferin CRU4 beta chain (Precursor) GN=CRU4 OS=Brassica napus (Rape) PE=1 SV=1	RecName: Full=Cruciferin CRU4; AltName: Full=11S globulin; AltName: Full=12S storage protein; Contains: RecName: Full=Cruciferin CRU4 alpha chain; Contains: RecName: Full=Cruciferin CRU4 beta chain; Flags: Precursor
Brassica_newGene_852	0	7.12354	up	--	--	Molecular Function: catalytic activity (GO:0003824);; Cellular Component: membrane (GO:0016020);;	--	--	hypothetical protein 24.t00017 [Brassica oleracea]
GSBRNA2T00031673001	0	3.20338	up	--	--	Molecular Function: ubiquitin-protein ligase activity (GO:0004842);; Molecular Function: binding (GO:0005488);; Cellular Component: nucleus (GO:0005634);; Biological Process: ubiquitin-dependent protein catabolic process (GO:0006511);; Biological Process: signal transduction (GO:0007165);; Biological Process: multicellular organismal development (GO:0007275);; Biological Process: response to horm…	--	F-box protein SKIP19 GN=C6L9.140 OS=Arabidopsis thaliana (Mouse-ear cress) PE=1 SV=1	hypothetical protein CARUB_v10001497mg [Capsella rubella]
GSBRNA2T00137996001	3.23e-06	-3.85886	down	--	--	--	--	--	F23N19.13 [Arabidopsis thaliana]
GSBRNA2T00097000001	0	4.63489	up	--	--	Biological Process: MAPK cascade (GO:0000165);; Molecular Function: protein serine/threonine kinase activity (GO:0004674);; Molecular Function: protein binding (GO:0005515);; Cellular Component: extracellular region (GO:0005576);; Cellular Component: Golgi apparatus (GO:0005794);; Cellular Component: cytosol (GO:0005829);; Biological Process: protein targeting to membrane (GO:0006612);; Biologica…	--	Polygalacturonase inhibitor 1 (Precursor) GN=PGIP1 OS=Arabidopsis thaliana (Mouse-ear cress) PE=2 SV=1	polygalacturonase inhibitory protein [Brassica rapa subsp. oleifera]
GSBRNA2T00096654001	0	3.18571	up	[C]	Energy production and conversion	Cellular Component: mitochondrion (GO:0005739);; Cellular Component: peroxisome (GO:0005777);; Cellular Component: cytosol (GO:0005829);; Biological Process: tryptophan catabolic process (GO:0006569);; Biological Process: defense response (GO:0006952);; Biological Process: response to water deprivation (GO:0009414);; Biological Process: response to wounding (GO:0009611);; Biological Process: resp…	K05894|0.0|ath:AT2G06050|OPR3	12-oxophytodienoate reductase 3 GN=F5K7.19 OS=Arabidopsis thaliana (Mouse-ear cress) PE=1 SV=2	unnamed protein product [Thellungiella halophila]
GSBRNA2T00123537001	0	-5.53343	down	--	--	Cellular Component: chloroplast thylakoid membrane (GO:0009535);; Cellular Component: chloroplast envelope (GO:0009941);; Cellular Component: plastoglobule (GO:0010287);;	--	Uncharacterized protein At4g01150, chloroplastic (Precursor) GN=At4g01150 OS=Arabidopsis thaliana (Mouse-ear cress) PE=1 SV=1	ST6-40 [Eutrema halophilum]
GSBRNA2T00146151001	4.45e-06	-4.37696	down	[CR]	--	Molecular Function: nucleotide binding (GO:0000166);; Molecular Function: NADPH:quinone reductase activity (GO:0003960);; Cellular Component: cytosol (GO:0005829);; Molecular Function: zinc ion binding (GO:0008270);; Cellular Component: chloroplast (GO:0009507);; Biological Process: response to high light intensity (GO:0009644);; Biological Process: cell differentiation (GO:0030154);; Biological …	K00344|2e-53|ath:AT5G61510|NADP-dependent oxidoreductase, putative	--	hypothetical protein ARALYDRAFT_496310 [Arabidopsis lyrata subsp. lyrata]
GSBRNA2T00094109001	0	4.08616	up	[O]	Posttranslational modification, protein turnover, chaperones	Molecular Function: serine-type endopeptidase activity (GO:0004252);; Cellular Component: nucleus (GO:0005634);; Cellular Component: cytosol (GO:0005829);; Biological Process: protein glycosylation (GO:0006486);; Biological Process: proteolysis (GO:0006508);; Molecular Function: serine-type peptidase activity (GO:0008236);; Cellular Component: chloroplast (GO:0009507);; Biological Process: photoi…	--	Protease Do-like 7 GN=DEGP7 OS=Arabidopsis thaliana (Mouse-ear cress) PE=2 SV=1	hypothetical protein CARUB_v10012864mg [Capsella rubella]
GSBRNA2T00017352001	0	3.37947	up	[J]	Translation, ribosomal structure and biogenesis	Biological Process: RNA methylation (GO:0001510);; Molecular Function: structural constituent of ribosome (GO:0003735);; Cellular Component: cell wall (GO:0005618);; Cellular Component: nucleolus (GO:0005730);; Cellular Component: vacuole (GO:0005773);; Biological Process: translation (GO:0006412);; Cellular Component: plasmodesma (GO:0009506);; Cellular Component: membrane (GO:0016020);; Cellula…	K02966|1e-101|ath:AT3G02080|40S ribosomal protein S19 (RPS19A)	40S ribosomal protein S19-1 GN=RPS19A OS=Arabidopsis thaliana (Mouse-ear cress) PE=2 SV=1	40S ribosomal protein S19-1 [Arabidopsis thaliana]
GSBRNA2T00058832001	0	3.80935	up	--	--	Biological Process: transition metal ion transport (GO:0000041);; Cellular Component: extracellular region (GO:0005576);; Cellular Component: mitochondrion (GO:0005739);; Cellular Component: plasmodesma (GO:0009506);; Cellular Component: chloroplast (GO:0009507);; Cellular Component: anchored component of membrane (GO:0031225);; Cellular Component: intracellular part (GO:0044424);;	--	Ubiquitin carboxyl-terminal hydrolase 12 GN=UBP12 OS=Arabidopsis thaliana (Mouse-ear cress) PE=1 SV=2	hypothetical protein ARALYDRAFT_489472 [Arabidopsis lyrata subsp. lyrata]
GSBRNA2T00123188001	1.97e-06	-3.89784	down	[N]	Cell motility	Biological Process: cellular process (GO:0009987);;	K10872|4e-07|sbi:SORBI_04g008730|hypothetical protein	Meiotic recombination protein DMC1 homolog GN=LIM15 OS=Lilium longiflorum (Trumpet lily) PE=2 SV=1	predicted protein [Arabidopsis lyrata subsp. lyrata]
GSBRNA2T00029512001	0	3.04338	up	[Q]	Secondary metabolites biosynthesis, transport and catabolism	Molecular Function: monooxygenase activity (GO:0004497);; Molecular Function: iron ion binding (GO:0005506);; Cellular Component: extracellular region (GO:0005576);; Cellular Component: mitochondrion (GO:0005739);; Cellular Component: endoplasmic reticulum (GO:0005783);; Molecular Function: electron carrier activity (GO:0009055);; Biological Process: positive gravitropism (GO:0009958);; Cellular …	--	Cytochrome P450 705A5 GN=MDN11.4 OS=Arabidopsis thaliana (Mouse-ear cress) PE=2 SV=1	cytochrome P450, family 705, subfamily A, polypeptide 22 [Arabidopsis thaliana]
GSBRNA2T00147717001	0	-7.57142	down	[E]	Amino acid transport and metabolism	Biological Process: tryptophan catabolic process (GO:0006569);; Biological Process: response to symbiotic fungus (GO:0009610);; Biological Process: indoleacetic acid biosynthetic process (GO:0009684);; Biological Process: cellular component organization (GO:0016043);; Molecular Function: kinase activity (GO:0016301);; Biological Process: cysteine biosynthetic process (GO:0019344);; Molecular Func…	--	Formin-like protein 14 GN=FH14 OS=Arabidopsis thaliana (Mouse-ear cress) PE=3 SV=3	Pyridoxal phosphate (PLP)-dependent transferases superfamily protein [Arabidopsis thaliana]
GSBRNA2T00038933001	1.46e-10	-3.32781	down	--	--	Molecular Function: copper ion binding (GO:0005507);; Molecular Function: phospholipid binding (GO:0005543);; Cellular Component: nucleus (GO:0005634);; Cellular Component: endosome (GO:0005768);; Cellular Component: vacuole (GO:0005773);; Cellular Component: endoplasmic reticulum (GO:0005783);; Cellular Component: Golgi apparatus (GO:0005794);; Cellular Component: trans-Golgi network (GO:0005802…	--	Probable ADP-ribosylation factor GTPase-activating protein AGD11 GN=AGD11 OS=Arabidopsis thaliana (Mouse-ear cress) PE=2 SV=1	hypothetical protein ARALYDRAFT_478135 [Arabidopsis lyrata subsp. lyrata]
GSBRNA2T00031801001	9.88e-15	3.43653	up	[G]	Carbohydrate transport and metabolism	Molecular Function: beta-N-acetylhexosaminidase activity (GO:0004563);; Cellular Component: extracellular region (GO:0005576);; Cellular Component: plasma membrane (GO:0005886);; Biological Process: carbohydrate metabolic process (GO:0005975);; Molecular Function: UDP-glucosyltransferase activity (GO:0035251);; Molecular Function: cation binding (GO:0043169);;	K12373|0.0|ath:AT1G05590|HEXO2	Beta-hexosaminidase 2 (Precursor) GN=F3F20.4 OS=Arabidopsis thaliana (Mouse-ear cress) PE=1 SV=1	beta-hexosaminidase 2 [Arabidopsis thaliana]
GSBRNA2T00059544001	0	3.09782	up	--	--	Molecular Function: structural molecule activity (GO:0005198);; Molecular Function: protein binding (GO:0005515);; Cellular Component: vacuolar membrane (GO:0005774);; Cellular Component: cytosol (GO:0005829);; Biological Process: intracellular protein transport (GO:0006886);; Biological Process: endocytosis (GO:0006897);; Cellular Component: plasmodesma (GO:0009506);; Cellular Component: chlorop…	K04646|0.0|ath:AT3G08530|clathrin heavy chain, putative	Clathrin heavy chain 2 OS=Arabidopsis thaliana (Mouse-ear cress) PE=1 SV=1	hypothetical protein ARALYDRAFT_896987 [Arabidopsis lyrata subsp. lyrata]
GSBRNA2T00078706001	0	4.64684	up	--	--	Biological Process: response to superoxide (GO:0000303);; Biological Process: mRNA splicing, via spliceosome (GO:0000398);; Biological Process: RNA methylation (GO:0001510);; Molecular Function: DNA binding (GO:0003677);; Molecular Function: sequence-specific DNA binding transcription factor activity (GO:0003700);; Molecular Function: protein binding (GO:0005515);; Cellular Component: nucleus (GO…	--	NAC domain-containing protein 78 GN=T32M21.10 OS=Arabidopsis thaliana (Mouse-ear cress) PE=2 SV=2	hypothetical protein ARALYDRAFT_908325 [Arabidopsis lyrata subsp. lyrata]
Brassica_newGene_2850	4.49e-13	-4.00403	down	--	--	--	--	Probable transposase-like protein At4g04430 GN=At4g04430 OS=Arabidopsis thaliana (Mouse-ear cress) PE=1 SV=1	hypothetical protein [Arabidopsis thaliana]
GSBRNA2T00153944001	5.41e-07	4.54934	up	--	--	Molecular Function: sequence-specific DNA binding transcription factor activity (GO:0003700);; Cellular Component: nucleus (GO:0005634);; Biological Process: regulation of transcription, DNA-templated (GO:0006355);; Biological Process: embryo sac egg cell differentiation (GO:0009560);; Molecular Function: sequence-specific DNA binding (GO:0043565);;	--	--	hypothetical protein CARUB_v10014092mg [Capsella rubella]
GSBRNA2T00135832001	1.67e-08	4.23874	up	--	--	Biological Process: mitotic G2 phase (GO:0000085);; Molecular Function: nucleotide binding (GO:0000166);; Biological Process: endonucleolytic cleavage involved in rRNA processing (GO:0000478);; Molecular Function: RNA binding (GO:0003723);; Cellular Component: cell wall (GO:0005618);; Cellular Component: nucleoplasm (GO:0005654);; Cellular Component: endoplasmic reticulum (GO:0005783);; Cellular …	K11090|1e-92|ath:AT4G32720|AtLa1	Stromal cell-derived factor 2-like protein (Precursor) GN=At2g25110 OS=Arabidopsis thaliana (Mouse-ear cress) PE=1 SV=1	hypothetical protein CARUB_v10004849mg [Capsella rubella]
Brassica_newGene_6226	3.88e-05	-4.18115	down	--	--	Molecular Function: DNA-directed DNA polymerase activity (GO:0003887);; Cellular Component: nucleus (GO:0005634);; Biological Process: DNA replication (GO:0006260);;	K03505|6e-13|ath:AT1G09815|POLD4	--	hypothetical protein CARUB_v10010654mg [Capsella rubella]
GSBRNA2T00049900001	0	3.75837	up	--	--	Molecular Function: ubiquitin-protein ligase activity (GO:0004842);; Cellular Component: nucleus (GO:0005634);; Cellular Component: cytoplasm (GO:0005737);; Biological Process: ubiquitin-dependent protein catabolic process (GO:0006511);; Biological Process: multicellular organismal development (GO:0007275);; Molecular Function: zinc ion binding (GO:0008270);; Biological Process: protein ubiquitin…	--	Putative E3 ubiquitin-protein ligase SINA-like 6 GN=At5g37870 OS=Arabidopsis thaliana (Mouse-ear cress) PE=3 SV=1	hypothetical protein CARUB_v10006701mg, partial [Capsella rubella]
GSBRNA2T00040862001	0	4.02622	up	[G]	Carbohydrate transport and metabolism	Molecular Function: glucan exo-1,3-beta-glucosidase activity (GO:0004338);; Molecular Function: hydrolase activity, hydrolyzing O-glycosyl compounds (GO:0004553);; Molecular Function: beta-galactosidase activity (GO:0004565);; Cellular Component: extracellular region (GO:0005576);; Cellular Component: mitochondrion (GO:0005739);; Cellular Component: Golgi apparatus (GO:0005794);; Cellular Compone…	--	Beta-glucosidase 16 (Precursor) GN=T2O9.110 OS=Arabidopsis thaliana (Mouse-ear cress) PE=2 SV=1	hypothetical protein ARALYDRAFT_486479 [Arabidopsis lyrata subsp. lyrata]
GSBRNA2T00099291001	4.21e-08	-4.73936	down	--	--	--	--	UPF0540 protein At1g62000 (Precursor) GN=At1g62000 OS=Arabidopsis thaliana (Mouse-ear cress) PE=2 SV=1	hypothetical protein CARUB_v10022438mg [Capsella rubella]
GSBRNA2T00134620001	0	4.04949	up	--	--	Biological Process: cell fate specification (GO:0001708);; Molecular Function: DNA binding (GO:0003677);; Molecular Function: sequence-specific DNA binding transcription factor activity (GO:0003700);; Molecular Function: protein binding (GO:0005515);; Cellular Component: nucleus (GO:0005634);; Biological Process: regulation of transcription, DNA-templated (GO:0006355);; Biological Process: negati…	--	MADS-box protein FLOWERING LOCUS C GN=T31P16.130 OS=Arabidopsis thaliana (Mouse-ear cress) PE=2 SV=1	flowering locus C [Brassica oleracea var. capitata]
GSBRNA2T00062605001	0.000576769	3.06918	up	--	--	Biological Process: MAPK cascade (GO:0000165);; Biological Process: polysaccharide biosynthetic process (GO:0000271);; Molecular Function: calcium ion binding (GO:0005509);; Biological Process: detection of calcium ion (GO:0005513);; Molecular Function: protein binding (GO:0005515);; Cellular Component: plasma membrane (GO:0005886);; Biological Process: regulation of transcription, DNA-templated …	K06268|1e-155|ath:AT5G55990|CBL2	Calcineurin B-like protein 2 GN=MDA7.3 OS=Arabidopsis thaliana (Mouse-ear cress) PE=1 SV=2	calcineurin B-like protein 2 [Arabidopsis thaliana]
GSBRNA2T00123485001	0	-7.39618	down	--	--	Molecular Function: sequence-specific DNA binding transcription factor activity (GO:0003700);; Cellular Component: nucleus (GO:0005634);; Cellular Component: endoplasmic reticulum membrane (GO:0005789);; Cellular Component: plasma membrane (GO:0005886);; Biological Process: trehalose biosynthetic process (GO:0005992);; Biological Process: proline biosynthetic process (GO:0006561);; Biological Pro…	--	NAC domain-containing protein 69 GN=F11O4.5 OS=Arabidopsis thaliana (Mouse-ear cress) PE=2 SV=1	NAC transcription factor [Arabidopsis thaliana]
GSBRNA2T00031884001	2.83e-14	3.22928	up	--	--	Biological Process: mitotic cell cycle (GO:0000278);; Biological Process: double-strand break repair via homologous recombination (GO:0000724);; Molecular Function: DNA binding (GO:0003677);; Molecular Function: transcription coactivator activity (GO:0003713);; Molecular Function: ubiquitin-protein ligase activity (GO:0004842);; Cellular Component: nucleus (GO:0005634);; Biological Process: DNA-d…	K10683|0.0|ath:AT1G04020|BARD1	Protein BREAST CANCER SUSCEPTIBILITY 1 homolog GN=BRCA1 OS=Arabidopsis thaliana (Mouse-ear cress) PE=2 SV=1	BRCA1-associated RING domain protein 1 [Arabidopsis thaliana]
Brassica_newGene_4862	3.03e-14	-4.9633	down	[I]	Lipid transport and metabolism	Cellular Component: nucleus (GO:0005634);; Biological Process: photoperiodism (GO:0009648);; Biological Process: entrainment of circadian clock (GO:0009649);; Biological Process: regulation of flower development (GO:0009909);; Biological Process: red or far-red light signaling pathway (GO:0010017);; Biological Process: response to red light (GO:0010114);; Biological Process: positive regulation o…	--	Protein ELF4-LIKE 4 OS=Arabidopsis thaliana (Mouse-ear cress) PE=2 SV=1	hypothetical protein CARUB_v10011591mg [Capsella rubella]
GSBRNA2T00136499001	1.65e-11	3.83108	up	--	--	Molecular Function: RNA polymerase II transcription cofactor activity (GO:0001104);; Biological Process: regulation of transcription from RNA polymerase II promoter (GO:0006357);; Cellular Component: mediator complex (GO:0016592);;	--	Mediator of RNA polymerase II transcription subunit 4 GN=F9G14.160 OS=Arabidopsis thaliana (Mouse-ear cress) PE=1 SV=1	hypothetical protein ARALYDRAFT_487063 [Arabidopsis lyrata subsp. lyrata]
GSBRNA2T00102421001	0	-4.777	down	--	--	Cellular Component: nucleus (GO:0005634);; Biological Process: defense response (GO:0006952);; Cellular Component: chloroplast (GO:0009507);; Biological Process: response to biotic stimulus (GO:0009607);; Biological Process: type I hypersensitivity (GO:0016068);; Biological Process: cellular cation homeostasis (GO:0030003);; Biological Process: divalent metal ion transport (GO:0070838);;	--	MLP-like protein 28 GN=MLP28 OS=Arabidopsis thaliana (Mouse-ear cress) PE=1 SV=1	MLP-like protein 34 [Arabidopsis thaliana]
GSBRNA2T00108871001	1.13e-08	-3.00722	down	--	--	Biological Process: maltose metabolic process (GO:0000023);; Cellular Component: nucleus (GO:0005634);; Cellular Component: mitochondrion (GO:0005739);; Cellular Component: chloroplast stroma (GO:0009570);; Cellular Component: chloroplast envelope (GO:0009941);; Biological Process: thylakoid membrane organization (GO:0010027);; Biological Process: starch biosynthetic process (GO:0019252);; Biolog…	--	--	hypothetical protein ARALYDRAFT_348614 [Arabidopsis lyrata subsp. lyrata]
GSBRNA2T00020625001	6.15e-07	3.22312	up	--	--	--	--	Putative defensin-like protein 102 (Precursor) GN=At4g08028 OS=Arabidopsis thaliana (Mouse-ear cress) PE=3 SV=1	hypothetical protein CARUB_v10015997mg [Capsella rubella]
GSBRNA2T00013802001	0	4.03639	up	--	--	Cellular Component: nucleus (GO:0005634);; Biological Process: DNA repair (GO:0006281);; Biological Process: DNA recombination (GO:0006310);; Biological Process: ubiquitin-dependent protein catabolic process (GO:0006511);;	K11864|0.0|ath:AT3G06820|mov34 family protein	--	BRCA1/BRCA2-containing complex subunit 36A [Arabidopsis thaliana]
GSBRNA2T00126422001	2.65e-06	-3.30096	down	--	--	Molecular Function: cyclin-dependent protein serine/threonine kinase activity (GO:0004693);; Cellular Component: nucleus (GO:0005634);; Biological Process: DNA replication (GO:0006260);; Biological Process: chloroplast organization (GO:0009658);; Biological Process: histone modification (GO:0016570);; Biological Process: gametophyte development (GO:0048229);; Biological Process: regulation of cel…	K10727|0.0|ath:AT3G54710|CDT1B	CDT1-like protein b GN=CDT1B OS=Arabidopsis thaliana (Mouse-ear cress) PE=2 SV=1	hypothetical protein CARUB_v10017077mg [Capsella rubella]
GSBRNA2T00060368001	0	4.40628	up	--	--	--	--	--	hypothetical protein [Arabidopsis thaliana]
GSBRNA2T00031724001	3.79e-05	3.0921	up	--	--	Molecular Function: DNA binding (GO:0003677);; Molecular Function: sequence-specific DNA binding transcription factor activity (GO:0003700);; Molecular Function: protein binding (GO:0005515);; Cellular Component: nucleus (GO:0005634);; Biological Process: regulation of transcription, DNA-templated (GO:0006355);; Biological Process: cell communication (GO:0007154);; Biological Process: cell differ…	--	Transcription factor RF2b GN=RF2b OS=Oryza sativa subsp. japonica (Rice) PE=1 SV=1	hypothetical protein CARUB_v10009673mg [Capsella rubella]
GSBRNA2T00006799001	0.000205677	-4.01461	down	--	--	Biological Process: response to osmotic stress (GO:0006970);; Cellular Component: plasmodesma (GO:0009506);; Biological Process: response to oxygen-containing compound (GO:1901700);;	--	Low-temperature-induced 65 kDa protein GN=K24M7.3 OS=Arabidopsis thaliana (Mouse-ear cress) PE=2 SV=2	ARM repeat superfamily protein [Arabidopsis thaliana]
GSBRNA2T00135846001	0	-6.49184	down	[A]	RNA processing and modification	Biological Process: MAPK cascade (GO:0000165);; Biological Process: nuclear-transcribed mRNA poly(A) tail shortening (GO:0000289);; Biological Process: cell morphogenesis (GO:0000902);; Biological Process: defense response to insect (GO:0002213);; Biological Process: respiratory burst involved in defense response (GO:0002679);; Molecular Function: nucleic acid binding (GO:0003676);; Molecular Fun…	K12581|0.0|ath:AT5G10960|CCR4-NOT transcription complex protein, putative	Probable CCR4-associated factor 1 homolog 10 GN=CAF1-10 OS=Arabidopsis thaliana (Mouse-ear cress) PE=2 SV=1	hypothetical protein CARUB_v10001652mg [Capsella rubella]
GSBRNA2T00031780001	0	3.49918	up	--	--	Cellular Component: plasma membrane (GO:0005886);;	--	--	ARM repeat superfamily protein [Arabidopsis thaliana]
Brassica_newGene_1357	0	5.61694	up	--	--	Molecular Function: protein serine/threonine kinase activity (GO:0004674);; Biological Process: protein autophosphorylation (GO:0046777);;	--	--	hypothetical protein ARALYDRAFT_497080 [Arabidopsis lyrata subsp. lyrata]
GSBRNA2T00061797001	3.64e-08	3.59331	up	--	--	--	--	Defensin-like protein 200 (Precursor) GN=At5g59105 OS=Arabidopsis thaliana (Mouse-ear cress) PE=2 SV=1	defensin-like protein 200 [Arabidopsis thaliana]
GSBRNA2T00128519001	3.88e-05	-4.18115	down	[I]	Lipid transport and metabolism	Molecular Function: triglyceride lipase activity (GO:0004806);; Cellular Component: mitochondrion (GO:0005739);; Cellular Component: lipid particle (GO:0005811);; Biological Process: lipid metabolic process (GO:0006629);; Molecular Function: phosphatidylcholine 1-acylhydrolase activity (GO:0008970);; Cellular Component: chloroplast stroma (GO:0009570);; Biological Process: response to wounding (G…	--	Phospholipase A1-Igamma1, chloroplastic (Precursor) GN=At1g06800 OS=Arabidopsis thaliana (Mouse-ear cress) PE=1 SV=2	lipase class 3 family protein [Arabidopsis lyrata subsp. lyrata]
Brassica_newGene_4183	5.41e-07	4.54934	up	--	--	--	--	--	F11O4.11 [Arabidopsis thaliana]
GSBRNA2T00151849001	0	4.6368	up	--	--	Biological Process: mitotic G2 phase (GO:0000085);; Cellular Component: proteasome complex (GO:0000502);; Molecular Function: protein binding (GO:0005515);; Cellular Component: cytoplasm (GO:0005737);; Cellular Component: cytosol (GO:0005829);; Biological Process: mitotic recombination (GO:0006312);; Biological Process: RNA processing (GO:0006396);; Biological Process: multicellular organismal de…	K12177|0.0|rcu:RCOM_1678560|26S proteasome regulatory subunit S3, putative	COP9 signalosome complex subunit 3 GN=F18O22.40 OS=Arabidopsis thaliana (Mouse-ear cress) PE=1 SV=2	unnamed protein product [Thellungiella halophila]
GSBRNA2T00071943001	1.55e-15	3.39317	up	--	--	Cellular Component: chromosome, centromeric region (GO:0000775);; Molecular Function: protein kinase activity (GO:0004672);; Molecular Function: ATP binding (GO:0005524);; Cellular Component: nucleus (GO:0005634);; Cellular Component: mitochondrion (GO:0005739);; Biological Process: protein phosphorylation (GO:0006468);;	--	--	serine/threonine kinase [Arabidopsis thaliana]
Brassica_newGene_4507	0	-7.24137	down	--	--	--	--	--	hypothetical protein VOLCADRAFT_91473 [Volvox carteri f. nagariensis]
GSBRNA2T00062847001	6.37e-09	-3.12917	down	[R]	General function prediction only	Molecular Function: nucleotide binding (GO:0000166);; Cellular Component: cytoplasm (GO:0005737);; Biological Process: multicellular organismal development (GO:0007275);; Biological Process: cellular process (GO:0009987);; Cellular Component: intracellular membrane-bounded organelle (GO:0043231);; Cellular Component: intracellular non-membrane-bounded organelle (GO:0043232);; Biological Process: …	--	Dynein assembly factor with WDR repeat domains 1 GN=DAW1 OS=Chlamydomonas reinhardtii (Chlamydomonas smithii) PE=1 SV=1	WD40 domain-containing protein [Arabidopsis thaliana]
GSBRNA2T00032427001	0	-5.66992	down	[R]	General function prediction only	Cellular Component: cytoplasm (GO:0005737);; Molecular Function: phosphatidylethanolamine binding (GO:0008429);; Biological Process: seed dormancy process (GO:0010162);; Biological Process: myo-inositol hexakisphosphate biosynthetic process (GO:0010264);; Biological Process: positive regulation of transcription, DNA-templated (GO:0045893);;	K06910|3e-85|rcu:RCOM_0489120|phosphatidylethanolamine binding protein, putative	--	hypothetical protein CARUB_v10002813mg [Capsella rubella]
GSBRNA2T00048311001	1.05e-12	-4.42444	down	--	--	Cellular Component: proteasome complex (GO:0000502);; Molecular Function: binding (GO:0005488);; Biological Process: ubiquitin-dependent protein catabolic process (GO:0006511);; Biological Process: response to temperature stimulus (GO:0009266);; Cellular Component: chloroplast (GO:0009507);; Biological Process: response to salt stress (GO:0009651);; Biological Process: anatomical structure morpho…	--	Myrosinase-binding protein-like At2g25980 GN=At2g25980 OS=Arabidopsis thaliana (Mouse-ear cress) PE=2 SV=1	hypothetical protein CARUB_v10021427mg [Capsella rubella]
GSBRNA2T00083426001	0	-4.04905	down	--	--	Cellular Component: nucleus (GO:0005634);; Biological Process: chloroplast organization (GO:0009658);; Biological Process: positive regulation of transcription, DNA-templated (GO:0045893);; Biological Process: response to karrikin (GO:0080167);;	--	F-box protein At2g16365 GN=At2g16365 OS=Arabidopsis thaliana (Mouse-ear cress) PE=2 SV=2	hypothetical protein ARALYDRAFT_480799 [Arabidopsis lyrata subsp. lyrata]
GSBRNA2T00052434001	6.74e-05	4.12775	up	[O]	Posttranslational modification, protein turnover, chaperones	Molecular Function: copper ion binding (GO:0005507);; Cellular Component: chloroplast (GO:0009507);; Biological Process: methylglyoxal catabolic process to D-lactate (GO:0019243);;	K02258|1e-172|ath:AT1G02410|cytochrome c oxidase assembly protein CtaG / Cox11 family	Cytochrome c oxidase assembly protein COX11, mitochondrial (Precursor) GN=COX11 OS=Arabidopsis thaliana (Mouse-ear cress) PE=2 SV=1	cytochrome c oxidase assembly protein CtaG [Arabidopsis lyrata subsp. lyrata]
GSBRNA2T00057995001	0	3.29701	up	[J]	Translation, ribosomal structure and biogenesis	Biological Process: protein peptidyl-prolyl isomerization (GO:0000413);; Molecular Function: structural constituent of ribosome (GO:0003735);; Molecular Function: peptidyl-prolyl cis-trans isomerase activity (GO:0003755);; Cellular Component: mitochondrion (GO:0005739);; Cellular Component: ribosome (GO:0005840);; Biological Process: translation (GO:0006412);; Biological Process: protein folding …	--	50S ribosomal protein L20, chloroplastic GN=rpl20 OS=Chlorella vulgaris (Green alga) PE=3 SV=2	ribosomal protein L20 [Arabidopsis thaliana]
GSBRNA2T00032472001	1.3e-11	5.24482	up	--	--	--	--	--	uncharacterized protein [Arabidopsis thaliana]
GSBRNA2T00136488001	0.000205677	-4.01461	down	[I]	Lipid transport and metabolism	Biological Process: cellular protein modification process (GO:0006464);; Biological Process: diacylglycerol biosynthetic process (GO:0006651);; Molecular Function: phosphatidate phosphatase activity (GO:0008195);; Molecular Function: palmitoyl-(protein) hydrolase activity (GO:0008474);; Cellular Component: chloroplast (GO:0009507);; Cellular Component: membrane (GO:0016020);; Molecular Function: …	K07252|1e-149|ath:AT5G03080|phosphatidic acid phosphatase-related / PAP2-related	Proline-rich receptor-like protein kinase PERK8 GN=PERK8 OS=Arabidopsis thaliana (Mouse-ear cress) PE=1 SV=1	hypothetical protein ARALYDRAFT_908173 [Arabidopsis lyrata subsp. lyrata]
GSBRNA2T00151734001	1.53e-09	3.5918	up	--	--	Cellular Component: mitochondrion (GO:0005739);; Cellular Component: plasma membrane (GO:0005886);; Biological Process: protein N-linked glycosylation (GO:0006487);;	--	--	cell morphogenesis related protein [Arabidopsis thaliana]
GSBRNA2T00070522001	4.55e-10	4.10498	up	--	--	Cellular Component: 1,3-beta-D-glucan synthase complex (GO:0000148);; Biological Process: microtubule cytoskeleton organization (GO:0000226);; Biological Process: cytokinesis by cell plate formation (GO:0000911);; Molecular Function: 1,3-beta-D-glucan synthase activity (GO:0003843);; Biological Process: (1->3)-beta-D-glucan biosynthetic process (GO:0006075);; Biological Process: methylation-depen…	K11000|6e-81|ath:AT5G13000|ATGSL12 (glucan synthase-like 12)	Callose synthase 3 GN=T24H18.170 OS=Arabidopsis thaliana (Mouse-ear cress) PE=2 SV=3	callose synthase catalytic subunit-like protein [Arabidopsis thaliana]
GSBRNA2T00008244001	0	5.79457	up	[G]	Carbohydrate transport and metabolism	Molecular Function: protease binding (GO:0002020);; Molecular Function: glucan exo-1,3-beta-glucosidase activity (GO:0004338);; Molecular Function: beta-galactosidase activity (GO:0004565);; Molecular Function: copper ion binding (GO:0005507);; Cellular Component: extracellular region (GO:0005576);; Cellular Component: nucleus (GO:0005634);; Cellular Component: vacuole (GO:0005773);; Cellular Com…	--	Beta-D-glucopyranosyl abscisate beta-glucosidase (Precursor) GN=F19K6.15 OS=Arabidopsis thaliana (Mouse-ear cress) PE=1 SV=2	unnamed protein product [Thellungiella halophila]
GSBRNA2T00151765001	3.81e-11	4.24136	up	[J]	Translation, ribosomal structure and biogenesis	Biological Process: RNA methylation (GO:0001510);; Molecular Function: RNA binding (GO:0003723);; Molecular Function: structural constituent of ribosome (GO:0003735);; Cellular Component: cell wall (GO:0005618);; Cellular Component: nucleolus (GO:0005730);; Cellular Component: mitochondrion (GO:0005739);; Cellular Component: vacuolar membrane (GO:0005774);; Cellular Component: Golgi apparatus (GO…	K02997|1e-126|rcu:RCOM_1514770|40S ribosomal protein S9, putative	40S ribosomal protein S9-1 GN=RPS9B OS=Arabidopsis thaliana (Mouse-ear cress) PE=1 SV=1	hypothetical protein CARUB_v10002009mg [Capsella rubella]
GSBRNA2T00025695001	1.46e-10	3.32781	up	[J]	Translation, ribosomal structure and biogenesis	Biological Process: RNA methylation (GO:0001510);; Molecular Function: structural constituent of ribosome (GO:0003735);; Cellular Component: nucleolus (GO:0005730);; Cellular Component: mitochondrion (GO:0005739);; Cellular Component: ribosome (GO:0005840);; Biological Process: translation (GO:0006412);; Cellular Component: chloroplast (GO:0009507);; Biological Process: embryo development ending …	K02894|4e-99|ath:AT3G04400|emb2171 (embryo defective 2171)	60S ribosomal protein L23 GN=T27C4.4 OS=Arabidopsis thaliana (Mouse-ear cress) PE=2 SV=3	hypothetical protein CARUB_v10014805mg, partial [Capsella rubella]
Brassica_newGene_1609	0.000576769	-3.06918	down	--	--	Cellular Component: plasma membrane (GO:0005886);;	--	--	hypothetical protein ARALYDRAFT_488039 [Arabidopsis lyrata subsp. lyrata]
GSBRNA2T00069554001	0	4.13759	up	--	--	Cellular Component: cell wall (GO:0005618);; Cellular Component: nucleus (GO:0005634);; Biological Process: defense response (GO:0006952);; Biological Process: catabolic process (GO:0009056);; Biological Process: photomorphogenesis (GO:0009640);; Biological Process: negative regulation of flower development (GO:0009910);; Biological Process: cullin deneddylation (GO:0010388);; Biological Process:…	--	Leucine-rich repeat extensin-like protein 3 (Precursor) GN=LRX3 OS=Arabidopsis thaliana (Mouse-ear cress) PE=1 SV=1	protein early flowering 7 [Arabidopsis thaliana]
GSBRNA2T00151864001	1.55e-08	3.30743	up	--	--	Cellular Component: extracellular region (GO:0005576);; Cellular Component: vacuolar membrane (GO:0005774);; Cellular Component: endoplasmic reticulum (GO:0005783);; Cellular Component: Golgi apparatus (GO:0005794);; Cellular Component: plasma membrane (GO:0005886);; Cellular Component: plasmodesma (GO:0009506);; Biological Process: systemic acquired resistance (GO:0009627);; Cellular Component: …	K13250|1e-105|ath:AT5G14030|translocon-associated protein beta (TRAPB) family protein	--	translocon-associated protein beta family protein [Arabidopsis lyrata subsp. lyrata]
GSBRNA2T00031755001	0	3.38296	up	--	--	Biological Process: response to molecule of bacterial origin (GO:0002237);; Molecular Function: cysteine-type endopeptidase activity (GO:0004197);; Cellular Component: extracellular region (GO:0005576);; Cellular Component: cytosol (GO:0005829);; Cellular Component: plasma membrane (GO:0005886);; Biological Process: proteolysis (GO:0006508);; Biological Process: protein targeting to membrane (GO:…	--	Metacaspase-1 GN=T7I23.17 OS=Arabidopsis thaliana (Mouse-ear cress) PE=1 SV=1	metacaspase 1 [Arabidopsis thaliana]
GSBRNA2T00125810001	0.000516852	-3.39721	down	--	--	Cellular Component: mitochondrion (GO:0005739);;	--	--	Hypothetical protein [Arabidopsis thaliana]
GSBRNA2T00078679001	0	4.91403	up	--	--	Cellular Component: cytosol (GO:0005829);; Biological Process: N-terminal protein myristoylation (GO:0006499);; Biological Process: intracellular protein transport (GO:0006886);; Biological Process: retrograde vesicle-mediated transport, Golgi to ER (GO:0006890);; Cellular Component: plasmodesma (GO:0009506);; Cellular Component: COPI vesicle coat (GO:0030126);; Cellular Component: clathrin adapt…	--	Coatomer subunit delta GN=At5g05010 OS=Arabidopsis thaliana (Mouse-ear cress) PE=1 SV=2	hypothetical protein CARUB_v10003029mg [Capsella rubella]
GSBRNA2T00018275001	4.21e-08	-4.73936	down	--	--	Cellular Component: plastid (GO:0009536);;	--	--	hypothetical protein ARALYDRAFT_911887 [Arabidopsis lyrata subsp. lyrata]
Brassica_newGene_255	3.95e-10	-3.3848	down	--	--	--	--	--	At2g19710 [Arabidopsis thaliana]
GSBRNA2T00000382001	2.25e-05	4.23265	up	--	--	Cellular Component: vacuole (GO:0005773);; Cellular Component: chloroplast (GO:0009507);; Biological Process: cellular protein metabolic process (GO:0044267);; Biological Process: response to other organism (GO:0051707);;	--	Putative F-box/kelch-repeat protein At1g32430 GN=At1g32430 OS=Arabidopsis thaliana (Mouse-ear cress) PE=4 SV=2	predicted protein [Arabidopsis lyrata subsp. lyrata]
GSBRNA2T00069506001	1.09e-09	4.4103	up	--	--	Cellular Component: intracellular membrane-bounded organelle (GO:0043231);;	--	--	uncharacterized protein [Arabidopsis thaliana]
GSBRNA2T00109707001	2.25e-05	-4.23265	down	[RTKL]	--	Molecular Function: protein serine/threonine kinase activity (GO:0004674);; Molecular Function: protein tyrosine kinase activity (GO:0004713);; Molecular Function: ATP binding (GO:0005524);; Cellular Component: plasma membrane (GO:0005886);; Biological Process: cellular protein modification process (GO:0006464);; Biological Process: protein phosphorylation (GO:0006468);; Biological Process: signa…	--	Probable receptor-like protein kinase At2g39360 (Precursor) GN=At2g39360 OS=Arabidopsis thaliana (Mouse-ear cress) PE=1 SV=1	protein kinase family protein [Arabidopsis thaliana]
GSBRNA2T00081366001	0	5.10205	up	--	--	Molecular Function: motor activity (GO:0003774);; Molecular Function: actin binding (GO:0003779);; Molecular Function: enzyme inhibitor activity (GO:0004857);; Molecular Function: ATP binding (GO:0005524);; Cellular Component: nucleus (GO:0005634);; Cellular Component: mitochondrion (GO:0005739);; Cellular Component: endosome (GO:0005768);; Cellular Component: vacuole (GO:0005773);; Cellular Comp…	--	Myosin-17 GN=F7C8.80 OS=Arabidopsis thaliana (Mouse-ear cress) PE=2 SV=2	hypothetical protein CARUB_v10000031mg [Capsella rubella]
GSBRNA2T00070636001	0.000361497	-3.95453	down	--	--	Molecular Function: Rho GDP-dissociation inhibitor activity (GO:0005094);; Molecular Function: protein binding (GO:0005515);; Cellular Component: cytoplasm (GO:0005737);; Biological Process: actin filament organization (GO:0007015);; Biological Process: plant-type cell wall modification (GO:0009827);; Biological Process: pollen tube growth (GO:0009860);; Biological Process: cell tip growth (GO:00…	--	Rho GDP-dissociation inhibitor 1 GN=GDI1 OS=Arabidopsis thaliana (Mouse-ear cress) PE=1 SV=1	hypothetical protein CARUB_v10022325mg [Capsella rubella]
GSBRNA2T00031895001	0	3.44125	up	[O]	Posttranslational modification, protein turnover, chaperones	Biological Process: karyogamy (GO:0000741);; Biological Process: RNA methylation (GO:0001510);; Cellular Component: cell wall (GO:0005618);; Cellular Component: nucleolus (GO:0005730);; Cellular Component: mitochondrial respiratory chain complex I (GO:0005747);; Cellular Component: vacuolar membrane (GO:0005774);; Cellular Component: Golgi apparatus (GO:0005794);; Cellular Component: plasma membr…	--	Prohibitin-2, mitochondrial GN=PHB2 OS=Arabidopsis thaliana (Mouse-ear cress) PE=1 SV=1	hypothetical protein CARUB_v10009925mg [Capsella rubella]
GSBRNA2T00051811001	1.52e-13	-3.55063	down	--	--	Biological Process: respiratory burst involved in defense response (GO:0002679);; Molecular Function: DNA binding (GO:0003677);; Molecular Function: sequence-specific DNA binding transcription factor activity (GO:0003700);; Molecular Function: protein binding (GO:0005515);; Cellular Component: nucleolus (GO:0005730);; Cellular Component: cytosol (GO:0005829);; Biological Process: oligopeptide tra…	K09286|1e-111|ath:AT3G15210|ERF4	Ethylene-responsive transcription factor 4 GN=At3g15210 OS=Arabidopsis thaliana (Mouse-ear cress) PE=1 SV=1	ethylene-responsive transcription factor 4 [Arabidopsis thaliana]
GSBRNA2T00078560001	2.67e-12	3.92015	up	--	--	Biological Process: nuclear division (GO:0000280);; Molecular Function: lipid transporter activity (GO:0005319);; Biological Process: lipid transport (GO:0006869);; Cellular Component: integral component of membrane (GO:0016021);;	K06316|0.0|ath:AT5G07630|lipid transporter	--	nuclear division RFT1-like protein [Sisymbrium irio]
GSBRNA2T00123004001	2.46e-11	3.04443	up	--	--	Biological Process: cell wall biogenesis (GO:0042546);;	--	--	pectinacetylesterase family protein [Arabidopsis thaliana]
GSBRNA2T00000340001	0.000117507	4.07229	up	--	--	Molecular Function: DNA binding (GO:0003677);; Molecular Function: sequence-specific DNA binding transcription factor activity (GO:0003700);; Molecular Function: protein binding (GO:0005515);; Cellular Component: nucleus (GO:0005634);; Biological Process: regulation of transcription, DNA-templated (GO:0006355);; Biological Process: protein folding (GO:0006457);; Biological Process: amino acid tra…	K09286|1e-120|ath:AT3G11020|DREB2B	Dehydration-responsive element-binding protein 2B GN=F9F8.16 OS=Arabidopsis thaliana (Mouse-ear cress) PE=2 SV=1	DREB2B [Eutrema halophilum]
GSBRNA2T00037344001	3.88e-05	4.18115	up	--	--	Biological Process: protein folding (GO:0006457);; Molecular Function: protein transporter activity (GO:0008565);; Biological Process: response to heat (GO:0009408);; Biological Process: systemic acquired resistance (GO:0009627);; Biological Process: response to high light intensity (GO:0009644);; Biological Process: protein transport (GO:0015031);; Biological Process: response to endoplasmic ret…	K09481|1e-46|ath:AT2G45070|SEC61 BETA	Protein transport protein Sec61 subunit beta GN=At2g45070 OS=Arabidopsis thaliana (Mouse-ear cress) PE=2 SV=1	hypothetical protein CARUB_v10024433mg [Capsella rubella]
GSBRNA2T00154811001	0	-4.66801	down	--	--	Cellular Component: cytoplasm (GO:0005737);; Biological Process: embryo development ending in seed dormancy (GO:0009793);; Biological Process: terpenoid biosynthetic process (GO:0016114);;	--	Late embryogenesis abundant protein D-34 OS=Gossypium hirsutum (Upland cotton) PE=4 SV=1	hypothetical protein CARUB_v10015168mg [Capsella rubella]
GSBRNA2T00134324001	1.89e-15	4.24374	up	--	--	Biological Process: response to reactive oxygen species (GO:0000302);; Cellular Component: chromatin (GO:0000785);; Molecular Function: protein binding (GO:0005515);; Cellular Component: nucleus (GO:0005634);; Cellular Component: mitochondrion (GO:0005739);; Cellular Component: plasma membrane (GO:0005886);; Biological Process: DNA-dependent DNA replication (GO:0006261);; Biological Process: DNA …	--	Copper transport protein ATX1 GN=ATX1 OS=Arabidopsis thaliana (Mouse-ear cress) PE=1 SV=1	Ankyrin repeat family protein [Arabidopsis thaliana]
GSBRNA2T00140191001	0	5.22961	up	--	--	--	--	--	predicted protein [Physcomitrella patens subsp. patens]
Brassica_newGene_2094	0	7.01006	up	--	--	Molecular Function: binding (GO:0005488);; Biological Process: regulation of transcription, DNA-templated (GO:0006355);;	--	Transcription factor bHLH60 OS=Arabidopsis thaliana (Mouse-ear cress) PE=2 SV=1	unnamed protein product [Thellungiella halophila]
GSBRNA2T00148175001	1.44e-05	3.73519	up	--	--	--	--	--	hypothetical protein ARALYDRAFT_920829 [Arabidopsis lyrata subsp. lyrata]
GSBRNA2T00007201001	2.98e-08	3.14552	up	--	--	Cellular Component: extracellular region (GO:0005576);; Biological Process: carbohydrate metabolic process (GO:0005975);; Molecular Function: lyase activity (GO:0016829);; Molecular Function: carbohydrate binding (GO:0030246);;	--	--	hypothetical protein CARUB_v10004306mg [Capsella rubella]
GSBRNA2T00050764001	0	7.02474	up	--	--	Cellular Component: endosome (GO:0005768);; Cellular Component: trans-Golgi network (GO:0005802);; Biological Process: unidimensional cell growth (GO:0009826);; Biological Process: salicylic acid mediated signaling pathway (GO:0009863);; Biological Process: xyloglucan biosynthetic process (GO:0009969);; Biological Process: endomembrane system organization (GO:0010256);; Cellular Component: cytopl…	--	Xyloglucan galactosyltransferase KATAMARI1 GN=F11A3.8 OS=Arabidopsis thaliana (Mouse-ear cress) PE=1 SV=1	xyloglucan galactosyltransferase KATAMARI1 [Arabidopsis thaliana]
GSBRNA2T00084099001	0	-6.03578	down	--	--	Cellular Component: nucleus (GO:0005634);; Cellular Component: cytosol (GO:0005829);;	--	--	hypothetical protein CARUB_v10017846mg [Capsella rubella]
GSBRNA2T00145750001	7.6e-06	-4.33044	down	[J]	Translation, ribosomal structure and biogenesis	Cellular Component: cytoplasm (GO:0005737);; Biological Process: peptidyl-diphthamide biosynthetic process from peptidyl-histidine (GO:0017183);;	--	--	diphthamide synthesis DPH2 family protein [Arabidopsis thaliana]
GSBRNA2T00106018001	4.9e-06	3.07583	up	--	--	--	--	--	hypothetical protein 26.t00082 [Brassica oleracea]
Brassica_newGene_1603	1.23e-06	3.59567	up	--	--	--	--	--	hypothetical protein CARUB_v10028603mg [Capsella rubella]
GSBRNA2T00146515001	6.97e-08	4.70331	up	--	--	Cellular Component: nucleus (GO:0005634);; Cellular Component: cytosol (GO:0005829);; Cellular Component: plasma membrane (GO:0005886);; Biological Process: actin filament organization (GO:0007015);; Cellular Component: chloroplast (GO:0009507);; Biological Process: chloroplast avoidance movement (GO:0009903);; Biological Process: chloroplast accumulation movement (GO:0009904);; Biological Proces…	--	Auxilin-related protein 2 GN=At4g12770 OS=Arabidopsis thaliana (Mouse-ear cress) PE=1 SV=1	Chaperone DnaJ-domain superfamily protein [Arabidopsis thaliana]
GSBRNA2T00052429001	0	4.67535	up	--	--	Cellular Component: nucleus (GO:0005634);; Cellular Component: vacuolar membrane (GO:0005774);; Cellular Component: endoplasmic reticulum (GO:0005783);; Cellular Component: Golgi apparatus (GO:0005794);; Cellular Component: cytosol (GO:0005829);; Cellular Component: plasma membrane (GO:0005886);; Biological Process: pentose-phosphate shunt (GO:0006098);; Cellular Component: plasmodesma (GO:000950…	--	--	hypothetical protein CARUB_v10007015mg [Capsella rubella]
GSBRNA2T00006552001	2.22e-13	4.86838	up	--	--	Molecular Function: catalytic activity (GO:0003824);; Cellular Component: Golgi apparatus (GO:0005794);; Biological Process: glucuronoxylan metabolic process (GO:0010413);; Cellular Component: membrane (GO:0016020);; Biological Process: xylan biosynthetic process (GO:0045492);;	--	Probable glycosyltransferase At5g03795 GN=At5g03795 OS=Arabidopsis thaliana (Mouse-ear cress) PE=3 SV=2	hypothetical protein CARUB_v10000423mg [Capsella rubella]
GSBRNA2T00146068001	2.17e-08	-3.87268	down	--	--	--	--	--	hypothetical protein ARALYDRAFT_910412 [Arabidopsis lyrata subsp. lyrata]
GSBRNA2T00156264001	0	-3.05814	down	--	--	Molecular Function: DNA binding (GO:0003677);; Cellular Component: nucleus (GO:0005634);; Cellular Component: chromosome (GO:0005694);; Biological Process: nucleosome assembly (GO:0006334);; Cellular Component: intracellular organelle part (GO:0044446);;	K11252|6e-99|ath:AT1G08170|histone H2B family protein	Histone H2B.2 GN=At1g08170 OS=Arabidopsis thaliana (Mouse-ear cress) PE=2 SV=1	histone H2B [Arabidopsis thaliana]
GSBRNA2T00098544001	2.66e-15	3.55665	up	[OC]	--	Biological Process: sulfate assimilation (GO:0000103);; Biological Process: nuclear division (GO:0000280);; Molecular Function: enzyme inhibitor activity (GO:0004857);; Cellular Component: mitochondrion (GO:0005739);; Cellular Component: cytosol (GO:0005829);; Cellular Component: plasma membrane (GO:0005886);; Biological Process: glycerol ether metabolic process (GO:0006662);; Biological Process:…	--	Thioredoxin H2 GN=TRX2 OS=Arabidopsis thaliana (Mouse-ear cress) PE=2 SV=2	thioredoxin [Brassica juncea]
GSBRNA2T00056608001	2.67e-09	-3.00653	down	--	--	Biological Process: MAPK cascade (GO:0000165);; Biological Process: respiratory burst involved in defense response (GO:0002679);; Molecular Function: calmodulin binding (GO:0005516);; Cellular Component: mitochondrion (GO:0005739);; Cellular Component: Golgi apparatus (GO:0005794);; Cellular Component: plasma membrane (GO:0005886);; Biological Process: protein targeting to membrane (GO:0006612);;…	K08472|1e-93|ath:AT1G61560|MLO6	MLO-like protein 2 GN=MLO2 OS=Arabidopsis thaliana (Mouse-ear cress) PE=1 SV=1	MLO1 [Brassica rapa]
GSBRNA2T00094684001	5.41e-07	-4.54934	down	--	--	Molecular Function: inositol-1,4,5-trisphosphate 6-kinase activity (GO:0000823);; Cellular Component: nucleus (GO:0005634);; Cellular Component: cytosol (GO:0005829);; Cellular Component: plasma membrane (GO:0005886);; Biological Process: regulation of transcription, DNA-templated (GO:0006355);; Biological Process: protein targeting to mitochondrion (GO:0006626);; Molecular Function: inositol-1,4…	--	Inositol polyphosphate multikinase beta OS=Arabidopsis thaliana (Mouse-ear cress) PE=1 SV=1	putative inositol polyphosphate kinase [Eutrema halophilum]
Brassica_newGene_854	4.45e-06	4.37696	up	--	--	Molecular Function: binding (GO:0005488);; Cellular Component: nucleus (GO:0005634);; Cellular Component: plasma membrane (GO:0005886);; Cellular Component: plant-type cell wall (GO:0009505);; Biological Process: unidimensional cell growth (GO:0009826);; Biological Process: trichoblast differentiation (GO:0010054);; Cellular Component: cytoplasmic membrane-bounded vesicle (GO:0016023);; Molecular…	--	Vegetative cell wall protein gp1 (Precursor) GN=GP1 OS=Chlamydomonas reinhardtii (Chlamydomonas smithii) PE=2 SV=1	hypothetical protein CARUB_v10015230mg, partial [Capsella rubella]
GSBRNA2T00038950001	3.64e-08	-3.59331	down	[K]	Transcription	Cellular Component: nucleus (GO:0005634);; Molecular Function: zinc ion binding (GO:0008270);; Cellular Component: plastid (GO:0009536);; Biological Process: response to abiotic stimulus (GO:0009628);; Biological Process: root meristem specification (GO:0010071);; Biological Process: maintenance of root meristem identity (GO:0010078);; Biological Process: regulation of gene expression (GO:0010468…	--	Protein OBERON 1 OS=Arabidopsis thaliana (Mouse-ear cress) PE=1 SV=1	protein binding protein [Arabidopsis lyrata subsp. lyrata]
GSBRNA2T00109688001	2.99e-10	-4.12862	down	--	--	Biological Process: MAPK cascade (GO:0000165);; Molecular Function: core promoter proximal region sequence-specific DNA binding (GO:0000987);; Molecular Function: core promoter binding (GO:0001047);; Molecular Function: sequence-specific DNA binding transcription factor activity (GO:0003700);; Molecular Function: protein binding (GO:0005515);; Cellular Component: nucleus (GO:0005634);; Biological…	--	Transcription factor TCP20 GN=MOJ10.8 OS=Arabidopsis thaliana (Mouse-ear cress) PE=1 SV=1	transcription factor TCP20 [Arabidopsis thaliana]
GSBRNA2T00109610001	0	-5.63103	down	[V]	Defense mechanisms	Biological Process: polysaccharide biosynthetic process (GO:0000271);; Biological Process: response to superoxide (GO:0000303);; Molecular Function: protein binding (GO:0005515);; Molecular Function: calmodulin binding (GO:0005516);; Molecular Function: ATP binding (GO:0005524);; Cellular Component: nucleus (GO:0005634);; Cellular Component: plasma membrane (GO:0005886);; Biological Process: ATP …	--	ABC transporter B family member 19 GN=MLD15.2 OS=Arabidopsis thaliana (Mouse-ear cress) PE=1 SV=1	ABC transporter B family member 19 [Arabidopsis thaliana]
GSBRNA2T00152009001	3.01e-12	3.26245	up	--	--	Molecular Function: protease binding (GO:0002020);; Molecular Function: phospholipid binding (GO:0005543);; Cellular Component: Golgi apparatus (GO:0005794);; Cellular Component: actin filament (GO:0005884);; Biological Process: protein targeting to vacuole (GO:0006623);; Cellular Component: thylakoid (GO:0009579);; Cellular Component: membrane (GO:0016020);; Molecular Function: clathrin binding …	--	Clathrin interactor EPSIN 1 GN=T22P22.100 OS=Arabidopsis thaliana (Mouse-ear cress) PE=1 SV=1	clathrin interactor EPSIN 1 [Arabidopsis thaliana]
GSBRNA2T00061167001	0	3.43681	up	--	--	Cellular Component: cell wall (GO:0005618);; Molecular Function: peptidase inhibitor activity (GO:0030414);; Cellular Component: cell part (GO:0044464);;	--	Cysteine proteinase inhibitor 5 (Precursor) GN=CYS5 OS=Arabidopsis thaliana (Mouse-ear cress) PE=2 SV=2	hypothetical protein ARALYDRAFT_902339 [Arabidopsis lyrata subsp. lyrata]
GSBRNA2T00031676001	0	4.22976	up	[O]	Posttranslational modification, protein turnover, chaperones	Molecular Function: ATP-dependent peptidase activity (GO:0004176);; Molecular Function: metalloendopeptidase activity (GO:0004222);; Molecular Function: ATP binding (GO:0005524);; Cellular Component: mitochondrion (GO:0005739);; Biological Process: ATP catabolic process (GO:0006200);; Biological Process: transcription, DNA-templated (GO:0006351);; Biological Process: proteolysis (GO:0006508);; Mo…	K08956|0.0|ath:AT1G07510|ftsh10	ATP-dependent zinc metalloprotease FTSH 10, mitochondrial (Precursor) GN=FTSH10 OS=Arabidopsis thaliana (Mouse-ear cress) PE=1 SV=1	hypothetical protein CARUB_v10008328mg [Capsella rubella]
GSBRNA2T00125368001	0	4.9802	up	[M]	Cell wall/membrane/envelope biogenesis	Biological Process: developmental process involved in reproduction (GO:0003006);; Molecular Function: hydrolase activity, hydrolyzing O-glycosyl compounds (GO:0004553);; Molecular Function: polygalacturonase activity (GO:0004650);; Cellular Component: extracellular region (GO:0005576);; Biological Process: carbohydrate metabolic process (GO:0005975);; Biological Process: multicellular organismal …	--	Probable polygalacturonase OS=Vitis vinifera (Grape) PE=1 SV=1	pectin lyase-like superfamily protein [Arabidopsis thaliana]
GSBRNA2T00063992001	8.03e-11	3.11119	up	[S]	Function unknown	--	--	--	hypothetical protein CARUB_v10009418mg [Capsella rubella]
GSBRNA2T00075569001	2.2e-09	-4.93859	down	[RTKL]	--	Cellular Component: ubiquitin ligase complex (GO:0000151);; Biological Process: response to molecule of fungal origin (GO:0002238);; Molecular Function: protein serine/threonine kinase activity (GO:0004674);; Molecular Function: ubiquitin-protein ligase activity (GO:0004842);; Molecular Function: protein binding (GO:0005515);; Molecular Function: ATP binding (GO:0005524);; Cellular Component: nuc…	--	Serine/threonine-protein kinase GN=PUB52 OS=Arabidopsis thaliana (Mouse-ear cress) PE=2 SV=1	hypothetical protein CARUB_v10027877mg [Capsella rubella]
GSBRNA2T00015281001	0	5.27865	up	[GEPR]	--	Molecular Function: sugar:hydrogen symporter activity (GO:0005351);; Cellular Component: nucleus (GO:0005634);; Cellular Component: endoplasmic reticulum (GO:0005783);; Cellular Component: Golgi apparatus (GO:0005794);; Cellular Component: plasma membrane (GO:0005886);; Biological Process: tryptophan catabolic process (GO:0006569);; Biological Process: response to water deprivation (GO:0009414);;…	--	Sugar transporter ERD6-like 12 GN=SUGTL5 OS=Arabidopsis thaliana (Mouse-ear cress) PE=2 SV=1	hypothetical protein ARALYDRAFT_340683 [Arabidopsis lyrata subsp. lyrata]
GSBRNA2T00123033001	4.57e-09	3.71991	up	--	--	Biological Process: response to stress (GO:0006950);; Molecular Function: hydrolase activity (GO:0016787);; Cellular Component: intracellular membrane-bounded organelle (GO:0043231);; Biological Process: cellular metabolic process (GO:0044237);; Biological Process: primary metabolic process (GO:0044238);; Cellular Component: cytoplasmic part (GO:0044444);; Biological Process: single-organism cell…	--	Papaya proteinase 4 (Precursor) OS=Carica papaya (Papaya) PE=1 SV=3	predicted protein [Arabidopsis lyrata subsp. lyrata]
GSBRNA2T00109634001	0	-6.94207	down	[O]	Posttranslational modification, protein turnover, chaperones	Cellular Component: proteasome complex (GO:0000502);; Biological Process: RNA methylation (GO:0001510);; Biological Process: response to hypoxia (GO:0001666);; Molecular Function: ATP:ADP antiporter activity (GO:0005471);; Molecular Function: binding (GO:0005488);; Molecular Function: ATP binding (GO:0005524);; Cellular Component: nucleolus (GO:0005730);; Cellular Component: mitochondrion (GO:000…	--	26S protease regulatory subunit 4 homolog GN=P0034A04.112 OS=Oryza sativa subsp. japonica (Rice) PE=2 SV=2	hypothetical protein CARUB_v10019198mg [Capsella rubella]
GSBRNA2T00018576001	4.45e-06	-4.37696	down	[RTKL]	--	Biological Process: MAPK cascade (GO:0000165);; Molecular Function: protein serine/threonine kinase activity (GO:0004674);; Molecular Function: ATP binding (GO:0005524);; Cellular Component: plasma membrane (GO:0005886);; Biological Process: protein phosphorylation (GO:0006468);; Biological Process: protein targeting to membrane (GO:0006612);; Biological Process: response to cold (GO:0009409);; B…	--	Probable L-type lectin-domain containing receptor kinase VI.1 (Precursor) GN=LECRK61 OS=Arabidopsis thaliana (Mouse-ear cress) PE=2 SV=1	hypothetical protein ARALYDRAFT_478190 [Arabidopsis lyrata subsp. lyrata]
GSBRNA2T00000806001	2.2e-09	-4.93859	down	--	--	Biological Process: defense response (GO:0006952);; Biological Process: cellular response to hypoxia (GO:0071456);;	--	Elicitor peptide 3 (Precursor) GN=MXK3 OS=Arabidopsis thaliana (Mouse-ear cress) PE=3 SV=2	hypothetical protein ARALYDRAFT_919817 [Arabidopsis lyrata subsp. lyrata]
GSBRNA2T00096968001	6.74e-05	4.12775	up	[RTKL]	--	Molecular Function: phosphorelay sensor kinase activity (GO:0000155);; Biological Process: phosphorelay signal transduction system (GO:0000160);; Biological Process: mitotic cell cycle (GO:0000278);; Molecular Function: protein serine/threonine kinase activity (GO:0004674);; Molecular Function: structural molecule activity (GO:0005198);; Molecular Function: protein binding (GO:0005515);; Molecula…	--	Protein kinase G11A OS=Oryza sativa subsp. japonica (Rice) PE=2 SV=1	hypothetical protein ARALYDRAFT_478629 [Arabidopsis lyrata subsp. lyrata]
Brassica_newGene_3110	1.14e-05	3.01243	up	[L]	Replication, recombination and repair	Molecular Function: DNA binding (GO:0003677);; Molecular Function: DNA-(apurinic or apyrimidinic site) lyase activity (GO:0003906);; Molecular Function: endonuclease activity (GO:0004519);; Cellular Component: mitochondrion (GO:0005739);; Biological Process: DNA repair (GO:0006281);; Biological Process: positive regulation of cell proliferation (GO:0008284);; Biological Process: photomorphogenesi…	K01142|3e-66|pop:POPTR_255480|hypothetical protein	Apurinic endonuclease-redox protein GN=T26J13.5 OS=Arabidopsis thaliana (Mouse-ear cress) PE=2 SV=2	hypothetical protein CARUB_v10022937mg [Capsella rubella]
GSBRNA2T00048326001	7.14e-13	-4.44342	down	--	--	--	--	--	hypothetical protein 27.t00116 [Brassica oleracea]
GSBRNA2T00088382001	5.88e-15	-5.63764	down	--	--	Biological Process: immune system process (GO:0002376);; Biological Process: respiratory burst involved in defense response (GO:0002679);; Molecular Function: sequence-specific DNA binding transcription factor activity (GO:0003700);; Molecular Function: binding (GO:0005488);; Cellular Component: nucleus (GO:0005634);; Biological Process: transcription, DNA-templated (GO:0006351);; Biological Proc…	--	Scarecrow-like protein 34 GN=SCL34 OS=Arabidopsis thaliana (Mouse-ear cress) PE=3 SV=1	GRAS family transcription factor [Arabidopsis thaliana]
GSBRNA2T00018243001	4.57e-14	-5.53881	down	--	--	Molecular Function: magnesium ion binding (GO:0000287);; Cellular Component: mitochondrion (GO:0005739);; Biological Process: defense response (GO:0006952);; Cellular Component: chloroplast (GO:0009507);; Biological Process: gibberellin biosynthetic process (GO:0009686);; Biological Process: gibberellic acid mediated signaling pathway (GO:0009740);; Molecular Function: ent-copalyl diphosphate syn…	K04120|0.0|ath:AT4G02780|GA1	Ent-copalyl diphosphate synthase, chloroplastic (Precursor) GN=At4g02780 OS=Arabidopsis thaliana (Mouse-ear cress) PE=1 SV=1	hypothetical protein ARALYDRAFT_352546 [Arabidopsis lyrata subsp. lyrata]
GSBRNA2T00098856001	0.000638008	-3.89184	down	--	--	Biological Process: MAPK cascade (GO:0000165);; Biological Process: respiratory burst involved in defense response (GO:0002679);; Molecular Function: glucan exo-1,3-beta-glucosidase activity (GO:0004338);; Molecular Function: hydrolase activity, hydrolyzing O-glycosyl compounds (GO:0004553);; Molecular Function: protein binding (GO:0005515);; Cellular Component: extracellular region (GO:0005576);…	--	Glucan endo-1,3-beta-glucosidase, acidic isoform (Precursor) GN=BG2 OS=Arabidopsis thaliana (Mouse-ear cress) PE=1 SV=2	glucanase 1 [Brassica rapa subsp. pekinensis]
GSBRNA2T00135774001	0	4.07128	up	--	--	Cellular Component: extracellular region (GO:0005576);;	--	--	uncharacterized protein [Arabidopsis thaliana]
GSBRNA2T00132454001	0	-3.63963	down	[O]	Posttranslational modification, protein turnover, chaperones	Biological Process: RNA methylation (GO:0001510);; Molecular Function: structural constituent of ribosome (GO:0003735);; Cellular Component: nucleus (GO:0005634);; Cellular Component: nucleolus (GO:0005730);; Cellular Component: ribosome (GO:0005840);; Biological Process: translation (GO:0006412);; Biological Process: embryo development ending in seed dormancy (GO:0009793);; Biological Process: p…	K02927|4e-90|vvi:100246002|similar to ubiquitin fusion protein	60S ribosomal protein L40 (Precursor) GN=UBICEP52-7 OS=Nicotiana sylvestris (Wood tobacco) PE=2 SV=2	ubiquitin, putative [Ricinus communis]
GSBRNA2T00025130001	0	-5.44338	down	[U]	Intracellular trafficking, secretion, and vesicular transport	Biological Process: cell morphogenesis (GO:0000902);; Molecular Function: transporter activity (GO:0005215);; Cellular Component: cytosol (GO:0005829);; Biological Process: glucose catabolic process (GO:0006007);; Biological Process: calcium ion transport (GO:0006816);; Biological Process: intracellular protein transport (GO:0006886);; Biological Process: ER to Golgi vesicle-mediated transport (G…	--	--	hypothetical protein ARALYDRAFT_470552 [Arabidopsis lyrata subsp. lyrata]
GSBRNA2T00101639001	8.26e-12	-5.26969	down	--	--	Molecular Function: binding (GO:0005488);; Cellular Component: nucleus (GO:0005634);;	--	--	hypothetical protein ARALYDRAFT_483966 [Arabidopsis lyrata subsp. lyrata]
GSBRNA2T00131552001	0	-3.77983	down	--	--	Cellular Component: cytoplasm (GO:0005737);; Cellular Component: plasma membrane (GO:0005886);; Biological Process: embryo development ending in seed dormancy (GO:0009793);; Biological Process: primary metabolic process (GO:0044238);; Biological Process: cellular biosynthetic process (GO:0044249);; Biological Process: organic substance biosynthetic process (GO:1901576);;	--	Late embryogenesis abundant protein 76 OS=Brassica napus (Rape) PE=2 SV=2	late embryogenesis abundant domain-containing protein [Arabidopsis lyrata subsp. lyrata]
GSBRNA2T00049410001	4.91e-14	-3.0121	down	[E]	Amino acid transport and metabolism	Molecular Function: cysteine synthase activity (GO:0004124);; Cellular Component: cytoplasm (GO:0005737);; Cellular Component: mitochondrion (GO:0005739);; Cellular Component: endosome (GO:0005768);; Cellular Component: Golgi apparatus (GO:0005794);; Cellular Component: trans-Golgi network (GO:0005802);; Biological Process: regulation of translation (GO:0006417);; Biological Process: glycine cata…	K01762|0.0|ath:AT3G61510|ACS1	1-aminocyclopropane-1-carboxylate synthase-like protein 1 GN=F2A19.110 OS=Arabidopsis thaliana (Mouse-ear cress) PE=1 SV=2	1-aminocyclopropane-1-carboxylate synthase [Arabidopsis thaliana]
GSBRNA2T00110207001	3.15e-11	-3.22767	down	--	--	Biological Process: respiratory burst involved in defense response (GO:0002679);; Cellular Component: nucleus (GO:0005634);; Cellular Component: cytoplasm (GO:0005737);; Molecular Function: zinc ion binding (GO:0008270);; Biological Process: plant-type hypersensitive response (GO:0009626);; Biological Process: defense response to bacterium, incompatible interaction (GO:0009816);; Biological Proce…	K13458|1e-144|ath:AT5G51700|PBS2	Cysteine and histidine-rich domain-containing protein RAR1 GN=MIO24.17 OS=Arabidopsis thaliana (Mouse-ear cress) PE=1 SV=1	hypothetical protein CARUB_v10027073mg [Capsella rubella]
GSBRNA2T00107165001	1.3e-11	5.24482	up	--	--	Biological Process: phosphatidylinositol biosynthetic process (GO:0006661);; Cellular Component: chloroplast (GO:0009507);;	--	Protein Asterix GN=At5g07960 OS=Arabidopsis thaliana (Mouse-ear cress) PE=2 SV=1	hypothetical protein ARALYDRAFT_487629 [Arabidopsis lyrata subsp. lyrata]
GSBRNA2T00114720001	1.51e-12	3.16832	up	--	--	Biological Process: cell morphogenesis (GO:0000902);; Molecular Function: procollagen-proline 4-dioxygenase activity (GO:0004656);; Molecular Function: iron ion binding (GO:0005506);; Cellular Component: extracellular region (GO:0005576);; Cellular Component: nucleus (GO:0005634);; Cellular Component: endosome (GO:0005768);; Cellular Component: endoplasmic reticulum (GO:0005783);; Cellular Compon…	K00472|0.0|ath:AT5G18900|oxidoreductase, 2OG-Fe(II) oxygenase family protein	--	hypothetical protein CARUB_v10001574mg [Capsella rubella]
GSBRNA2T00038402001	0	-3.28299	down	--	--	--	--	--	uncharacterized protein [Arabidopsis thaliana]
Brassica_newGene_5180	0	-3.59573	down	--	--	--	--	--	En/Spm transposon protein-like [Arabidopsis thaliana]
Brassica_newGene_5201	4.58e-07	4.00882	up	--	--	Biological Process: megagametogenesis (GO:0009561);;	--	Probable U3 small nucleolar RNA-associated protein 11 GN=At3g60360 OS=Arabidopsis thaliana (Mouse-ear cress) PE=1 SV=1	hypothetical protein CARUB_v10006383mg [Capsella rubella]
GSBRNA2T00119964001	4.11e-06	-3.26818	down	--	--	Molecular Function: calcium ion binding (GO:0005509);; Cellular Component: chloroplast (GO:0009507);; Cellular Component: photosystem II oxygen evolving complex (GO:0009654);; Biological Process: photosynthesis (GO:0015979);; Cellular Component: extrinsic component of membrane (GO:0019898);; Cellular Component: thylakoid part (GO:0044436);;	--	PsbP-like protein 1, chloroplastic (Precursor) GN=PPL1 OS=Arabidopsis thaliana (Mouse-ear cress) PE=1 SV=1	hypothetical protein CARUB_v10014330mg [Capsella rubella]
GSBRNA2T00018165001	0	-3.28366	down	[I]	Lipid transport and metabolism	Cellular Component: chloroplast (GO:0009507);; Biological Process: cellular cation homeostasis (GO:0030003);; Biological Process: divalent metal ion transport (GO:0070838);;	--	Biotin carboxyl carrier protein of acetyl-CoA carboxylase 2, chloroplastic (Precursor) GN=BCCP2 OS=Arabidopsis thaliana (Mouse-ear cress) PE=2 SV=1	unnamed protein product [Arabidopsis thaliana]
GSBRNA2T00147402001	0	3.3807	up	--	--	Cellular Component: nucleus (GO:0005634);; Cellular Component: cytosol (GO:0005829);;	--	Ubiquitin domain-containing protein DSK2b GN=DSK2B OS=Arabidopsis thaliana (Mouse-ear cress) PE=1 SV=1	hypothetical protein CARUB_v10016132mg [Capsella rubella]
GSBRNA2T00082860001	8.17e-08	-3.78613	down	[Z]	Cytoskeleton	Biological Process: nuclear division (GO:0000280);; Biological Process: cell morphogenesis (GO:0000902);; Biological Process: cytokinesis by cell plate formation (GO:0000911);; Biological Process: phragmoplast assembly (GO:0000914);; Molecular Function: binding (GO:0005488);; Molecular Function: protein binding (GO:0005515);; Biological Process: DNA-dependent DNA replication (GO:0006261);; Biolog…	--	Kinesin-like protein NACK2 GN=NACK2 OS=Nicotiana tabacum (Common tobacco) PE=1 SV=1	ZCF125 [Arabidopsis lyrata subsp. lyrata]
Brassica_newGene_597	6.56e-05	3.59991	up	--	--	Molecular Function: DNA binding (GO:0003677);; Molecular Function: sequence-specific DNA binding transcription factor activity (GO:0003700);; Cellular Component: nucleus (GO:0005634);;	--	Protein PHR1-LIKE 1 GN=PHL1 OS=Arabidopsis thaliana (Mouse-ear cress) PE=1 SV=1	unnamed protein product [Thellungiella halophila]
GSBRNA2T00099232001	4.25e-08	-4.1767	down	--	--	Biological Process: cytokinesis by cell plate formation (GO:0000911);; Cellular Component: nucleus (GO:0005634);; Cellular Component: plasma membrane (GO:0005886);; Biological Process: methylation-dependent chromatin silencing (GO:0006346);; Cellular Component: chloroplast (GO:0009507);; Biological Process: auxin metabolic process (GO:0009850);; Biological Process: determination of bilateral symm…	--	Interactor of constitutive active ROPs 4 GN=F3F9.6 OS=Arabidopsis thaliana (Mouse-ear cress) PE=2 SV=2	ROP interactive partner 4 [Arabidopsis thaliana]
GSBRNA2T00151781001	0.000109503	3.55184	up	--	--	Molecular Function: mannosyltransferase activity (GO:0000030);; Cellular Component: nucleus (GO:0005634);; Biological Process: GPI anchor biosynthetic process (GO:0006506);; Molecular Function: transferase activity, transferring glycosyl groups (GO:0016757);; Cellular Component: intrinsic component of endoplasmic reticulum membrane (GO:0031227);;	K05286|0.0|ath:AT5G14850|mannosyltransferase, putative (EC:2.4.1.132)	Dol-P-Man:Man(6)GlcNAc(2)-PP-Dol alpha-1,2-mannosyltransferase GN=ALG9 OS=Arabidopsis thaliana (Mouse-ear cress) PE=1 SV=1	hypothetical protein CARUB_v10000649mg [Capsella rubella]
GSBRNA2T00059581001	0	-3.42235	down	[C]	Energy production and conversion	Biological Process: polysaccharide biosynthetic process (GO:0000271);; Molecular Function: copper ion binding (GO:0005507);; Biological Process: pentose-phosphate shunt (GO:0006098);; Molecular Function: electron carrier activity (GO:0009055);; Cellular Component: chloroplast thylakoid membrane (GO:0009535);; Cellular Component: chloroplast thylakoid lumen (GO:0009543);; Cellular Component: chlor…	K02638|1e-97|ath:AT1G20340|DRT112	Plastocyanin major isoform, chloroplastic (Precursor) OS=Arabidopsis thaliana (Mouse-ear cress) PE=1 SV=2	unnamed protein product [Thellungiella halophila]
Brassica_newGene_1358	1.06e-09	4.05649	up	--	--	--	--	--	hypothetical protein CARUB_v10002905mg, partial [Capsella rubella]
Brassica_newGene_1252	5.86e-09	3.95434	up	--	--	Biological Process: RNA methylation (GO:0001510);; Molecular Function: DNA binding (GO:0003677);; Molecular Function: sequence-specific DNA binding transcription factor activity (GO:0003700);; Molecular Function: structural constituent of ribosome (GO:0003735);; Cellular Component: cell wall (GO:0005618);; Cellular Component: nucleolus (GO:0005730);; Cellular Component: vacuole (GO:0005773);; Cel…	--	WUSCHEL-related homeobox 13 GN=WOX13 OS=Arabidopsis thaliana (Mouse-ear cress) PE=2 SV=1	AT3G09630 [Arabidopsis thaliana]
GSBRNA2T00022288001	1.19e-10	4.53915	up	--	--	Cellular Component: intracellular membrane-bounded organelle (GO:0043231);;	--	--	hypothetical protein ARALYDRAFT_336158 [Arabidopsis lyrata subsp. lyrata]
GSBRNA2T00123442001	0	-4.57654	down	[R]	General function prediction only	Biological Process: nuclear-transcribed mRNA catabolic process (GO:0000956);; Molecular Function: DNA binding (GO:0003677);; Molecular Function: chromatin binding (GO:0003682);; Molecular Function: sequence-specific DNA binding transcription factor activity (GO:0003700);; Molecular Function: single-stranded RNA binding (GO:0003727);; Molecular Function: protein binding (GO:0005515);; Cellular Com…	K11430|0.0|ath:AT4G02020|SWN	Histone-lysine N-methyltransferase EZA1 GN=T10M13.3 OS=Arabidopsis thaliana (Mouse-ear cress) PE=1 SV=1	histone-lysine N-methyltransferase EZA1 [Arabidopsis thaliana]
GSBRNA2T00119791001	0.000183193	3.50212	up	--	--	Cellular Component: mitochondrion (GO:0005739);; Cellular Component: chloroplast (GO:0009507);; Molecular Function: transferase activity, transferring phosphorus-containing groups (GO:0016772);;	--	--	predicted protein [Arabidopsis lyrata subsp. lyrata]
GSBRNA2T00018297001	4.45e-10	-4.46323	down	--	--	Cellular Component: nucleus (GO:0005634);; Biological Process: response to light stimulus (GO:0009416);; Cellular Component: chloroplast (GO:0009507);; Biological Process: detection of external stimulus (GO:0009581);; Biological Process: detection of biotic stimulus (GO:0009595);; Biological Process: response to fungus (GO:0009620);; Biological Process: systemic acquired resistance (GO:0009627);;…	K14487|0.0|ath:AT4G03400|DFL2	Probable indole-3-acetic acid-amido synthetase GH3.5 GN=OSJNBa0009C07.16 OS=Oryza sativa subsp. japonica (Rice) PE=2 SV=1	hypothetical protein ARALYDRAFT_911862 [Arabidopsis lyrata subsp. lyrata]
GSBRNA2T00041846001	2.44e-15	-3.72125	down	--	--	Cellular Component: cytoplasm (GO:0005737);; Biological Process: protein glycosylation (GO:0006486);; Biological Process: ubiquitin-dependent protein catabolic process (GO:0006511);;	--	F-box/LRR-repeat protein 4 GN=FBL4 OS=Arabidopsis thaliana (Mouse-ear cress) PE=2 SV=1	RNI-like superfamily protein [Arabidopsis thaliana]
GSBRNA2T00073497001	2.66e-08	4.20806	up	--	--	Biological Process: nuclear-transcribed mRNA catabolic process (GO:0000956);; Molecular Function: ubiquitin-protein ligase activity (GO:0004842);; Cellular Component: nucleus (GO:0005634);; Cellular Component: cytoplasm (GO:0005737);; Biological Process: fatty acid beta-oxidation (GO:0006635);; Biological Process: protein import into peroxisome matrix (GO:0016558);; Molecular Function: metal ion …	--	Probable E3 ubiquitin-protein ligase ARI11 GN=ARI11 OS=Arabidopsis thaliana (Mouse-ear cress) PE=2 SV=1	RecName: Full=Probable E3 ubiquitin-protein ligase ARI11; AltName: Full=ARIADNE-like protein ARI11; AltName: Full=Protein ariadne homolog 11
GSBRNA2T00083973001	6.56e-05	-3.59991	down	--	--	Cellular Component: nucleus (GO:0005634);;	--	--	hypothetical protein ARALYDRAFT_472699 [Arabidopsis lyrata subsp. lyrata]
GSBRNA2T00101990001	1.21e-06	-3.93579	down	--	--	Cellular Component: mitochondrion (GO:0005739);; Cellular Component: chloroplast (GO:0009507);;	--	F-box protein At4g00893 GN=At4g00893 OS=Arabidopsis thaliana (Mouse-ear cress) PE=2 SV=1	hypothetical protein ARALYDRAFT_894678 [Arabidopsis lyrata subsp. lyrata]
GSBRNA2T00021332001	0.000361497	-3.95453	down	--	--	Cellular Component: extracellular region (GO:0005576);;	--	--	predicted protein [Arabidopsis lyrata subsp. lyrata]
GSBRNA2T00114250001	7.6e-06	-4.33044	down	--	--	Molecular Function: peptide receptor activity (GO:0001653);; Molecular Function: copper ion binding (GO:0005507);; Molecular Function: protein binding (GO:0005515);; Cellular Component: nucleus (GO:0005634);; Cellular Component: vacuole (GO:0005773);; Cellular Component: cytosol (GO:0005829);; Biological Process: glucose metabolic process (GO:0006006);; Biological Process: defense response (GO:00…	--	Myrosinase-binding protein-like At1g52030 GN=F-ATMBP OS=Arabidopsis thaliana (Mouse-ear cress) PE=2 SV=1	unnamed protein product [Arabidopsis thaliana]
GSBRNA2T00057111001	0.000183193	-3.50212	down	--	--	Cellular Component: mitochondrion (GO:0005739);; Cellular Component: plastid (GO:0009536);;	--	--	uncharacterized protein [Arabidopsis thaliana]
GSBRNA2T00128512001	2e-07	3.72539	up	[R]	General function prediction only	Biological Process: mitotic cell cycle (GO:0000278);; Molecular Function: RNA binding (GO:0003723);; Molecular Function: endoribonuclease activity (GO:0004521);; Molecular Function: calmodulin binding (GO:0005516);; Cellular Component: mRNA cleavage and polyadenylation specificity factor complex (GO:0005847);; Biological Process: response to oxidative stress (GO:0006979);; Molecular Function: zin…	--	Cleavage and polyadenylation specificity factor CPSF30 GN=CPSF30 OS=Arabidopsis thaliana (Mouse-ear cress) PE=1 SV=1	hypothetical protein ARALYDRAFT_890588 [Arabidopsis lyrata subsp. lyrata]
GSBRNA2T00137802001	1.16e-07	-4.66633	down	[E]	Amino acid transport and metabolism	Biological Process: tryptophan biosynthetic process (GO:0000162);; Molecular Function: tryptophan synthase activity (GO:0004834);; Cellular Component: plasma membrane (GO:0005886);; Biological Process: response to oxidative stress (GO:0006979);; Cellular Component: chloroplast stroma (GO:0009570);; Biological Process: response to salt stress (GO:0009651);; Biological Process: indoleacetic acid bi…	K01696|0.0|ath:AT4G27070|TSB2	Tryptophan synthase beta chain 2, chloroplastic (Precursor) GN=TSB2 OS=Arabidopsis thaliana (Mouse-ear cress) PE=2 SV=2	hypothetical protein CARUB_v10004733mg [Capsella rubella]
GSBRNA2T00069508001	1.61e-14	4.62062	up	--	--	Cellular Component: nucleus (GO:0005634);; Biological Process: autophagy (GO:0006914);; Biological Process: response to salt stress (GO:0009651);;	--	--	uncharacterized protein [Arabidopsis thaliana]
GSBRNA2T00076302001	0	7.13401	up	[S]	Function unknown	Cellular Component: plasma membrane (GO:0005886);; Biological Process: response to light stimulus (GO:0009416);; Cellular Component: chloroplast (GO:0009507);; Biological Process: response to hormone (GO:0009725);;	--	--	hypothetical protein CARUB_v10016052mg [Capsella rubella]
GSBRNA2T00123582001	0	-6.05927	down	[G]	Carbohydrate transport and metabolism	Molecular Function: protein binding (GO:0005515);; Cellular Component: mitochondrion (GO:0005739);; Cellular Component: vacuole (GO:0005773);; Cellular Component: plasma membrane (GO:0005886);; Biological Process: acetyl-CoA metabolic process (GO:0006084);; Biological Process: glycolysis (GO:0006096);; Biological Process: calcium ion transport (GO:0006816);; Biological Process: iron ion transport…	K09872|0.0|ath:AT4G00430|PIP1	Probable aquaporin PIP1-4 OS=Arabidopsis thaliana (Mouse-ear cress) PE=1 SV=1	trans-membrane water channel protein [Brassica juncea]
GSBRNA2T00107250001	1.21e-06	3.93579	up	--	--	Cellular Component: nucleus (GO:0005634);; Biological Process: DNA metabolic process (GO:0006259);; Biological Process: fatty acid beta-oxidation (GO:0006635);; Biological Process: metabolic process (GO:0008152);; Cellular Component: plasmodesma (GO:0009506);; Biological Process: cytokinin metabolic process (GO:0009690);; Biological Process: vernalization response (GO:0010048);; Molecular Functio…	--	UDP-glycosyltransferase 76E5 GN=UGT76E5 OS=Arabidopsis thaliana (Mouse-ear cress) PE=2 SV=1	UDP-glycosyltransferase 76E5 [Arabidopsis thaliana]
GSBRNA2T00030242001	1.12e-14	4.37183	up	--	--	Cellular Component: chloroplast (GO:0009507);;	--	--	hypothetical protein ARALYDRAFT_917317 [Arabidopsis lyrata subsp. lyrata]
GSBRNA2T00080038001	0.000117507	4.07229	up	[R]	General function prediction only	Cellular Component: Golgi membrane (GO:0000139);; Biological Process: RNA splicing, via endonucleolytic cleavage and ligation (GO:0000394);; Molecular Function: ATP binding (GO:0005524);; Molecular Function: GTP binding (GO:0005525);; Cellular Component: vacuolar membrane (GO:0005774);; Cellular Component: peroxisome (GO:0005777);; Cellular Component: Golgi apparatus (GO:0005794);; Cellular Compo…	K07976|1e-137|ath:AT5G03530|RABC2A	Ras-related protein RABC2a GN=F12E4.310 OS=Arabidopsis thaliana (Mouse-ear cress) PE=1 SV=1	ras-related protein RABC2a [Arabidopsis thaliana]
Brassica_newGene_2744	4.45e-06	4.37696	up	--	--	--	K13448|2e-08|ath:AT2G41410|calmodulin, putative	Probable calcium-binding protein CML35 GN=CML35 OS=Arabidopsis thaliana (Mouse-ear cress) PE=1 SV=2	hypothetical protein CARUB_v10024577mg [Capsella rubella]
GSBRNA2T00043424001	2.58e-11	-4.00492	down	--	--	Biological Process: rRNA processing (GO:0006364);; Cellular Component: photosystem II (GO:0009523);; Cellular Component: chloroplast thylakoid membrane (GO:0009535);; Cellular Component: plastid (GO:0009536);; Cellular Component: thylakoid (GO:0009579);; Biological Process: plastid organization (GO:0009657);; Biological Process: photosystem II assembly (GO:0010207);; Biological Process: photosynt…	K02721|1e-83|ath:AT2G30570|PSBW	Photosystem II reaction center W protein, chloroplastic (Precursor) GN=PSBW OS=Arabidopsis thaliana (Mouse-ear cress) PE=1 SV=2	component of 6.1 kDa polypeptide of photosystem II reaction center [Brassica rapa]
GSBRNA2T00031731001	3.22e-07	4.5894	up	--	--	--	--	--	Similar to maize transposon mudrA protein [Arabidopsis thaliana]
Brassica_newGene_3035	0	-6.77437	down	--	--	Molecular Function: binding (GO:0005488);; Biological Process: defense response (GO:0006952);; Biological Process: signal transduction (GO:0007165);; Cellular Component: intracellular membrane-bounded organelle (GO:0043231);; Cellular Component: cytoplasmic part (GO:0044444);; Biological Process: single-organism cellular process (GO:0044763);;	--	TMV resistance protein N GN=N OS=Nicotiana glutinosa (Tobacco) PE=1 SV=1	hypothetical protein CARUB_v10025731mg [Capsella rubella]
GSBRNA2T00109915001	1.58e-11	-3.34222	down	--	--	Molecular Function: catalytic activity (GO:0003824);; Molecular Function: zinc ion binding (GO:0008270);; Cellular Component: chloroplast (GO:0009507);; Biological Process: leaf morphogenesis (GO:0009965);; Biological Process: mRNA modification (GO:0016556);; Biological Process: cell differentiation (GO:0030154);;	--	--	phosphoglycerate/bisphosphoglycerate mutase family protein [Arabidopsis lyrata subsp. lyrata]
GSBRNA2T00140277001	1.11e-16	-5.81705	down	[S]	Function unknown	Cellular Component: Golgi membrane (GO:0000139);; Biological Process: response to oomycetes (GO:0002239);; Molecular Function: binding (GO:0005488);; Cellular Component: mitochondrion (GO:0005739);; Cellular Component: endoplasmic reticulum membrane (GO:0005789);; Cellular Component: plasma membrane (GO:0005886);; Cellular Component: plasmodesma (GO:0009506);; Biological Process: defense response…	--	Putative disease resistance protein At4g11170 GN=At4g11170 OS=Arabidopsis thaliana (Mouse-ear cress) PE=2 SV=1	disease resistance protein [Brassica rapa subsp. pekinensis]
GSBRNA2T00025126001	0	-4.51887	down	--	--	Cellular Component: cytoplasm (GO:0005737);; Cellular Component: Golgi apparatus (GO:0005794);; Biological Process: embryo sac development (GO:0009553);; Biological Process: pollen development (GO:0009555);; Biological Process: pollen tube guidance (GO:0010183);; Biological Process: stamen development (GO:0048443);;	--	SNF1-related protein kinase regulatory subunit gamma-like PV42b OS=Arabidopsis thaliana (Mouse-ear cress) PE=2 SV=1	Hypothetical protein [Arabidopsis thaliana]
GSBRNA2T00025691001	0	3.64437	up	[RTKL]	--	Biological Process: cellular protein modification process (GO:0006464);; Biological Process: vesicle-mediated transport (GO:0016192);; Molecular Function: kinase activity (GO:0016301);; Biological Process: single-organism transport (GO:0044765);; Biological Process: intracellular transport (GO:0046907);;	K00924|2e-85|ath:AT5G43320|ckl8	Casein kinase I isoform delta-like GN=At4g26100 OS=Arabidopsis thaliana (Mouse-ear cress) PE=2 SV=2	hypothetical protein CARUB_v10012017mg [Capsella rubella]
GSBRNA2T00123562001	1.19e-10	-4.53915	down	[RTKL]	--	Molecular Function: protein kinase activity (GO:0004672);; Molecular Function: protein binding (GO:0005515);; Molecular Function: ATP binding (GO:0005524);; Cellular Component: vacuole (GO:0005773);; Cellular Component: plasma membrane (GO:0005886);; Biological Process: protein phosphorylation (GO:0006468);; Biological Process: N-terminal protein myristoylation (GO:0006499);; Cellular Component: …	K14500|0.0|ath:AT4G00710|BSK3	Probable serine/threonine-protein kinase At5g41260 GN=At5g41260 OS=Arabidopsis thaliana (Mouse-ear cress) PE=1 SV=1	kinase family protein [Arabidopsis lyrata subsp. lyrata]
GSBRNA2T00151833001	5.57e-12	4.08238	up	--	--	Cellular Component: nucleus (GO:0005634);; Cellular Component: plastid (GO:0009536);; Molecular Function: organic cyclic compound binding (GO:0097159);; Molecular Function: heterocyclic compound binding (GO:1901363);;	--	Histone deacetylase HDT2 GN=HDT2 OS=Zea mays (Maize) PE=1 SV=1	hypothetical protein CARUB_v10001600mg [Capsella rubella]
GSBRNA2T00076263001	0	4.45302	up	--	--	Molecular Function: adenosylmethionine decarboxylase activity (GO:0004014);; Molecular Function: protein binding (GO:0005515);; Cellular Component: nucleus (GO:0005634);; Biological Process: S-adenosylmethioninamine biosynthetic process (GO:0006557);; Biological Process: spermine biosynthetic process (GO:0006597);; Biological Process: polyamine catabolic process (GO:0006598);; Biological Process:…	K01611|0.0|ath:AT3G02470|SAMDC	S-adenosylmethionine decarboxylase 3 beta chain (Precursor) GN=SAMDC3 OS=Brassica juncea (Indian mustard) PE=2 SV=1	hypothetical protein CARUB_v10015160mg [Capsella rubella]
GSBRNA2T00058616001	0	5.82855	up	--	--	Molecular Function: dolichyl-diphosphooligosaccharide-protein glycotransferase activity (GO:0004579);; Biological Process: protein glycosylation (GO:0006486);; Biological Process: apoptotic process (GO:0006915);; Cellular Component: oligosaccharyltransferase complex (GO:0008250);; Cellular Component: integral component of membrane (GO:0016021);; Biological Process: negative regulation of programm…	K12668|9e-75|ath:AT1G32210|ATDAD1	Dolichyl-diphosphooligosaccharide--protein glycosyltransferase subunit DAD1 GN=DAD1 OS=Arabidopsis thaliana (Mouse-ear cress) PE=2 SV=2	ATDAD1 [Arabidopsis lyrata subsp. lyrata]
Brassica_newGene_6183	7.86e-11	-3.26548	down	--	--	Biological Process: primary metabolic process (GO:0044238);; Biological Process: cellular macromolecule metabolic process (GO:0044260);; Biological Process: single-organism cellular process (GO:0044763);;	--	F-box protein At3g08750 GN=At3g08750 OS=Arabidopsis thaliana (Mouse-ear cress) PE=2 SV=1	hypothetical protein CARUB_v10019109mg [Capsella rubella]
GSBRNA2T00152011001	2.42e-05	3.12908	up	[C]	Energy production and conversion	Molecular Function: malate dehydrogenase (decarboxylating) (NAD+) activity (GO:0004471);; Molecular Function: malate dehydrogenase (decarboxylating) (NADP+) activity (GO:0004473);; Molecular Function: ATP binding (GO:0005524);; Cellular Component: cell wall (GO:0005618);; Cellular Component: mitochondrion (GO:0005739);; Cellular Component: vacuolar membrane (GO:0005774);; Cellular Component: cyto…	K00029|0.0|ath:AT5G11670|ATNADP-ME2 (NADP-malic enzyme 2)	NADP-dependent malic enzyme 2 GN=NADP-ME2 OS=Arabidopsis thaliana (Mouse-ear cress) PE=1 SV=1	hypothetical protein CARUB_v10003832mg [Capsella rubella]
GSBRNA2T00084727001	0	-5.37307	down	--	--	Cellular Component: cytoplasm (GO:0005737);; Biological Process: embryo development ending in seed dormancy (GO:0009793);; Cellular Component: cell part (GO:0044464);;	--	Seed biotin-containing protein SBP65 GN=SBP65 OS=Glycine max (Soybean) PE=1 SV=1	At2g42560 [Arabidopsis lyrata subsp. lyrata]
GSBRNA2T00134596001	0	3.76618	up	--	--	Molecular Function: DNA binding (GO:0003677);; Cellular Component: nucleus (GO:0005634);; Cellular Component: cytosol (GO:0005829);; Biological Process: regulation of transcription, DNA-templated (GO:0006355);; Cellular Component: integral component of membrane (GO:0016021);; Biological Process: response to stimulus (GO:0050896);;	--	Probable mediator of RNA polymerase II transcription subunit 26c GN=MYH9.6 OS=Arabidopsis thaliana (Mouse-ear cress) PE=2 SV=1	unnamed protein product [Thellungiella halophila]
Brassica_newGene_2781	0	-4.63053	down	--	--	Cellular Component: mitochondrial respiratory chain complex III (GO:0005750);; Cellular Component: mitochondrial proton-transporting ATP synthase complex (GO:0005753);; Cellular Component: Golgi apparatus (GO:0005794);; Cellular Component: plastid (GO:0009536);; Biological Process: photorespiration (GO:0009853);; Molecular Function: hydrolase activity (GO:0016787);;	--	ATP synthase 6 kDa subunit, mitochondrial (Fragment) OS=Solanum tuberosum (Potato) PE=1 SV=1	uncharacterized protein [Arabidopsis thaliana]
Brassica_newGene_406	0	4.67146	up	--	--	--	--	Uncharacterized mitochondrial protein AtMg01250 GN=AtMg01250 OS=Arabidopsis thaliana (Mouse-ear cress) PE=4 SV=1	similar to reverse transcriptases (PFam: rvt.hmm, score: 60.13) [Arabidopsis thaliana]
GSBRNA2T00115303001	1.11e-16	-4.82258	down	--	--	Cellular Component: extracellular region (GO:0005576);; Biological Process: lipoprotein metabolic process (GO:0042157);;	--	Uncharacterized protein At5g01610 GN=At5g01610 OS=Arabidopsis thaliana (Mouse-ear cress) PE=1 SV=1	hypothetical protein ARALYDRAFT_484243 [Arabidopsis lyrata subsp. lyrata]
GSBRNA2T00074567001	0	4.10063	up	[O]	Posttranslational modification, protein turnover, chaperones	Molecular Function: GTPase activity (GO:0003924);; Molecular Function: protein binding (GO:0005515);; Molecular Function: ATP binding (GO:0005524);; Molecular Function: GTP binding (GO:0005525);; Cellular Component: cell wall (GO:0005618);; Cellular Component: nucleus (GO:0005634);; Cellular Component: nucleolus (GO:0005730);; Cellular Component: Golgi apparatus (GO:0005794);; Cellular Component:…	K03066|0.0|ath:AT5G19990|RPT6A	26S protease regulatory subunit 8 homolog A GN=F28I16.140 OS=Arabidopsis thaliana (Mouse-ear cress) PE=1 SV=1	regulatory particle triple-A ATPase 6A [Arabidopsis thaliana]
Brassica_newGene_5205	5.33e-15	4.6698	up	--	--	--	--	Uncharacterized protein At4g02000 GN=At4g02000 OS=Arabidopsis thaliana (Mouse-ear cress) PE=2 SV=1	hypothetical protein CARUB_v10011684mg, partial [Capsella rubella]
GSBRNA2T00140167001	8.84e-14	3.23328	up	[B]	Chromatin structure and dynamics	Cellular Component: nucleosome (GO:0000786);; Molecular Function: DNA binding (GO:0003677);; Cellular Component: nucleus (GO:0005634);; Biological Process: glucose catabolic process (GO:0006007);; Biological Process: nucleosome assembly (GO:0006334);; Biological Process: protein targeting (GO:0006605);; Cellular Component: plastid (GO:0009536);; Molecular Function: protein heterodimerization acti…	K11253|1e-92|ppp:PHYPADRAFT_111893|HTR1512	Histone H3.3 OS=Vitis vinifera (Grape) PE=2 SV=3	Histone H3.3 [Arabidopsis thaliana]
GSBRNA2T00080006001	7.8e-07	3.62921	up	--	--	Molecular Function: ubiquitin-protein ligase activity (GO:0004842);; Molecular Function: protein binding (GO:0005515);; Cellular Component: cytoplasm (GO:0005737);; Cellular Component: plasma membrane (GO:0005886);; Molecular Function: zinc ion binding (GO:0008270);; Biological Process: protein ubiquitination (GO:0016567);; Biological Process: amino acid homeostasis (GO:0080144);;	--	Probable E3 ubiquitin-protein ligase LUL1 OS=Arabidopsis thaliana (Mouse-ear cress) PE=1 SV=1	hypothetical protein ARALYDRAFT_487092 [Arabidopsis lyrata subsp. lyrata]
GSBRNA2T00120054001	4.3e-11	-3.21295	down	--	--	Cellular Component: chloroplast (GO:0009507);;	--	--	uncharacterized protein [Arabidopsis thaliana]
GSBRNA2T00092261001	0	6.62725	up	[RTKL]	--	Biological Process: activation of MAPKK activity (GO:0000186);; Biological Process: RNA splicing, via endonucleolytic cleavage and ligation (GO:0000394);; Biological Process: respiratory burst involved in defense response (GO:0002679);; Molecular Function: protein serine/threonine kinase activity (GO:0004674);; Molecular Function: MAP kinase kinase kinase activity (GO:0004709);; Molecular Functio…	--	Receptor-like serine/threonine-protein kinase At3g01300 GN=At3g01300 OS=Arabidopsis thaliana (Mouse-ear cress) PE=2 SV=1	hypothetical protein CARUB_v10013549mg [Capsella rubella]
Brassica_newGene_236	2.38e-05	3.69149	up	--	--	Cellular Component: Golgi membrane (GO:0000139);; Molecular Function: structural molecule activity (GO:0005198);; Cellular Component: vacuolar membrane (GO:0005774);; Cellular Component: cytosol (GO:0005829);; Biological Process: retrograde vesicle-mediated transport, Golgi to ER (GO:0006890);; Molecular Function: protein transporter activity (GO:0008565);; Cellular Component: cytoplasmic vesicle…	--	Coatomer subunit epsilon-2 GN=At2g34840 OS=Arabidopsis thaliana (Mouse-ear cress) PE=2 SV=1	Coatomer epsilon subunit isoform 2 [Theobroma cacao]
GSBRNA2T00054670001	0	3.09566	up	[Z]	Cytoskeleton	Biological Process: microtubule cytoskeleton organization (GO:0000226);; Biological Process: cell morphogenesis (GO:0000902);; Molecular Function: GTPase activity (GO:0003924);; Molecular Function: structural constituent of cytoskeleton (GO:0005200);; Molecular Function: protein binding (GO:0005515);; Molecular Function: GTP binding (GO:0005525);; Cellular Component: cell wall (GO:0005618);; Cell…	K07374|0.0|ath:AT4G14960|TUA6	Tubulin alpha-6 chain GN=dl3520c OS=Arabidopsis thaliana (Mouse-ear cress) PE=2 SV=1	tubulin alpha-6 chain [Arabidopsis thaliana]
GSBRNA2T00064027001	0	3.08655	up	--	--	Molecular Function: endopeptidase activity (GO:0004175);; Cellular Component: vacuole (GO:0005773);; Biological Process: response to osmotic stress (GO:0006970);; Biological Process: cellular process (GO:0009987);; Biological Process: primary metabolic process (GO:0044238);; Biological Process: single-organism process (GO:0044699);; Biological Process: organic substance metabolic process (GO:0071…	--	Cardosin-B light chain (Precursor) GN=cardB OS=Cynara cardunculus (Cardoon) PE=1 SV=1	F4N2.8 [Arabidopsis thaliana]
GSBRNA2T00074892001	1.69e-11	4.2841	up	[R]	General function prediction only	Molecular Function: nucleotide binding (GO:0000166);; Biological Process: alternative mRNA splicing, via spliceosome (GO:0000380);; Molecular Function: RNA binding transcription antitermination factor activity (GO:0001072);; Molecular Function: double-stranded DNA binding (GO:0003690);; Molecular Function: single-stranded DNA binding (GO:0003697);; Molecular Function: RNA binding (GO:0003723);; M…	--	Putative DEAD-box ATP-dependent RNA helicase 33 GN=RH33 OS=Arabidopsis thaliana (Mouse-ear cress) PE=3 SV=1	RNA recognition motif-containing protein [Arabidopsis lyrata subsp. lyrata]
Brassica_newGene_5455	1.44e-05	3.73519	up	[O]	Posttranslational modification, protein turnover, chaperones	Biological Process: maltose metabolic process (GO:0000023);; Molecular Function: protein binding (GO:0005515);; Molecular Function: ATP binding (GO:0005524);; Cellular Component: cell wall (GO:0005618);; Cellular Component: nucleus (GO:0005634);; Cellular Component: nucleolus (GO:0005730);; Cellular Component: mitochondrion (GO:0005739);; Cellular Component: cytosol (GO:0005829);; Cellular Compon…	--	26S proteasome regulatory subunit 4 homolog B GN=RPT2B OS=Arabidopsis thaliana (Mouse-ear cress) PE=1 SV=1	unnamed protein product [Thellungiella halophila]
Brassica_newGene_4045	0	5.63293	up	--	--	Cellular Component: chloroplast (GO:0009507);;	--	--	uncharacterized protein [Arabidopsis thaliana]
GSBRNA2T00089720001	6.56e-05	3.59991	up	--	--	Cellular Component: intracellular membrane-bounded organelle (GO:0043231);;	--	--	uncharacterized protein [Arabidopsis thaliana]
GSBRNA2T00112223001	0	-4.58748	down	--	--	Cellular Component: endoplasmic reticulum (GO:0005783);; Cellular Component: Golgi apparatus (GO:0005794);; Cellular Component: chloroplast (GO:0009507);; Biological Process: rhamnogalacturonan II biosynthetic process (GO:0010306);; Molecular Function: UDP-xylosyltransferase activity (GO:0035252);; Biological Process: pollen tube development (GO:0048868);;	K11714|0.0|ath:AT4G01770|RGXT1	--	rhamnogalacturonan II specific xylosyltransferase [Arabidopsis thaliana]
GSBRNA2T00060749001	2.26e-10	-3.69636	down	[RTKL]	--	Biological Process: MAPK cascade (GO:0000165);; Molecular Function: protein serine/threonine kinase activity (GO:0004674);; Molecular Function: ATP binding (GO:0005524);; Cellular Component: plasma membrane (GO:0005886);; Biological Process: regulation of transcription, DNA-templated (GO:0006355);; Biological Process: protein phosphorylation (GO:0006468);; Biological Process: protein targeting to…	--	Lectin-domain containing receptor kinase VI.4 (Precursor) GN=F7A7.80 OS=Arabidopsis thaliana (Mouse-ear cress) PE=2 SV=1	Lectin-domain containing receptor kinase A4.3 [Arabidopsis thaliana]
GSBRNA2T00028513001	8.01e-08	-3.35676	down	--	--	Cellular Component: cell wall (GO:0005618);; Cellular Component: intracellular (GO:0005622);; Molecular Function: hydrolase activity (GO:0016787);;	--	Vegetative cell wall protein gp1 (Precursor) GN=GP1 OS=Chlamydomonas reinhardtii (Chlamydomonas smithii) PE=2 SV=1	predicted protein [Arabidopsis lyrata subsp. lyrata]
GSBRNA2T00125994001	0	-5.5451	down	[I]	Lipid transport and metabolism	Biological Process: developmental process involved in reproduction (GO:0003006);; Cellular Component: nucleus (GO:0005634);; Cellular Component: cytosol (GO:0005829);; Biological Process: defense response (GO:0006952);; Biological Process: post-embryonic development (GO:0009791);; Biological Process: gibberellin mediated signaling pathway (GO:0010476);; Biological Process: response to organic cyc…	--	Probable carboxylesterase 12 GN=CXE12 OS=Arabidopsis thaliana (Mouse-ear cress) PE=2 SV=1	hypothetical protein ARALYDRAFT_485224 [Arabidopsis lyrata subsp. lyrata]
GSBRNA2T00030094001	5.09e-12	4.34592	up	[O]	Posttranslational modification, protein turnover, chaperones	Molecular Function: glutathione peroxidase activity (GO:0004602);; Cellular Component: mitochondrion (GO:0005739);; Cellular Component: cytosol (GO:0005829);; Cellular Component: plasma membrane (GO:0005886);; Biological Process: chromatin assembly or disassembly (GO:0006333);; Biological Process: response to oxidative stress (GO:0006979);; Biological Process: circadian rhythm (GO:0007623);; Biol…	K00432|3e-61|ath:AT4G11600|ATGPX6	Probable phospholipid hydroperoxide glutathione peroxidase 6, mitochondrial (Precursor) GN=T5C23.30 OS=Arabidopsis thaliana (Mouse-ear cress) PE=2 SV=2	ATGPX6 [Arabidopsis lyrata subsp. lyrata]
GSBRNA2T00127416001	5.87e-13	5.41051	up	--	--	Cellular Component: Golgi apparatus (GO:0005794);; Cellular Component: plasma membrane (GO:0005886);; Cellular Component: integral component of membrane (GO:0016021);; Cellular Component: cytoplasmic membrane-bounded vesicle (GO:0016023);;	--	--	hypothetical protein CARUB_v10023208mg [Capsella rubella]
GSBRNA2T00092683001	3.03e-07	-3.45453	down	[I]	Lipid transport and metabolism	Molecular Function: 3-hydroxyisobutyryl-CoA hydrolase activity (GO:0003860);; Molecular Function: enoyl-CoA hydratase activity (GO:0004300);; Cellular Component: cytoplasm (GO:0005737);; Cellular Component: mitochondrion (GO:0005739);; Biological Process: cellular protein modification process (GO:0006464);; Biological Process: valine catabolic process (GO:0006574);; Biological Process: fatty acid…	K05605|1e-108|ath:AT1G06550|enoyl-CoA hydratase/isomerase family protein	3-hydroxyisobutyryl-CoA hydrolase-like protein 5 GN=At1g06550 OS=Arabidopsis thaliana (Mouse-ear cress) PE=2 SV=2	hypothetical protein CARUB_v10009384mg [Capsella rubella]
GSBRNA2T00123247001	1.26e-12	3.30109	up	[RTKL]	--	Molecular Function: nucleotide binding (GO:0000166);; Molecular Function: actin binding (GO:0003779);; Molecular Function: calmodulin-dependent protein kinase activity (GO:0004683);; Molecular Function: receptor signaling protein serine/threonine kinase activity (GO:0004702);; Molecular Function: calcium-dependent protein serine/threonine phosphatase activity (GO:0004723);; Molecular Function: ca…	--	CDPK-related kinase 1 GN=T3K9.9 OS=Arabidopsis thaliana (Mouse-ear cress) PE=1 SV=1	CDPK-related kinase 1 [Arabidopsis thaliana]
GSBRNA2T00150514001	0	-4.84347	down	--	--	Cellular Component: mitochondrion (GO:0005739);; Cellular Component: peroxisome (GO:0005777);; Cellular Component: plastid (GO:0009536);; Biological Process: response to bacterium (GO:0009617);; Biological Process: photorespiration (GO:0009853);; Biological Process: response to ozone (GO:0010193);; Cellular Component: membrane (GO:0016020);;	--	--	hypothetical protein CARUB_v10010775mg [Capsella rubella]
GSBRNA2T00102004001	0.000638008	-3.89184	down	--	--	Molecular Function: peroxidase activity (GO:0004601);; Molecular Function: protein binding (GO:0005515);; Cellular Component: extracellular region (GO:0005576);; Cellular Component: cell wall (GO:0005618);; Cellular Component: Golgi apparatus (GO:0005794);; Cellular Component: cytosol (GO:0005829);; Biological Process: response to oxidative stress (GO:0006979);; Biological Process: response to sa…	K00430|0.0|ath:AT1G68850|peroxidase, putative	Peroxidase 11 (Precursor) OS=Arabidopsis thaliana (Mouse-ear cress) PE=1 SV=1	peroxidase 11 [Arabidopsis thaliana]
GSBRNA2T00017049001	4.57e-09	3.71991	up	[R]	General function prediction only	Molecular Function: nucleotide binding (GO:0000166);; Molecular Function: RNA binding (GO:0003723);; Cellular Component: nucleus (GO:0005634);; Biological Process: mRNA processing (GO:0006397);; Biological Process: response to osmotic stress (GO:0006970);; Biological Process: circadian rhythm (GO:0007623);; Biological Process: RNA splicing (GO:0008380);; Biological Process: lipid biosynthetic pro…	K12837|8e-88|ath:AT1G60900|U2 snRNP auxiliary factor large subunit, putative	Splicing factor U2af large subunit B GN=U2AF65B OS=Arabidopsis thaliana (Mouse-ear cress) PE=2 SV=2	hypothetical protein ARALYDRAFT_475241 [Arabidopsis lyrata subsp. lyrata]
GSBRNA2T00032468001	9.31e-05	3.01517	up	--	--	Cellular Component: nucleolus (GO:0005730);; Cellular Component: mitochondrion (GO:0005739);; Cellular Component: plasma membrane (GO:0005886);; Cellular Component: plasmodesma (GO:0009506);; Cellular Component: cytosolic large ribosomal subunit (GO:0022625);;	--	Pentatricopeptide repeat-containing protein At1g18900 GN=At1g18900 OS=Arabidopsis thaliana (Mouse-ear cress) PE=2 SV=1	pentatricopeptide repeat-containing protein [Arabidopsis lyrata subsp. lyrata]
GSBRNA2T00007391001	0.000638008	-3.89184	down	--	--	Cellular Component: chloroplast (GO:0009507);;	--	--	hypothetical protein ARALYDRAFT_897441 [Arabidopsis lyrata subsp. lyrata]
GSBRNA2T00019089001	0	-6.37065	down	--	--	Biological Process: multicellular organismal development (GO:0007275);; Biological Process: cellular process (GO:0009987);; Biological Process: anatomical structure development (GO:0048856);;	--	CYC02 protein GN=CYC02 OS=Catharanthus roseus (Madagascar periwinkle) PE=2 SV=1	hypothetical protein ARALYDRAFT_345920 [Arabidopsis lyrata subsp. lyrata]
GSBRNA2T00017963001	0	-6.87883	down	[R]	General function prediction only	Biological Process: regulation of metabolic process (GO:0019222);; Biological Process: primary metabolic process (GO:0044238);; Biological Process: cellular macromolecule metabolic process (GO:0044260);; Biological Process: single-organism cellular process (GO:0044763);; Biological Process: regulation of cellular process (GO:0050794);;	--	Probable UDP-N-acetylglucosamine--peptide N-acetylglucosaminyltransferase SPINDLY GN=SPY OS=Arabidopsis thaliana (Mouse-ear cress) PE=1 SV=1	hypothetical protein ARALYDRAFT_472955 [Arabidopsis lyrata subsp. lyrata]
GSBRNA2T00055799001	2.65e-06	-3.30096	down	--	--	--	--	Rhodanese-like domain-containing protein 6 GN=STR6 OS=Arabidopsis thaliana (Mouse-ear cress) PE=2 SV=1	hypothetical protein ARALYDRAFT_332756 [Arabidopsis lyrata subsp. lyrata]
GSBRNA2T00080758001	9.05e-09	3.92763	up	[J]	Translation, ribosomal structure and biogenesis	Biological Process: RNA methylation (GO:0001510);; Molecular Function: RNA binding (GO:0003723);; Cellular Component: nucleolus (GO:0005730);; Cellular Component: ribosome (GO:0005840);; Biological Process: nucleotide biosynthetic process (GO:0009165);; Biological Process: regulation of flower development (GO:0009909);; Biological Process: histone lysine methylation (GO:0034968);;	K11129|1e-97|ath:AT5G08180|ribosomal protein L7Ae/L30e/S12e/Gadd45 family protein	H/ACA ribonucleoprotein complex subunit 2-like protein GN=At5g08180 OS=Arabidopsis thaliana (Mouse-ear cress) PE=1 SV=1	ribosomal protein L7Ae/L30e/S12e/Gadd45 family protein [Arabidopsis lyrata subsp. lyrata]
GSBRNA2T00117849001	0	3.39998	up	[O]	Posttranslational modification, protein turnover, chaperones	Molecular Function: ATP binding (GO:0005524);; Cellular Component: cell wall (GO:0005618);; Cellular Component: nucleus (GO:0005634);; Cellular Component: mitochondrion (GO:0005739);; Cellular Component: vacuolar membrane (GO:0005774);; Cellular Component: endoplasmic reticulum (GO:0005783);; Cellular Component: Golgi apparatus (GO:0005794);; Cellular Component: cytosol (GO:0005829);; Cellular Co…	--	Heat shock protein 90-1 GN=F6N7.13 OS=Arabidopsis thaliana (Mouse-ear cress) PE=1 SV=3	hypothetical protein ARALYDRAFT_484305 [Arabidopsis lyrata subsp. lyrata]
GSBRNA2T00156503001	0.000117507	-4.07229	down	[O]	Posttranslational modification, protein turnover, chaperones	Cellular Component: endoplasmic reticulum lumen (GO:0005788);; Biological Process: protein folding (GO:0006457);; Biological Process: response to heat (GO:0009408);; Cellular Component: chloroplast (GO:0009507);; Biological Process: response to high light intensity (GO:0009644);; Biological Process: response to salt stress (GO:0009651);; Biological Process: heat acclimation (GO:0010286);; Cellula…	K13993|6e-82|ath:AT4G10250|ATHSP22.0	22.0 kDa heat shock protein (Precursor) GN=HSP22.0 OS=Arabidopsis thaliana (Mouse-ear cress) PE=2 SV=1	predicted protein [Arabidopsis lyrata subsp. lyrata]
GSBRNA2T00107309001	2.04e-10	-5.08588	down	--	--	Molecular Function: protein kinase activity (GO:0004672);; Cellular Component: plasma membrane (GO:0005886);;	--	--	protein kinase-like protein [Brassica napus]
GSBRNA2T00024287001	9.11e-07	-4.50814	down	--	--	Biological Process: embryo development (GO:0009790);; Biological Process: single-organism cellular process (GO:0044763);; Biological Process: seed development (GO:0048316);;	--	--	hypothetical protein ARALYDRAFT_903435 [Arabidopsis lyrata subsp. lyrata]
GSBRNA2T00100740001	8.66e-15	5.6184	up	[Q]	Secondary metabolites biosynthesis, transport and catabolism	Molecular Function: fumarylacetoacetase activity (GO:0004334);; Cellular Component: cytosol (GO:0005829);; Biological Process: tyrosine catabolic process (GO:0006572);; Biological Process: cell death (GO:0008219);; Biological Process: chlorophyll catabolic process (GO:0015996);; Biological Process: homogentisate catabolic process (GO:1902000);;	K01555|3e-31|ath:AT1G12050|fumarylacetoacetase, putative (EC:3.7.1.2)	--	Similar to fumarylacetoacetate hydrolase, gb|L41670 from Emericella nidulans [Arabidopsis thaliana]
GSBRNA2T00114865001	5.41e-07	4.54934	up	--	--	Molecular Function: sequence-specific DNA binding transcription factor activity (GO:0003700);; Molecular Function: protein binding (GO:0005515);; Cellular Component: nucleus (GO:0005634);; Biological Process: DNA metabolic process (GO:0006259);; Biological Process: regulation of transcription, DNA-templated (GO:0006355);; Biological Process: organelle organization (GO:0006996);; Biological Proces…	--	Homeobox-leucine zipper protein HDG9 GN=MKP11.28 OS=Arabidopsis thaliana (Mouse-ear cress) PE=2 SV=1	hypothetical protein CARUB_v10002574mg [Capsella rubella]
GSBRNA2T00018359001	0	-7.70505	down	--	--	Cellular Component: endosome (GO:0005768);; Cellular Component: Golgi apparatus (GO:0005794);; Cellular Component: trans-Golgi network (GO:0005802);; Biological Process: acetyl-CoA metabolic process (GO:0006084);; Biological Process: sterol biosynthetic process (GO:0016126);; Biological Process: brassinosteroid biosynthetic process (GO:0016132);; Molecular Function: transferase activity, transfer…	--	Uncharacterized protein At1g04910 GN=At1g04910 OS=Arabidopsis thaliana (Mouse-ear cress) PE=1 SV=1	hypothetical protein ARALYDRAFT_484400 [Arabidopsis lyrata subsp. lyrata]
GSBRNA2T00148681001	0	-8.10805	down	[I]	Lipid transport and metabolism	Biological Process: very long-chain fatty acid metabolic process (GO:0000038);; Molecular Function: nucleotide binding (GO:0000166);; Molecular Function: catalytic activity (GO:0003824);; Molecular Function: iron ion binding (GO:0005506);; Cellular Component: plasma membrane (GO:0005886);; Biological Process: fatty acid biosynthetic process (GO:0006633);; Biological Process: cuticle hydrocarbon b…	--	Protein ECERIFERUM 3 GN=MTI20.3 OS=Arabidopsis thaliana (Mouse-ear cress) PE=1 SV=1	unnamed protein product [Thellungiella halophila]
GSBRNA2T00100850001	7.44e-07	3.97277	up	--	--	Molecular Function: motor activity (GO:0003774);; Molecular Function: actin binding (GO:0003779);; Molecular Function: protein serine/threonine kinase activity (GO:0004674);; Molecular Function: enzyme inhibitor activity (GO:0004857);; Molecular Function: signal transducer activity (GO:0004871);; Molecular Function: ATP binding (GO:0005524);; Cellular Component: nucleus (GO:0005634);; Cellular Co…	--	Myosin-11 GN=T22H22.1 OS=Arabidopsis thaliana (Mouse-ear cress) PE=3 SV=1	Myosin family protein with Dil domain [Arabidopsis thaliana]
GSBRNA2T00097778001	1.06e-10	3.73616	up	[J]	Translation, ribosomal structure and biogenesis	Molecular Function: nucleic acid binding (GO:0003676);; Cellular Component: cytoplasm (GO:0005737);; Molecular Function: methyltransferase activity (GO:0008168);; Biological Process: methylation (GO:0032259);;	--	--	hypothetical protein CARUB_v10005737mg [Capsella rubella]
GSBRNA2T00032474001	0	6.94898	up	[P]	Inorganic ion transport and metabolism	Molecular Function: nucleotide binding (GO:0000166);; Molecular Function: copper ion transmembrane transporter activity (GO:0005375);; Molecular Function: zinc ion transmembrane transporter activity (GO:0005385);; Cellular Component: nucleus (GO:0005634);; Cellular Component: plasma membrane (GO:0005886);; Biological Process: protein targeting to vacuole (GO:0006623);; Biological Process: iron io…	K14709|0.0|ath:AT1G55910|ZIP11	Zinc transporter 11 (Precursor) GN=ZIP11 OS=Arabidopsis thaliana (Mouse-ear cress) PE=2 SV=1	predicted protein [Arabidopsis lyrata subsp. lyrata]
GSBRNA2T00004828001	7.23e-12	3.71396	up	--	--	--	--	--	plant thionin family protein [Arabidopsis thaliana]
GSBRNA2T00044741001	3.56e-09	-4.90724	down	--	--	--	--	--	hypothetical protein ARALYDRAFT_890118 [Arabidopsis lyrata subsp. lyrata]
Brassica_newGene_1210	3.14e-07	3.69404	up	[T]	Signal transduction mechanisms	Molecular Function: protein serine/threonine phosphatase activity (GO:0004722);; Cellular Component: nucleus (GO:0005634);; Cellular Component: cytoplasm (GO:0005737);; Biological Process: cellular protein modification process (GO:0006464);; Biological Process: protein dephosphorylation (GO:0006470);; Biological Process: signal transduction (GO:0007165);; Cellular Component: protein serine/threon…	--	Serine/threonine-protein phosphatase PP1 isozyme 2 GN=TOPP2 OS=Arabidopsis thaliana (Mouse-ear cress) PE=2 SV=1	hypothetical protein CARUB_v10026814mg [Capsella rubella]
GSBRNA2T00076675001	0	4.2174	up	--	--	Biological Process: DNA metabolic process (GO:0006259);; Biological Process: single-organism cellular process (GO:0044763);; Biological Process: regulation of biological process (GO:0050789);;	--	Replication protein A 70 kDa DNA-binding subunit D GN=MSL3.14 OS=Arabidopsis thaliana (Mouse-ear cress) PE=2 SV=1	predicted protein [Arabidopsis lyrata subsp. lyrata]
GSBRNA2T00005601001	0	-5.97659	down	[T]	Signal transduction mechanisms	Molecular Function: phosphoprotein phosphatase activity (GO:0004721);; Molecular Function: voltage-gated potassium channel activity (GO:0005249);; Molecular Function: potassium channel activity (GO:0005267);; Cellular Component: nucleolus (GO:0005730);; Cellular Component: mitochondrion (GO:0005739);; Cellular Component: cytosol (GO:0005829);; Cellular Component: plasma membrane (GO:0005886);; Bi…	--	Probable voltage-gated potassium channel subunit beta GN=T1G11.6 OS=Arabidopsis thaliana (Mouse-ear cress) PE=1 SV=1	hypothetical protein CARUB_v10009717mg [Capsella rubella]
GSBRNA2T00116678001	2.65e-06	-3.30096	down	--	--	Cellular Component: plasma membrane (GO:0005886);; Biological Process: microtubule nucleation (GO:0007020);; Molecular Function: zinc ion binding (GO:0008270);; Biological Process: plant-type cell wall organization (GO:0009664);; Biological Process: plant-type cell wall biogenesis (GO:0009832);; Biological Process: regulation of flower development (GO:0009909);; Biological Process: regulation of …	--	Probable protein S-acyltransferase 22 GN=PAT22 OS=Arabidopsis thaliana (Mouse-ear cress) PE=2 SV=2	hypothetical protein; 3218-172 [Arabidopsis thaliana]
Brassica_newGene_3634	5.3e-06	-3.81881	down	--	--	Cellular Component: nucleus (GO:0005634);;	--	6-phosphofructokinase 7 GN=PFK7 OS=Arabidopsis thaliana (Mouse-ear cress) PE=1 SV=1	uncharacterized protein [Arabidopsis thaliana]
GSBRNA2T00069089001	0	5.4076	up	[G]	Carbohydrate transport and metabolism	Molecular Function: protease binding (GO:0002020);; Molecular Function: glucan exo-1,3-beta-glucosidase activity (GO:0004338);; Molecular Function: beta-galactosidase activity (GO:0004565);; Molecular Function: copper ion binding (GO:0005507);; Cellular Component: extracellular region (GO:0005576);; Cellular Component: nucleus (GO:0005634);; Cellular Component: vacuole (GO:0005773);; Cellular Com…	--	Beta-D-glucopyranosyl abscisate beta-glucosidase (Precursor) GN=F19K6.15 OS=Arabidopsis thaliana (Mouse-ear cress) PE=1 SV=2	unnamed protein product [Thellungiella halophila]
GSBRNA2T00037534001	0	3.88409	up	--	--	Biological Process: amino acid transmembrane transport (GO:0003333);; Cellular Component: plasma membrane (GO:0005886);; Cellular Component: integral component of plasma membrane (GO:0005887);; Biological Process: protein targeting to membrane (GO:0006612);; Biological Process: water transport (GO:0006833);; Biological Process: response to nematode (GO:0009624);; Biological Process: response to s…	--	Amino acid permease 8 GN=AAP8 OS=Arabidopsis thaliana (Mouse-ear cress) PE=1 SV=1	hypothetical protein ARALYDRAFT_888258 [Arabidopsis lyrata subsp. lyrata]
GSBRNA2T00069528001	0	5.81647	up	[MG]	--	Biological Process: polysaccharide catabolic process (GO:0000272);; Molecular Function: copper ion binding (GO:0005507);; Cellular Component: vacuolar membrane (GO:0005774);; Cellular Component: cytosol (GO:0005829);; Cellular Component: plasma membrane (GO:0005886);; Biological Process: starch metabolic process (GO:0005982);; Biological Process: rRNA processing (GO:0006364);; Biological Process:…	--	Uncharacterized protein At5g02240 GN=At5g02240 OS=Arabidopsis thaliana (Mouse-ear cress) PE=1 SV=1	ABA modulated tyrosine-phosphorylated protein [Arabidopsis thaliana]
GSBRNA2T00109586001	4.21e-08	-4.73936	down	[S]	Function unknown	Molecular Function: binding (GO:0005488);; Cellular Component: nucleus (GO:0005634);; Cellular Component: plasma membrane (GO:0005886);; Biological Process: defense response (GO:0006952);; Molecular Function: ADP binding (GO:0043531);;	--	Probable disease resistance protein At1g59620 GN=At1g59620 OS=Arabidopsis thaliana (Mouse-ear cress) PE=2 SV=3	disease resistance protein [Brassica rapa subsp. pekinensis]
GSBRNA2T00109546001	1.55e-08	-4.80887	down	--	--	Cellular Component: extracellular region (GO:0005576);; Cellular Component: vacuole (GO:0005773);;	--	--	hypothetical protein CARUB_v10014773mg [Capsella rubella]
Brassica_newGene_1918	0	4.3257	up	--	--	--	--	--	copia retroelement pol polyprotein-like [Arabidopsis thaliana]
GSBRNA2T00109642001	0	-7.81171	down	[K]	Transcription	Biological Process: RNA splicing, via endonucleolytic cleavage and ligation (GO:0000394);; Cellular Component: DNA-directed RNA polymerase IV complex (GO:0000418);; Cellular Component: DNA-directed RNA polymerase V complex (GO:0000419);; Molecular Function: DNA binding (GO:0003677);; Molecular Function: DNA-directed RNA polymerase activity (GO:0003899);; Cellular Component: DNA-directed RNA polym…	K03014|5e-97|ath:AT5G51940|NRPB6A	--	RNA polymerase Rpb6 [Arabidopsis thaliana]
GSBRNA2T00101938001	0	-6.52321	down	[QR]	--	Cellular Component: mitochondrion (GO:0005739);; Biological Process: metabolic process (GO:0008152);; Molecular Function: methyltransferase activity (GO:0008168);;	--	24-methylenesterol C-methyltransferase 2 GN=Smt2-1 OS=Oryza sativa subsp. japonica (Rice) PE=2 SV=2	hypothetical protein CARUB_v10020554mg [Capsella rubella]
GSBRNA2T00069480001	3.1e-06	3.52616	up	--	--	Molecular Function: protein binding (GO:0005515);; Biological Process: phosphorus metabolic process (GO:0006793);; Biological Process: sodium ion transport (GO:0006814);; Biological Process: calcium ion transport (GO:0006816);; Biological Process: iron ion transport (GO:0006826);; Biological Process: cellular calcium ion homeostasis (GO:0006874);; Biological Process: cellular zinc ion homeostasis…	--	Vacuolar cation/proton exchanger 4 GN=CAX4 OS=Arabidopsis thaliana (Mouse-ear cress) PE=1 SV=2	vacuolar cation/proton exchanger 4 [Arabidopsis thaliana]
GSBRNA2T00116762001	1.76e-12	3.01501	up	--	--	Cellular Component: nucleus (GO:0005634);; Cellular Component: plasma membrane (GO:0005886);; Biological Process: protein targeting to vacuole (GO:0006623);; Cellular Component: chloroplast (GO:0009507);; Biological Process: embryo development (GO:0009790);; Biological Process: root development (GO:0048364);; Biological Process: shoot system development (GO:0048367);;	--	Protein BPS1, chloroplastic (Precursor) GN=BPS1 OS=Arabidopsis thaliana (Mouse-ear cress) PE=2 SV=1	hypothetical protein ARALYDRAFT_904061 [Arabidopsis lyrata subsp. lyrata]
GSBRNA2T00148811001	4.45e-10	4.46323	up	--	--	Cellular Component: vacuole (GO:0005773);; Biological Process: response to stress (GO:0006950);; Biological Process: response to osmotic stress (GO:0006970);; Biological Process: aging (GO:0007568);; Molecular Function: peptidase activity (GO:0008233);; Biological Process: catabolic process (GO:0009056);; Biological Process: response to abiotic stimulus (GO:0009628);; Biological Process: response…	K01366|1e-94|ath:AT5G60360|AALP	Thiol protease aleurain (Precursor) GN=MUF9.1 OS=Arabidopsis thaliana (Mouse-ear cress) PE=1 SV=2	thiol protease aleurain [Arabidopsis thaliana]
GSBRNA2T00063598001	0	6.00649	up	--	--	--	--	--	F21H2.13 [Arabidopsis thaliana]
Brassica_newGene_2844	0.000361497	-3.95453	down	--	--	Cellular Component: intracellular (GO:0005622);; Biological Process: defense response (GO:0006952);; Biological Process: signal transduction (GO:0007165);; Molecular Function: ADP binding (GO:0043531);;	--	--	disease resistance protein [Brassica rapa subsp. pekinensis]
GSBRNA2T00128348001	8.05e-11	-5.14083	down	--	--	Cellular Component: chloroplast thylakoid membrane (GO:0009535);; Molecular Function: N-acyltransferase activity (GO:0016410);; Molecular Function: transferase activity, transferring acyl groups other than amino-acyl groups (GO:0016747);; Biological Process: glucosinolate biosynthetic process (GO:0019761);; Biological Process: cellular nitrogen compound metabolic process (GO:0034641);; Biological…	--	Rosmarinate synthase GN=CBHCT1 OS=Solenostemon scutellarioides (Coleus) PE=1 SV=1	hypothetical protein ARALYDRAFT_479896 [Arabidopsis lyrata subsp. lyrata]
GSBRNA2T00048523001	1.21e-06	3.93579	up	--	--	Cellular Component: cytoplasm (GO:0005737);; Biological Process: response to carbohydrate (GO:0009743);; Molecular Function: kinase activity (GO:0016301);; Molecular Function: transferase activity (GO:0016740);; Biological Process: cellular metabolic process (GO:0044237);; Biological Process: primary metabolic process (GO:0044238);; Biological Process: organic substance metabolic process (GO:0071…	K00895|8e-10|ath:AT1G20950|pyrophosphate--fructose-6-phosphate 1-phosphotransferase-related / pyrophosphate-dependent 6-phosphofructose-1-kinase-related	Pyrophosphate--fructose 6-phosphate 1-phosphotransferase subunit alpha 1 GN=PFP-ALPHA1 OS=Arabidopsis thaliana (Mouse-ear cress) PE=2 SV=1	pyrophosphate--fructose 6-phosphate 1-phosphotransferase subunit alpha 1 [Arabidopsis thaliana]
GSBRNA2T00104822001	0	4.59061	up	--	--	Molecular Function: nucleotide binding (GO:0000166);; Molecular Function: protein kinase activity (GO:0004672);; Cellular Component: plasma membrane (GO:0005886);; Cellular Component: plasmodesma (GO:0009506);; Biological Process: phosphorylation (GO:0016310);;	--	Probable leucine-rich repeat receptor-like serine/threonine-protein kinase At3g14840 (Precursor) GN=LRR-RLK OS=Arabidopsis thaliana (Mouse-ear cress) PE=1 SV=1	leucine-rich repeat family protein [Arabidopsis lyrata subsp. lyrata]
GSBRNA2T00095507001	7.6e-06	-4.33044	down	--	--	Cellular Component: mitochondrion (GO:0005739);;	--	--	hypothetical protein ARALYDRAFT_495698 [Arabidopsis lyrata subsp. lyrata]
GSBRNA2T00010632001	2.61e-06	-4.42203	down	--	--	Cellular Component: vacuolar membrane (GO:0005774);; Cellular Component: plasma membrane (GO:0005886);; Cellular Component: chloroplast (GO:0009507);;	K12386|2e-95|ath:AT5G40670|PQ-loop repeat family protein / transmembrane family protein	Cystinosin homolog GN=At5g40670 OS=Arabidopsis thaliana (Mouse-ear cress) PE=2 SV=1	PQ-loop repeat family protein / transmembrane family protein [Arabidopsis thaliana]
GSBRNA2T00036543001	2e-07	-3.72539	down	[G]	Carbohydrate transport and metabolism	Biological Process: response to singlet oxygen (GO:0000304);; Molecular Function: alpha,alpha-trehalose-phosphate synthase (UDP-forming) activity (GO:0003825);; Molecular Function: trehalose-phosphatase activity (GO:0004805);; Cellular Component: cytoplasm (GO:0005737);; Biological Process: trehalose biosynthetic process (GO:0005992);; Biological Process: response to water deprivation (GO:0009414…	K00697|0.0|ath:AT1G78580|ATTPS1	Alpha,alpha-trehalose-phosphate synthase [UDP-forming] 1 GN=TPS1 OS=Arabidopsis thaliana (Mouse-ear cress) PE=1 SV=1	hypothetical protein CARUB_v10019735mg [Capsella rubella]
GSBRNA2T00051816001	1.23e-06	-3.59567	down	--	--	Cellular Component: chloroplast (GO:0009507);; Biological Process: photosystem II assembly (GO:0010207);;	--	--	hypothetical protein ARALYDRAFT_478940 [Arabidopsis lyrata subsp. lyrata]
Brassica_newGene_5435	2.18e-12	-5.34182	down	--	--	--	--	Uncharacterized protein At4g04775 GN=At4g04775 OS=Arabidopsis thaliana (Mouse-ear cress) PE=2 SV=1	hypothetical protein 40.t00055 [Brassica oleracea]
GSBRNA2T00006946001	3.26e-10	-5.0576	down	--	--	Cellular Component: mitochondrion (GO:0005739);; Cellular Component: endoplasmic reticulum (GO:0005783);; Cellular Component: Golgi apparatus (GO:0005794);; Biological Process: protein folding (GO:0006457);; Biological Process: ion transport (GO:0006811);; Biological Process: cell communication (GO:0007154);; Biological Process: response to heat (GO:0009408);; Biological Process: systemic acquire…	--	--	HR-like lesion-inducing protein-like protein [Arabidopsis thaliana]
GSBRNA2T00090779001	1.3e-10	4.17478	up	--	--	--	--	F-box/kelch-repeat protein At5g51250 GN=At5g51250 OS=Arabidopsis thaliana (Mouse-ear cress) PE=2 SV=1	117M18_27 [Brassica rapa]
GSBRNA2T00059491001	6.39e-06	3.23464	up	--	--	Cellular Component: nucleus (GO:0005634);; Biological Process: response to stress (GO:0006950);; Biological Process: circadian rhythm (GO:0007623);; Biological Process: response to external stimulus (GO:0009605);; Biological Process: response to red or far red light (GO:0009639);; Biological Process: red or far-red light signaling pathway (GO:0010017);; Biological Process: response to far red lig…	--	Protein FAR1-RELATED SEQUENCE 5 GN=FRS5 OS=Arabidopsis thaliana (Mouse-ear cress) PE=2 SV=1	far-red impaired responsive 1-like protein [Arabidopsis thaliana]
GSBRNA2T00006420001	3.43e-09	-3.39421	down	--	--	Molecular Function: protein binding (GO:0005515);; Biological Process: meiosis I (GO:0007127);; Biological Process: negative regulation of abscisic acid-activated signaling pathway (GO:0009788);; Biological Process: regulation of stomatal movement (GO:0010119);; Biological Process: cellular response to water deprivation (GO:0042631);;	--	F-box protein DOR GN=DOR OS=Arabidopsis thaliana (Mouse-ear cress) PE=1 SV=2	F-box protein DOR [Arabidopsis thaliana]
GSBRNA2T00092732001	3.64e-08	3.59331	up	--	--	Molecular Function: methyltransferase activity (GO:0008168);; Biological Process: biosynthetic process (GO:0009058);; Cellular Component: chloroplast (GO:0009507);; Molecular Function: transferase activity (GO:0016740);; Biological Process: cellular metabolic process (GO:0044237);; Biological Process: primary metabolic process (GO:0044238);; Biological Process: organic substance metabolic process…	--	[Fructose-bisphosphate aldolase]-lysine N-methyltransferase, chloroplastic (Precursor) OS=Arabidopsis thaliana (Mouse-ear cress) PE=1 SV=1	SET domain-containing protein [Arabidopsis thaliana]
GSBRNA2T00109703001	0	-5.45809	down	--	--	Biological Process: mitochondrial RNA processing (GO:0000963);; Molecular Function: endonuclease activity (GO:0004519);; Cellular Component: mitochondrion (GO:0005739);; Biological Process: regulation of transcription, DNA-templated (GO:0006355);; Cellular Component: chloroplast (GO:0009507);; Cellular Component: plastid (GO:0009536);; Biological Process: embryo development ending in seed dormanc…	--	Pentatricopeptide repeat-containing protein At3g26782, mitochondrial (Precursor) GN=PCMP-H34 OS=Arabidopsis thaliana (Mouse-ear cress) PE=2 SV=1	hypothetical protein CARUB_v10016795mg [Capsella rubella]
GSBRNA2T00050066001	1.55e-08	4.80887	up	--	--	--	--	--	hypothetical protein CARUB_v10011167mg [Capsella rubella]
GSBRNA2T00090131001	5.41e-07	4.54934	up	--	--	Biological Process: histone phosphorylation (GO:0016572);; Cellular Component: intracellular membrane-bounded organelle (GO:0043231);; Cellular Component: cytoplasmic part (GO:0044444);;	--	--	uncharacterized protein [Arabidopsis thaliana]
GSBRNA2T00109513001	0	-6.97469	down	[C]	Energy production and conversion	Molecular Function: DNA binding (GO:0003677);; Molecular Function: sequence-specific DNA binding transcription factor activity (GO:0003700);; Molecular Function: ATP citrate synthase activity (GO:0003878);; Molecular Function: succinate-CoA ligase (ADP-forming) activity (GO:0004775);; Molecular Function: ATP binding (GO:0005524);; Cellular Component: nucleus (GO:0005634);; Cellular Component: cyt…	K01648|0.0|ath:AT5G49460|ACLB-2	ATP-citrate synthase beta chain protein 2 GN=ACLB-2 OS=Arabidopsis thaliana (Mouse-ear cress) PE=1 SV=1	ATP-citrate lyase B-2 [Arabidopsis lyrata subsp. lyrata]
GSBRNA2T00099494001	1.35e-09	3.79085	up	--	--	Cellular Component: plasma membrane (GO:0005886);; Biological Process: proteolysis (GO:0006508);; Biological Process: lipid transport (GO:0006869);; Molecular Function: peptidase activity (GO:0008233);; Molecular Function: lipid binding (GO:0008289);; Cellular Component: anchored component of membrane (GO:0031225);; Cellular Component: intracellular membrane-bounded organelle (GO:0043231);; Cellu…	--	Non-specific lipid transfer protein-like 1 (Precursor) GN=B1246D11.7 OS=Oryza sativa subsp. japonica (Rice) PE=1 SV=1	protease inhibitor/seed storage/lipid transfer protein family protein [Arabidopsis lyrata subsp. lyrata]
GSBRNA2T00096610001	0	-5.47786	down	--	--	Biological Process: spliceosomal complex assembly (GO:0000245);;	--	Microtubule-associated protein TORTIFOLIA1 GN=T24A18.10 OS=Arabidopsis thaliana (Mouse-ear cress) PE=1 SV=2	ARM repeat superfamily protein [Arabidopsis thaliana]
GSBRNA2T00125139001	0	6.3821	up	--	--	Cellular Component: nucleus (GO:0005634);;	--	Serine/threonine-protein kinase ATM GN=ATM OS=Arabidopsis thaliana (Mouse-ear cress) PE=2 SV=1	PWWP domain-containing protein [Arabidopsis lyrata subsp. lyrata]
GSBRNA2T00032501001	6.74e-05	-4.12775	down	[R]	General function prediction only	Biological Process: nuclear-transcribed mRNA catabolic process (GO:0000956);; Cellular Component: cytoplasm (GO:0005737);; Cellular Component: heterotrimeric G-protein complex (GO:0005834);; Cellular Component: Cul4-RING ubiquitin ligase complex (GO:0080008);;	--	Katanin p80 WD40 repeat-containing subunit B1 homolog GN=At5g23430 OS=Arabidopsis thaliana (Mouse-ear cress) PE=2 SV=3	hypothetical protein CARUB_v10009129mg [Capsella rubella]
GSBRNA2T00087778001	3.33e-15	-3.18598	down	--	--	Molecular Function: protein binding (GO:0005515);; Cellular Component: integral component of plasma membrane (GO:0005887);; Biological Process: calcium ion transport (GO:0006816);; Biological Process: copper ion transport (GO:0006825);; Biological Process: Golgi organization (GO:0007030);; Molecular Function: sucrose transmembrane transporter activity (GO:0008515);; Cellular Component: plastid (G…	--	Bidirectional sugar transporter SWEET10 GN=SWEET10 OS=Arabidopsis thaliana (Mouse-ear cress) PE=2 SV=1	nodulin MtN3 family protein [Arabidopsis lyrata subsp. lyrata]
GSBRNA2T00080034001	0.000307301	3.45062	up	--	--	--	--	--	hypothetical protein ARALYDRAFT_487123 [Arabidopsis lyrata subsp. lyrata]
GSBRNA2T00133523001	0	3.90584	up	[G]	Carbohydrate transport and metabolism	Biological Process: defense response to oomycetes (GO:0002229);; Cellular Component: vacuolar membrane (GO:0005774);; Cellular Component: peroxisome (GO:0005777);; Cellular Component: cytosol (GO:0005829);; Biological Process: carbohydrate metabolic process (GO:0005975);; Biological Process: pentose-phosphate shunt (GO:0006098);; Cellular Component: chloroplast (GO:0009507);; Cellular Component: …	K01057|1e-143|ath:AT5G24420|glucosamine/galactosamine-6-phosphate isomerase-related	Probable 6-phosphogluconolactonase 3 GN=At5g24420 OS=Arabidopsis thaliana (Mouse-ear cress) PE=2 SV=2	putative 6-phosphogluconolactonase [Brassica carinata]
GSBRNA2T00150757001	2.02e-09	-3.76759	down	--	--	Biological Process: very long-chain fatty acid metabolic process (GO:0000038);; Cellular Component: extracellular space (GO:0005615);; Cellular Component: cell wall (GO:0005618);; Cellular Component: nucleus (GO:0005634);; Biological Process: water transport (GO:0006833);; Cellular Component: chloroplast thylakoid (GO:0009534);; Biological Process: response to salt stress (GO:0009651);; Biologica…	--	GDSL esterase/lipase At1g29660 (Precursor) GN=At1g29660 OS=Arabidopsis thaliana (Mouse-ear cress) PE=2 SV=1	GDSL-motif lipase/hydrolase family protein [Arabidopsis lyrata subsp. lyrata]
GSBRNA2T00146143001	0	-3.36408	down	[T]	Signal transduction mechanisms	Molecular Function: phosphorelay response regulator activity (GO:0000156);; Biological Process: phosphorelay signal transduction system (GO:0000160);; Molecular Function: sequence-specific DNA binding transcription factor activity (GO:0003700);; Molecular Function: protein binding (GO:0005515);; Cellular Component: nucleus (GO:0005634);; Cellular Component: mitochondrion (GO:0005739);; Biological…	K12127|0.0|ath:AT5G61380|TOC1	Two-component response regulator-like APRR1 GN=MFB13.16 OS=Arabidopsis thaliana (Mouse-ear cress) PE=1 SV=1	pseudo-response regulator 1b [Brassica rapa]
GSBRNA2T00129786001	0	-5.883	down	[A]	RNA processing and modification	Biological Process: MAPK cascade (GO:0000165);; Biological Process: nuclear-transcribed mRNA poly(A) tail shortening (GO:0000289);; Biological Process: cell morphogenesis (GO:0000902);; Biological Process: defense response to insect (GO:0002213);; Biological Process: respiratory burst involved in defense response (GO:0002679);; Molecular Function: nucleic acid binding (GO:0003676);; Molecular Fun…	K12581|0.0|ath:AT5G10960|CCR4-NOT transcription complex protein, putative	Probable CCR4-associated factor 1 homolog 10 GN=CAF1-10 OS=Arabidopsis thaliana (Mouse-ear cress) PE=2 SV=1	polynucleotidyl transferase, ribonuclease H-like superfamily protein [Arabidopsis thaliana]
Brassica_newGene_233	8.71e-06	3.7776	up	--	--	--	--	--	hypothetical protein ARALYDRAFT_475936 [Arabidopsis lyrata subsp. lyrata]
Brassica_newGene_5132	9.11e-07	-4.50814	down	--	--	Cellular Component: nucleus (GO:0005634);;	--	--	hypothetical protein CARUB_v10026959mg [Capsella rubella]
GSBRNA2T00103396001	0	-7.10293	down	[MG]	--	Molecular Function: nucleotide binding (GO:0000166);; Cellular Component: extracellular region (GO:0005576);; Cellular Component: cytoplasm (GO:0005737);; Biological Process: L-fucose biosynthetic process (GO:0006005);; Biological Process: oligopeptide transport (GO:0006857);; Biological Process: response to organic substance (GO:0010033);; Biological Process: stomatal complex morphogenesis (GO:0…	K02377|0.0|ath:AT1G73250|GER1	GDP-L-fucose synthase 1 GN=T18K17.8 OS=Arabidopsis thaliana (Mouse-ear cress) PE=1 SV=3	GDP-4-keto-6-deoxymannose-3,5-epimerase-4-reductase 1 [Arabidopsis lyrata subsp. lyrata]
GSBRNA2T00018259001	4.45e-06	-4.37696	down	--	--	Cellular Component: mitochondrion (GO:0005739);; Biological Process: RNA splicing (GO:0008380);; Cellular Component: plastid (GO:0009536);; Biological Process: embryo development (GO:0009790);; Biological Process: rRNA transcription from plastid promoter (GO:0042794);;	--	Pollen-specific leucine-rich repeat extensin-like protein 2 (Precursor) GN=PEX2 OS=Arabidopsis thaliana (Mouse-ear cress) PE=1 SV=1	hypothetical protein CARUB_v10003638mg [Capsella rubella]
GSBRNA2T00109560001	7.55e-15	-3.77407	down	--	--	Molecular Function: DNA binding (GO:0003677);; Molecular Function: chromatin binding (GO:0003682);; Biological Process: double-strand break repair (GO:0006302);; Biological Process: response to salicylic acid (GO:0009751);; Biological Process: response to gamma radiation (GO:0010332);;	--	--	hypothetical protein CARUB_v10000776mg, partial [Capsella rubella]
GSBRNA2T00079925001	5.55e-16	3.77761	up	--	--	--	--	--	hypothetical protein CARUB_v10021307mg [Capsella rubella]
GSBRNA2T00129356001	8.39e-05	3.25253	up	[R]	General function prediction only	Molecular Function: nucleotide binding (GO:0000166);; Molecular Function: RNA binding (GO:0003723);; Biological Process: RNA processing (GO:0006396);; Molecular Function: poly(U) RNA binding (GO:0008266);; Cellular Component: chloroplast thylakoid membrane (GO:0009535);; Cellular Component: chloroplast stroma (GO:0009570);; Biological Process: cold acclimation (GO:0009631);; Biological Process: r…	--	30S ribosomal protein 2, chloroplastic (Precursor) GN=PSRP2 OS=Spinacia oleracea (Spinach) PE=1 SV=1	AT3G52150 [Arabidopsis thaliana]
GSBRNA2T00155641001	2.02e-09	3.76759	up	[G]	Carbohydrate transport and metabolism	Cellular Component: mitochondrion (GO:0005739);; Biological Process: alkaloid biosynthetic process (GO:0009821);; Biological Process: plant-type cell wall modification (GO:0009827);; Biological Process: pollen tube growth (GO:0009860);; Biological Process: pollen exine formation (GO:0010584);; Molecular Function: strictosidine synthase activity (GO:0016844);;	--	Strictosidine synthase (Precursor; Fragment) GN=STR1 OS=Rauvolfia mannii PE=3 SV=1	hypothetical protein ARALYDRAFT_907457 [Arabidopsis lyrata subsp. lyrata]
Brassica_newGene_5652	1.87e-14	3.73644	up	--	--	--	--	Putative ribonuclease H protein At1g65750 GN=At1g65750 OS=Arabidopsis thaliana (Mouse-ear cress) PE=3 SV=1	predicted protein [Arabidopsis lyrata subsp. lyrata]
GSBRNA2T00114961001	4.95e-07	-3.66199	down	[C]	Energy production and conversion	Biological Process: polysaccharide catabolic process (GO:0000272);; Cellular Component: plasma membrane (GO:0005886);; Biological Process: starch metabolic process (GO:0005982);; Biological Process: glycerol metabolic process (GO:0006071);; Biological Process: lipid metabolic process (GO:0006629);; Biological Process: cell adhesion (GO:0007155);; Molecular Function: glycerophosphodiester phosphod…	--	Probable glycerophosphoryl diester phosphodiesterase 3 (Precursor) GN=GPDL3 OS=Arabidopsis thaliana (Mouse-ear cress) PE=1 SV=2	glycerophosphoryl diester phosphodiesterase family protein [Arabidopsis lyrata subsp. lyrata]
Brassica_newGene_6213	0	4.70745	up	--	--	Molecular Function: protein kinase activity (GO:0004672);; Cellular Component: plasma membrane (GO:0005886);; Biological Process: polysaccharide metabolic process (GO:0005976);; Biological Process: response to stress (GO:0006950);; Biological Process: organelle organization (GO:0006996);; Biological Process: meiosis (GO:0007126);; Cellular Component: plasmodesma (GO:0009506);; Biological Process:…	--	Probable receptor-like protein kinase At2g39360 (Precursor) GN=At2g39360 OS=Arabidopsis thaliana (Mouse-ear cress) PE=1 SV=1	kinase family protein [Arabidopsis lyrata subsp. lyrata]
GSBRNA2T00088314001	4.33e-12	3.18096	up	[J]	Translation, ribosomal structure and biogenesis	Molecular Function: structural constituent of ribosome (GO:0003735);; Cellular Component: ribosome (GO:0005840);; Biological Process: translation (GO:0006412);; Cellular Component: chloroplast thylakoid membrane (GO:0009535);; Biological Process: thylakoid membrane organization (GO:0010027);; Molecular Function: rRNA binding (GO:0019843);; Biological Process: ribosome biogenesis (GO:0042254);;	--	30S ribosomal protein S6 alpha, chloroplastic (Precursor) GN=RPS6 OS=Arabidopsis thaliana (Mouse-ear cress) PE=1 SV=1	ribosomal protein S6 family protein [Arabidopsis lyrata subsp. lyrata]
GSBRNA2T00136500001	0	4.04755	up	--	--	Molecular Function: DNA binding (GO:0003677);; Molecular Function: chromatin binding (GO:0003682);; Molecular Function: sequence-specific DNA binding transcription factor activity (GO:0003700);; Cellular Component: nucleus (GO:0005634);; Biological Process: regulation of transcription, DNA-templated (GO:0006355);; Biological Process: circadian rhythm (GO:0007623);; Biological Process: response to…	--	Transcription factor ASG4 GN=F22L4.18 OS=Arabidopsis thaliana (Mouse-ear cress) PE=2 SV=1	unnamed protein product [Thellungiella halophila]
GSBRNA2T00069540001	8.05e-11	5.14083	up	--	--	Cellular Component: nucleus (GO:0005634);; Biological Process: pollen sperm cell differentiation (GO:0048235);;	--	Nucleolin 1 GN=F27K7.6 OS=Arabidopsis thaliana (Mouse-ear cress) PE=1 SV=1	hypothetical protein ARALYDRAFT_487015 [Arabidopsis lyrata subsp. lyrata]
GSBRNA2T00140950001	0	-3.9592	down	--	--	Cellular Component: nucleosome (GO:0000786);; Molecular Function: DNA binding (GO:0003677);; Cellular Component: nucleolus (GO:0005730);; Biological Process: nucleosome assembly (GO:0006334);; Cellular Component: chloroplast (GO:0009507);; Molecular Function: protein heterodimerization activity (GO:0046982);;	--	Histone H2B.1 GN=At1g07790 OS=Arabidopsis thaliana (Mouse-ear cress) PE=1 SV=3	PREDICTED: histone H2B.1-like, partial [Cucumis sativus]
Brassica_newGene_4502	1.29e-07	3.51165	up	--	--	--	--	--	Mutator-like transposase [Arabidopsis thaliana]
GSBRNA2T00095231001	0.000307301	-3.45062	down	--	--	Molecular Function: structural molecule activity (GO:0005198);; Cellular Component: cytoplasm (GO:0005737);; Cellular Component: Arp2/3 protein complex (GO:0005885);; Biological Process: regulation of actin filament polymerization (GO:0030833);;	K05758|0.0|ath:AT2G33385|arpc2b	Actin-related protein 2/3 complex subunit 2B GN=ARPC2B OS=Arabidopsis thaliana (Mouse-ear cress) PE=2 SV=1	hypothetical protein CARUB_v10023443mg [Capsella rubella]
GSBRNA2T00001367001	0	-6.06449	down	--	--	Cellular Component: anchored component of membrane (GO:0031225);; Biological Process: ovule development (GO:0048481);;	--	--	hypothetical protein ARALYDRAFT_351266 [Arabidopsis lyrata subsp. lyrata]
Brassica_newGene_1343	0	5.45733	up	--	--	Molecular Function: diacylglycerol kinase activity (GO:0004143);; Cellular Component: nucleus (GO:0005634);; Cellular Component: plasma membrane (GO:0005886);; Biological Process: protein kinase C-activating G-protein coupled receptor signaling pathway (GO:0007205);; Biological Process: negative regulation of defense response (GO:0031348);; Biological Process: root development (GO:0048364);; Biol…	--	Diacylglycerol kinase 7 GN=DGK7 OS=Arabidopsis thaliana (Mouse-ear cress) PE=1 SV=1	predicted protein [Arabidopsis lyrata subsp. lyrata]
GSBRNA2T00022866001	0	6.21291	up	[RTKL]	--	Biological Process: polysaccharide biosynthetic process (GO:0000271);; Biological Process: polysaccharide catabolic process (GO:0000272);; Biological Process: response to molecule of bacterial origin (GO:0002237);; Biological Process: regionalization (GO:0003002);; Molecular Function: protein kinase activity (GO:0004672);; Molecular Function: protein serine/threonine kinase activity (GO:0004674);…	--	Receptor-like protein kinase HAIKU2 (Precursor) GN=IKU2 OS=Arabidopsis thaliana (Mouse-ear cress) PE=1 SV=1	unnamed protein product [Thellungiella halophila]
GSBRNA2T00000680001	1.06e-07	3.19105	up	--	--	Biological Process: reproduction (GO:0000003);; Molecular Function: branched-chain-amino-acid transaminase activity (GO:0004084);; Cellular Component: nuclear lamina (GO:0005652);; Cellular Component: mitochondrion (GO:0005739);; Biological Process: nucleus organization (GO:0006997);; Biological Process: toxin catabolic process (GO:0009407);; Cellular Component: chloroplast (GO:0009507);; Biologi…	--	Putative nuclear matrix constituent protein 1-like protein GN=At5g65770 OS=Arabidopsis thaliana (Mouse-ear cress) PE=2 SV=1	putative nuclear matrix constituent protein 1-like protein [Arabidopsis thaliana]
Brassica_newGene_3983	1.62e-13	-5.47609	down	[MI]	--	Molecular Function: choline-phosphate cytidylyltransferase activity (GO:0004105);; Biological Process: phosphatidylcholine biosynthetic process (GO:0006656);; Biological Process: positive regulation of cell proliferation (GO:0008284);;	K00968|5e-27|ath:AT2G32260|CCT1	Golgin candidate 6 GN=GC6 OS=Arabidopsis thaliana (Mouse-ear cress) PE=1 SV=2	CTP:phosphocholine cytidylyltransferase [Brassica napus]
GSBRNA2T00053336001	0.000355195	3.11725	up	--	--	Biological Process: plant-type cell wall modification (GO:0009827);; Biological Process: pollen tube growth (GO:0009860);; Biological Process: pollen sperm cell differentiation (GO:0048235);;	--	F-box protein At3g62230 GN=At3g62230 OS=Arabidopsis thaliana (Mouse-ear cress) PE=1 SV=1	hypothetical protein CARUB_v10024582mg [Capsella rubella]
GSBRNA2T00129689001	0	-6.13385	down	[OC]	--	Biological Process: cell morphogenesis (GO:0000902);; Biological Process: regionalization (GO:0003002);; Molecular Function: nucleic acid binding (GO:0003676);; Molecular Function: RNA binding (GO:0003723);; Molecular Function: catalytic activity (GO:0003824);; Cellular Component: spliceosomal complex (GO:0005681);; Cellular Component: cytoplasm (GO:0005737);; Biological Process: protein targetin…	K12859|8e-87|vvi:100249310|hypothetical protein LOC100249310	Protein argonaute 4 GN=T20P8.9 OS=Arabidopsis thaliana (Mouse-ear cress) PE=1 SV=2	PREDICTED: thioredoxin-like protein 4A-like [Cucumis sativus]
GSBRNA2T00151839001	5.3e-06	3.81881	up	--	--	Molecular Function: phosphorelay response regulator activity (GO:0000156);; Biological Process: phosphorelay signal transduction system (GO:0000160);; Molecular Function: DNA binding (GO:0003677);; Molecular Function: sequence-specific DNA binding transcription factor activity (GO:0003700);; Cellular Component: nucleus (GO:0005634);; Cellular Component: nucleolus (GO:0005730);; Cellular Component…	--	Zinc finger protein CONSTANS-LIKE 7 GN=COL7 OS=Arabidopsis thaliana (Mouse-ear cress) PE=2 SV=1	hypothetical protein ARALYDRAFT_488277 [Arabidopsis lyrata subsp. lyrata]
GSBRNA2T00123561001	0	-6.47055	down	[RTKL]	--	Molecular Function: protein serine/threonine kinase activity (GO:0004674);; Molecular Function: MAP kinase activity (GO:0004707);; Molecular Function: protein tyrosine kinase activity (GO:0004713);; Molecular Function: ubiquitin-protein ligase activity (GO:0004842);; Molecular Function: protein binding (GO:0005515);; Molecular Function: ATP binding (GO:0005524);; Cellular Component: nucleus (GO:0…	K00924|0.0|ath:AT4G00720|ATSK32	Shaggy-related protein kinase theta GN=ASK8 OS=Arabidopsis thaliana (Mouse-ear cress) PE=2 SV=3	hypothetical protein ARALYDRAFT_490498 [Arabidopsis lyrata subsp. lyrata]
GSBRNA2T00011045001	1.3e-05	4.28238	up	--	--	Biological Process: defense response to oomycetes (GO:0002229);; Cellular Component: plasma membrane (GO:0005886);; Biological Process: ER to Golgi vesicle-mediated transport (GO:0006888);; Biological Process: response to cold (GO:0009409);; Cellular Component: chloroplast (GO:0009507);; Biological Process: response to wounding (GO:0009611);; Biological Process: response to salt stress (GO:000965…	--	CASP-like protein ARALYDRAFT_903204 GN=ARALYDRAFT_903204 OS=Arabidopsis lyrata subsp. lyrata (Lyre-leaved rock-cress) PE=3 SV=1	hypothetical protein ARALYDRAFT_903204 [Arabidopsis lyrata subsp. lyrata]
GSBRNA2T00067841001	0.000205677	-4.01461	down	[L]	Replication, recombination and repair	Molecular Function: DNA binding (GO:0003677);; Cellular Component: nucleus (GO:0005634);; Biological Process: base-excision repair (GO:0006284);; Biological Process: regulation of transcription, DNA-templated (GO:0006355);; Molecular Function: DNA-3-methylbase glycosylase activity (GO:0043733);; Cellular Component: Cul4-RING ubiquitin ligase complex (GO:0080008);;	K01247|0.0|ath:AT1G19480|HhH-GPD base excision DNA repair family protein	--	DNA glycosylase superfamily protein [Arabidopsis thaliana]
GSBRNA2T00048392001	2.25e-05	-4.23265	down	--	--	Cellular Component: cytoplasm (GO:0005737);; Biological Process: embryo development ending in seed dormancy (GO:0009793);; Biological Process: terpenoid biosynthetic process (GO:0016114);;	--	Late embryogenesis abundant protein D-34 OS=Gossypium hirsutum (Upland cotton) PE=4 SV=1	predicted protein [Arabidopsis lyrata subsp. lyrata]
GSBRNA2T00078599001	2.65e-06	3.30096	up	--	--	Cellular Component: mitochondrion (GO:0005739);; Cellular Component: plastid (GO:0009536);;	--	--	predicted protein [Arabidopsis lyrata subsp. lyrata]
GSBRNA2T00104878001	0.000638008	-3.89184	down	--	--	Biological Process: fatty acid catabolic process (GO:0009062);;	--	--	hypothetical protein ARALYDRAFT_478960 [Arabidopsis lyrata subsp. lyrata]
GSBRNA2T00109648001	8.39e-05	-3.25253	down	[M]	Cell wall/membrane/envelope biogenesis	Cellular Component: Golgi membrane (GO:0000139);; Molecular Function: protein binding (GO:0005515);; Cellular Component: nucleus (GO:0005634);; Cellular Component: mitochondrion (GO:0005739);; Cellular Component: endosome (GO:0005768);; Cellular Component: Golgi apparatus (GO:0005794);; Cellular Component: trans-Golgi network (GO:0005802);; Cellular Component: plasma membrane (GO:0005886);; Biolo…	--	Xyloglucan glycosyltransferase 4 GN=CSLC4 OS=Arabidopsis thaliana (Mouse-ear cress) PE=1 SV=1	hypothetical protein CARUB_v10016783mg [Capsella rubella]
GSBRNA2T00064031001	0	4.48324	up	--	--	--	--	Nucleolin 2 GN=OSJNBa0058K23.21 OS=Oryza sativa subsp. japonica (Rice) PE=2 SV=2	predicted protein [Arabidopsis lyrata subsp. lyrata]
GSBRNA2T00027097001	5.41e-07	4.54934	up	[F]	Nucleotide transport and metabolism	Molecular Function: guanylate kinase activity (GO:0004385);; Cellular Component: mitochondrion (GO:0005739);; Biological Process: purine nucleotide metabolic process (GO:0006163);; Cellular Component: membrane (GO:0016020);; Biological Process: cellular component organization (GO:0016043);; Molecular Function: kinase activity (GO:0016301);; Biological Process: phosphorylation (GO:0016310);; Cellu…	K00942|1e-148|ath:AT3G06200|guanylate kinase, putative	Proline-rich receptor-like protein kinase PERK2 GN=PERK2 OS=Arabidopsis thaliana (Mouse-ear cress) PE=2 SV=3	putative guanylate kinase [Arabidopsis thaliana]
GSBRNA2T00138893001	0.000205677	-4.01461	down	--	--	Cellular Component: mitochondrion (GO:0005739);;	--	--	uncharacterized protein [Arabidopsis thaliana]
GSBRNA2T00012053001	0.000135426	3.20883	up	[KAD]	--	Biological Process: cytokinesis by cell plate formation (GO:0000911);; Biological Process: cell fate specification (GO:0001708);; Molecular Function: DNA binding (GO:0003677);; Molecular Function: chromatin binding (GO:0003682);; Molecular Function: sequence-specific DNA binding transcription factor activity (GO:0003700);; Molecular Function: transcription coactivator activity (GO:0003713);; Mole…	K09422|1e-136|ath:AT4G00540|ATMYB3R2 (MYB DOMAIN PROTEIN 3R2)	Myb-related protein 3R-1 GN=MYB3R-1 OS=Arabidopsis thaliana (Mouse-ear cress) PE=2 SV=1	hypothetical protein ARALYDRAFT_490512 [Arabidopsis lyrata subsp. lyrata]
GSBRNA2T00031889001	0.000219122	3.16376	up	[RTKL]	--	Molecular Function: adenosine kinase activity (GO:0004001);; Molecular Function: adenylate kinase activity (GO:0004017);; Molecular Function: protein serine/threonine kinase activity (GO:0004674);; Molecular Function: protein serine/threonine/tyrosine kinase activity (GO:0004712);; Molecular Function: binding (GO:0005488);; Molecular Function: copper ion binding (GO:0005507);; Molecular Function:…	--	Casein kinase I isoform delta-like GN=At4g26100 OS=Arabidopsis thaliana (Mouse-ear cress) PE=2 SV=2	dual specificity kinase 1 [Arabidopsis thaliana]
GSBRNA2T00072820001	2.65e-06	-3.30096	down	[RTKL]	--	Cellular Component: chromosome, centromeric region (GO:0000775);; Molecular Function: 3-phosphoinositide-dependent protein kinase activity (GO:0004676);; Molecular Function: protein kinase C activity (GO:0004697);; Molecular Function: protein binding (GO:0005515);; Molecular Function: ATP binding (GO:0005524);; Cellular Component: nucleus (GO:0005634);; Cellular Component: spindle (GO:0005819);; …	K06276|0.0|ath:AT3G10540|3-phosphoinositide-dependent protein kinase, putative	3-phosphoinositide-dependent protein kinase 2 OS=Arabidopsis thaliana (Mouse-ear cress) PE=1 SV=1	hypothetical protein ARALYDRAFT_897238 [Arabidopsis lyrata subsp. lyrata]
GSBRNA2T00097205001	1.54e-06	-4.46572	down	--	--	--	--	14-3-3-like protein GF14 mu GN=GRF9 OS=Arabidopsis thaliana (Mouse-ear cress) PE=1 SV=2	At2g42590/F14N22.14 [Arabidopsis thaliana]
GSBRNA2T00050413001	8.26e-12	-5.26969	down	--	--	--	--	--	hypothetical protein 23.t00033 [Brassica oleracea]
GSBRNA2T00092718001	1.16e-07	4.66633	up	--	--	Cellular Component: nucleus (GO:0005634);;	--	--	predicted protein [Arabidopsis lyrata subsp. lyrata]
GSBRNA2T00076460001	0	3.40197	up	--	--	--	--	--	hypothetical protein ARALYDRAFT_351828 [Arabidopsis lyrata subsp. lyrata]
GSBRNA2T00044470001	0	5.28014	up	[E]	Amino acid transport and metabolism	Biological Process: amino acid transmembrane transport (GO:0003333);; Molecular Function: catalase activity (GO:0004096);; Molecular Function: L-glutamate transmembrane transporter activity (GO:0005313);; Molecular Function: protein binding (GO:0005515);; Cellular Component: cell wall (GO:0005618);; Cellular Component: nucleus (GO:0005634);; Cellular Component: mitochondrion (GO:0005739);; Cellul…	--	Cationic amino acid transporter 4, vacuolar GN=CAT4 OS=Arabidopsis thaliana (Mouse-ear cress) PE=1 SV=1	hypothetical protein CARUB_v10015080mg, partial [Capsella rubella]
GSBRNA2T00105433001	6.65e-09	-4.29822	down	--	--	Cellular Component: nucleus (GO:0005634);;	--	--	predicted protein [Arabidopsis lyrata subsp. lyrata]
GSBRNA2T00018274001	0.000109503	-3.55184	down	[IQR]	--	Molecular Function: nucleotide binding (GO:0000166);; Molecular Function: 3-oxoacyl-[acyl-carrier-protein] reductase (NADPH) activity (GO:0004316);; Molecular Function: copper ion binding (GO:0005507);; Cellular Component: cytosol (GO:0005829);; Biological Process: proline biosynthetic process (GO:0006561);; Biological Process: response to heat (GO:0009408);; Biological Process: response to water…	--	Zerumbone synthase GN=ZSD1 OS=Zingiber zerumbet (Shampoo ginger) PE=1 SV=1	NAD(P)-binding Rossmann-fold superfamily protein [Arabidopsis thaliana]
GSBRNA2T00092111001	0	3.75095	up	[RTKL]	--	Molecular Function: protein serine/threonine kinase activity (GO:0004674);; Molecular Function: binding (GO:0005488);; Molecular Function: ATP binding (GO:0005524);; Cellular Component: cytoplasm (GO:0005737);; Biological Process: protein phosphorylation (GO:0006468);; Biological Process: protein targeting to vacuole (GO:0006623);; Biological Process: transport (GO:0006810);; Biological Process: …	K00924|0.0|ath:AT1G04440|CKL13	Casein kinase I isoform delta-like GN=At4g26100 OS=Arabidopsis thaliana (Mouse-ear cress) PE=2 SV=2	hypothetical protein ARALYDRAFT_887609 [Arabidopsis lyrata subsp. lyrata]
GSBRNA2T00098828001	8.01e-08	-3.35676	down	--	--	Biological Process: response to superoxide (GO:0000303);; Molecular Function: DNA binding (GO:0003677);; Molecular Function: sequence-specific DNA binding transcription factor activity (GO:0003700);; Molecular Function: protein binding (GO:0005515);; Cellular Component: nucleus (GO:0005634);; Biological Process: cell death (GO:0008219);; Biological Process: response to xenobiotic stimulus (GO:000…	K14432|1e-142|ath:AT3G56850|AREB3	ABSCISIC ACID-INSENSITIVE 5-like protein 2 GN=T8M16_180 OS=Arabidopsis thaliana (Mouse-ear cress) PE=1 SV=1	aba-responsive element binding protein 3 [Arabidopsis lyrata subsp. lyrata]
GSBRNA2T00018342001	0	-4.34585	down	[Q]	Secondary metabolites biosynthesis, transport and catabolism	Biological Process: MAPK cascade (GO:0000165);; Biological Process: response to molecule of bacterial origin (GO:0002237);; Molecular Function: monooxygenase activity (GO:0004497);; Molecular Function: iron ion binding (GO:0005506);; Cellular Component: extracellular region (GO:0005576);; Cellular Component: endoplasmic reticulum (GO:0005783);; Biological Process: tryptophan catabolic process (GO…	K00517|0.0|ath:AT3G26280|CYP71B4	Cytochrome P450 71B4 GN=CYP71B4 OS=Arabidopsis thaliana (Mouse-ear cress) PE=2 SV=2	CYP71B4 [Arabidopsis lyrata subsp. lyrata]
GSBRNA2T00136792001	6.74e-05	-4.12775	down	--	--	Molecular Function: endopeptidase activity (GO:0004175);; Molecular Function: inorganic diphosphatase activity (GO:0004427);; Cellular Component: nucleus (GO:0005634);; Cellular Component: integral component of plasma membrane (GO:0005887);; Biological Process: cellular response to phosphate starvation (GO:0016036);; Biological Process: dephosphorylation (GO:0016311);; Biological Process: galacto…	--	Inorganic pyrophosphatase 2 GN=At1g17710 OS=Arabidopsis thaliana (Mouse-ear cress) PE=2 SV=1	phosphoric monoester hydrolase [Arabidopsis lyrata subsp. lyrata]
GSBRNA2T00077067001	2.17e-08	-3.87268	down	--	--	--	--	--	hypothetical protein CARUB_v10017222mg [Capsella rubella]
GSBRNA2T00031750001	0	3.36301	up	[R]	General function prediction only	Biological Process: cytokinesis (GO:0000910);; Molecular Function: DNA binding (GO:0003677);; Molecular Function: GTPase activity (GO:0003924);; Molecular Function: GTP binding (GO:0005525);; Cellular Component: nucleus (GO:0005634);; Cellular Component: vacuolar membrane (GO:0005774);; Cellular Component: Golgi apparatus (GO:0005794);; Cellular Component: trans-Golgi network (GO:0005802);; Cellu…	K07976|1e-141|ath:AT1G06400|ARA-2	Ras-related protein RABA1a OS=Arabidopsis thaliana (Mouse-ear cress) PE=1 SV=1	hypothetical protein CARUB_v10010250mg [Capsella rubella]
GSBRNA2T00059857001	0.000355195	-3.11725	down	--	--	Cellular Component: extracellular region (GO:0005576);; Cellular Component: vacuole (GO:0005773);; Cellular Component: plasmodesma (GO:0009506);; Cellular Component: chloroplast envelope (GO:0009941);; Cellular Component: membrane (GO:0016020);; Cellular Component: intracellular part (GO:0044424);;	--	Ubiquitin carboxyl-terminal hydrolase 12 GN=UBP12 OS=Arabidopsis thaliana (Mouse-ear cress) PE=1 SV=2	hypothetical protein CARUB_v10016182mg [Capsella rubella]
GSBRNA2T00150538001	0	4.82391	up	--	--	Molecular Function: nucleotide binding (GO:0000166);; Cellular Component: nucleus (GO:0005634);; Cellular Component: cytoplasm (GO:0005737);; Biological Process: metal ion transport (GO:0030001);; Molecular Function: anion binding (GO:0043168);; Cellular Component: intracellular membrane-bounded organelle (GO:0043231);; Biological Process: single-organism process (GO:0044699);; Molecular Function…	--	Pollen-specific leucine-rich repeat extensin-like protein 1 (Precursor) GN=PEX1 OS=Arabidopsis thaliana (Mouse-ear cress) PE=2 SV=1	hypothetical protein ARALYDRAFT_887301 [Arabidopsis lyrata subsp. lyrata]
GSBRNA2T00154565001	9.28e-07	-3.19485	down	[D]	Cell cycle control, cell division, chromosome partitioning	Molecular Function: protein binding (GO:0005515);; Cellular Component: endoplasmic reticulum (GO:0005783);; Cellular Component: plasmodesma (GO:0009506);; Biological Process: intercellular transport (GO:0010496);; Biological Process: intracellular transport (GO:0046907);;	--	Protein At-4/1 GN=At4g26020 OS=Arabidopsis thaliana (Mouse-ear cress) PE=1 SV=1	hypothetical protein CARUB_v10005600mg [Capsella rubella]
GSBRNA2T00097210001	0	-5.09419	down	[V]	Defense mechanisms	Cellular Component: plasma membrane (GO:0005886);; Biological Process: drug transmembrane transport (GO:0006855);; Cellular Component: plant-type vacuole membrane (GO:0009705);; Biological Process: proanthocyanidin biosynthetic process (GO:0010023);; Biological Process: maintenance of seed dormancy (GO:0010231);; Molecular Function: drug transmembrane transporter activity (GO:0015238);; Molecular…	--	Protein TRANSPARENT TESTA 12 GN=F17J16_80 OS=Arabidopsis thaliana (Mouse-ear cress) PE=2 SV=1	MATE efflux family protein [Arabidopsis thaliana]
GSBRNA2T00052450001	0.000205677	4.01461	up	[M]	Cell wall/membrane/envelope biogenesis	Cellular Component: endoplasmic reticulum (GO:0005783);; Cellular Component: Golgi apparatus (GO:0005794);; Biological Process: tryptophan catabolic process (GO:0006569);; Biological Process: protein targeting to membrane (GO:0006612);; Biological Process: response to oxidative stress (GO:0006979);; Biological Process: response to wounding (GO:0009611);; Biological Process: response to fungus (GO…	--	Probable galacturonosyltransferase-like 5 GN=GATL5 OS=Arabidopsis thaliana (Mouse-ear cress) PE=2 SV=1	hypothetical protein ARALYDRAFT_470231 [Arabidopsis lyrata subsp. lyrata]
GSBRNA2T00058414001	0	3.99669	up	[G]	Carbohydrate transport and metabolism	Molecular Function: DNA binding (GO:0003677);; Molecular Function: DNA helicase activity (GO:0003678);; Cellular Component: extracellular region (GO:0005576);; Cellular Component: nucleus (GO:0005634);; Biological Process: methylation-dependent chromatin silencing (GO:0006346);; Biological Process: cell proliferation (GO:0008283);; Biological Process: response to auxin (GO:0009733);; Biological P…	--	Strictosidine synthase 3 (Precursor) GN=SS3 OS=Arabidopsis thaliana (Mouse-ear cress) PE=2 SV=2	hypothetical protein CARUB_v10023450mg [Capsella rubella]
GSBRNA2T00134637001	0	3.38496	up	--	--	Molecular Function: ATP binding (GO:0005524);; Cellular Component: cell wall (GO:0005618);; Cellular Component: nucleus (GO:0005634);; Cellular Component: nuclear envelope (GO:0005635);; Cellular Component: mitochondrion (GO:0005739);; Cellular Component: cytosol (GO:0005829);; Cellular Component: plasma membrane (GO:0005886);; Biological Process: gluconeogenesis (GO:0006094);; Biological Process…	--	14-3-3-like protein GF14 lambda GN=F12B17_200 OS=Arabidopsis thaliana (Mouse-ear cress) PE=1 SV=1	1433-4 [Brassica napus]
GSBRNA2T00085347001	0.000871511	-3.34175	down	--	--	Cellular Component: extracellular region (GO:0005576);; Cellular Component: nucleus (GO:0005634);; Cellular Component: endoplasmic reticulum (GO:0005783);; Cellular Component: Golgi apparatus (GO:0005794);; Molecular Function: transferase activity, transferring glycosyl groups (GO:0016757);;	--	--	hypothetical protein CARUB_v10008901mg [Capsella rubella]
GSBRNA2T00068198001	6.07e-11	3.60901	up	[U]	Intracellular trafficking, secretion, and vesicular transport	Molecular Function: mRNA binding (GO:0003729);; Molecular Function: GTPase activity (GO:0003924);; Molecular Function: GTP binding (GO:0005525);; Cellular Component: signal recognition particle, endoplasmic reticulum targeting (GO:0005786);; Cellular Component: cytosol (GO:0005829);; Biological Process: GTP catabolic process (GO:0006184);; Biological Process: SRP-dependent cotranslational protein…	K03106|0.0|rcu:RCOM_0901100|signal recognition particle 54 kD protein, putative	Signal recognition particle 54 kDa protein 3 GN=SRP-54C OS=Arabidopsis thaliana (Mouse-ear cress) PE=2 SV=2	hypothetical protein CARUB_v10008947mg [Capsella rubella]
GSBRNA2T00008248001	0	-6.49184	down	--	--	Molecular Function: protein binding (GO:0005515);; Cellular Component: nuclear pore (GO:0005643);; Cellular Component: cytosol (GO:0005829);; Biological Process: intracellular transport (GO:0046907);;	--	--	unknown protein [Arabidopsis thaliana]
GSBRNA2T00068516001	1.11e-16	-4.82258	down	--	--	Cellular Component: nucleus (GO:0005634);;	K11792|6e-61|ath:AT5G41560|hypothetical protein	--	hypothetical protein CARUB_v10006102mg [Capsella rubella]
GSBRNA2T00134641001	1.36e-09	4.96928	up	--	--	Molecular Function: protein binding (GO:0005515);; Cellular Component: nucleus (GO:0005634);; Biological Process: ubiquitin-dependent protein catabolic process (GO:0006511);; Biological Process: lipid transport (GO:0006869);; Molecular Function: organic cyclic compound binding (GO:0097159);; Molecular Function: heterocyclic compound binding (GO:1901363);;	K14416|8e-35|ath:AT5G10630|elongation factor 1-alpha, putative / EF-1-alpha, putative	F-box/kelch-repeat protein At3g08810 GN=At3g08810 OS=Arabidopsis thaliana (Mouse-ear cress) PE=2 SV=1	117M18_27 [Brassica rapa]
GSBRNA2T00087435001	0	-5.69647	down	--	--	--	--	--	hypothetical protein ARALYDRAFT_489995 [Arabidopsis lyrata subsp. lyrata]
GSBRNA2T00114537001	0	-3.65454	down	--	--	Cellular Component: nucleus (GO:0005634);; Cellular Component: spindle (GO:0005819);; Cellular Component: microtubule (GO:0005874);; Biological Process: DNA-dependent DNA replication (GO:0006261);; Biological Process: mitosis (GO:0007067);; Molecular Function: microtubule binding (GO:0008017);; Biological Process: cell proliferation (GO:0008283);; Cellular Component: chloroplast envelope (GO:0009…	--	Protein TPX2 GN=TPX2 OS=Arabidopsis thaliana (Mouse-ear cress) PE=1 SV=1	TPX2 (targeting protein for Xklp2) family protein [Arabidopsis thaliana]
GSBRNA2T00050611001	1.55e-08	-4.80887	down	--	--	--	--	--	hypothetical protein 26.t00082 [Brassica oleracea]
GSBRNA2T00112040001	0	-3.30557	down	--	--	Cellular Component: nucleus (GO:0005634);; Cellular Component: plasma membrane (GO:0005886);; Biological Process: response to osmotic stress (GO:0006970);; Biological Process: response to water deprivation (GO:0009414);; Cellular Component: chloroplast (GO:0009507);; Biological Process: cold acclimation (GO:0009631);; Biological Process: response to abscisic acid (GO:0009737);; Biological Process…	--	Stress-induced protein KIN2 GN=F1N13_110 OS=Arabidopsis thaliana (Mouse-ear cress) PE=2 SV=1	hypothetical protein CARUB_v10015042mg [Capsella rubella]
GSBRNA2T00037885001	6.97e-13	-3.48445	down	--	--	Molecular Function: DNA binding (GO:0003677);; Molecular Function: sequence-specific DNA binding transcription factor activity (GO:0003700);; Molecular Function: protein binding (GO:0005515);; Cellular Component: nucleus (GO:0005634);; Biological Process: chromatin assembly or disassembly (GO:0006333);; Biological Process: regulation of transcription, DNA-templated (GO:0006355);; Biological Proce…	--	Axial regulator YABBY 3 GN=YAB3 OS=Arabidopsis thaliana (Mouse-ear cress) PE=1 SV=1	hypothetical protein CARUB_v10001833mg [Capsella rubella]
GSBRNA2T00051250001	8.05e-11	-5.14083	down	--	--	Biological Process: response to osmotic stress (GO:0006970);; Biological Process: response to water deprivation (GO:0009414);; Cellular Component: plasmodesma (GO:0009506);; Biological Process: embryo development ending in seed dormancy (GO:0009793);;	--	11 kDa late embryogenesis abundant protein OS=Helianthus annuus (Common sunflower) PE=2 SV=1	Late embryogenesis abundant protein, group 1 protein [Arabidopsis thaliana]
GSBRNA2T00134639001	0	3.3232	up	--	--	Biological Process: polysaccharide biosynthetic process (GO:0000271);; Molecular Function: enoyl-CoA hydratase activity (GO:0004300);; Molecular Function: protein tyrosine phosphatase activity (GO:0004725);; Cellular Component: nucleus (GO:0005634);; Cellular Component: mitochondrion (GO:0005739);; Cellular Component: cytosol (GO:0005829);; Biological Process: multidimensional cell growth (GO:000…	K10703|1e-127|ath:AT5G10480|PAS2	Very-long-chain (3R)-3-hydroxyacyl-[acyl-carrier protein] dehydratase PASTICCINO 2 GN=F12B17.170 OS=Arabidopsis thaliana (Mouse-ear cress) PE=1 SV=1	PASTICCINO 2 [Brassica rapa subsp. pekinensis]
GSBRNA2T00113300001	4.33e-15	-5.05237	down	--	--	Cellular Component: plasma membrane (GO:0005886);; Molecular Function: magnesium ion transmembrane transporter activity (GO:0015095);; Biological Process: magnesium ion transport (GO:0015693);;	--	--	hypothetical protein ARALYDRAFT_917443 [Arabidopsis lyrata subsp. lyrata]
GSBRNA2T00123477001	0	-5.54453	down	--	--	Biological Process: cell morphogenesis (GO:0000902);; Molecular Function: cysteine-type endopeptidase activity (GO:0004197);; Cellular Component: extracellular region (GO:0005576);; Cellular Component: vacuole (GO:0005773);; Cellular Component: cytosol (GO:0005829);; Biological Process: proteolysis (GO:0006508);; Biological Process: fatty acid beta-oxidation (GO:0006635);; Biological Process: see…	K01363|0.0|ath:AT4G01610|cathepsin B-like cysteine protease, putative	Thiol protease aleurain-like (Precursor) GN=At3g45310 OS=Arabidopsis thaliana (Mouse-ear cress) PE=2 SV=1	unnamed protein product [Thellungiella halophila]
GSBRNA2T00052650001	1.26e-05	-3.41518	down	--	--	Molecular Function: prenyltransferase activity (GO:0004659);; Cellular Component: endosome (GO:0005768);; Cellular Component: Golgi apparatus (GO:0005794);; Cellular Component: trans-Golgi network (GO:0005802);; Biological Process: metabolic process (GO:0008152);; Cellular Component: membrane (GO:0016020);;	--	Probable methyltransferase PMT23 GN=At2g40280 OS=Arabidopsis thaliana (Mouse-ear cress) PE=1 SV=2	dehydration-responsive family protein [Arabidopsis lyrata subsp. lyrata]
GSBRNA2T00018277001	0	-3.49334	down	[O]	Posttranslational modification, protein turnover, chaperones	Molecular Function: catalytic activity (GO:0003824);; Cellular Component: extracellular region (GO:0005576);; Biological Process: metabolic process (GO:0008152);; Cellular Component: chloroplast (GO:0009507);;	--	--	hypothetical protein CARUB_v10003357mg [Capsella rubella]
GSBRNA2T00041336001	0	6.65999	up	--	--	Biological Process: mitotic G2 phase (GO:0000085);; Biological Process: double-strand break repair via homologous recombination (GO:0000724);; Biological Process: cytokinesis by cell plate formation (GO:0000911);; Cellular Component: nucleus (GO:0005634);; Biological Process: mitotic recombination (GO:0006312);; Biological Process: sister chromatid cohesion (GO:0007062);; Biological Process: mito…	--	--	hypothetical protein ARALYDRAFT_477508 [Arabidopsis lyrata subsp. lyrata]
GSBRNA2T00151952001	0.000516852	3.39721	up	--	--	Molecular Function: protein binding (GO:0005515);; Cellular Component: nucleus (GO:0005634);;	--	--	hypothetical protein ARALYDRAFT_488108 [Arabidopsis lyrata subsp. lyrata]
GSBRNA2T00024976001	8.88e-16	-3.27461	down	[RTKL]	--	Biological Process: polysaccharide catabolic process (GO:0000272);; Biological Process: respiratory burst involved in defense response (GO:0002679);; Molecular Function: protein serine/threonine kinase activity (GO:0004674);; Molecular Function: protein tyrosine kinase activity (GO:0004713);; Molecular Function: ATP binding (GO:0005524);; Cellular Component: extracellular region (GO:0005576);; Ce…	--	Probable inactive receptor kinase At3g08680 (Precursor) GN=At3g08680 OS=Arabidopsis thaliana (Mouse-ear cress) PE=1 SV=1	AT3G08680 [Arabidopsis thaliana]
GSBRNA2T00114439001	0	3.41664	up	[C]	Energy production and conversion	Molecular Function: monooxygenase activity (GO:0004497);; Cellular Component: cell wall (GO:0005618);; Cellular Component: chloroplast ribulose bisphosphate carboxylase complex (GO:0009573);; Cellular Component: thylakoid (GO:0009579);; Biological Process: response to blue light (GO:0009637);; Biological Process: photorespiration (GO:0009853);; Cellular Component: chloroplast envelope (GO:0009941…	K01602|1e-126|ath:AT5G38430|ribulose bisphosphate carboxylase small chain 1B / RuBisCO small subunit 1B (RBCS-1B) (ATS1B) (EC:4.1.1.39)	Ribulose bisphosphate carboxylase small chain, chloroplastic (Precursor) GN=RBCS OS=Brassica napus (Rape) PE=2 SV=2	ribulose 1,5-bisphosphate carboxylase/oxygenase [Brassica rapa subsp. chinensis]
GSBRNA2T00003265001	7.6e-06	-4.33044	down	--	--	Molecular Function: protein binding (GO:0005515);; Biological Process: meiosis I (GO:0007127);; Biological Process: negative regulation of abscisic acid-activated signaling pathway (GO:0009788);; Biological Process: regulation of stomatal movement (GO:0010119);; Biological Process: cellular response to water deprivation (GO:0042631);;	--	F-box protein At5g65850 GN=At5g65850 OS=Arabidopsis thaliana (Mouse-ear cress) PE=2 SV=1	F-box family protein [Arabidopsis lyrata subsp. lyrata]
GSBRNA2T00069526001	0	5.41629	up	[R]	General function prediction only	Biological Process: metabolic process (GO:0008152);; Molecular Function: hydrolase activity (GO:0016787);;	--	--	hypothetical protein CARUB_v10001663mg [Capsella rubella]
GSBRNA2T00034636001	9.99e-16	4.27109	up	[R]	General function prediction only	Molecular Function: magnesium ion binding (GO:0000287);; Molecular Function: GTPase activity (GO:0003924);; Molecular Function: GTP binding (GO:0005525);; Cellular Component: mitochondrion (GO:0005739);; Biological Process: GTP catabolic process (GO:0006184);; Biological Process: response to stress (GO:0006950);; Biological Process: response to abiotic stimulus (GO:0009628);; Cellular Component: …	--	Developmentally regulated G-protein 2 GN=DRG2 OS=Arabidopsis thaliana (Mouse-ear cress) PE=2 SV=1	GTP-binding protein Obg/CgtA [Arabidopsis thaliana]
GSBRNA2T00068841001	1.09e-10	-3.24963	down	[RTKL]	--	Biological Process: MAPK cascade (GO:0000165);; Molecular Function: protein serine/threonine kinase activity (GO:0004674);; Molecular Function: ATP binding (GO:0005524);; Cellular Component: plasma membrane (GO:0005886);; Biological Process: protein phosphorylation (GO:0006468);; Biological Process: ion transport (GO:0006811);; Cellular Component: plasmodesma (GO:0009506);; Biological Process: pl…	--	Probable receptor-like protein kinase At1g80640 (Precursor) GN=At1g80640 OS=Arabidopsis thaliana (Mouse-ear cress) PE=2 SV=1	hypothetical protein CARUB_v10020332mg [Capsella rubella]
GSBRNA2T00018222001	0	-6.7074	down	[E]	Amino acid transport and metabolism	Biological Process: tryptophan biosynthetic process (GO:0000162);; Biological Process: MAPK cascade (GO:0000165);; Biological Process: RNA splicing, via endonucleolytic cleavage and ligation (GO:0000394);; Molecular Function: tryptophan synthase activity (GO:0004834);; Molecular Function: calcium ion binding (GO:0005509);; Molecular Function: protein binding (GO:0005515);; Cellular Component: nuc…	K01695|1e-178|ath:AT4G02610|tryptophan synthase, alpha subunit, putative (EC:4.2.1.20)	Tryptophan synthase alpha chain GN=T10P11.11 OS=Arabidopsis thaliana (Mouse-ear cress) PE=1 SV=2	hypothetical protein CARUB_v10001676mg [Capsella rubella]
GSBRNA2T00048602001	0	5.44319	up	--	--	Cellular Component: nucleus (GO:0005634);;	--	--	hypothetical protein ARALYDRAFT_482041 [Arabidopsis lyrata subsp. lyrata]
GSBRNA2T00001454001	0	4.17618	up	--	--	Cellular Component: chloroplast (GO:0009507);;	--	Anther-specific protein SF18 (Precursor; Fragment) OS=Helianthus annuus (Common sunflower) PE=2 SV=1	hypothetical protein CARUB_v10028073mg, partial [Capsella rubella]
Brassica_newGene_1024	0	7.59621	up	--	--	--	--	--	putative Ta11-like non-LTR retroelement protein [Arabidopsis thaliana]
Brassica_newGene_5	0	4.22775	up	[J]	Translation, ribosomal structure and biogenesis	Cellular Component: nuclear lamina (GO:0005652);; Cellular Component: cytosol (GO:0005829);; Cellular Component: plasma membrane (GO:0005886);; Biological Process: nucleus organization (GO:0006997);; Biological Process: response to bacterium (GO:0009617);; Biological Process: innate immune response (GO:0045087);;	--	Glutamyl-tRNA(Gln) amidotransferase subunit B, chloroplastic/mitochondrial (Precursor) GN=GATB OS=Arabidopsis thaliana (Mouse-ear cress) PE=2 SV=1	hypothetical protein CARUB_v10019693mg [Capsella rubella]
GSBRNA2T00079492001	3.79e-05	3.0921	up	--	--	Molecular Function: structural constituent of cell wall (GO:0005199);; Cellular Component: extracellular region (GO:0005576);; Biological Process: syncytium formation (GO:0006949);; Cellular Component: plant-type cell wall (GO:0009505);; Biological Process: response to gibberellin (GO:0009739);; Biological Process: unidimensional cell growth (GO:0009826);; Biological Process: plant-type cell wall…	--	Expansin-A1 (Precursor) GN=F10D13_18 OS=Arabidopsis thaliana (Mouse-ear cress) PE=2 SV=1	expansin protein 1 [Brassica juncea]
GSBRNA2T00110615001	1.4e-06	3.166	up	--	--	--	--	--	predicted protein [Arabidopsis lyrata subsp. lyrata]
GSBRNA2T00094467001	0	3.56358	up	[F]	Nucleotide transport and metabolism	Biological Process: allantoin catabolic process (GO:0000256);; Molecular Function: allantoinase activity (GO:0004038);; Cellular Component: endoplasmic reticulum (GO:0005783);; Biological Process: cellular response to nitrogen starvation (GO:0006995);; Molecular Function: zinc ion binding (GO:0008270);; Biological Process: ureide catabolic process (GO:0010136);; Molecular Function: cobalt ion bin…	K01466|0.0|ath:AT4G04955|ATALN	--	hypothetical protein ARALYDRAFT_490140 [Arabidopsis lyrata subsp. lyrata]
GSBRNA2T00131206001	0.000638008	-3.89184	down	--	--	Molecular Function: phospholipid binding (GO:0005543);; Cellular Component: mitochondrion (GO:0005739);; Biological Process: response to nitrate (GO:0010167);; Biological Process: nitrate transport (GO:0015706);;	--	Putative clathrin assembly protein At4g40080 GN=At4g40080 OS=Arabidopsis thaliana (Mouse-ear cress) PE=2 SV=2	hypothetical protein ARALYDRAFT_353021 [Arabidopsis lyrata subsp. lyrata]
GSBRNA2T00109689001	0	-3.72187	down	--	--	Molecular Function: structural constituent of ribosome (GO:0003735);; Molecular Function: actin binding (GO:0003779);; Molecular Function: structural constituent of cytoskeleton (GO:0005200);; Molecular Function: ATP binding (GO:0005524);; Cellular Component: cell wall (GO:0005618);; Cellular Component: nucleolus (GO:0005730);; Cellular Component: mitochondrion (GO:0005739);; Cellular Component: …	--	Actin-related protein 2 GN=MOJ10.7 OS=Arabidopsis thaliana (Mouse-ear cress) PE=1 SV=1	unnamed protein product [Thellungiella halophila]
GSBRNA2T00026304001	0	-3.53402	down	--	--	Biological Process: mRNA splicing, via spliceosome (GO:0000398);; Cellular Component: spliceosomal complex (GO:0005681);;	K12863|1e-154|ath:AT3G13200|EMB2769 (EMBRYO DEFECTIVE 2769)	DEAD-box ATP-dependent RNA helicase 42 GN=RH42 OS=Arabidopsis thaliana (Mouse-ear cress) PE=1 SV=2	hypothetical protein ARALYDRAFT_478699 [Arabidopsis lyrata subsp. lyrata]
GSBRNA2T00124507001	0	4.74463	up	--	--	--	--	DNA-directed RNA polymerase II subunit RPB1 GN=F4B14.70 OS=Arabidopsis thaliana (Mouse-ear cress) PE=1 SV=3	hypothetical protein CARUB_v10008573mg [Capsella rubella]
GSBRNA2T00150797001	0.000361497	-3.95453	down	--	--	Biological Process: MAPK cascade (GO:0000165);; Molecular Function: DNA binding (GO:0003677);; Molecular Function: sequence-specific DNA binding transcription factor activity (GO:0003700);; Molecular Function: protein binding (GO:0005515);; Cellular Component: nucleus (GO:0005634);; Biological Process: protein targeting to membrane (GO:0006612);; Biological Process: negative regulation of cell pr…	--	Transcription factor TCP24 GN=TCP24 OS=Arabidopsis thaliana (Mouse-ear cress) PE=1 SV=1	unnamed protein product [Thellungiella halophila]
GSBRNA2T00078177001	2.4e-08	3.43138	up	--	--	Cellular Component: plasma membrane (GO:0005886);;	--	--	hypothetical protein [Arabidopsis thaliana]
GSBRNA2T00139722001	2.67e-09	-4.35535	down	--	--	Cellular Component: peroxisome (GO:0005777);; Biological Process: fatty acid beta-oxidation (GO:0006635);; Biological Process: myo-inositol hexakisphosphate biosynthetic process (GO:0010264);; Biological Process: protein import into peroxisome matrix (GO:0016558);;	--	--	hypothetical protein ARALYDRAFT_334946 [Arabidopsis lyrata subsp. lyrata]
GSBRNA2T00000296001	3.88e-05	4.18115	up	--	--	Molecular Function: binding (GO:0005488);; Cellular Component: nucleus (GO:0005634);; Biological Process: fatty acid biosynthetic process (GO:0006633);; Biological Process: defense response (GO:0006952);; Molecular Function: S-adenosylmethionine-dependent methyltransferase activity (GO:0008757);; Biological Process: response to wounding (GO:0009611);; Biological Process: response to fungus (GO:00…	--	Salicylate/benzoate carboxyl methyltransferase GN=BSMT1 OS=Arabidopsis thaliana (Mouse-ear cress) PE=1 SV=1	methyl transferase [Arabidopsis lyrata subsp. lyrata]
GSBRNA2T00098799001	3.23e-06	3.10652	up	[P]	Inorganic ion transport and metabolism	Biological Process: response to reactive oxygen species (GO:0000302);; Cellular Component: chromatin (GO:0000785);; Molecular Function: protein binding (GO:0005515);; Cellular Component: nucleus (GO:0005634);; Cellular Component: mitochondrion (GO:0005739);; Cellular Component: plasma membrane (GO:0005886);; Biological Process: DNA-dependent DNA replication (GO:0006261);; Biological Process: DNA …	K07213|6e-75|ath:AT3G56240|CCH	Copper transport protein CCH GN=CCH OS=Arabidopsis thaliana (Mouse-ear cress) PE=1 SV=1	copper chaperone [Arabidopsis thaliana]
GSBRNA2T00058432001	9.11e-07	4.50814	up	--	--	Molecular Function: cysteine-type endopeptidase inhibitor activity (GO:0004869);; Cellular Component: extracellular region (GO:0005576);; Biological Process: proteolysis (GO:0006508);; Biological Process: response to stress (GO:0006950);; Biological Process: hyperosmotic response (GO:0006972);; Biological Process: response to oxidative stress (GO:0006979);; Molecular Function: peptidase activity …	--	Cysteine proteinase inhibitor 3 (Precursor) GN=T20B5.8 OS=Arabidopsis thaliana (Mouse-ear cress) PE=2 SV=2	putative cysteine proteinase inhibitor cystatin B [Arabidopsis thaliana]
GSBRNA2T00060982001	0.000361497	3.95453	up	--	--	Molecular Function: nucleic acid binding (GO:0003676);; Molecular Function: sequence-specific DNA binding transcription factor activity (GO:0003700);; Cellular Component: nucleus (GO:0005634);; Biological Process: regulation of transcription, DNA-templated (GO:0006355);; Molecular Function: zinc ion binding (GO:0008270);; Biological Process: tissue development (GO:0009888);; Biological Process: r…	--	Protein SENSITIVE TO PROTON RHIZOTOXICITY 1 GN=STOP1 OS=Arabidopsis thaliana (Mouse-ear cress) PE=2 SV=1	zinc finger family protein [Arabidopsis lyrata subsp. lyrata]
GSBRNA2T00101445001	5.28e-12	5.29414	up	--	--	Biological Process: cell morphogenesis (GO:0000902);; Cellular Component: nucleus (GO:0005634);; Cellular Component: Golgi apparatus (GO:0005794);; Cellular Component: cytosol (GO:0005829);; Cellular Component: plasma membrane (GO:0005886);; Biological Process: gluconeogenesis (GO:0006094);; Biological Process: glycolysis (GO:0006096);; Biological Process: response to stress (GO:0006950);; Biolog…	--	Desiccation protectant protein Lea14 homolog OS=Glycine max (Soybean) PE=2 SV=1	hypothetical protein CARUB_v10023596mg [Capsella rubella]
GSBRNA2T00084615001	0	-7.05367	down	--	--	Biological Process: multicellular organismal development (GO:0007275);; Biological Process: cellular process (GO:0009987);; Biological Process: anatomical structure development (GO:0048856);;	--	CYC02 protein GN=CYC02 OS=Catharanthus roseus (Madagascar periwinkle) PE=2 SV=1	hypothetical protein ARALYDRAFT_903435 [Arabidopsis lyrata subsp. lyrata]
GSBRNA2T00007728001	0	3.21432	up	--	--	Cellular Component: mitochondrion (GO:0005739);; Biological Process: response to heat (GO:0009408);; Biological Process: response to high light intensity (GO:0009644);; Biological Process: hyperosmotic salinity response (GO:0042538);; Biological Process: response to hydrogen peroxide (GO:0042542);;	--	--	putative protein [Arabidopsis thaliana]
Brassica_newGene_3049	4.21e-08	-4.73936	down	[S]	Function unknown	Cellular Component: organellar small ribosomal subunit (GO:0000314);; Biological Process: response to hypoxia (GO:0001666);; Molecular Function: binding (GO:0005488);; Molecular Function: protein binding (GO:0005515);; Molecular Function: ATP binding (GO:0005524);; Cellular Component: nucleus (GO:0005634);; Cellular Component: mitochondrion (GO:0005739);; Biological Process: response to stress (G…	--	Probable WRKY transcription factor 19 GN=WRKY19 OS=Arabidopsis thaliana (Mouse-ear cress) PE=2 SV=1	hypothetical protein CARUB_v10025731mg [Capsella rubella]
GSBRNA2T00124717001	0	-4.77706	down	--	--	Cellular Component: cytoplasm (GO:0005737);; Biological Process: photomorphogenesis (GO:0009640);; Biological Process: response to abscisic acid (GO:0009737);; Biological Process: embryo development ending in seed dormancy (GO:0009793);; Biological Process: seed germination (GO:0009845);; Biological Process: regulation of flower development (GO:0009909);; Biological Process: meristem structural o…	--	Em-like protein GEA6 GN=T7M7.23 OS=Arabidopsis thaliana (Mouse-ear cress) PE=2 SV=1	late embryogenesis-abundant protein [Brassica juncea]
GSBRNA2T00123472001	5.55e-16	-5.74794	down	[KAD]	--	Molecular Function: DNA binding (GO:0003677);; Molecular Function: chromatin binding (GO:0003682);; Molecular Function: sequence-specific DNA binding transcription factor activity (GO:0003700);; Cellular Component: nucleus (GO:0005634);; Biological Process: regulation of transcription, DNA-templated (GO:0006355);; Biological Process: polyamine catabolic process (GO:0006598);; Biological Process: …	K09422|0.0|ath:AT4G01680|MYB55	Transcription factor MYB86 GN=F21E10.4 OS=Arabidopsis thaliana (Mouse-ear cress) PE=2 SV=1	unnamed protein product [Thellungiella halophila]
Brassica_newGene_3038	3.25e-11	-4.61128	down	--	--	--	--	--	hypothetical protein CARUB_v10025731mg [Capsella rubella]
GSBRNA2T00146140001	9.94e-09	-3.20916	down	--	--	Cellular Component: mitochondrion (GO:0005739);;	--	--	hypothetical protein ARALYDRAFT_919377 [Arabidopsis lyrata subsp. lyrata]
GSBRNA2T00082315001	2.25e-05	-4.23265	down	--	--	Biological Process: transcription, DNA-templated (GO:0006351);; Biological Process: embryo development ending in seed dormancy (GO:0009793);; Cellular Component: chloroplast envelope (GO:0009941);;	--	B3 domain-containing protein REM14 GN=REM14 OS=Arabidopsis thaliana (Mouse-ear cress) PE=2 SV=2	hypothetical protein CARUB_v10023444mg, partial [Capsella rubella]
GSBRNA2T00055417001	0	4.50977	up	[O]	Posttranslational modification, protein turnover, chaperones	Cellular Component: cytoplasm (GO:0005737);;	K01411|1e-108|ath:AT1G06900|catalytic/ metal ion binding / metalloendopeptidase/ zinc ion binding	Zinc-metallopeptidase, peroxisomal GN=PXM16 OS=Arabidopsis thaliana (Mouse-ear cress) PE=2 SV=1	hypothetical protein CARUB_v10012025mg [Capsella rubella]
GSBRNA2T00011377001	2.25e-05	4.23265	up	--	--	Molecular Function: enzyme inhibitor activity (GO:0004857);; Cellular Component: extracellular region (GO:0005576);; Cellular Component: plant-type cell wall (GO:0009505);; Molecular Function: pectinesterase activity (GO:0030599);; Biological Process: cell wall modification (GO:0042545);; Biological Process: negative regulation of catalytic activity (GO:0043086);; Molecular Function: aspartyl est…	--	Pectinesterase 35 (Precursor) GN=F17J16.60 OS=Arabidopsis thaliana (Mouse-ear cress) PE=2 SV=1	pectinesterase 35 [Arabidopsis thaliana]
GSBRNA2T00119981001	0	-3.256	down	--	--	Molecular Function: DNA binding (GO:0003677);; Molecular Function: ubiquitin-protein ligase activity (GO:0004842);; Cellular Component: nucleus (GO:0005634);; Molecular Function: zinc ion binding (GO:0008270);; Biological Process: protein ubiquitination (GO:0016567);;	--	Pollen-specific leucine-rich repeat extensin-like protein 2 (Precursor) GN=PEX2 OS=Arabidopsis thaliana (Mouse-ear cress) PE=1 SV=1	hypothetical protein ARALYDRAFT_477844 [Arabidopsis lyrata subsp. lyrata]
GSBRNA2T00041333001	0	5.82297	up	--	--	Biological Process: DNA damage checkpoint (GO:0000077);; Molecular Function: phospholipase A2 activity (GO:0004623);; Molecular Function: ATP binding (GO:0005524);; Cellular Component: cell wall (GO:0005618);; Cellular Component: nuclear envelope (GO:0005635);; Cellular Component: mitochondrion (GO:0005739);; Cellular Component: Golgi apparatus (GO:0005794);; Cellular Component: cytosol (GO:00058…	--	14-3-3-like protein GF14 nu GN=GRF7 OS=Arabidopsis thaliana (Mouse-ear cress) PE=1 SV=1	14-3-3-like protein GF14 nu [Arabidopsis thaliana]
GSBRNA2T00109625001	1.46e-11	-3.67982	down	[C]	Energy production and conversion	Cellular Component: plant-type vacuole (GO:0000325);; Cellular Component: vacuolar membrane (GO:0005774);; Cellular Component: Golgi apparatus (GO:0005794);; Cellular Component: plasma membrane (GO:0005886);; Cellular Component: plasmodesma (GO:0009506);; Biological Process: ATP hydrolysis coupled proton transport (GO:0015991);; Cellular Component: proton-transporting V-type ATPase, V0 domain (GO…	K02146|0.0|ath:AT3G28710|H+-transporting two-sector ATPase, putative	V-type proton ATPase subunit d1 GN=VHA-D1 OS=Arabidopsis thaliana (Mouse-ear cress) PE=2 SV=1	V-type proton ATPase subunit d1 [Arabidopsis thaliana]
GSBRNA2T00073690001	0	4.47092	up	--	--	Biological Process: RNA methylation (GO:0001510);; Molecular Function: structural constituent of ribosome (GO:0003735);; Cellular Component: nucleolus (GO:0005730);; Cellular Component: mitochondrion (GO:0005739);; Biological Process: translation (GO:0006412);; Cellular Component: cytosolic small ribosomal subunit (GO:0022627);;	K02983|1e-39|ath:AT5G56670|40S ribosomal protein S30 (RPS30C)	40S ribosomal protein S30 GN=RPS30C OS=Arabidopsis thaliana (Mouse-ear cress) PE=2 SV=3	40S ribosomal protein S30 [Arabidopsis thaliana]
GSBRNA2T00037395001	9.31e-05	-3.01517	down	--	--	Biological Process: MAPK cascade (GO:0000165);; Molecular Function: protein serine/threonine kinase activity (GO:0004674);; Molecular Function: MAP kinase activity (GO:0004707);; Molecular Function: ATP binding (GO:0005524);; Cellular Component: nucleus (GO:0005634);; Cellular Component: mitochondrion (GO:0005739);; Cellular Component: vacuole (GO:0005773);; Cellular Component: plasma membrane (G…	--	Mitogen-activated protein kinase 16 GN=MPK16 OS=Arabidopsis thaliana (Mouse-ear cress) PE=2 SV=2	mitogen-activated protein kinase 16.1 [Brassica napus]
GSBRNA2T00018220001	0	-7.88883	down	--	--	Molecular Function: DNA binding (GO:0003677);; Molecular Function: sequence-specific DNA binding transcription factor activity (GO:0003700);; Molecular Function: protein binding (GO:0005515);; Cellular Component: nucleus (GO:0005634);; Biological Process: regulation of transcription, DNA-templated (GO:0006355);; Biological Process: circadian rhythm (GO:0007623);; Biological Process: fatty acid ca…	--	Transcription factor UNE12 GN=T10P11.13 OS=Arabidopsis thaliana (Mouse-ear cress) PE=2 SV=2	hypothetical protein CARUB_v10001523mg [Capsella rubella]
GSBRNA2T00055198001	1.44e-05	3.73519	up	--	--	Biological Process: protein targeting to mitochondrion (GO:0006626);;	--	--	hypothetical protein CARUB_v10011860mg [Capsella rubella]
GSBRNA2T00069998001	0	4.99737	up	[G]	Carbohydrate transport and metabolism	Cellular Component: extracellular region (GO:0005576);; Cellular Component: cytosol (GO:0005829);; Biological Process: carbohydrate metabolic process (GO:0005975);; Biological Process: metabolic process (GO:0008152);; Molecular Function: beta-glucosidase activity (GO:0008422);; Cellular Component: plant-type cell wall (GO:0009505);; Cellular Component: plasmodesma (GO:0009506);; Biological Proces…	--	Probable beta-D-xylosidase 5 (Precursor) GN=BXL5 OS=Arabidopsis thaliana (Mouse-ear cress) PE=2 SV=2	glycosyl hydrolase family 3 protein [Arabidopsis lyrata subsp. lyrata]
GSBRNA2T00029522001	0	6.37239	up	[I]	Lipid transport and metabolism	Biological Process: MAPK cascade (GO:0000165);; Biological Process: respiratory burst involved in defense response (GO:0002679);; Molecular Function: SNAP receptor activity (GO:0005484);; Cellular Component: mitochondrion (GO:0005739);; Cellular Component: vacuolar membrane (GO:0005774);; Cellular Component: endoplasmic reticulum (GO:0005783);; Cellular Component: trans-Golgi network (GO:0005802)…	--	Seco-amyrin synthase GN=PEN6 OS=Arabidopsis thaliana (Mouse-ear cress) PE=1 SV=1	hypothetical protein CARUB_v10007073mg [Capsella rubella]
GSBRNA2T00030828001	0	5.36081	up	--	--	--	--	--	hypothetical protein CARUB_v10006759mg [Capsella rubella]
GSBRNA2T00014340001	0	-3.72991	down	--	--	Biological Process: respiratory burst involved in defense response (GO:0002679);; Molecular Function: nucleic acid binding (GO:0003676);; Molecular Function: DNA binding (GO:0003677);; Molecular Function: sequence-specific DNA binding transcription factor activity (GO:0003700);; Molecular Function: RNA binding (GO:0003723);; Cellular Component: nucleus (GO:0005634);; Cellular Component: cytoplasm…	--	Zinc finger CCCH domain-containing protein 47 GN=At3g55980 OS=Arabidopsis thaliana (Mouse-ear cress) PE=2 SV=1	salt-inducible zinc finger 1 [Arabidopsis thaliana]
GSBRNA2T00019051001	3.88e-05	-4.18115	down	--	--	Molecular Function: protein binding (GO:0005515);; Cellular Component: extracellular region (GO:0005576);; Cellular Component: plasma membrane (GO:0005886);; Cellular Component: cell cortex (GO:0005938);; Biological Process: Golgi to vacuole transport (GO:0006896);; Cellular Component: chloroplast (GO:0009507);; Biological Process: response to abiotic stimulus (GO:0009628);; Cellular Component: p…	--	WAT1-related protein At2g40900 GN=At2g40900 OS=Arabidopsis thaliana (Mouse-ear cress) PE=2 SV=1	hypothetical protein CARUB_v10023376mg [Capsella rubella]
GSBRNA2T00147508001	0	4.61005	up	--	--	Biological Process: double-strand break repair via homologous recombination (GO:0000724);; Cellular Component: nucleus (GO:0005634);; Biological Process: response to gamma radiation (GO:0010332);; Molecular Function: organic cyclic compound binding (GO:0097159);; Molecular Function: heterocyclic compound binding (GO:1901363);;	--	--	hypothetical protein CARUB_v10000029mg [Capsella rubella]
Brassica_newGene_5520	0	-6.75221	down	--	--	Cellular Component: endoplasmic reticulum (GO:0005783);; Biological Process: regulation of pH (GO:0006885);; Molecular Function: sodium:hydrogen antiporter activity (GO:0015385);; Cellular Component: integral component of membrane (GO:0016021);; Biological Process: sodium ion transmembrane transport (GO:0035725);;	--	Cation/H(+) antiporter 16 GN=CHX16 OS=Arabidopsis thaliana (Mouse-ear cress) PE=2 SV=1	F22C12.7 [Arabidopsis thaliana]
GSBRNA2T00025279001	0	-4.49854	down	--	--	Cellular Component: vacuolar membrane (GO:0005774);; Biological Process: response to wounding (GO:0009611);; Biological Process: jasmonic acid biosynthetic process (GO:0009695);; Cellular Component: anchored component of membrane (GO:0031225);;	--	--	hypothetical protein CARUB_v10027104mg, partial [Capsella rubella]
GSBRNA2T00142554001	0	4.19674	up	--	--	Biological Process: polysaccharide biosynthetic process (GO:0000271);; Cellular Component: nucleus (GO:0005634);; Cellular Component: endosome (GO:0005768);; Cellular Component: vacuolar membrane (GO:0005774);; Cellular Component: Golgi apparatus (GO:0005794);; Cellular Component: trans-Golgi network (GO:0005802);; Biological Process: response to stress (GO:0006950);; Molecular Function: methyltr…	--	Probable methyltransferase PMT1 GN=At3g23300 OS=Arabidopsis thaliana (Mouse-ear cress) PE=1 SV=2	hypothetical protein ARALYDRAFT_479845 [Arabidopsis lyrata subsp. lyrata]
GSBRNA2T00094089001	2.33e-14	4.60385	up	[C]	Energy production and conversion	Cellular Component: mitochondrial respiratory chain complex I (GO:0005747);; Biological Process: ubiquitin-dependent protein catabolic process (GO:0006511);; Molecular Function: NADH dehydrogenase (ubiquinone) activity (GO:0008137);; Molecular Function: electron carrier activity (GO:0009055);; Biological Process: photorespiration (GO:0009853);; Molecular Function: oxidoreductase activity (GO:0016…	K11352|1e-116|ath:AT3G03100|NADH:ubiquinone oxidoreductase family protein	Probable NADH dehydrogenase [ubiquinone] 1 alpha subcomplex subunit 12 GN=At3g03100 OS=Arabidopsis thaliana (Mouse-ear cress) PE=1 SV=1	putative NADH dehydrogenase [ubiquinone] 1 alpha subcomplex subunit 12 [Arabidopsis thaliana]
GSBRNA2T00098697001	7.83e-13	-3.57525	down	[O]	Posttranslational modification, protein turnover, chaperones	Molecular Function: protein binding (GO:0005515);; Molecular Function: calmodulin binding (GO:0005516);; Molecular Function: ATP binding (GO:0005524);; Cellular Component: cell wall (GO:0005618);; Cellular Component: nuclear envelope (GO:0005635);; Cellular Component: nucleoplasm (GO:0005654);; Cellular Component: nucleolus (GO:0005730);; Cellular Component: Golgi apparatus (GO:0005794);; Cellula…	K13525|0.0|ath:AT3G53230|cell division cycle protein 48, putative / CDC48, putative	Cell division control protein 48 homolog D GN=CDC48D OS=Arabidopsis thaliana (Mouse-ear cress) PE=1 SV=1	hypothetical protein ARALYDRAFT_485698 [Arabidopsis lyrata subsp. lyrata]
GSBRNA2T00032478001	7.44e-07	3.97277	up	[L]	Replication, recombination and repair	Molecular Function: nucleotide binding (GO:0000166);; Biological Process: cell fate specification (GO:0001708);; Molecular Function: DNA topoisomerase activity (GO:0003916);; Cellular Component: cytoplasm (GO:0005737);; Biological Process: DNA metabolic process (GO:0006259);; Molecular Function: ion binding (GO:0043167);;	--	DNA topoisomerase 2 GN=TOP2 OS=Arabidopsis thaliana (Mouse-ear cress) PE=2 SV=2	cystatin-related domain protein [Arabidopsis thaliana]
GSBRNA2T00078629001	0	4.58838	up	[A]	RNA processing and modification	Biological Process: mitotic G2 phase (GO:0000085);; Biological Process: karyogamy (GO:0000741);; Molecular Function: nucleic acid binding (GO:0003676);; Cellular Component: nucleus (GO:0005634);; Cellular Component: cytosol (GO:0005829);; Biological Process: mitotic recombination (GO:0006312);; Biological Process: mRNA export from nucleus (GO:0006406);; Molecular Function: zinc ion binding (GO:00…	K12827|0.0|ath:AT5G06160|ATO	--	hypothetical protein CARUB_v10000755mg [Capsella rubella]
GSBRNA2T00044850001	0	-4.67146	down	[E]	Amino acid transport and metabolism	Biological Process: response to hypoxia (GO:0001666);; Molecular Function: gamma-glutamyltransferase activity (GO:0003840);; Molecular Function: L-alanine:2-oxoglutarate aminotransferase activity (GO:0004021);; Cellular Component: nucleus (GO:0005634);; Cellular Component: vacuole (GO:0005773);; Cellular Component: peroxisome (GO:0005777);; Cellular Component: cytosol (GO:0005829);; Cellular Comp…	K00681|1e-119|ath:AT4G29210|GGT4	Gamma-glutamyltranspeptidase 3 GN=F17A13.30 OS=Arabidopsis thaliana (Mouse-ear cress) PE=2 SV=1	putative gamma-glutamyl transferase [Populus tremula x Populus alba]
GSBRNA2T00151961001	7.22e-15	4.18745	up	--	--	Biological Process: nuclear-transcribed mRNA catabolic process (GO:0000956);; Molecular Function: DNA binding (GO:0003677);; Cellular Component: nucleus (GO:0005634);; Biological Process: regulation of transcription, DNA-templated (GO:0006355);; Biological Process: cell adhesion (GO:0007155);; Molecular Function: zinc ion binding (GO:0008270);; Biological Process: trichome morphogenesis (GO:00100…	--	--	PHD-finger and DNA binding domain-containing protein [Arabidopsis thaliana]
GSBRNA2T00058972001	2.86e-10	4.48898	up	--	--	Molecular Function: nucleic acid binding (GO:0003676);; Molecular Function: RNA binding (GO:0003723);; Cellular Component: nucleus (GO:0005634);; Cellular Component: cytoplasm (GO:0005737);; Cellular Component: plasma membrane (GO:0005886);; Biological Process: purine nucleotide biosynthetic process (GO:0006164);; Biological Process: pyrimidine ribonucleotide biosynthetic process (GO:0009220);; C…	--	Formin-like protein 16 (Precursor) GN=OsJ_008039 OS=Oryza sativa subsp. japonica (Rice) PE=2 SV=1	nuclear antigen homolog [Arabidopsis thaliana]
GSBRNA2T00078239001	5.2e-05	3.29494	up	--	--	Cellular Component: mitochondrion (GO:0005739);; Biological Process: response to oxidative stress (GO:0006979);;	--	--	hypothetical protein CARUB_v10024316mg, partial [Capsella rubella]
Brassica_newGene_3037	0	-7.4944	down	--	--	Biological Process: transition metal ion transport (GO:0000041);; Biological Process: response to hypoxia (GO:0001666);; Molecular Function: protein binding (GO:0005515);; Molecular Function: ATP binding (GO:0005524);; Biological Process: response to stress (GO:0006950);; Biological Process: systemic acquired resistance, salicylic acid mediated signaling pathway (GO:0009862);; Biological Process:…	--	Vesicle-associated protein 1-4 GN=PVA14 OS=Arabidopsis thaliana (Mouse-ear cress) PE=2 SV=1	hypothetical protein CARUB_v10025731mg [Capsella rubella]
GSBRNA2T00036224001	4.21e-08	4.73936	up	--	--	Molecular Function: sequence-specific DNA binding transcription factor activity (GO:0003700);; Molecular Function: protein binding (GO:0005515);; Cellular Component: nucleus (GO:0005634);; Biological Process: DNA metabolic process (GO:0006259);; Biological Process: regulation of transcription, DNA-templated (GO:0006355);; Biological Process: organelle organization (GO:0006996);; Biological Proces…	--	Homeobox-leucine zipper protein HDG10 OS=Arabidopsis thaliana (Mouse-ear cress) PE=2 SV=1	homeodomain GLABROUS 10 [Arabidopsis thaliana]
Brassica_newGene_2522	4.45e-06	-4.37696	down	--	--	--	--	--	hypothetical protein ARALYDRAFT_917455 [Arabidopsis lyrata subsp. lyrata]
GSBRNA2T00112041001	0	-4.90099	down	--	--	Molecular Function: adenosylmethionine decarboxylase activity (GO:0004014);; Molecular Function: protein binding (GO:0005515);; Cellular Component: nucleus (GO:0005634);; Biological Process: S-adenosylmethioninamine biosynthetic process (GO:0006557);; Biological Process: spermine biosynthetic process (GO:0006597);; Biological Process: polyamine catabolic process (GO:0006598);; Biological Process:…	K01611|0.0|ath:AT3G02470|SAMDC	S-adenosylmethionine decarboxylase 3 beta chain (Precursor) GN=SAMDC3 OS=Brassica juncea (Indian mustard) PE=2 SV=1	S-adenosyl-l-methionine decarboxylase 3-2 [Brassica napus]
GSBRNA2T00010434001	0	7.34445	up	[JO]	--	Molecular Function: binding (GO:0005488);; Cellular Component: nucleus (GO:0005634);; Biological Process: protein folding (GO:0006457);; Biological Process: meristem growth (GO:0035266);; Biological Process: cellular macromolecule metabolic process (GO:0044260);; Biological Process: nucleic acid metabolic process (GO:0090304);;	K09522|0.0|ath:AT3G11450|DNAJ heat shock N-terminal domain-containing protein / cell division protein-related	Chaperone protein dnaJ 6 GN=MOJ9.8 OS=Arabidopsis thaliana (Mouse-ear cress) PE=1 SV=1	hypothetical protein CARUB_v10013183mg [Capsella rubella]
GSBRNA2T00112557001	0.000205677	-4.01461	down	[G]	Carbohydrate transport and metabolism	Molecular Function: binding (GO:0005488);; Biological Process: cellular process (GO:0009987);; Cellular Component: intracellular membrane-bounded organelle (GO:0043231);; Cellular Component: cytoplasmic part (GO:0044444);; Biological Process: organic substance metabolic process (GO:0071704);;	--	Glycine-rich cell wall structural protein 2 (Precursor) OS=Oryza sativa subsp. japonica (Rice) PE=2 SV=1	AT4g18280/T9A21_130 [Arabidopsis thaliana]
GSBRNA2T00133106001	1.13e-09	3.22287	up	--	--	Cellular Component: ESCRT II complex (GO:0000814);; Molecular Function: transporter activity (GO:0005215);; Molecular Function: protein binding (GO:0005515);; Cellular Component: chloroplast (GO:0009507);; Biological Process: vesicle-mediated transport (GO:0016192);; Molecular Function: phosphatidylinositol-3-phosphate binding (GO:0032266);; Molecular Function: ubiquitin binding (GO:0043130);;	K12190|3e-20|ath:AT5G04920|vacuolar protein sorting 36 family protein / VPS36 family protein	Vacuolar protein sorting-associated protein 36 GN=VPS36 OS=Arabidopsis thaliana (Mouse-ear cress) PE=1 SV=1	hypothetical protein [Arabidopsis thaliana]
GSBRNA2T00004268001	1.11e-15	-5.7121	down	--	--	Cellular Component: plasma membrane (GO:0005886);;	--	BTB/POZ domain-containing protein At3g26490 GN=At3g26490 OS=Arabidopsis thaliana (Mouse-ear cress) PE=1 SV=1	phototropic-responsive NPH3 family protein [Arabidopsis thaliana]
GSBRNA2T00109653001	0	-6.312	down	[S]	Function unknown	Biological Process: response to molecule of bacterial origin (GO:0002237);; Molecular Function: protein serine/threonine kinase activity (GO:0004674);; Molecular Function: protein binding (GO:0005515);; Molecular Function: ATP binding (GO:0005524);; Cellular Component: plasma membrane (GO:0005886);; Biological Process: cellular glucan metabolic process (GO:0006073);; Biological Process: protein p…	--	Probably inactive leucine-rich repeat receptor-like protein kinase At3g28040 (Precursor) GN=At3g28040 OS=Arabidopsis thaliana (Mouse-ear cress) PE=2 SV=1	hypothetical protein CARUB_v10016623mg [Capsella rubella]
GSBRNA2T00158449001	5.24e-08	-3.81556	down	--	--	Biological Process: glycine catabolic process (GO:0006546);; Biological Process: unsaturated fatty acid biosynthetic process (GO:0006636);; Biological Process: oxidoreduction coenzyme metabolic process (GO:0006733);; Biological Process: vitamin metabolic process (GO:0006766);; Biological Process: aromatic amino acid family metabolic process (GO:0009072);; Biological Process: lipoate metabolic pro…	--	Serine carboxypeptidase-like 16 (Precursor) OS=Arabidopsis thaliana (Mouse-ear cress) PE=2 SV=1	hypothetical protein CARUB_v10012575mg [Capsella rubella]
GSBRNA2T00043543001	8.97e-14	3.02184	up	--	--	Cellular Component: extracellular region (GO:0005576);; Cellular Component: cell wall (GO:0005618);; Cellular Component: Golgi apparatus (GO:0005794);; Biological Process: cellular glucan metabolic process (GO:0006073);; Molecular Function: cellulase activity (GO:0008810);; Biological Process: fruit development (GO:0010154);; Molecular Function: xyloglucan:xyloglucosyl transferase activity (GO:00…	K08235|0.0|ath:AT3G44990|XTR8	Probable xyloglucan endotransglucosylase/hydrolase protein 31 (Precursor) GN=F14D17.60 OS=Arabidopsis thaliana (Mouse-ear cress) PE=2 SV=2	unnamed protein product [Thellungiella halophila]
GSBRNA2T00018306001	0	-3.41147	down	[OC]	--	Biological Process: maltose metabolic process (GO:0000023);; Molecular Function: enzyme inhibitor activity (GO:0004857);; Molecular Function: protein binding (GO:0005515);; Biological Process: pentose-phosphate shunt (GO:0006098);; Biological Process: regulation of carbohydrate metabolic process (GO:0006109);; Biological Process: rRNA processing (GO:0006364);; Biological Process: glycerol ether m…	--	Thioredoxin M2, chloroplastic (Precursor) GN=At4g03520 OS=Arabidopsis thaliana (Mouse-ear cress) PE=2 SV=2	hypothetical protein ARALYDRAFT_490216 [Arabidopsis lyrata subsp. lyrata]
GSBRNA2T00151806001	7.6e-06	4.33044	up	--	--	Biological Process: response to molecule of bacterial origin (GO:0002237);; Molecular Function: cysteine-type endopeptidase activity (GO:0004197);; Cellular Component: extracellular region (GO:0005576);; Cellular Component: nucleus (GO:0005634);; Cellular Component: cytosol (GO:0005829);; Cellular Component: plasma membrane (GO:0005886);; Biological Process: proteolysis (GO:0006508);; Biological …	--	Metacaspase-1 GN=T7I23.17 OS=Arabidopsis thaliana (Mouse-ear cress) PE=1 SV=1	metacaspase 1 [Arabidopsis thaliana]
GSBRNA2T00021775001	0	-6.7074	down	[O]	Posttranslational modification, protein turnover, chaperones	Molecular Function: structural constituent of ribosome (GO:0003735);; Cellular Component: cell wall (GO:0005618);; Cellular Component: nucleus (GO:0005634);; Cellular Component: nucleolus (GO:0005730);; Cellular Component: vacuolar membrane (GO:0005774);; Cellular Component: Golgi apparatus (GO:0005794);; Cellular Component: ribosome (GO:0005840);; Cellular Component: plasma membrane (GO:0005886)…	--	Ubiquitin OS=Avena sativa (Oat) PE=1 SV=1	ubiquitin protein [Triticum aestivum]
GSBRNA2T00149187001	5.28e-12	5.29414	up	--	--	Cellular Component: mitochondrion (GO:0005739);; Cellular Component: chloroplast inner membrane (GO:0009706);;	--	--	uncharacterized protein [Arabidopsis thaliana]
GSBRNA2T00134557001	6.39e-06	-3.23464	down	--	--	Cellular Component: chloroplast thylakoid membrane (GO:0009535);; Cellular Component: chloroplast envelope (GO:0009941);;	--	--	hypothetical protein ARALYDRAFT_487695 [Arabidopsis lyrata subsp. lyrata]
GSBRNA2T00024022001	0.000183193	3.50212	up	--	--	Biological Process: maltose metabolic process (GO:0000023);; Cellular Component: mitochondrion (GO:0005739);; Biological Process: pentose-phosphate shunt (GO:0006098);; Biological Process: rRNA processing (GO:0006364);; Biological Process: unsaturated fatty acid biosynthetic process (GO:0006636);; Cellular Component: chloroplast thylakoid membrane (GO:0009535);; Biological Process: response to bl…	--	Calcium sensing receptor, chloroplastic (Precursor) GN=MYJ24.5 OS=Arabidopsis thaliana (Mouse-ear cress) PE=1 SV=1	unnamed protein product [Thellungiella halophila]
Brassica_newGene_3571	0	5.27865	up	--	--	Molecular Function: catalytic activity (GO:0003824);; Cellular Component: mitochondrion (GO:0005739);; Cellular Component: intracellular membrane-bounded organelle (GO:0043231);; Cellular Component: cytoplasmic part (GO:0044444);; Molecular Function: organic cyclic compound binding (GO:0097159);; Molecular Function: heterocyclic compound binding (GO:1901363);;	--	Protein ycf2 GN=ycf2-B OS=Oenothera glazioviana (Large-flowered evening primrose) PE=3 SV=1	putative protein [Arabidopsis thaliana]
GSBRNA2T00078691001	1.11e-06	3.36436	up	[P]	Inorganic ion transport and metabolism	Biological Process: response to reactive oxygen species (GO:0000302);; Cellular Component: chromatin (GO:0000785);; Molecular Function: protein binding (GO:0005515);; Cellular Component: nucleus (GO:0005634);; Cellular Component: mitochondrion (GO:0005739);; Cellular Component: plasma membrane (GO:0005886);; Biological Process: DNA-dependent DNA replication (GO:0006261);; Biological Process: DNA …	K07213|3e-38|osa:4344925|Os08g0205400	Copper transport protein ATX1 GN=ATX1 OS=Arabidopsis thaliana (Mouse-ear cress) PE=1 SV=1	homolog of anti-oxidant 1 [Arabidopsis thaliana]
GSBRNA2T00076273001	0	5.26361	up	--	--	Cellular Component: nucleus (GO:0005634);; Cellular Component: plasma membrane (GO:0005886);; Biological Process: fatty acid beta-oxidation (GO:0006635);; Biological Process: autophagy (GO:0006914);; Molecular Function: zinc ion binding (GO:0008270);; Biological Process: megagametogenesis (GO:0009561);; Biological Process: systemic acquired resistance (GO:0009627);; Biological Process: salicylic …	--	E3 ubiquitin-protein ligase At3g02290 OS=Arabidopsis thaliana (Mouse-ear cress) PE=2 SV=1	zinc finger family protein [Arabidopsis lyrata subsp. lyrata]
GSBRNA2T00033654001	0	-5.55584	down	[J]	Translation, ribosomal structure and biogenesis	Biological Process: RNA methylation (GO:0001510);; Molecular Function: structural constituent of ribosome (GO:0003735);; Cellular Component: cell wall (GO:0005618);; Cellular Component: mitochondrion (GO:0005739);; Cellular Component: vacuole (GO:0005773);; Cellular Component: vacuolar membrane (GO:0005774);; Cellular Component: Golgi apparatus (GO:0005794);; Cellular Component: plasma membrane (…	--	40S ribosomal protein S15a GN=RPS15A OS=Brassica napus (Rape) PE=2 SV=3	RecName: Full=40S ribosomal protein S15a; AltName: Full=PPCB8
GSBRNA2T00099979001	2.04e-11	-5.21952	down	--	--	--	--	--	Ulp1 protease family protein [Brassica oleracea]
GSBRNA2T00090693001	3.33e-16	4.79329	up	--	--	--	--	--	hypothetical protein 31.t00013 [Brassica oleracea]
GSBRNA2T00145950001	8.06e-09	-3.02595	down	--	--	Cellular Component: mitochondrial inner membrane (GO:0005743);; Biological Process: nitrogen compound metabolic process (GO:0006807);; Biological Process: cation transport (GO:0006812);; Biological Process: mitochondrial transport (GO:0006839);; Biological Process: nucleotide transport (GO:0006862);; Biological Process: amino acid transport (GO:0006865);; Biological Process: response to stress (G…	--	Mitochondrial adenine nucleotide transporter ADNT1 OS=Arabidopsis thaliana (Mouse-ear cress) PE=2 SV=1	mitochondrial carrier-like protein [Arabidopsis thaliana]
GSBRNA2T00065415001	7.49e-13	4.80827	up	--	--	Molecular Function: structural constituent of ribosome (GO:0003735);; Cellular Component: cell wall (GO:0005618);; Cellular Component: nucleolus (GO:0005730);; Cellular Component: cytoplasm (GO:0005737);; Cellular Component: Golgi apparatus (GO:0005794);; Cellular Component: plasma membrane (GO:0005886);; Biological Process: rRNA processing (GO:0006364);; Biological Process: translation (GO:00064…	--	40S ribosomal protein S7-3 GN=RPS7C OS=Arabidopsis thaliana (Mouse-ear cress) PE=2 SV=2	hydrolase, alpha/beta fold family protein [Arabidopsis thaliana]
GSBRNA2T00032131001	0.000307301	-3.45062	down	--	--	Cellular Component: cytoplasm (GO:0005737);; Biological Process: embryo development ending in seed dormancy (GO:0009793);; Biological Process: terpenoid biosynthetic process (GO:0016114);;	--	Late embryogenesis abundant protein D-34 OS=Gossypium hirsutum (Upland cotton) PE=4 SV=1	hypothetical protein CARUB_v10015168mg [Capsella rubella]
GSBRNA2T00075116001	1.06e-10	-3.03392	down	--	--	Cellular Component: plasma membrane (GO:0005886);; Biological Process: response to water deprivation (GO:0009414);; Biological Process: response to water (GO:0009415);; Biological Process: cold acclimation (GO:0009631);; Biological Process: response to abscisic acid (GO:0009737);; Biological Process: plant-type cell wall modification (GO:0009827);; Biological Process: pollen tube growth (GO:00098…	--	Late embryogenesis abundant protein OS=Raphanus sativus (Radish) PE=2 SV=1	Dehydrin family protein [Arabidopsis thaliana]
GSBRNA2T00151944001	0	4.79528	up	--	--	Molecular Function: nucleic acid binding (GO:0003676);; Molecular Function: RNA helicase activity (GO:0003724);; Molecular Function: helicase activity (GO:0004386);; Molecular Function: ATP binding (GO:0005524);; Cellular Component: nucleus (GO:0005634);; Cellular Component: cytosol (GO:0005829);; Biological Process: RNA processing (GO:0006396);; Molecular Function: ATP-dependent helicase activit…	K12815|0.0|ath:AT5G13010|EMB3011 (embryo defective 3011)	Probable pre-mRNA-splicing factor ATP-dependent RNA helicase GN=At3g26560 OS=Arabidopsis thaliana (Mouse-ear cress) PE=1 SV=2	hypothetical protein CARUB_v10000060mg [Capsella rubella]
Brassica_newGene_1194	1.54e-06	4.46572	up	--	--	Cellular Component: mitochondrion (GO:0005739);;	--	--	hypothetical protein CARUB_v10005524mg, partial [Capsella rubella]
GSBRNA2T00091054001	4.98e-13	-4.82859	down	--	--	Biological Process: response to molecule of fungal origin (GO:0002238);; Biological Process: response to stress (GO:0006950);;	--	--	universal stress protein family protein [Arabidopsis lyrata subsp. lyrata]
Brassica_newGene_1510	0	5.8132	up	--	--	Molecular Function: phosphoprotein phosphatase activity (GO:0004721);; Molecular Function: protein serine/threonine phosphatase activity (GO:0004722);; Molecular Function: protein binding (GO:0005515);; Cellular Component: endoplasmic reticulum (GO:0005783);; Cellular Component: Golgi apparatus (GO:0005794);; Cellular Component: plasma membrane (GO:0005886);; Biological Process: phosphate-contain…	K08869|2e-13|ath:AT5G24810|ABC1 family protein	Protein phosphatase 2C 16 (Precursor) GN=F28P22.4 OS=Arabidopsis thaliana (Mouse-ear cress) PE=1 SV=1	hypothetical protein CARUB_v10003319mg [Capsella rubella]
GSBRNA2T00031871001	0	3.83682	up	[J]	Translation, ribosomal structure and biogenesis	Molecular Function: translation initiation factor activity (GO:0003743);; Molecular Function: GTPase activity (GO:0003924);; Molecular Function: GTP binding (GO:0005525);; Cellular Component: cytosol (GO:0005829);; Biological Process: GTP catabolic process (GO:0006184);; Biological Process: translational initiation (GO:0006413);; Biological Process: pyrimidine ribonucleotide biosynthetic process …	K03242|0.0|ath:AT1G04170|EIF2 GAMMA	Elongation factor Tu, plastid GN=tufA OS=Prototheca wickerhamii PE=3 SV=1	hypothetical protein CARUB_v10008849mg, partial [Capsella rubella]
GSBRNA2T00031666001	6.97e-08	4.70331	up	[RTKL]	--	Biological Process: RNA splicing, via endonucleolytic cleavage and ligation (GO:0000394);; Biological Process: defense response to insect (GO:0002213);; Biological Process: respiratory burst involved in defense response (GO:0002679);; Molecular Function: protein serine/threonine kinase activity (GO:0004674);; Molecular Function: protein tyrosine kinase activity (GO:0004713);; Molecular Function: …	--	Protein kinase APK1A, chloroplastic (Precursor) GN=APK1A OS=Arabidopsis thaliana (Mouse-ear cress) PE=2 SV=1	hypothetical protein ARALYDRAFT_470784 [Arabidopsis lyrata subsp. lyrata]
GSBRNA2T00060588001	1.11e-16	-4.17255	down	[J]	Translation, ribosomal structure and biogenesis	Biological Process: RNA methylation (GO:0001510);; Molecular Function: structural constituent of ribosome (GO:0003735);; Cellular Component: cell wall (GO:0005618);; Cellular Component: nucleolus (GO:0005730);; Cellular Component: plasma membrane (GO:0005886);; Biological Process: translation (GO:0006412);; Cellular Component: plasmodesma (GO:0009506);; Biological Process: plant-type cell wall or…	K02978|7e-58|rcu:RCOM_1300070|40S ribosomal protein S27, putative	40S ribosomal protein S27-2 OS=Arabidopsis thaliana (Mouse-ear cress) PE=2 SV=2	ribosomal protein S27 [Brassica rapa]
GSBRNA2T00041935001	6.66e-16	3.43052	up	--	--	--	--	--	hypothetical protein 26.t00082 [Brassica oleracea]
Brassica_newGene_1103	5.28e-12	5.29414	up	--	--	Biological Process: protein targeting to membrane (GO:0006612);; Biological Process: oligopeptide transport (GO:0006857);; Biological Process: nucleotide transport (GO:0006862);; Biological Process: ER to Golgi vesicle-mediated transport (GO:0006888);; Biological Process: regulation of plant-type hypersensitive response (GO:0010363);; Molecular Function: oligopeptide transporter activity (GO:0015…	--	Oligopeptide transporter 1 GN=OPT1 OS=Arabidopsis thaliana (Mouse-ear cress) PE=2 SV=1	hypothetical protein CARUB_v10027572mg [Capsella rubella]
GSBRNA2T00038883001	3.41e-07	-3.11643	down	--	--	Biological Process: phosphate-containing compound metabolic process (GO:0006796);; Cellular Component: chloroplast thylakoid (GO:0009534);; Cellular Component: chloroplast thylakoid membrane (GO:0009535);; Cellular Component: chloroplast envelope (GO:0009941);; Biological Process: organophosphate metabolic process (GO:0019637);; Biological Process: carboxylic acid metabolic process (GO:0019752);;…	--	Rhodanese-like domain-containing protein 10 GN=STR10 OS=Arabidopsis thaliana (Mouse-ear cress) PE=2 SV=1	rhodanese-like family protein [Arabidopsis thaliana]
GSBRNA2T00096592001	7.6e-06	-4.33044	down	[O]	Posttranslational modification, protein turnover, chaperones	Biological Process: response to hypoxia (GO:0001666);; Molecular Function: glutathione transferase activity (GO:0004364);; Cellular Component: nucleus (GO:0005634);; Cellular Component: vacuole (GO:0005773);; Cellular Component: cytosol (GO:0005829);; Cellular Component: plasma membrane (GO:0005886);; Biological Process: phosphate-containing compound metabolic process (GO:0006796);; Biological Pr…	K00799|1e-134|ath:AT2G02930|ATGSTF3 (GLUTATHIONE S-TRANSFERASE F3)	Glutathione S-transferase F3 GN=T17M13.10 OS=Arabidopsis thaliana (Mouse-ear cress) PE=2 SV=1	glutathione S-transferase 3 [Brassica juncea]
Brassica_newGene_5099	0	3.6054	up	--	--	--	--	--	predicted protein [Arabidopsis lyrata subsp. lyrata]
Brassica_newGene_500	0	4.00641	up	--	--	--	--	--	hypothetical protein CARUB_v10013521mg, partial [Capsella rubella]
GSBRNA2T00034638001	0	3.95704	up	[S]	Function unknown	Cellular Component: extracellular region (GO:0005576);; Biological Process: response to osmotic stress (GO:0006970);; Biological Process: metabolic process (GO:0008152);; Biological Process: response to water deprivation (GO:0009414);; Cellular Component: cytoplasmic membrane-bounded vesicle (GO:0016023);; Molecular Function: lyase activity (GO:0016829);;	--	--	lactoylglutathione lyase family protein [Arabidopsis lyrata subsp. lyrata]
GSBRNA2T00143454001	1.96e-10	3.42109	up	[C]	Energy production and conversion	Molecular Function: D-arabinono-1,4-lactone oxidase activity (GO:0003885);; Cellular Component: mitochondrion (GO:0005739);; Biological Process: metabolic process (GO:0008152);; Molecular Function: UDP-N-acetylmuramate dehydrogenase activity (GO:0008762);; Cellular Component: membrane (GO:0016020);; Molecular Function: oxidoreductase activity, acting on the CH-CH group of donors, cytochrome as ac…	--	L-galactono-1,4-lactone dehydrogenase, mitochondrial (Precursor) OS=Brassica oleracea (Wild cabbage) PE=1 SV=1	FAD-binding domain-containing protein [Arabidopsis lyrata subsp. lyrata]
GSBRNA2T00103060001	0	-3.40802	down	--	--	Molecular Function: nucleic acid binding (GO:0003676);; Cellular Component: nucleus (GO:0005634);; Cellular Component: cytosol (GO:0005829);; Biological Process: DNA methylation (GO:0006306);; Biological Process: methylation-dependent chromatin silencing (GO:0006346);; Biological Process: cell-cell signaling (GO:0007267);; Cellular Component: plasmodesma (GO:0009506);; Biological Process: virus i…	--	Protein ycf2 (Fragment) GN=ycf2 OS=Oenothera picensis (Evening primrose) PE=3 SV=1	aspartyl beta-hydroxylase N-terminal region domain-containing protein [Arabidopsis thaliana]
GSBRNA2T00011653001	0	-3.65356	down	--	--	Biological Process: glucuronoxylan metabolic process (GO:0010413);; Molecular Function: ligase activity (GO:0016874);; Biological Process: xylan biosynthetic process (GO:0045492);;	--	U-box domain-containing protein 2 GN=PUB2 OS=Arabidopsis thaliana (Mouse-ear cress) PE=2 SV=1	armadillo/beta-catenin repeat family protein [Arabidopsis lyrata subsp. lyrata]
GSBRNA2T00048041001	0	7.07499	up	--	--	--	--	--	hypothetical protein CARUB_v10023843mg, partial [Capsella rubella]
GSBRNA2T00109462001	3.88e-05	-4.18115	down	--	--	Cellular Component: chloroplast (GO:0009507);; Biological Process: cellular cation homeostasis (GO:0030003);; Biological Process: divalent metal ion transport (GO:0070838);;	--	--	hypothetical protein ARALYDRAFT_910860 [Arabidopsis lyrata subsp. lyrata]
GSBRNA2T00074512001	5.73e-11	4.21951	up	--	--	Cellular Component: chloroplast (GO:0009507);;	--	--	unknown [Brassica napus]
GSBRNA2T00025704001	1.12e-14	4.37183	up	--	--	Biological Process: mitotic cell cycle (GO:0000278);; Biological Process: RNA processing (GO:0006396);; Cellular Component: chloroplast (GO:0009507);;	--	Pentatricopeptide repeat-containing protein At4g18975, chloroplastic (Precursor) GN=At4g18975 OS=Arabidopsis thaliana (Mouse-ear cress) PE=2 SV=2	uncharacterized protein [Arabidopsis thaliana]
GSBRNA2T00152954001	0	5.1756	up	--	--	--	--	--	hypothetical protein 26.t00082 [Brassica oleracea]
GSBRNA2T00076448001	0	4.12916	up	--	--	Molecular Function: phosphorelay response regulator activity (GO:0000156);; Molecular Function: DNA binding (GO:0003677);; Molecular Function: chromatin binding (GO:0003682);; Molecular Function: sequence-specific DNA binding transcription factor activity (GO:0003700);; Molecular Function: protein binding (GO:0005515);; Cellular Component: nucleus (GO:0005634);; Biological Process: regulation of …	--	Protein PHR1-LIKE 1 GN=PHL1 OS=Arabidopsis thaliana (Mouse-ear cress) PE=1 SV=1	hypothetical protein ARALYDRAFT_478672 [Arabidopsis lyrata subsp. lyrata]
GSBRNA2T00011146001	1.3e-11	-5.24482	down	[E]	Amino acid transport and metabolism	Molecular Function: catalytic activity (GO:0003824);; Molecular Function: 3-isopropylmalate dehydratase activity (GO:0003861);; Molecular Function: binding (GO:0005488);; Cellular Component: mitochondrion (GO:0005739);; Biological Process: glycolysis (GO:0006096);; Biological Process: water transport (GO:0006833);; Biological Process: hyperosmotic response (GO:0006972);; Biological Process: Golgi…	K01704|1e-147|ath:AT2G43090|aconitase C-terminal domain-containing protein (EC:4.2.1.33)	Proline-rich receptor-like protein kinase PERK2 GN=PERK2 OS=Arabidopsis thaliana (Mouse-ear cress) PE=2 SV=3	aconitase C-terminal domain-containing protein [Arabidopsis lyrata subsp. lyrata]
Brassica_newGene_4254	0.000361497	3.95453	up	--	--	Molecular Function: beta-galactosidase activity (GO:0004565);; Cellular Component: cytosol (GO:0005829);; Biological Process: carbohydrate metabolic process (GO:0005975);; Cellular Component: beta-galactosidase complex (GO:0009341);; Cellular Component: chloroplast (GO:0009507);; Molecular Function: carbohydrate binding (GO:0030246);; Molecular Function: cation binding (GO:0043169);;	K01190|1e-27|ath:AT3G54440|glycoside hydrolase family 2 protein	--	beta Galactosidase - like protein [Arabidopsis thaliana]
GSBRNA2T00034457001	3.43e-09	-3.39421	down	--	--	Cellular Component: nucleus (GO:0005634);;	--	Putative FBD-associated F-box protein At3g50710 GN=At3g50710 OS=Arabidopsis thaliana (Mouse-ear cress) PE=4 SV=1	F-box family protein [Arabidopsis lyrata subsp. lyrata]
GSBRNA2T00145895001	0	-3.08325	down	--	--	Cellular Component: intracellular membrane-bounded organelle (GO:0043231);; Biological Process: single-organism process (GO:0044699);;	--	F-box/kelch-repeat protein At5g26960 GN=At5g26960 OS=Arabidopsis thaliana (Mouse-ear cress) PE=2 SV=1	kelch repeat-containing F-box family protein [Arabidopsis lyrata subsp. lyrata]
Brassica_newGene_660	3.25e-11	-4.61128	down	--	--	--	--	Probable transposase-like protein At4g04430 GN=At4g04430 OS=Arabidopsis thaliana (Mouse-ear cress) PE=1 SV=1	Similar to gi|4263548 T6A13.8 putative En/Spm transposon protein homolog (mosaic protein) from Arabidopsis thaliana chromosome II sequence gb|AC006250 [Arabidopsis thaliana]
GSBRNA2T00015861001	0	-3.30262	down	--	--	Cellular Component: extracellular region (GO:0005576);; Cellular Component: nucleus (GO:0005634);; Cellular Component: cytoplasm (GO:0005737);; Biological Process: zinc ion transport (GO:0006829);; Molecular Function: zinc ion binding (GO:0008270);; Cellular Component: membrane (GO:0016020);; Biological Process: terpenoid biosynthetic process (GO:0016114);; Molecular Function: metal ion binding (…	--	EC protein homolog 2 GN=At2g23240 OS=Arabidopsis thaliana (Mouse-ear cress) PE=2 SV=2	putative metallothionein type 4 [Brassica napus]
GSBRNA2T00096606001	0	-3.61065	down	[R]	General function prediction only	Molecular Function: nucleotide binding (GO:0000166);; Biological Process: mRNA splicing, via spliceosome (GO:0000398);; Biological Process: nuclear-transcribed mRNA catabolic process (GO:0000956);; Molecular Function: RNA binding (GO:0003723);; Molecular Function: calmodulin binding (GO:0005516);; Cellular Component: nucleolus (GO:0005730);; Cellular Component: vacuole (GO:0005773);; Cellular Com…	K12890|0.0|ath:AT1G02840|SR1	Pre-mRNA-splicing factor SF2 GN=SF2 OS=Arabidopsis thaliana (Mouse-ear cress) PE=1 SV=1	hypothetical protein CARUB_v10001494mg [Capsella rubella]
GSBRNA2T00013336001	5.41e-07	-4.54934	down	--	--	Biological Process: response to stress (GO:0006950);; Cellular Component: plasmodesma (GO:0009506);; Biological Process: response to abiotic stimulus (GO:0009628);; Biological Process: response to oxygen-containing compound (GO:1901700);;	--	Low-temperature-induced 65 kDa protein GN=K24M7.3 OS=Arabidopsis thaliana (Mouse-ear cress) PE=2 SV=2	hypothetical protein ARALYDRAFT_492269 [Arabidopsis lyrata subsp. lyrata]
GSBRNA2T00156928001	2.04e-11	-5.21952	down	[R]	General function prediction only	Cellular Component: nucleus (GO:0005634);; Biological Process: mRNA processing (GO:0006397);;	K12869|0.0|ath:AT5G41770|crooked neck protein, putative / cell cycle protein, putative	--	cell cycle control crn (crooked neck) protein-like [Arabidopsis thaliana]
GSBRNA2T00097163001	0	-3.17921	down	[Z]	Cytoskeleton	Biological Process: microtubule cytoskeleton organization (GO:0000226);; Biological Process: cell morphogenesis involved in differentiation (GO:0000904);; Biological Process: cytokinesis by cell plate formation (GO:0000911);; Molecular Function: microtubule motor activity (GO:0003777);; Molecular Function: ATP binding (GO:0005524);; Cellular Component: nucleus (GO:0005634);; Cellular Component: m…	K10393|0.0|ath:AT3G16060|kinesin motor family protein	Diatom spindle kinesin 1 GN=DSK1 OS=Cylindrotheca fusiformis (Marine diatom) PE=2 SV=1	hypothetical protein CARUB_v10013116mg [Capsella rubella]
GSBRNA2T00128097001	0.000205677	4.01461	up	--	--	--	--	--	predicted protein [Populus trichocarpa]
GSBRNA2T00154089001	3.56e-09	-4.90724	down	--	--	Biological Process: mitotic cell cycle (GO:0000278);; Biological Process: double-strand break repair via homologous recombination (GO:0000724);; Molecular Function: sequence-specific DNA binding transcription factor activity (GO:0003700);; Molecular Function: protein binding (GO:0005515);; Cellular Component: nucleus (GO:0005634);; Cellular Component: endoplasmic reticulum (GO:0005783);; Cellular…	--	Probable fatty acyl-CoA reductase 4 GN=FAR4 OS=Arabidopsis thaliana (Mouse-ear cress) PE=2 SV=1	hypothetical protein CARUB_v10007993mg [Capsella rubella]
GSBRNA2T00110786001	0	4.12904	up	--	--	--	--	--	hypothetical protein ARALYDRAFT_496328 [Arabidopsis lyrata subsp. lyrata]
GSBRNA2T00142795001	1.14e-05	-3.01243	down	--	--	Molecular Function: catalytic activity (GO:0003824);; Molecular Function: protein serine/threonine kinase activity (GO:0004674);; Molecular Function: calmodulin binding (GO:0005516);; Cellular Component: intracellular (GO:0005622);; Cellular Component: vacuole (GO:0005773);; Biological Process: phosphatidylinositol biosynthetic process (GO:0006661);; Cellular Component: chloroplast (GO:0009507);;…	--	Vegetative cell wall protein gp1 (Precursor) GN=GP1 OS=Chlamydomonas reinhardtii (Chlamydomonas smithii) PE=2 SV=1	calmodulin-binding protein [Arabidopsis lyrata subsp. lyrata]
GSBRNA2T00001846001	0	4.05375	up	--	--	Molecular Function: nucleotide binding (GO:0000166);; Molecular Function: protein serine/threonine kinase activity (GO:0004674);; Molecular Function: transmembrane receptor protein serine/threonine kinase activity (GO:0004675);; Molecular Function: binding (GO:0005488);; Cellular Component: extracellular region (GO:0005576);; Cellular Component: plasma membrane (GO:0005886);; Biological Process: …	--	Probable receptor protein kinase TMK1 (Precursor) GN=TMK1 OS=Arabidopsis thaliana (Mouse-ear cress) PE=1 SV=1	hypothetical protein CARUB_v10016649mg [Capsella rubella]
GSBRNA2T00154697001	0	-3.59661	down	--	--	Molecular Function: cytochrome-c oxidase activity (GO:0004129);; Molecular Function: copper ion binding (GO:0005507);; Cellular Component: mitochondrion (GO:0005739);; Biological Process: phosphatidylinositol biosynthetic process (GO:0006661);; Cellular Component: chloroplast (GO:0009507);; Cellular Component: chloroplast thylakoid membrane (GO:0009535);; Biological Process: response to salt stre…	K02267|5e-56|ath:AT5G57815|cytochrome c oxidase subunit 6b, putative	Cytochrome c oxidase subunit 6b-3 GN=COX6B-3 OS=Arabidopsis thaliana (Mouse-ear cress) PE=2 SV=2	hypothetical protein CARUB_v10006010mg [Capsella rubella]
GSBRNA2T00109651001	0	-4.66627	down	[GER]	--	Biological Process: purine nucleobase transport (GO:0006863);; Cellular Component: chloroplast (GO:0009507);; Cellular Component: membrane (GO:0016020);; Biological Process: glucosinolate biosynthetic process (GO:0019761);;	--	WAT1-related protein At3g28050 GN=At3g28050 OS=Arabidopsis thaliana (Mouse-ear cress) PE=2 SV=1	nodulin MtN21-like transporter UMAMIT41 [Arabidopsis thaliana]
GSBRNA2T00109621001	1.54e-06	-4.46572	down	--	--	--	--	--	hypothetical protein ARALYDRAFT_484650 [Arabidopsis lyrata subsp. lyrata]
GSBRNA2T00136514001	0	4.23894	up	--	--	Molecular Function: nucleotide binding (GO:0000166);; Cellular Component: mitochondrion (GO:0005739);; Cellular Component: chloroplast (GO:0009507);;	--	--	hypothetical protein ARALYDRAFT_487048 [Arabidopsis lyrata subsp. lyrata]
GSBRNA2T00074234001	4.57e-09	3.71991	up	--	--	Molecular Function: ferric-chelate reductase activity (GO:0000293);; Molecular Function: iron ion binding (GO:0005506);; Cellular Component: extracellular region (GO:0005576);; Cellular Component: mitochondrial respiratory chain complex I (GO:0005747);; Biological Process: glycolysis (GO:0006096);; Biological Process: ubiquitin-dependent protein catabolic process (GO:0006511);; Biological Process…	--	Ferric reduction oxidase 5 GN=FRO5 OS=Arabidopsis thaliana (Mouse-ear cress) PE=2 SV=1	ferric reduction oxidase 5 [Arabidopsis thaliana]
GSBRNA2T00056251001	0	-5.93999	down	--	--	Biological Process: defense response (GO:0006952);; Biological Process: response to other organism (GO:0051707);;	--	Vicilin C72 (Precursor) OS=Gossypium hirsutum (Upland cotton) PE=2 SV=1	cupin family protein [Arabidopsis thaliana]
Brassica_newGene_5407	1.36e-09	-4.96928	down	[E]	Amino acid transport and metabolism	Molecular Function: aspartate-semialdehyde dehydrogenase activity (GO:0004073);; Molecular Function: binding (GO:0005488);; Cellular Component: mitochondrion (GO:0005739);; Biological Process: purine nucleotide biosynthetic process (GO:0006164);; Cellular Component: chloroplast stroma (GO:0009570);; Biological Process: alpha-amino acid biosynthetic process (GO:1901607);;	K00133|5e-29|ath:AT1G14810|semialdehyde dehydrogenase family protein (EC:1.2.1.11)	--	aspartate-semialdehyde dehydrogenase precursor [Arabidopsis thaliana]
GSBRNA2T00119714001	0	-5.78167	down	--	--	Cellular Component: chloroplast (GO:0009507);;	--	--	protein trichome birefringence-like 9 [Arabidopsis thaliana]
GSBRNA2T00023783001	1.93e-07	-4.62838	down	--	--	Molecular Function: Rab GDP-dissociation inhibitor activity (GO:0005093);; Cellular Component: cytosol (GO:0005829);; Biological Process: intracellular protein transport (GO:0006886);; Molecular Function: Rab GTPase binding (GO:0017137);; Biological Process: positive regulation of protein geranylgeranylation (GO:2000541);;	--	--	AT3g06540/F5E6_13 [Arabidopsis thaliana]
GSBRNA2T00123585001	0	-3.03606	down	[Q]	Secondary metabolites biosynthesis, transport and catabolism	Biological Process: transition metal ion transport (GO:0000041);; Molecular Function: iron ion binding (GO:0005506);; Molecular Function: protein binding (GO:0005515);; Cellular Component: extracellular region (GO:0005576);; Cellular Component: endoplasmic reticulum (GO:0005783);; Biological Process: fatty acid metabolic process (GO:0006631);; Molecular Function: electron carrier activity (GO:000…	--	Cytochrome P450 86A2 OS=Arabidopsis thaliana (Mouse-ear cress) PE=2 SV=1	cytochrome P450 86A2 [Arabidopsis thaliana]
GSBRNA2T00004963001	0	-3.99201	down	--	--	Cellular Component: extracellular region (GO:0005576);;	--	--	hypothetical protein ARALYDRAFT_908105 [Arabidopsis lyrata subsp. lyrata]
GSBRNA2T00069538001	0	4.37831	up	[Z]	Cytoskeleton	Biological Process: microtubule cytoskeleton organization (GO:0000226);; Biological Process: cell morphogenesis involved in differentiation (GO:0000904);; Biological Process: cytokinesis by cell plate formation (GO:0000911);; Molecular Function: DNA binding (GO:0003677);; Molecular Function: microtubule motor activity (GO:0003777);; Molecular Function: ATP binding (GO:0005524);; Cellular Componen…	K10403|0.0|ath:AT5G02370|kinesin motor protein-related	Kinesin-like protein FLA10 GN=FLA10 OS=Chlamydomonas reinhardtii (Chlamydomonas smithii) PE=1 SV=1	ATP binding microtubule motor family protein [Arabidopsis thaliana]
GSBRNA2T00101368001	0	6.0776	up	[U]	Intracellular trafficking, secretion, and vesicular transport	Molecular Function: transporter activity (GO:0005215);; Cellular Component: endoplasmic reticulum (GO:0005783);; Cellular Component: Golgi apparatus (GO:0005794);; Cellular Component: plasma membrane (GO:0005886);; Biological Process: protein folding (GO:0006457);; Biological Process: response to heat (GO:0009408);; Biological Process: response to high light intensity (GO:0009644);; Cellular Comp…	K08517|5e-47|ath:AT1G11890|SEC22	25.3 kDa vesicle transport protein GN=SEC22 OS=Arabidopsis thaliana (Mouse-ear cress) PE=2 SV=1	hypothetical protein CARUB_v10010262mg [Capsella rubella]
GSBRNA2T00151131001	0.000516852	-3.39721	down	[M]	Cell wall/membrane/envelope biogenesis	Cellular Component: Golgi apparatus (GO:0005794);; Biological Process: calcium ion transport (GO:0006816);; Biological Process: Golgi organization (GO:0007030);; Biological Process: DNA mediated transformation (GO:0009294);; Biological Process: response to bacterium (GO:0009617);; Biological Process: response to salt stress (GO:0009651);; Biological Process: cytokinin-activated signaling pathway …	--	Probable mannan synthase 1 GN=CSLA1 OS=Arabidopsis thaliana (Mouse-ear cress) PE=2 SV=1	RecName: Full=Probable mannan synthase 1; AltName: Full=Cellulose synthase-like protein A1; Short=AtCslA1
GSBRNA2T00154580001	0	3.24549	up	--	--	Molecular Function: iron ion binding (GO:0005506);; Cellular Component: cytoplasm (GO:0005737);; Biological Process: syncytium formation (GO:0006949);; Biological Process: inositol catabolic process (GO:0019310);; Biological Process: L-ascorbic acid biosynthetic process (GO:0019853);; Molecular Function: inositol oxygenase activity (GO:0050113);; Biological Process: oxidation-reduction process (G…	K00469|0.0|ath:AT4G26260|MIOX4	Inositol oxygenase 4 GN=MIOX4 OS=Arabidopsis thaliana (Mouse-ear cress) PE=2 SV=1	hypothetical protein CARUB_v10005260mg [Capsella rubella]
GSBRNA2T00145497001	4.66e-07	3.42509	up	--	--	Biological Process: nuclear-transcribed mRNA catabolic process (GO:0000956);; Biological Process: gravitropism (GO:0009630);;	--	--	hypothetical protein CARUB_v10000551mg [Capsella rubella]
GSBRNA2T00074517001	2.86e-10	4.48898	up	--	--	Biological Process: fatty acid beta-oxidation (GO:0006635);; Cellular Component: chloroplast (GO:0009507);; Biological Process: protein import into peroxisome matrix (GO:0016558);;	--	Uncharacterized protein At5g01610 GN=At5g01610 OS=Arabidopsis thaliana (Mouse-ear cress) PE=1 SV=1	uncharacterized protein [Arabidopsis thaliana]
GSBRNA2T00044491001	0	4.13101	up	[O]	Posttranslational modification, protein turnover, chaperones	Biological Process: mitotic G2 phase (GO:0000085);; Biological Process: RNA methylation (GO:0001510);; Molecular Function: binding (GO:0005488);; Molecular Function: ATP binding (GO:0005524);; Cellular Component: cytosol (GO:0005829);; Biological Process: gluconeogenesis (GO:0006094);; Biological Process: protein folding (GO:0006457);; Biological Process: phosphate-containing compound metabolic p…	--	T-complex protein 1 subunit alpha GN=CCT1 OS=Arabidopsis thaliana (Mouse-ear cress) PE=2 SV=1	hypothetical protein ARALYDRAFT_477651 [Arabidopsis lyrata subsp. lyrata]
GSBRNA2T00043122001	0	-4.14651	down	--	--	Cellular Component: cytoplasm (GO:0005737);; Cellular Component: intracellular membrane-bounded organelle (GO:0043231);;	--	UPF0725 protein At1g23950 GN=At1g23950 OS=Arabidopsis thaliana (Mouse-ear cress) PE=2 SV=1	hypothetical protein ARALYDRAFT_472658 [Arabidopsis lyrata subsp. lyrata]
Brassica_newGene_704	0.000361497	-3.95453	down	--	--	Molecular Function: DNA binding (GO:0003677);; Molecular Function: catalytic activity (GO:0003824);; Molecular Function: transporter activity (GO:0005215);; Biological Process: DNA recombination (GO:0006310);; Biological Process: single-organism metabolic process (GO:0044710);;	--	Endonuclease OS=Nicotiana tabacum (Common tobacco) PE=2 SV=1	putative retroelement pol polyprotein [Arabidopsis thaliana]
GSBRNA2T00002242001	1.76e-07	-4.07834	down	[QR]	--	Cellular Component: cytosol (GO:0005829);; Cellular Component: plasma membrane (GO:0005886);; Biological Process: defense response (GO:0006952);; Molecular Function: thiopurine S-methyltransferase activity (GO:0008119);; Cellular Component: chloroplast envelope (GO:0009941);; Molecular Function: thiol S-methyltransferase activity (GO:0018708);; Biological Process: glucosinolate catabolic process …	--	Probable thiol methyltransferase 1 GN=HOL2 OS=Arabidopsis thaliana (Mouse-ear cress) PE=1 SV=1	putative thiol methyltransferase 1 [Arabidopsis thaliana]
Brassica_newGene_3657	3.56e-09	4.90724	up	--	--	Molecular Function: sequence-specific DNA binding transcription factor activity (GO:0003700);; Molecular Function: protein binding (GO:0005515);; Cellular Component: nucleus (GO:0005634);; Cellular Component: plasma membrane (GO:0005886);; Biological Process: cell cycle (GO:0007049);; Biological Process: multicellular organismal development (GO:0007275);; Cellular Component: chloroplast (GO:00095…	--	Protein FAR1-RELATED SEQUENCE 2 GN=FRS2 OS=Arabidopsis thaliana (Mouse-ear cress) PE=2 SV=1	FAR1-related protein [Arabidopsis thaliana]
GSBRNA2T00050485001	4.45e-06	-4.37696	down	--	--	Molecular Function: purine nucleobase transmembrane transporter activity (GO:0005345);; Cellular Component: plasma membrane (GO:0005886);; Biological Process: purine nucleobase transport (GO:0006863);; Cellular Component: chloroplast (GO:0009507);; Biological Process: nucleobase-containing compound transport (GO:0015931);; Cellular Component: integral component of membrane (GO:0016021);;	--	Probable purine permease 18 GN=PUP18 OS=Arabidopsis thaliana (Mouse-ear cress) PE=1 SV=1	ATPUP18 [Arabidopsis lyrata subsp. lyrata]
GSBRNA2T00090617001	7.6e-06	-4.33044	down	--	--	--	--	--	uncharacterized protein [Arabidopsis thaliana]
GSBRNA2T00137507001	0.000109503	-3.55184	down	--	--	Biological Process: transcription, DNA-templated (GO:0006351);; Biological Process: embryo sac development (GO:0009553);; Biological Process: double fertilization forming a zygote and endosperm (GO:0009567);; Biological Process: specification of floral organ identity (GO:0010093);; Biological Process: regulation of gene expression (GO:0010468);; Cellular Component: intracellular membrane-bounded …	--	B3 domain-containing protein At3g17010 GN=At3g17010 OS=Arabidopsis thaliana (Mouse-ear cress) PE=2 SV=1	transcriptional factor B3 family protein [Arabidopsis lyrata subsp. lyrata]
GSBRNA2T00064019001	0	3.02863	up	--	--	Molecular Function: binding (GO:0005488);; Cellular Component: plasma membrane (GO:0005886);; Biological Process: DNA metabolic process (GO:0006259);; Biological Process: regulation of transcription, DNA-templated (GO:0006355);; Biological Process: protein targeting to membrane (GO:0006612);; Biological Process: flower development (GO:0009908);; Biological Process: positive regulation of flavonoi…	--	WEB family protein At4g27595, chloroplastic (Precursor) GN=At4g27595 OS=Arabidopsis thaliana (Mouse-ear cress) PE=2 SV=1	kinase interacting (KIP1-like) protein [Arabidopsis thaliana]
GSBRNA2T00140628001	8.26e-12	5.26969	up	--	--	--	--	--	hypothetical protein CARUB_v10003092mg [Capsella rubella]
GSBRNA2T00021149001	0	-6.06449	down	--	--	Biological Process: tryptophan biosynthetic process (GO:0000162);; Molecular Function: sequence-specific DNA binding transcription factor activity (GO:0003700);; Molecular Function: anthranilate phosphoribosyltransferase activity (GO:0004048);; Molecular Function: signal transducer activity (GO:0004871);; Molecular Function: protein binding (GO:0005515);; Cellular Component: nucleus (GO:0005634);…	--	Scarecrow-like protein 5 GN=SCL5 OS=Arabidopsis thaliana (Mouse-ear cress) PE=2 SV=1	hypothetical protein ARALYDRAFT_474191 [Arabidopsis lyrata subsp. lyrata]
GSBRNA2T00099099001	5.36e-10	3.49583	up	[O]	Posttranslational modification, protein turnover, chaperones	Cellular Component: endoplasmic reticulum lumen (GO:0005788);; Cellular Component: Golgi stack (GO:0005795);; Cellular Component: plasma membrane (GO:0005886);; Biological Process: DNA-dependent DNA replication (GO:0006261);; Biological Process: protein folding (GO:0006457);; Biological Process: ER-nucleus signaling pathway (GO:0006984);; Molecular Function: cytoskeletal protein binding (GO:00080…	K09517|0.0|ath:AT3G62600|ATERDJ3B	DnaJ protein homolog 2 (Precursor) GN=LDJ2 OS=Allium porrum (Leek) PE=2 SV=1	hypothetical protein CARUB_v10019587mg [Capsella rubella]
GSBRNA2T00032475001	0	5.13081	up	--	--	Biological Process: mitotic G2 phase (GO:0000085);; Cellular Component: mitochondrial inner membrane (GO:0005743);; Cellular Component: mitochondrial inner membrane presequence translocase complex (GO:0005744);; Biological Process: protein targeting to mitochondrion (GO:0006626);; Biological Process: pyrimidine ribonucleotide biosynthetic process (GO:0009220);; Biological Process: photomorphogene…	--	Mitochondrial import inner membrane translocase subunit TIM50 (Precursor) GN=F14J16.15 OS=Arabidopsis thaliana (Mouse-ear cress) PE=1 SV=1	hypothetical protein CARUB_v10009325mg, partial [Capsella rubella]
GSBRNA2T00102340001	1.11e-06	-3.36436	down	--	--	Cellular Component: cytoplasm (GO:0005737);; Cellular Component: vacuolar membrane (GO:0005774);; Cellular Component: plasma membrane (GO:0005886);; Biological Process: iron ion transport (GO:0006826);; Biological Process: oligopeptide transport (GO:0006857);; Biological Process: amino acid transport (GO:0006865);; Biological Process: response to nematode (GO:0009624);; Biological Process: respon…	--	Metal-nicotianamine transporter YSL3 GN=YSL3 OS=Arabidopsis thaliana (Mouse-ear cress) PE=2 SV=1	unnamed protein product [Thellungiella halophila]
GSBRNA2T00018239001	0	-5.05863	down	--	--	Cellular Component: nucleus (GO:0005634);; Biological Process: response to brassinosteroid (GO:0009741);; Biological Process: regulation of protein localization (GO:0032880);;	--	Auxin-repressed 12.5 kDa protein OS=Fragaria ananassa (Strawberry) PE=2 SV=1	dormancy/auxin associated protein [Arabidopsis thaliana]
GSBRNA2T00016705001	9.48e-09	-4.84241	down	--	--	Cellular Component: cytoplasm (GO:0005737);; Biological Process: response to chitin (GO:0010200);; Biological Process: heat acclimation (GO:0010286);; Cellular Component: intracellular membrane-bounded organelle (GO:0043231);;	--	F-box protein At1g11270 GN=At1g11270 OS=Arabidopsis thaliana (Mouse-ear cress) PE=2 SV=1	predicted protein [Arabidopsis lyrata subsp. lyrata]
GSBRNA2T00004710001	1.62e-09	4.03162	up	--	--	Molecular Function: ubiquitin-protein ligase activity (GO:0004842);; Cellular Component: nucleus (GO:0005634);; Biological Process: lipid transport (GO:0006869);; Biological Process: cellular process (GO:0009987);; Biological Process: protein ubiquitination (GO:0016567);; Biological Process: organ development (GO:0048513);;	--	F-box/kelch-repeat protein At3g61590 GN=At3g61590 OS=Arabidopsis thaliana (Mouse-ear cress) PE=1 SV=1	F-box family protein [Arabidopsis lyrata subsp. lyrata]
GSBRNA2T00124606001	1.01e-09	-3.05686	down	[R]	General function prediction only	Cellular Component: plasma membrane (GO:0005886);; Molecular Function: zinc ion binding (GO:0008270);; Biological Process: response to cold (GO:0009409);; Biological Process: response to water deprivation (GO:0009414);; Biological Process: response to salt stress (GO:0009651);; Biological Process: response to abscisic acid (GO:0009737);; Molecular Function: ligase activity (GO:0016874);; Cellular…	--	--	binding protein [Arabidopsis lyrata subsp. lyrata]
Brassica_newGene_1948	4.94e-14	-4.56971	down	--	--	Molecular Function: binding (GO:0005488);; Biological Process: metabolic process (GO:0008152);;	--	--	01P13-1 [Brassica rapa subsp. pekinensis]
GSBRNA2T00140139001	0	4.19674	up	--	--	--	--	Defensin-like protein 107 (Precursor) GN=At2g40995 OS=Arabidopsis thaliana (Mouse-ear cress) PE=2 SV=1	--
GSBRNA2T00102315001	9.31e-05	-3.01517	down	--	--	Molecular Function: diacylglycerol O-acyltransferase activity (GO:0004144);; Cellular Component: nucleus (GO:0005634);; Cellular Component: endoplasmic reticulum (GO:0005783);; Cellular Component: plasma membrane (GO:0005886);; Biological Process: wax biosynthetic process (GO:0010025);; Biological Process: glycerolipid biosynthetic process (GO:0045017);; Molecular Function: long-chain-alcohol O-f…	--	O-acyltransferase WSD1 GN=WSD1 OS=Arabidopsis thaliana (Mouse-ear cress) PE=2 SV=1	hypothetical protein CARUB_v10028646mg [Capsella rubella]
GSBRNA2T00096615001	0	-6.38301	down	[R]	General function prediction only	Molecular Function: epoxide hydrolase activity (GO:0004301);; Molecular Function: non-membrane spanning protein tyrosine kinase activity (GO:0004715);; Cellular Component: peroxisome (GO:0005777);; Cellular Component: cytosol (GO:0005829);; Biological Process: metabolic process (GO:0008152);;	--	--	putative epoxide hydrolase [Arabidopsis thaliana]
GSBRNA2T00109683001	0	-4.71363	down	[J]	Translation, ribosomal structure and biogenesis	Molecular Function: structural constituent of ribosome (GO:0003735);; Cellular Component: ribosome (GO:0005840);; Biological Process: translation (GO:0006412);; Cellular Component: chloroplast thylakoid (GO:0009534);; Cellular Component: chloroplast stroma (GO:0009570);; Biological Process: ribosome biogenesis (GO:0042254);;	--	30S ribosomal protein S21, chloroplastic (Fragment) GN=rps21 OS=Spinacia oleracea (Spinach) PE=1 SV=1	hypothetical protein CARUB_v10018089mg [Capsella rubella]
GSBRNA2T00123253001	0	-5.33392	down	--	--	Molecular Function: calmodulin binding (GO:0005516);; Cellular Component: nucleus (GO:0005634);; Biological Process: response to water deprivation (GO:0009414);; Biological Process: response to salt stress (GO:0009651);; Biological Process: regulation of salicylic acid metabolic process (GO:0010337);;	--	--	calmodulin binding protein 25 [Arabidopsis thaliana]
GSBRNA2T00007302001	3.81e-13	-5.4327	down	--	--	--	--	--	hypothetical protein 26.t00107 [Brassica oleracea]
Brassica_newGene_2040	2.42e-05	3.12908	up	--	--	--	--	--	hypothetical protein ARALYDRAFT_920829 [Arabidopsis lyrata subsp. lyrata]
GSBRNA2T00050732001	1.65e-06	3.01053	up	--	--	Cellular Component: nucleus (GO:0005634);; Cellular Component: chloroplast (GO:0009507);;	--	--	hypothetical protein ARALYDRAFT_480901 [Arabidopsis lyrata subsp. lyrata]
GSBRNA2T00140174001	0	-3.84732	down	--	--	Cellular Component: nucleus (GO:0005634);;	--	--	serine-rich protein-like protein [Arabidopsis thaliana]
GSBRNA2T00062302001	0.000638008	3.89184	up	--	--	Cellular Component: nucleus (GO:0005634);; Cellular Component: vacuole (GO:0005773);; Cellular Component: vacuolar membrane (GO:0005774);; Biological Process: purine nucleobase transport (GO:0006863);; Biological Process: specification of floral organ identity (GO:0010093);; Biological Process: carpel development (GO:0048440);; Biological Process: meristem development (GO:0048507);;	--	F-box/LRR-repeat protein At3g60040 GN=At3g60040 OS=Arabidopsis thaliana (Mouse-ear cress) PE=2 SV=1	hypothetical protein CARUB_v10017095mg, partial [Capsella rubella]
GSBRNA2T00122725001	0.000638008	3.89184	up	[O]	Posttranslational modification, protein turnover, chaperones	Molecular Function: ATP binding (GO:0005524);; Cellular Component: cell wall (GO:0005618);; Cellular Component: nucleolus (GO:0005730);; Cellular Component: mitochondrion (GO:0005739);; Cellular Component: vacuolar membrane (GO:0005774);; Cellular Component: endoplasmic reticulum (GO:0005783);; Cellular Component: Golgi apparatus (GO:0005794);; Cellular Component: cytosol (GO:0005829);; Cellular …	K04079|3e-18|cre:CHLREDRAFT_138117|HSP90A	Heat shock protein 90-3 GN=MDA7.5 OS=Arabidopsis thaliana (Mouse-ear cress) PE=1 SV=2	hypothetical protein 23.t00055 [Brassica oleracea]
GSBRNA2T00064013001	1.14e-14	3.31544	up	[S]	Function unknown	Cellular Component: cytosol (GO:0005829);; Cellular Component: plasma membrane (GO:0005886);; Biological Process: proline transport (GO:0015824);; Cellular Component: cytoplasmic membrane-bounded vesicle (GO:0016023);;	--	Uncharacterized membrane protein At4g09580 GN=At4g09580 OS=Arabidopsis thaliana (Mouse-ear cress) PE=1 SV=1	hypothetical protein ARALYDRAFT_887478 [Arabidopsis lyrata subsp. lyrata]
GSBRNA2T00109507001	0	-4.95143	down	--	--	Biological Process: protein folding (GO:0006457);; Cellular Component: prefoldin complex (GO:0016272);;	--	Probable prefoldin subunit 3 GN=At5g49510 OS=Arabidopsis thaliana (Mouse-ear cress) PE=2 SV=1	hypothetical protein ARALYDRAFT_495010 [Arabidopsis lyrata subsp. lyrata]
GSBRNA2T00081411001	2.61e-06	-4.42203	down	--	--	Cellular Component: mitochondrion (GO:0005739);; Biological Process: response to stress (GO:0006950);; Biological Process: response to carbohydrate (GO:0009743);; Biological Process: cytidine to uridine editing (GO:0016554);; Biological Process: mRNA modification (GO:0016556);; Cellular Component: intracellular membrane-bounded organelle (GO:0043231);; Cellular Component: cytoplasmic part (GO:004…	--	Pentatricopeptide repeat-containing protein At1g53600, mitochondrial (Precursor) OS=Arabidopsis thaliana (Mouse-ear cress) PE=2 SV=2	Contains similarity to glycerine-rich protein from Nicotiana glauca gb|AF151215 and contains multiple PPR PF|01535 repeats [Arabidopsis thaliana]
Brassica_newGene_5714	1.11e-16	-5.83382	down	--	--	Biological Process: polysaccharide biosynthetic process (GO:0000271);; Cellular Component: nucleus (GO:0005634);; Cellular Component: cytoplasm (GO:0005737);; Biological Process: protein targeting to vacuole (GO:0006623);; Molecular Function: zinc ion binding (GO:0008270);; Biological Process: multidimensional cell growth (GO:0009825);; Biological Process: cell tip growth (GO:0009932);; Biologica…	--	Pollen-specific protein SF3 GN=SF3 OS=Helianthus annuus (Common sunflower) PE=2 SV=1	LIM1 [Hevea brasiliensis]
GSBRNA2T00099218001	0.000205677	-4.01461	down	--	--	Cellular Component: cytoplasm (GO:0005737);;	--	--	hypothetical protein CARUB_v10024444mg [Capsella rubella]
GSBRNA2T00050240001	0	3.47935	up	[Z]	Cytoskeleton	Molecular Function: GTPase activity (GO:0003924);; Molecular Function: structural constituent of cytoskeleton (GO:0005200);; Molecular Function: GTP binding (GO:0005525);; Cellular Component: cell wall (GO:0005618);; Cellular Component: nucleolus (GO:0005730);; Cellular Component: vacuole (GO:0005773);; Cellular Component: vacuolar membrane (GO:0005774);; Cellular Component: Golgi apparatus (GO:0…	K07375|0.0|pop:POPTR_582598|TUB8	Tubulin beta-3 chain OS=Oryza sativa subsp. japonica (Rice) PE=1 SV=2	beta-tubulin R2242-rice [Arabidopsis lyrata subsp. lyrata]
GSBRNA2T00042926001	0.000205677	4.01461	up	--	--	--	--	--	hypothetical protein ARALYDRAFT_891775 [Arabidopsis lyrata subsp. lyrata]
GSBRNA2T00073090001	8.39e-05	3.25253	up	[C]	Energy production and conversion	Molecular Function: nucleotide binding (GO:0000166);; Molecular Function: binding (GO:0005488);; Cellular Component: cytosol (GO:0005829);; Biological Process: iron ion transport (GO:0006826);; Molecular Function: zinc ion binding (GO:0008270);; Biological Process: response to abiotic stimulus (GO:0009628);; Biological Process: cellular response to iron ion starvation (GO:0010106);; Biological Pr…	K00121|0.0|ath:AT4G22110|alcohol dehydrogenase, putative	Alcohol dehydrogenase-like 5 GN=At4g22110 OS=Arabidopsis thaliana (Mouse-ear cress) PE=2 SV=1	hypothetical protein CARUB_v10009406mg [Capsella rubella]
GSBRNA2T00042498001	4.69e-14	3.20931	up	--	--	Biological Process: reproduction (GO:0000003);; Cellular Component: cytoplasm (GO:0005737);; Biological Process: organelle organization (GO:0006996);; Cellular Component: nuclear lumen (GO:0031981);; Cellular Component: cytoplasmic part (GO:0044444);;	--	WEB family protein At4g27595, chloroplastic (Precursor) GN=At4g27595 OS=Arabidopsis thaliana (Mouse-ear cress) PE=2 SV=1	uncharacterized protein [Arabidopsis thaliana]
GSBRNA2T00120313001	0.000307301	-3.45062	down	[R]	General function prediction only	Biological Process: MAPK cascade (GO:0000165);; Biological Process: response to hypoxia (GO:0001666);; Cellular Component: cytoplasm (GO:0005737);; Biological Process: protein targeting to membrane (GO:0006612);; Biological Process: detection of biotic stimulus (GO:0009595);; Biological Process: response to abiotic stimulus (GO:0009628);; Biological Process: salicylic acid biosynthetic process (G…	--	Flavanone 3-dioxygenase GN=FHT OS=Petroselinum crispum (Parsley) PE=1 SV=1	downy mildew resistance 6 protein / oxidoreductase [Arabidopsis thaliana]
GSBRNA2T00017362001	1.95e-06	3.56134	up	[G]	Carbohydrate transport and metabolism	Biological Process: response to hypoxia (GO:0001666);; Cellular Component: vacuolar membrane (GO:0005774);; Cellular Component: Golgi apparatus (GO:0005794);; Cellular Component: plasma membrane (GO:0005886);; Molecular Function: starch synthase activity (GO:0009011);; Biological Process: glucan biosynthetic process (GO:0009250);; Cellular Component: plasmodesma (GO:0009506);; Cellular Component:…	K00703|0.0|ath:AT3G01180|AtSS2	Starch synthase 2, chloroplastic/amyloplastic (Precursor) GN=SS2 OS=Arabidopsis thaliana (Mouse-ear cress) PE=2 SV=1	hypothetical protein ARALYDRAFT_477411 [Arabidopsis lyrata subsp. lyrata]
GSBRNA2T00078593001	0	4.24439	up	--	--	Biological Process: MAPK cascade (GO:0000165);; Biological Process: mitotic cell cycle (GO:0000278);; Biological Process: response to superoxide (GO:0000303);; Molecular Function: sequence-specific DNA binding transcription factor activity (GO:0003700);; Molecular Function: calmodulin binding (GO:0005516);; Cellular Component: nucleus (GO:0005634);; Cellular Component: cytoplasm (GO:0005737);; Bi…	K14431|0.0|ath:AT5G06960|OBF5	Transcription factor TGA5 GN=MOJ9.13 OS=Arabidopsis thaliana (Mouse-ear cress) PE=1 SV=2	ocs-element binding factor 5 [Arabidopsis lyrata subsp. lyrata]
GSBRNA2T00031738001	1.42e-14	4.15845	up	--	--	Cellular Component: nucleus (GO:0005634);; Biological Process: gamete generation (GO:0007276);; Biological Process: regulation of DNA endoreduplication (GO:0032875);; Biological Process: proteasome-mediated ubiquitin-dependent protein catabolic process (GO:0043161);; Biological Process: proteasome assembly (GO:0043248);; Biological Process: regulation of cell division (GO:0051302);; Biological Pr…	K03352|0.0|ath:AT1G06590|hypothetical protein	Anaphase-promoting complex subunit 5 GN=APC5 OS=Arabidopsis thaliana (Mouse-ear cress) PE=2 SV=1	binding protein [Arabidopsis lyrata subsp. lyrata]
GSBRNA2T00015854001	3.15e-11	-3.22767	down	--	--	Molecular Function: AT DNA binding (GO:0003680);; Molecular Function: double-stranded DNA binding (GO:0003690);; Cellular Component: nucleus (GO:0005634);; Biological Process: chromatin organization (GO:0006325);; Biological Process: photomorphogenesis (GO:0009640);; Biological Process: leaf senescence (GO:0010150);;	--	Putative DNA-binding protein ESCAROLA GN=ESC OS=Arabidopsis thaliana (Mouse-ear cress) PE=2 SV=1	hypothetical protein ARALYDRAFT_917968 [Arabidopsis lyrata subsp. lyrata]
GSBRNA2T00063343001	0	-6.32392	down	--	--	Biological Process: response to stress (GO:0006950);; Biological Process: cell death (GO:0008219);; Molecular Function: purine ribonucleoside binding (GO:0032550);; Molecular Function: adenyl ribonucleotide binding (GO:0032559);; Molecular Function: anion binding (GO:0043168);; Cellular Component: cell part (GO:0044464);; Biological Process: innate immune response (GO:0045087);;	--	Probable disease resistance protein At1g15890 GN=At1g15890 OS=Arabidopsis thaliana (Mouse-ear cress) PE=2 SV=2	disease resistance protein [Brassica rapa subsp. pekinensis]
GSBRNA2T00069499001	0	4.19421	up	--	--	Cellular Component: nucleus (GO:0005634);;	--	Proline-rich receptor-like protein kinase PERK13 GN=F24J13.3 OS=Arabidopsis thaliana (Mouse-ear cress) PE=2 SV=1	unknown [Arabidopsis thaliana]
GSBRNA2T00005410001	1.62e-13	-5.47609	down	--	--	--	--	UPF0725 protein At2g20620 GN=At2g20620 OS=Arabidopsis thaliana (Mouse-ear cress) PE=2 SV=1	hypothetical protein ARALYDRAFT_345820 [Arabidopsis lyrata subsp. lyrata]
GSBRNA2T00078684001	4.9e-06	3.07583	up	[J]	Translation, ribosomal structure and biogenesis	Biological Process: ribosomal small subunit assembly (GO:0000028);; Biological Process: RNA methylation (GO:0001510);; Molecular Function: structural constituent of ribosome (GO:0003735);; Cellular Component: nucleolus (GO:0005730);; Cellular Component: Golgi apparatus (GO:0005794);; Cellular Component: ribosome (GO:0005840);; Cellular Component: plasma membrane (GO:0005886);; Biological Process:…	--	40S ribosomal protein S17-4 GN=RPS17D OS=Arabidopsis thaliana (Mouse-ear cress) PE=2 SV=3	hypothetical protein CARUB_v10014890mg [Capsella rubella]
Brassica_newGene_1043	0.000361497	-3.95453	down	--	--	--	--	--	hypothetical protein 31.t00014 [Brassica oleracea]
GSBRNA2T00076508001	4.44e-16	3.6983	up	[R]	General function prediction only	Cellular Component: extracellular region (GO:0005576);; Cellular Component: vacuolar membrane (GO:0005774);; Cellular Component: cytosol (GO:0005829);; Cellular Component: plasma membrane (GO:0005886);; Biological Process: response to osmotic stress (GO:0006970);; Cellular Component: plasmodesma (GO:0009506);; Biological Process: response to auxin (GO:0009733);; Molecular Function: FMN binding (G…	--	--	quinone reductase family protein [Arabidopsis lyrata subsp. lyrata]
GSBRNA2T00115444001	8.7e-11	3.59075	up	--	--	Molecular Function: DNA binding (GO:0003677);; Molecular Function: acid phosphatase activity (GO:0003993);; Molecular Function: protein serine/threonine phosphatase activity (GO:0004722);; Cellular Component: extracellular region (GO:0005576);; Cellular Component: extracellular space (GO:0005615);; Cellular Component: nucleus (GO:0005634);; Cellular Component: vacuole (GO:0005773);; Biological Pr…	--	Purple acid phosphatase 7 (Precursor) GN=PAP7 OS=Arabidopsis thaliana (Mouse-ear cress) PE=2 SV=1	hypothetical protein CARUB_v10018405mg [Capsella rubella]
Brassica_newGene_3087	1.28e-07	-3.75608	down	--	--	Cellular Component: extracellular region (GO:0005576);; Cellular Component: chloroplast (GO:0009507);; Cellular Component: integral component of membrane (GO:0016021);;	--	--	uncharacterized protein [Arabidopsis thaliana]
GSBRNA2T00099256001	0	4.09334	up	--	--	Cellular Component: chloroplast (GO:0009507);; Biological Process: cytochrome b6f complex assembly (GO:0010190);; Biological Process: photosystem II assembly (GO:0010207);;	--	--	cofactor assembly of complex C [Arabidopsis thaliana]
GSBRNA2T00017947001	9.04e-08	-3.07894	down	--	--	Molecular Function: sequence-specific DNA binding transcription factor activity (GO:0003700);; Molecular Function: cysteine-type endopeptidase activity (GO:0004197);; Molecular Function: phospholipase A2 activity (GO:0004623);; Cellular Component: extracellular region (GO:0005576);; Cellular Component: cell wall (GO:0005618);; Cellular Component: nucleus (GO:0005634);; Cellular Component: cytosol…	--	Zinc finger protein CONSTANS-LIKE 12 GN=COL12 OS=Arabidopsis thaliana (Mouse-ear cress) PE=2 SV=2	CONSTANS zinc finger protein-like [Arabidopsis thaliana]
GSBRNA2T00109572001	0	-3.92293	down	[E]	Amino acid transport and metabolism	Biological Process: amino acid transmembrane transport (GO:0003333);; Molecular Function: amine transmembrane transporter activity (GO:0005275);; Cellular Component: vacuolar membrane (GO:0005774);; Cellular Component: plasma membrane (GO:0005886);; Molecular Function: amino acid transmembrane transporter activity (GO:0015171);; Biological Process: amine transport (GO:0015837);; Cellular Componen…	--	Lysine histidine transporter 2 GN=F21J9.6 OS=Arabidopsis thaliana (Mouse-ear cress) PE=1 SV=1	hypothetical protein CARUB_v10019025mg [Capsella rubella]
GSBRNA2T00157412001	0	4.94901	up	--	--	Molecular Function: protein binding (GO:0005515);; Cellular Component: early endosome (GO:0005769);; Cellular Component: Golgi apparatus (GO:0005794);; Cellular Component: trans-Golgi network (GO:0005802);; Cellular Component: plasma membrane (GO:0005886);; Biological Process: glycolysis (GO:0006096);; Biological Process: water transport (GO:0006833);; Biological Process: Golgi organization (GO:0…	--	Protein TIC110, chloroplastic (Precursor) GN=TIC110 OS=Arabidopsis thaliana (Mouse-ear cress) PE=1 SV=1	Putative chloroplast inner envelope protein [Arabidopsis thaliana]
GSBRNA2T00080439001	0.000109503	-3.55184	down	[GER]	--	Molecular Function: protein binding (GO:0005515);; Cellular Component: extracellular region (GO:0005576);; Cellular Component: vacuolar membrane (GO:0005774);; Cellular Component: plasma membrane (GO:0005886);; Biological Process: cellular aromatic compound metabolic process (GO:0006725);; Cellular Component: chloroplast (GO:0009507);; Biological Process: unidimensional cell growth (GO:0009826);;…	--	WAT1-related protein At3g56620 GN=At3g56620 OS=Arabidopsis thaliana (Mouse-ear cress) PE=2 SV=1	hypothetical protein ARALYDRAFT_486104 [Arabidopsis lyrata subsp. lyrata]
GSBRNA2T00038215001	0	-4.07642	down	--	--	Cellular Component: mitochondrial proton-transporting ATP synthase complex, catalytic core F(1) (GO:0000275);; Biological Process: photorespiration (GO:0009853);; Biological Process: ATP synthesis coupled proton transport (GO:0015986);; Molecular Function: proton-transporting ATP synthase activity, rotational mechanism (GO:0046933);; Molecular Function: proton-transporting ATPase activity, rotati…	K02135|6e-41|ath:AT1G51650|ATP synthase epsilon chain, mitochondrial	ATP synthase subunit epsilon, mitochondrial GN=At1g51650 OS=Arabidopsis thaliana (Mouse-ear cress) PE=1 SV=3	ATP synthase subunit epsilon [Arabidopsis thaliana]
GSBRNA2T00018301001	0	-4.46683	down	[R]	General function prediction only	Biological Process: mRNA splicing, via spliceosome (GO:0000398);; Cellular Component: intracellular (GO:0005622);; Cellular Component: nucleus (GO:0005634);; Biological Process: response to cold (GO:0009409);; Cellular Component: amyloplast starch grain (GO:0009568);; Biological Process: cellular component organization (GO:0016043);; Biological Process: starch biosynthetic process (GO:0019252);; …	K12855|0.0|ath:AT4G03430|EMB2770 (EMBRYO DEFECTIVE 2770)	Leucine-rich repeat extensin-like protein 5 (Precursor) GN=LRX5 OS=Arabidopsis thaliana (Mouse-ear cress) PE=2 SV=2	hypothetical protein CARUB_v10025803mg [Capsella rubella]
GSBRNA2T00004654001	2.4e-08	-3.43138	down	--	--	Biological Process: maltose metabolic process (GO:0000023);; Biological Process: sulfur amino acid metabolic process (GO:0000096);; Molecular Function: iron ion binding (GO:0005506);; Molecular Function: protein binding (GO:0005515);; Biological Process: glycine catabolic process (GO:0006546);; Biological Process: unsaturated fatty acid biosynthetic process (GO:0006636);; Biological Process: oxid…	K00454|1e-168|ath:AT3G45140|LOX2	Lipoxygenase 2, chloroplastic (Precursor) GN=LOX2 OS=Arabidopsis thaliana (Mouse-ear cress) PE=1 SV=1	lipoxygenase 2 [Brassica napus]
GSBRNA2T00154559001	2.38e-05	-3.69149	down	[V]	Defense mechanisms	Biological Process: polysaccharide biosynthetic process (GO:0000271);; Biological Process: response to superoxide (GO:0000303);; Molecular Function: calmodulin binding (GO:0005516);; Molecular Function: ATP binding (GO:0005524);; Cellular Component: nucleus (GO:0005634);; Cellular Component: mitochondrion (GO:0005739);; Cellular Component: plasma membrane (GO:0005886);; Biological Process: ATP ca…	--	ABC transporter B family member 2 (Precursor) GN=F20B18.70 OS=Arabidopsis thaliana (Mouse-ear cress) PE=1 SV=3	P-glycoprotein 2 [Arabidopsis thaliana]
Brassica_newGene_1800	3.79e-05	3.0921	up	--	--	Biological Process: maltose metabolic process (GO:0000023);; Biological Process: phosphatidylglycerol biosynthetic process (GO:0006655);; Cellular Component: chloroplast (GO:0009507);; Biological Process: embryo development ending in seed dormancy (GO:0009793);; Biological Process: thylakoid membrane organization (GO:0010027);; Biological Process: stomatal complex morphogenesis (GO:0010103);; Bio…	--	--	hypothetical protein CARUB_v10017314mg [Capsella rubella]
GSBRNA2T00150703001	0	4.28848	up	--	--	Cellular Component: extracellular region (GO:0005576);; Cellular Component: cell wall (GO:0005618);; Cellular Component: vacuole (GO:0005773);; Biological Process: protein targeting to membrane (GO:0006612);; Biological Process: lipid metabolic process (GO:0006629);; Biological Process: positive regulation of flavonoid biosynthetic process (GO:0009963);; Biological Process: regulation of plant-ty…	--	GDSL esterase/lipase At1g28670 (Precursor) GN=At1g28670 OS=Arabidopsis thaliana (Mouse-ear cress) PE=2 SV=1	lipase ARAB-1 [Arabidopsis thaliana]
GSBRNA2T00031758001	0	3.15994	up	[J]	Translation, ribosomal structure and biogenesis	Molecular Function: nucleotide binding (GO:0000166);; Molecular Function: translation elongation factor activity (GO:0003746);; Molecular Function: GTPase activity (GO:0003924);; Molecular Function: GTP binding (GO:0005525);; Cellular Component: cell wall (GO:0005618);; Cellular Component: nucleolus (GO:0005730);; Cellular Component: mitochondrion (GO:0005739);; Cellular Component: cytosol (GO:00…	K12852|0.0|ath:AT1G06220|MEE5	Elongation factor 2 OS=Beta vulgaris (Sugar beet) PE=2 SV=1	splicing factor Snu114-like protein GFA1 [Arabidopsis thaliana]
GSBRNA2T00024349001	2.42e-05	3.12908	up	--	--	Cellular Component: nucleus (GO:0005634);; Biological Process: cellular process (GO:0009987);; Molecular Function: protein dimerization activity (GO:0046983);;	--	Transcription factor bHLH61 GN=F12B17.80 OS=Arabidopsis thaliana (Mouse-ear cress) PE=2 SV=1	hypothetical protein ARALYDRAFT_483101 [Arabidopsis lyrata subsp. lyrata]
GSBRNA2T00018221001	0	-7.0016	down	--	--	Molecular Function: calmodulin binding (GO:0005516);; Cellular Component: Golgi apparatus (GO:0005794);; Cellular Component: plasma membrane (GO:0005886);; Biological Process: defense response (GO:0006952);; Biological Process: signal transduction (GO:0007165);; Biological Process: cell death (GO:0008219);; Cellular Component: plasmodesma (GO:0009506);; Biological Process: response to biotic stim…	K08472|0.0|ath:AT4G02600|MLO1	MLO-like protein 1 GN=T10P11.12 OS=Arabidopsis thaliana (Mouse-ear cress) PE=1 SV=1	predicted protein [Arabidopsis lyrata subsp. lyrata]
GSBRNA2T00113416001	0	-4.27901	down	--	--	Molecular Function: DNA binding (GO:0003677);; Molecular Function: chromatin binding (GO:0003682);; Molecular Function: sequence-specific DNA binding transcription factor activity (GO:0003700);; Cellular Component: nucleus (GO:0005634);; Biological Process: regulation of transcription, DNA-templated (GO:0006355);;	--	Putative Myb family transcription factor At1g14600 GN=At1g14600 OS=Arabidopsis thaliana (Mouse-ear cress) PE=2 SV=2	hypothetical protein ARALYDRAFT_484129 [Arabidopsis lyrata subsp. lyrata]
GSBRNA2T00140195001	0	5.53343	up	--	--	Biological Process: cellular process (GO:0009987);;	--	--	hypothetical protein ARALYDRAFT_334745 [Arabidopsis lyrata subsp. lyrata]
GSBRNA2T00137953001	3.69e-12	-3.3267	down	[L]	Replication, recombination and repair	Biological Process: mitochondrial genome maintenance (GO:0000002);; Molecular Function: DNA binding (GO:0003677);; Molecular Function: single-stranded DNA binding (GO:0003697);; Molecular Function: ATP binding (GO:0005524);; Cellular Component: mitochondrion (GO:0005739);; Biological Process: DNA repair (GO:0006281);; Biological Process: DNA recombination (GO:0006310);; Biological Process: cellul…	K03553|0.0|ath:AT2G19490|recA family protein	DNA repair protein recA homolog 3, mitochondrial (Precursor) GN=At2g19490 OS=Arabidopsis thaliana (Mouse-ear cress) PE=2 SV=2	hypothetical protein CARUB_v10015533mg [Capsella rubella]
GSBRNA2T00062282001	2.38e-05	-3.69149	down	--	--	Cellular Component: mitochondrion (GO:0005739);; Biological Process: protein folding (GO:0006457);; Biological Process: response to heat (GO:0009408);; Biological Process: response to high light intensity (GO:0009644);; Biological Process: response to hydrogen peroxide (GO:0042542);;	--	--	hypothetical protein ARALYDRAFT_891393 [Arabidopsis lyrata subsp. lyrata]
GSBRNA2T00004387001	4.94e-09	-3.52522	down	--	--	Cellular Component: nucleus (GO:0005634);; Biological Process: water transport (GO:0006833);; Biological Process: response to salt stress (GO:0009651);; Biological Process: response to fructose (GO:0009750);;	--	--	hypothetical protein CARUB_v10021031mg [Capsella rubella]
GSBRNA2T00011418001	8.16e-12	4.06341	up	--	--	--	--	Glutathione S-transferase T3 GN=K1O13.1 OS=Arabidopsis thaliana (Mouse-ear cress) PE=2 SV=1	hypothetical protein 26.t00020 [Brassica oleracea]
GSBRNA2T00076256001	6.39e-06	3.23464	up	[G]	Carbohydrate transport and metabolism	Molecular Function: mannose-6-phosphate isomerase activity (GO:0004476);; Cellular Component: cytoplasm (GO:0005737);; Molecular Function: zinc ion binding (GO:0008270);; Biological Process: GDP-mannose biosynthetic process (GO:0009298);; Biological Process: response to absence of light (GO:0009646);; Biological Process: response to sucrose (GO:0009744);; Biological Process: embryo development en…	K01809|0.0|ath:AT3G02570|MEE31	Mannose-6-phosphate isomerase 1 GN=F16B3.20 OS=Arabidopsis thaliana (Mouse-ear cress) PE=1 SV=1	hypothetical protein ARALYDRAFT_477494 [Arabidopsis lyrata subsp. lyrata]
GSBRNA2T00105487001	4.95e-07	-3.66199	down	--	--	Biological Process: MAPK cascade (GO:0000165);; Cellular Component: chloroplast (GO:0009507);; Biological Process: salicylic acid biosynthetic process (GO:0009697);; Biological Process: systemic acquired resistance, salicylic acid mediated signaling pathway (GO:0009862);; Biological Process: regulation of hydrogen peroxide metabolic process (GO:0010310);; Biological Process: negative regulation o…	--	--	hypothetical protein CARUB_v10011549mg [Capsella rubella]
GSBRNA2T00045038001	2.55e-08	-4.77454	down	--	--	Cellular Component: mitochondrion (GO:0005739);; Biological Process: protein targeting to mitochondrion (GO:0006626);; Biological Process: post-embryonic development (GO:0009791);; Biological Process: single-organism developmental process (GO:0044767);; Biological Process: reproductive structure development (GO:0048608);;	--	Pentatricopeptide repeat-containing protein At2g17670 GN=At2g17670 OS=Arabidopsis thaliana (Mouse-ear cress) PE=2 SV=1	unknown [Arabidopsis thaliana]
GSBRNA2T00134600001	1.43e-08	3.18826	up	[K]	Transcription	Molecular Function: nucleotide binding (GO:0000166);; Biological Process: RNA splicing, via endonucleolytic cleavage and ligation (GO:0000394);; Molecular Function: DNA-directed RNA polymerase activity (GO:0003899);; Cellular Component: DNA-directed RNA polymerase II, core complex (GO:0005665);; Biological Process: transcription from RNA polymerase II promoter (GO:0006366);;	K03012|3e-81|ath:AT5G09920|NRPB4	--	hypothetical protein CARUB_v10002229mg [Capsella rubella]
GSBRNA2T00119567001	3.22e-07	-4.5894	down	--	--	Molecular Function: copper ion binding (GO:0005507);; Biological Process: glucose catabolic process (GO:0006007);; Biological Process: cellular copper ion homeostasis (GO:0006878);; Biological Process: response to osmotic stress (GO:0006970);; Biological Process: response to cadmium ion (GO:0046686);;	--	Metallothionein-like protein type 2, MT2-22 OS=Brassica juncea (Indian mustard) PE=3 SV=1	metallothionein protein [Brassica napus]
GSBRNA2T00043307001	1.05e-10	-3.34459	down	--	--	--	--	Replication protein A 70 kDa DNA-binding subunit B GN=F13G24.220 OS=Arabidopsis thaliana (Mouse-ear cress) PE=3 SV=1	predicted protein [Arabidopsis lyrata subsp. lyrata]
GSBRNA2T00047200001	0	-6.91868	down	[G]	Carbohydrate transport and metabolism	Molecular Function: hydrolase activity, hydrolyzing O-glycosyl compounds (GO:0004553);; Cellular Component: extracellular region (GO:0005576);; Cellular Component: vacuole (GO:0005773);; Cellular Component: cytosol (GO:0005829);; Biological Process: carbohydrate metabolic process (GO:0005975);; Molecular Function: mannosylglycoprotein endo-beta-mannosidase activity (GO:0033947);; Molecular Functi…	--	Mannosylglycoprotein endo-beta-mannosidase 42 kDa subunit GN=EBM OS=Arabidopsis thaliana (Mouse-ear cress) PE=1 SV=3	glycoside hydrolase family 2 protein [Arabidopsis lyrata subsp. lyrata]
GSBRNA2T00090233001	1.28e-10	-5.11362	down	--	--	Cellular Component: chloroplast (GO:0009507);;	--	F-box/kelch-repeat protein At2g29830 GN=At2g29830 OS=Arabidopsis thaliana (Mouse-ear cress) PE=2 SV=1	Galactose oxidase/kelch repeat superfamily protein [Arabidopsis thaliana]
GSBRNA2T00008330001	0	4.49515	up	--	--	Molecular Function: ubiquitin-protein ligase activity (GO:0004842);; Cellular Component: cytoplasm (GO:0005737);; Molecular Function: zinc ion binding (GO:0008270);; Biological Process: protein ubiquitination (GO:0016567);;	--	--	hypothetical protein CARUB_v10023476mg [Capsella rubella]
GSBRNA2T00079947001	0	6.27952	up	--	--	Biological Process: cell morphogenesis (GO:0000902);; Cellular Component: nucleus (GO:0005634);; Biological Process: cell growth (GO:0016049);; Biological Process: Golgi vesicle transport (GO:0048193);;	--	--	hypothetical protein ARALYDRAFT_493566 [Arabidopsis lyrata subsp. lyrata]
GSBRNA2T00123579001	0	-3.52791	down	--	--	Cellular Component: nucleus (GO:0005634);;	--	--	hypothetical protein ARALYDRAFT_490525 [Arabidopsis lyrata subsp. lyrata]
Brassica_newGene_4628	1.67e-13	3.88853	up	--	--	--	--	--	hypothetical protein CARUB_v10020924mg [Capsella rubella]
Brassica_newGene_4206	3.56e-09	-4.90724	down	--	--	Molecular Function: binding (GO:0005488);; Molecular Function: transferase activity (GO:0016740);; Molecular Function: hydrolase activity (GO:0016787);; Biological Process: macromolecule metabolic process (GO:0043170);; Biological Process: primary metabolic process (GO:0044238);; Molecular Function: metal ion binding (GO:0046872);;	--	Endonuclease OS=Nicotiana tabacum (Common tobacco) PE=2 SV=1	copia-like polyprotein [Arabidopsis thaliana]
GSBRNA2T00075211001	2.61e-06	-4.42203	down	[R]	General function prediction only	Cellular Component: cytoplasm (GO:0005737);; Biological Process: response to stress (GO:0006950);; Biological Process: aging (GO:0007568);; Biological Process: biosynthetic process (GO:0009058);; Biological Process: phenylpropanoid biosynthetic process (GO:0009699);; Biological Process: response to auxin (GO:0009733);; Biological Process: post-embryonic development (GO:0009791);; Biological Proce…	--	Flavonol synthase/flavanone 3-hydroxylase GN=MAH20.20 OS=Arabidopsis thaliana (Mouse-ear cress) PE=1 SV=1	oxidoreductase [Arabidopsis thaliana]
GSBRNA2T00038974001	1.3e-11	-5.24482	down	--	--	Cellular Component: integral component of membrane (GO:0016021);; Biological Process: brassinosteroid biosynthetic process (GO:0016132);;	--	--	hypothetical protein CARUB_v10013985mg [Capsella rubella]
GSBRNA2T00076433001	3.22e-07	4.5894	up	--	--	--	--	--	hypothetical protein ARALYDRAFT_478694 [Arabidopsis lyrata subsp. lyrata]
GSBRNA2T00054654001	7.75e-10	3.15068	up	[M]	Cell wall/membrane/envelope biogenesis	Cellular Component: extracellular region (GO:0005576);; Biological Process: proteolysis (GO:0006508);; Molecular Function: serine-type peptidase activity (GO:0008236);; Cellular Component: chloroplast thylakoid lumen (GO:0009543);; Biological Process: chlorophyll catabolic process (GO:0015996);; Cellular Component: membrane (GO:0016020);; Biological Process: intracellular signal transduction (GO:…	--	C-terminal processing peptidase, chloroplastic (Precursor) GN=ctpA OS=Scenedesmus obliquus PE=1 SV=1	peptidase S41 family protein [Arabidopsis lyrata subsp. lyrata]
GSBRNA2T00088792001	6.56e-05	3.59991	up	--	--	Molecular Function: copper ion binding (GO:0005507);; Biological Process: glucose catabolic process (GO:0006007);; Biological Process: cellular copper ion homeostasis (GO:0006878);; Biological Process: response to osmotic stress (GO:0006970);; Biological Process: response to cadmium ion (GO:0046686);;	--	Metallothionein-like protein type 2, MT2-4/MT2-25 OS=Brassica juncea (Indian mustard) PE=3 SV=1	metallothionein protein [Brassica napus]
GSBRNA2T00026529001	0	4.91433	up	--	--	Cellular Component: nucleus (GO:0005634);;	--	--	hypothetical protein ARALYDRAFT_474984 [Arabidopsis lyrata subsp. lyrata]
GSBRNA2T00097078001	9.05e-09	3.92763	up	--	--	Cellular Component: chloroplast (GO:0009507);;	--	F-box/kelch-repeat protein At5g39560 GN=At5g39560 OS=Arabidopsis thaliana (Mouse-ear cress) PE=2 SV=1	hypothetical protein CARUB_v10006915mg [Capsella rubella]
GSBRNA2T00146003001	0	-3.24527	down	--	--	Cellular Component: nucleus (GO:0005634);;	K12592|1e-110|ath:AT5G25080|hypothetical protein	--	Sas10/Utp3/C1D family protein [Arabidopsis thaliana]
GSBRNA2T00031890001	0	3.44073	up	--	--	Biological Process: nuclear-transcribed mRNA catabolic process (GO:0000956);; Cellular Component: nucleus (GO:0005634);; Cellular Component: plastid (GO:0009536);; Biological Process: embryo development ending in seed dormancy (GO:0009793);; Biological Process: protein maturation (GO:0051604);;	--	Uncharacterized protein At1g10890 GN=At1g10890 OS=Arabidopsis thaliana (Mouse-ear cress) PE=1 SV=1	uncharacterized protein [Arabidopsis thaliana]
GSBRNA2T00082753001	0	-3.48313	down	--	--	Cellular Component: nucleus (GO:0005634);;	--	--	hypothetical protein CARUB_v10027633mg [Capsella rubella]
GSBRNA2T00116476001	3.26e-10	-5.0576	down	--	--	--	--	--	hypothetical protein CARUB_v10028466mg [Capsella rubella]
GSBRNA2T00101658001	0	-4.17141	down	[IQR]	--	Biological Process: maltose metabolic process (GO:0000023);; Molecular Function: nucleotide binding (GO:0000166);; Biological Process: defense response to insect (GO:0002213);; Molecular Function: alcohol dehydrogenase (NAD) activity (GO:0004022);; Biological Process: pentose-phosphate shunt (GO:0006098);; Biological Process: lipid metabolic process (GO:0006629);; Biological Process: purine nucle…	K08081|1e-159|ath:AT2G29370|tropinone reductase, putative / tropine dehydrogenase, putative	Tropinone reductase homolog At1g07440 GN=At1g07440 OS=Arabidopsis thaliana (Mouse-ear cress) PE=1 SV=1	putative tropinone reductase [Boechera divaricarpa]
GSBRNA2T00088926001	5.11e-15	-3.29706	down	--	--	Cellular Component: nucleus (GO:0005634);; Biological Process: ethylene biosynthetic process (GO:0009693);; Biological Process: response to chitin (GO:0010200);;	--	--	octicosapeptide/Phox/Bem1p domain-containing protein [Arabidopsis thaliana]
GSBRNA2T00121255001	5.8e-09	4.87519	up	[E]	Amino acid transport and metabolism	Molecular Function: L-aspartate:2-oxoglutarate aminotransferase activity (GO:0004069);; Molecular Function: copper ion binding (GO:0005507);; Cellular Component: mitochondrion (GO:0005739);; Cellular Component: Golgi apparatus (GO:0005794);; Cellular Component: cytosol (GO:0005829);; Biological Process: methylation-dependent chromatin silencing (GO:0006346);; Biological Process: cell-cell signali…	K10206|0.0|ath:AT4G33680|AGD2	LL-diaminopimelate aminotransferase, chloroplastic (Precursor) GN=T16L1.170 OS=Arabidopsis thaliana (Mouse-ear cress) PE=1 SV=1	LL-diaminopimelate aminotransferase [Arabidopsis thaliana]
GSBRNA2T00041344001	0	5.28341	up	[I]	Lipid transport and metabolism	Molecular Function: isopentenyl-diphosphate delta-isomerase activity (GO:0004452);; Cellular Component: mitochondrion (GO:0005739);; Cellular Component: cytosol (GO:0005829);; Biological Process: glycolysis (GO:0006096);; Biological Process: isoprenoid biosynthetic process (GO:0008299);; Biological Process: aerobic respiration (GO:0009060);; Biological Process: isopentenyl diphosphate biosyntheti…	K01823|1e-175|ath:AT3G02780|IPP2	Isopentenyl-diphosphate Delta-isomerase II, chloroplastic (Precursor) GN=IPP2 OS=Arabidopsis thaliana (Mouse-ear cress) PE=2 SV=1	isopentenyl pyrophosphate:dimethylallyl pyrophosphate isomerase [Brassica oleracea var. botrytis]
GSBRNA2T00008328001	0	4.00679	up	[L]	Replication, recombination and repair	Molecular Function: nucleic acid binding (GO:0003676);; Molecular Function: helicase activity (GO:0004386);; Molecular Function: ATP binding (GO:0005524);; Biological Process: nucleobase-containing compound metabolic process (GO:0006139);; Molecular Function: ATP-dependent helicase activity (GO:0008026);; Molecular Function: zinc ion binding (GO:0008270);; Cellular Component: chloroplast (GO:0009…	--	Zinc finger CCCH domain-containing protein 31 GN=At2g47680 OS=Arabidopsis thaliana (Mouse-ear cress) PE=2 SV=2	zinc finger CCCH domain-containing protein 31 [Arabidopsis thaliana]
GSBRNA2T00112061001	7.29e-11	-3.75565	down	--	--	Molecular Function: protein binding (GO:0005515);; Cellular Component: nucleus (GO:0005634);; Biological Process: response to water deprivation (GO:0009414);; Biological Process: response to salt stress (GO:0009651);; Biological Process: negative regulation of abscisic acid-activated signaling pathway (GO:0009788);; Biological Process: regulation of starch biosynthetic process (GO:0010581);; Biol…	--	Ninja-family protein AFP4 OS=Arabidopsis thaliana (Mouse-ear cress) PE=1 SV=1	Ninja-family protein AFP4 [Arabidopsis thaliana]
GSBRNA2T00145897001	8.39e-05	-3.25253	down	[O]	Posttranslational modification, protein turnover, chaperones	Biological Process: maltose metabolic process (GO:0000023);; Molecular Function: ATP binding (GO:0005524);; Cellular Component: nucleolus (GO:0005730);; Cellular Component: mitochondrion (GO:0005739);; Cellular Component: Golgi apparatus (GO:0005794);; Cellular Component: plasma membrane (GO:0005886);; Biological Process: phosphatidylglycerol biosynthetic process (GO:0006655);; Biological Process…	--	Chaperonin 60 subunit beta 3, chloroplastic (Precursor) GN=MCD7.27 OS=Arabidopsis thaliana (Mouse-ear cress) PE=1 SV=1	hypothetical protein OsJ_19883 [Oryza sativa Japonica Group]
GSBRNA2T00155965001	0	-3.0348	down	[P]	Inorganic ion transport and metabolism	Molecular Function: superoxide dismutase activity (GO:0004784);; Molecular Function: copper ion binding (GO:0005507);; Cellular Component: mitochondrial matrix (GO:0005759);; Biological Process: gluconeogenesis (GO:0006094);; Biological Process: glycolysis (GO:0006096);; Biological Process: ubiquitin-dependent protein catabolic process (GO:0006511);; Biological Process: water transport (GO:000683…	K04564|1e-154|ath:AT3G56350|superoxide dismutase (Mn), putative / manganese superoxide dismutase, putative	Superoxide dismutase [Mn] 2, mitochondrial (Precursor) GN=MSD2 OS=Arabidopsis thaliana (Mouse-ear cress) PE=2 SV=1	hypothetical protein CARUB_v10017945mg [Capsella rubella]
GSBRNA2T00123215001	0	-3.47169	down	[L]	Replication, recombination and repair	Molecular Function: DNA binding (GO:0003677);; Molecular Function: DNA-(apurinic or apyrimidinic site) lyase activity (GO:0003906);; Molecular Function: endonuclease activity (GO:0004519);; Biological Process: DNA repair (GO:0006281);; Biological Process: positive regulation of cell proliferation (GO:0008284);; Biological Process: photomorphogenesis (GO:0009640);; Biological Process: cullin dened…	K01142|0.0|pop:POPTR_255480|hypothetical protein	Apurinic endonuclease-redox protein GN=T26J13.5 OS=Arabidopsis thaliana (Mouse-ear cress) PE=2 SV=2	apurinic endonuclease-redox protein [Arabidopsis lyrata subsp. lyrata]
GSBRNA2T00146008001	0	-3.63195	down	--	--	Cellular Component: nucleus (GO:0005634);;	--	--	hypothetical protein CARUB_v10001780mg [Capsella rubella]
GSBRNA2T00050411001	4.85e-13	4.46215	up	--	--	--	--	--	Ulp1 protease family protein [Brassica oleracea]
GSBRNA2T00131817001	0.000638008	-3.89184	down	--	--	--	--	Putative defensin-like protein 277 (Precursor) GN=At5g37473 OS=Arabidopsis thaliana (Mouse-ear cress) PE=3 SV=1	hypothetical protein ARALYDRAFT_913533 [Arabidopsis lyrata subsp. lyrata]
Brassica_newGene_5533	1.89e-15	4.24374	up	--	--	Molecular Function: transferase activity (GO:0016740);; Molecular Function: hydrolase activity, acting on ester bonds (GO:0016788);;	--	--	hypothetical protein 24.t00017 [Brassica oleracea]
GSBRNA2T00031795001	1.4e-06	3.166	up	--	--	Cellular Component: mitochondrion (GO:0005739);;	--	--	hypothetical protein ARALYDRAFT_470580 [Arabidopsis lyrata subsp. lyrata]
GSBRNA2T00005523001	2.67e-12	-3.92015	down	[S]	Function unknown	--	--	--	hypothetical protein ARALYDRAFT_898182 [Arabidopsis lyrata subsp. lyrata]
GSBRNA2T00112088001	1.44e-05	-3.73519	down	[O]	Posttranslational modification, protein turnover, chaperones	Molecular Function: protein kinase activity (GO:0004672);; Cellular Component: nucleus (GO:0005634);; Cellular Component: mitochondrion (GO:0005739);; Cellular Component: vacuolar membrane (GO:0005774);; Cellular Component: Golgi apparatus (GO:0005794);; Cellular Component: cytosol (GO:0005829);; Cellular Component: plasma membrane (GO:0005886);; Biological Process: protein targeting to membrane …	--	Hypersensitive-induced response protein 3 OS=Arabidopsis thaliana (Mouse-ear cress) PE=1 SV=1	band 7 family protein [Arabidopsis lyrata subsp. lyrata]
Brassica_newGene_5236	0	6.96509	up	--	--	--	--	Putative E3 ubiquitin-protein ligase RING1a GN=K9L2.3 OS=Arabidopsis thaliana (Mouse-ear cress) PE=1 SV=2	putative MuDR-A-like transposon protein [Arabidopsis thaliana]
GSBRNA2T00114835001	1.13e-13	3.33738	up	[HC]	--	Molecular Function: cytochrome-b5 reductase activity, acting on NAD(P)H (GO:0004128);; Cellular Component: endoplasmic reticulum (GO:0005783);; Cellular Component: plasma membrane (GO:0005886);; Biological Process: N-terminal protein myristoylation (GO:0006499);; Cellular Component: plant-type cell wall (GO:0009505);; Biological Process: electron transport chain (GO:0022900);; Biological Process:…	K00326|0.0|ath:AT5G17770|ATCBR	NADH--cytochrome b5 reductase 1 GN=MVA3.13 OS=Arabidopsis thaliana (Mouse-ear cress) PE=1 SV=1	NADH--cytochrome B5 reductase 1 [Arabidopsis thaliana]
GSBRNA2T00078192001	7.44e-07	3.97277	up	--	--	Molecular Function: protein kinase activity (GO:0004672);; Cellular Component: cytoplasm (GO:0005737);; Cellular Component: plasma membrane (GO:0005886);; Biological Process: polysaccharide metabolic process (GO:0005976);; Biological Process: protein phosphorylation (GO:0006468);; Biological Process: plant-type cell wall organization (GO:0009664);; Biological Process: response to nitrate (GO:0010…	--	Classical arabinogalactan protein 2 (Precursor) GN=AGP2 OS=Arabidopsis thaliana (Mouse-ear cress) PE=1 SV=1	arabinogalactan protein 2 [Arabidopsis thaliana]
GSBRNA2T00043830001	0	-5.68537	down	[P]	Inorganic ion transport and metabolism	Biological Process: sulfate assimilation (GO:0000103);; Molecular Function: adenylylsulfate kinase activity (GO:0004020);; Molecular Function: ATP binding (GO:0005524);; Cellular Component: cytosol (GO:0005829);; Biological Process: tryptophan catabolic process (GO:0006569);; Biological Process: cellular amino acid biosynthetic process (GO:0008652);; Cellular Component: chloroplast (GO:0009507);;…	K00860|1e-119|ath:AT3G03900|adenylylsulfate kinase, putative	Adenylyl-sulfate kinase 1, chloroplastic (Precursor) GN=AKN1 OS=Arabidopsis thaliana (Mouse-ear cress) PE=1 SV=1	adenosine-5&apos;-phosphosulfate (APS) kinase 3 [Arabidopsis thaliana]
GSBRNA2T00041467001	7.46e-06	3.04448	up	--	--	Cellular Component: nucleus (GO:0005634);; Biological Process: regulation of transcription, DNA-templated (GO:0006355);; Biological Process: anatomical structure morphogenesis (GO:0009653);; Biological Process: cytokinin-activated signaling pathway (GO:0009736);; Biological Process: single-organism cellular process (GO:0044763);; Biological Process: root development (GO:0048364);; Biological Proc…	--	Transcription factor LHW GN=F12K2 OS=Arabidopsis thaliana (Mouse-ear cress) PE=1 SV=1	hypothetical protein CARUB_v10026567mg [Capsella rubella]
GSBRNA2T00064011001	0	4.40486	up	[R]	General function prediction only	Cellular Component: mitochondrion (GO:0005739);; Cellular Component: plasma membrane (GO:0005886);; Molecular Function: adenyl nucleotide binding (GO:0030554);;	--	Putative DUF21 domain-containing protein At1g03270 GN=CBSDUF4 OS=Arabidopsis thaliana (Mouse-ear cress) PE=4 SV=2	CBS domain-containing protein [Arabidopsis thaliana]
GSBRNA2T00096605001	0	-3.6994	down	--	--	Molecular Function: ubiquitin-protein ligase activity (GO:0004842);; Molecular Function: protein binding (GO:0005515);; Cellular Component: nucleus (GO:0005634);; Biological Process: ubiquitin-dependent protein catabolic process (GO:0006511);; Biological Process: red, far-red light phototransduction (GO:0009585);; Biological Process: regulation of photomorphogenesis (GO:0010099);; Biological Proc…	--	Phytochrome A-associated F-box protein GN=EID1 OS=Arabidopsis thaliana (Mouse-ear cress) PE=1 SV=2	unnamed protein product [Thellungiella halophila]
GSBRNA2T00122838001	0	-3.53683	down	--	--	Molecular Function: phosphorelay response regulator activity (GO:0000156);; Biological Process: phosphorelay signal transduction system (GO:0000160);; Molecular Function: sequence-specific DNA binding transcription factor activity (GO:0003700);; Cellular Component: nucleus (GO:0005634);; Cellular Component: mitochondrion (GO:0005739);; Biological Process: DNA repair (GO:0006281);; Biological Proc…	--	Protein CHLOROPLAST IMPORT APPARATUS 2 (Precursor) GN=CIA2 OS=Arabidopsis thaliana (Mouse-ear cress) PE=2 SV=1	predicted protein [Arabidopsis lyrata subsp. lyrata]
GSBRNA2T00086799001	4.66e-07	3.42509	up	--	--	Molecular Function: acetyl-CoA C-acetyltransferase activity (GO:0003985);; Cellular Component: cytoplasm (GO:0005737);; Cellular Component: cytosol (GO:0005829);; Biological Process: multicellular organismal development (GO:0007275);; Biological Process: phenylpropanoid metabolic process (GO:0009698);; Biological Process: anthocyanin-containing compound biosynthetic process (GO:0009718);; Biologi…	--	Phenolic glucoside malonyltransferase 2 GN=PMAT2 OS=Arabidopsis thaliana (Mouse-ear cress) PE=1 SV=1	transferase family protein [Arabidopsis lyrata subsp. lyrata]
GSBRNA2T00113362001	0	-4.99073	down	--	--	Molecular Function: iron ion transmembrane transporter activity (GO:0005381);; Molecular Function: zinc ion transmembrane transporter activity (GO:0005385);; Cellular Component: plasma membrane (GO:0005886);; Biological Process: iron ion transport (GO:0006826);; Biological Process: zinc ion transport (GO:0006829);; Biological Process: intracellular protein transport (GO:0006886);; Molecular Funct…	--	Zinc transporter 6, chloroplastic (Precursor) GN=ZIP6 OS=Arabidopsis thaliana (Mouse-ear cress) PE=3 SV=1	hypothetical protein CARUB_v10023566mg [Capsella rubella]
GSBRNA2T00022839001	5.8e-09	4.87519	up	--	--	Cellular Component: chloroplast (GO:0009507);;	--	Putative uncharacterized protein At4g01020, chloroplastic (Precursor) GN=At4g01020 OS=Arabidopsis thaliana (Mouse-ear cress) PE=4 SV=1	RING/U-box superfamily protein [Arabidopsis thaliana]
GSBRNA2T00156296001	0	-3.35484	down	[B]	Chromatin structure and dynamics	Cellular Component: nucleosome (GO:0000786);; Molecular Function: DNA binding (GO:0003677);; Cellular Component: nucleolus (GO:0005730);; Cellular Component: mitochondrion (GO:0005739);; Cellular Component: vacuolar membrane (GO:0005774);; Cellular Component: Golgi apparatus (GO:0005794);; Cellular Component: cytosol (GO:0005829);; Cellular Component: plasma membrane (GO:0005886);; Biological Pro…	K11254|8e-70|ppp:PHYPADRAFT_152862|HFO1503	Histone H4 OS=Glycine max (Soybean) PE=3 SV=1	histone H4 [Arabidopsis thaliana]
GSBRNA2T00064000001	0	3.92723	up	--	--	Cellular Component: nucleus (GO:0005634);; Cellular Component: vacuolar membrane (GO:0005774);; Cellular Component: endoplasmic reticulum (GO:0005783);; Cellular Component: Golgi apparatus (GO:0005794);; Cellular Component: cytosol (GO:0005829);; Cellular Component: plasma membrane (GO:0005886);; Biological Process: pentose-phosphate shunt (GO:0006098);; Cellular Component: plasmodesma (GO:000950…	--	--	hypothetical protein CARUB_v10007015mg [Capsella rubella]
GSBRNA2T00127070001	0.000135426	-3.20883	down	[R]	General function prediction only	Cellular Component: nucleus (GO:0005634);; Biological Process: metabolic process (GO:0008152);; Biological Process: response to nitrate (GO:0010167);; Biological Process: nitrate transport (GO:0015706);; Molecular Function: hydrolase activity (GO:0016787);;	--	--	hypothetical protein CARUB_v10019512mg [Capsella rubella]
GSBRNA2T00123522001	0	-3.64502	down	[O]	Posttranslational modification, protein turnover, chaperones	Cellular Component: chloroplast (GO:0009507);; Cellular Component: intracellular part (GO:0044424);;	--	Ubiquitin (Precursor) OS=Phytophthora infestans (Potato late blight fungus) PE=1 SV=2	ubiquitin family protein [Arabidopsis thaliana]
GSBRNA2T00113443001	9.12e-13	3.97106	up	--	--	Cellular Component: mitochondrion (GO:0005739);;	--	--	hypothetical protein ARALYDRAFT_907562 [Arabidopsis lyrata subsp. lyrata]
GSBRNA2T00071872001	6.97e-08	4.70331	up	--	--	Cellular Component: endoplasmic reticulum (GO:0005783);; Cellular Component: integral component of plasma membrane (GO:0005887);; Biological Process: transport (GO:0006810);; Biological Process: carbohydrate transport (GO:0008643);; Cellular Component: chloroplast (GO:0009507);; Biological Process: plant-type cell wall modification (GO:0009827);; Biological Process: pollen tube growth (GO:0009860…	--	Bidirectional sugar transporter SWEET7 OS=Arabidopsis thaliana (Mouse-ear cress) PE=2 SV=1	nodulin MtN3 family protein [Arabidopsis lyrata subsp. lyrata]
GSBRNA2T00017203001	6.94e-10	4.437	up	--	--	Biological Process: mitotic cell cycle (GO:0000278);; Cellular Component: nucleus (GO:0005634);; Cellular Component: cytosol (GO:0005829);; Biological Process: RNA processing (GO:0006396);; Biological Process: protein import into nucleus (GO:0006606);; Molecular Function: protein transporter activity (GO:0008565);; Biological Process: response to xenobiotic stimulus (GO:0009410);; Cellular Compon…	--	Importin subunit alpha-2 OS=Oryza sativa subsp. japonica (Rice) PE=2 SV=1	importin alpha isoform 9 [Arabidopsis thaliana]
GSBRNA2T00120775001	0	6.33027	up	--	--	Molecular Function: calcium ion binding (GO:0005509);; Cellular Component: mitochondrion (GO:0005739);; Cellular Component: vacuolar membrane (GO:0005774);; Cellular Component: endoplasmic reticulum lumen (GO:0005788);; Cellular Component: Golgi apparatus (GO:0005794);; Cellular Component: cytosol (GO:0005829);; Biological Process: protein folding (GO:0006457);; Biological Process: multicellular …	K08057|0.0|ath:AT1G09210|calreticulin 2 (CRT2)	Calreticulin-2 (Precursor) GN=T12M4.8 OS=Arabidopsis thaliana (Mouse-ear cress) PE=1 SV=3	putative calcium-binding protein, calreticulin [Arabidopsis thaliana]
GSBRNA2T00097655001	0	5.19284	up	--	--	--	K10661|1e-102|ath:AT4G32670|zinc ion binding	Probable E3 ubiquitin ligase SUD1 GN=F28A23.140 OS=Arabidopsis thaliana (Mouse-ear cress) PE=1 SV=1	hypothetical protein CARUB_v10002618mg [Capsella rubella]
GSBRNA2T00030560001	0.000205677	4.01461	up	--	--	Molecular Function: DNA binding (GO:0003677);; Molecular Function: sequence-specific DNA binding transcription factor activity (GO:0003700);; Cellular Component: nucleus (GO:0005634);; Biological Process: regulation of transcription, DNA-templated (GO:0006355);; Cellular Component: plastid (GO:0009536);; Biological Process: response to abiotic stimulus (GO:0009628);; Biological Process: embryo de…	--	Ethylene-responsive transcription factor ERF038 GN=ERF038 OS=Arabidopsis thaliana (Mouse-ear cress) PE=2 SV=1	transcription factor DREBIII-1 [Brassica napus]
GSBRNA2T00157870001	0.000205677	4.01461	up	--	--	--	--	--	uncharacterized protein [Arabidopsis thaliana]
GSBRNA2T00122631001	0	5.24136	up	--	--	Cellular Component: plasma membrane (GO:0005886);; Biological Process: double fertilization forming a zygote and endosperm (GO:0009567);; Biological Process: pollen tube guidance (GO:0010183);; Biological Process: synergid death (GO:0010198);; Biological Process: pollen tube reception (GO:0010483);; Cellular Component: anchored component of membrane (GO:0031225);; Cellular Component: pollen tube …	--	GPI-anchored protein LORELEI (Precursor) GN=LRE OS=Arabidopsis thaliana (Mouse-ear cress) PE=2 SV=1	LORELEI-LIKE-GPI-ANCHORED PROTEIN 1 [Arabidopsis thaliana]
GSBRNA2T00052020001	0	-6.18703	down	--	--	Molecular Function: DNA binding (GO:0003677);; Molecular Function: sequence-specific DNA binding transcription factor activity (GO:0003700);; Cellular Component: nucleus (GO:0005634);; Biological Process: regulation of transcription, DNA-templated (GO:0006355);; Molecular Function: zinc ion binding (GO:0008270);; Biological Process: determination of bilateral symmetry (GO:0009855);; Biological Pr…	--	Dof zinc finger protein DOF3.1 GN=MXL8.14 OS=Arabidopsis thaliana (Mouse-ear cress) PE=2 SV=2	hypothetical protein CARUB_v10014672mg [Capsella rubella]
GSBRNA2T00145429001	0.000135426	3.20883	up	[R]	General function prediction only	Molecular Function: bile acid:sodium symporter activity (GO:0008508);; Cellular Component: plastid (GO:0009536);; Biological Process: response to wounding (GO:0009611);; Biological Process: response to jasmonic acid (GO:0009753);; Cellular Component: chloroplast envelope (GO:0009941);; Biological Process: organic anion transport (GO:0015711);; Cellular Component: membrane (GO:0016020);; Cellular …	--	Probable sodium/metabolite cotransporter BASS5, chloroplastic (Precursor) GN=F16J13.100 OS=Arabidopsis thaliana (Mouse-ear cress) PE=2 SV=1	probable sodium/metabolite cotransporter BASS5 [Arabidopsis thaliana]
GSBRNA2T00146526001	1.8e-12	-3.77991	down	[GEPR]	--	Molecular Function: sugar:hydrogen symporter activity (GO:0005351);; Molecular Function: galactose transmembrane transporter activity (GO:0005354);; Cellular Component: plasma membrane (GO:0005886);; Biological Process: protein folding (GO:0006457);; Biological Process: purine nucleobase transport (GO:0006863);; Molecular Function: sucrose:hydrogen symporter activity (GO:0008506);; Biological Pro…	--	Sugar transport protein 14 GN=STP14 OS=Arabidopsis thaliana (Mouse-ear cress) PE=2 SV=2	hypothetical protein ARALYDRAFT_895606 [Arabidopsis lyrata subsp. lyrata]
GSBRNA2T00021988001	7.83e-13	-3.57525	down	--	--	Cellular Component: signal recognition particle, endoplasmic reticulum targeting (GO:0005786);; Biological Process: SRP-dependent cotranslational protein targeting to membrane (GO:0006614);; Molecular Function: 7S RNA binding (GO:0008312);; Molecular Function: endoplasmic reticulum signal peptide binding (GO:0030942);; Biological Process: negative regulation of translational elongation (GO:004590…	K03104|6e-61|ath:AT2G43640|signal recognition particle 14 kDa family protein / SRP14 family protein	Signal recognition particle 14 kDa protein GN=SRP14 OS=Arabidopsis thaliana (Mouse-ear cress) PE=2 SV=2	signal recognition particle subunit SRP14 [Arabidopsis thaliana]
GSBRNA2T00080032001	4.21e-08	4.73936	up	[EH]	--	Cellular Component: mitochondrion (GO:0005739);; Biological Process: Mo-molybdopterin cofactor biosynthetic process (GO:0006777);; Molecular Function: transferase activity (GO:0016740);; Biological Process: glucosinolate biosynthetic process (GO:0019761);;	--	--	phosphoadenosine phosphosulfate (PAPS) reductase family protein [Arabidopsis thaliana]
GSBRNA2T00009278001	2.55e-15	3.63346	up	[R]	General function prediction only	Molecular Function: nucleotide binding (GO:0000166);; Molecular Function: sequence-specific DNA binding transcription factor activity (GO:0003700);; Molecular Function: binding (GO:0005488);; Molecular Function: protein binding (GO:0005515);; Cellular Component: chromatin silencing complex (GO:0005677);; Cellular Component: Golgi apparatus (GO:0005794);; Cellular Component: heterotrimeric G-prote…	K11462|0.0|ath:AT3G20740|FIE	Polycomb group protein FERTILIZATION-INDEPENDENT ENDOSPERM GN=MOE17.5 OS=Arabidopsis thaliana (Mouse-ear cress) PE=1 SV=2	hypothetical protein CARUB_v10013987mg [Capsella rubella]
GSBRNA2T00029461001	1.11e-15	-5.7121	down	--	--	Cellular Component: cytoplasm (GO:0005737);; Molecular Function: kinase activity (GO:0016301);; Biological Process: phosphorylation (GO:0016310);;	--	--	regulator of chromosome condensation repeat-containing protein [Arabidopsis thaliana]
GSBRNA2T00008300001	2.18e-12	-5.34182	down	--	--	Molecular Function: nucleic acid binding (GO:0003676);; Biological Process: cellular process (GO:0009987);;	--	Putative AC transposase OS=Zea mays (Maize) PE=2 SV=2	T32E20.12 [Arabidopsis thaliana]
GSBRNA2T00123565001	8.67e-14	-3.13917	down	[H]	Coenzyme transport and metabolism	Molecular Function: nucleotide binding (GO:0000166);; Molecular Function: methenyltetrahydrofolate cyclohydrolase activity (GO:0004477);; Molecular Function: methylenetetrahydrofolate dehydrogenase (NADP+) activity (GO:0004488);; Biological Process: folic acid-containing compound biosynthetic process (GO:0009396);; Cellular Component: chloroplast (GO:0009507);; Biological Process: oxidation-reduc…	--	--	hypothetical protein ARALYDRAFT_490506 [Arabidopsis lyrata subsp. lyrata]
GSBRNA2T00116823001	1.56e-07	3.1666	up	[O]	Posttranslational modification, protein turnover, chaperones	Molecular Function: signal transducer activity (GO:0004871);; Molecular Function: protein binding (GO:0005515);; Molecular Function: ATP binding (GO:0005524);; Cellular Component: cell wall (GO:0005618);; Cellular Component: nucleus (GO:0005634);; Cellular Component: nucleolus (GO:0005730);; Cellular Component: cytosol (GO:0005829);; Cellular Component: plasma membrane (GO:0005886);; Biological P…	K03061|0.0|ath:AT1G53750|RPT1A	26S protease regulatory subunit 7 homolog A GN=RPT1A OS=Arabidopsis thaliana (Mouse-ear cress) PE=1 SV=1	26S proteasome AAA-ATPase subunit RPT1a [Arabidopsis thaliana]
GSBRNA2T00132202001	3.23e-06	3.85886	up	--	--	Cellular Component: cytoplasm (GO:0005737);; Cellular Component: plasmodesma (GO:0009506);;	--	Low-temperature-induced 65 kDa protein GN=K24M7.3 OS=Arabidopsis thaliana (Mouse-ear cress) PE=2 SV=2	putative protein [Arabidopsis thaliana]
GSBRNA2T00056282001	0	3.82898	up	--	--	Molecular Function: protein binding (GO:0005515);; Cellular Component: mitochondrial inner membrane (GO:0005743);; Molecular Function: alternative oxidase activity (GO:0009916);; Cellular Component: integral component of membrane (GO:0016021);; Biological Process: electron transport chain (GO:0022900);; Molecular Function: metal ion binding (GO:0046872);; Cellular Component: respiratory chain (GO…	K00540|0.0|ath:AT3G22360|AOX1B	Ubiquinol oxidase 1b, mitochondrial (Precursor) GN=AOX1B OS=Arabidopsis thaliana (Mouse-ear cress) PE=1 SV=1	alternative oxidase 1B [Arabidopsis thaliana]
GSBRNA2T00152778001	8.88e-16	3.85824	up	[R]	General function prediction only	Molecular Function: nucleotide binding (GO:0000166);; Biological Process: mRNA splicing, via spliceosome (GO:0000398);; Biological Process: endonucleolytic cleavage involved in rRNA processing (GO:0000478);; Biological Process: RNA methylation (GO:0001510);; Molecular Function: nucleic acid binding (GO:0003676);; Cellular Component: nucleolus (GO:0005730);; Cellular Component: mitochondrion (GO:0…	--	Nucleolin 2 GN=K24M9.11 OS=Arabidopsis thaliana (Mouse-ear cress) PE=2 SV=1	hypothetical protein CARUB_v10003477mg, partial [Capsella rubella]
GSBRNA2T00016425001	2.98e-08	-3.14552	down	--	--	Molecular Function: structural constituent of cell wall (GO:0005199);; Cellular Component: extracellular region (GO:0005576);; Cellular Component: cytosol (GO:0005829);; Biological Process: syncytium formation (GO:0006949);; Cellular Component: plant-type cell wall (GO:0009505);; Cellular Component: plasmodesma (GO:0009506);; Cellular Component: chloroplast (GO:0009507);; Biological Process: resp…	--	Expansin-A9 (Precursor) GN=T1E22_20 OS=Arabidopsis thaliana (Mouse-ear cress) PE=2 SV=1	alpha-expansin protein 9 [Brassica rapa]
GSBRNA2T00054589001	7.87e-06	3.45313	up	--	--	Cellular Component: nucleus (GO:0005634);; Biological Process: protein import into nucleus (GO:0006606);; Biological Process: pyrimidine ribonucleotide biosynthetic process (GO:0009220);;	--	--	hypothetical protein CARUB_v10008316mg [Capsella rubella]
GSBRNA2T00017201001	0	5.85678	up	--	--	Molecular Function: calmodulin binding (GO:0005516);; Cellular Component: nucleus (GO:0005634);; Cellular Component: plasma membrane (GO:0005886);; Biological Process: glucose catabolic process (GO:0006007);; Biological Process: defense response (GO:0006952);; Biological Process: glucosinolate biosynthetic process (GO:0019761);; Biological Process: root hair elongation (GO:0048767);;	--	Protein IQ-DOMAIN 1 GN=IQD1 OS=Arabidopsis thaliana (Mouse-ear cress) PE=1 SV=1	protein IQ-domain 2 [Arabidopsis thaliana]
Brassica_newGene_3153	1.98e-07	3.48337	up	--	--	--	--	--	hypothetical protein CARUB_v10016224mg [Capsella rubella]
GSBRNA2T00114810001	0	3.24051	up	[E]	Amino acid transport and metabolism	Molecular Function: 5-methyltetrahydropteroyltriglutamate-homocysteine S-methyltransferase activity (GO:0003871);; Molecular Function: copper ion binding (GO:0005507);; Cellular Component: vacuolar membrane (GO:0005774);; Cellular Component: peroxisome (GO:0005777);; Cellular Component: Golgi apparatus (GO:0005794);; Cellular Component: cytosol (GO:0005829);; Cellular Component: plasma membrane (…	K00549|0.0|ath:AT5G17920|ATMS1	5-methyltetrahydropteroyltriglutamate--homocysteine methyltransferase GN=CIMS OS=Arabidopsis thaliana (Mouse-ear cress) PE=1 SV=1	cobalamin-independent methionine synthase [Arabidopsis lyrata subsp. lyrata]
GSBRNA2T00151783001	1.54e-06	4.46572	up	[CHR]	--	Biological Process: very long-chain fatty acid metabolic process (GO:0000038);; Biological Process: cell morphogenesis (GO:0000902);; Cellular Component: nucleus (GO:0005634);; Cellular Component: mitochondrion (GO:0005739);; Cellular Component: endoplasmic reticulum (GO:0005783);; Biological Process: organelle organization (GO:0006996);; Biological Process: lipid biosynthetic process (GO:0008610…	K00122|0.0|ath:AT5G14780|FDH	Formate dehydrogenase, mitochondrial (Precursor) GN=T9L3_80 OS=Arabidopsis thaliana (Mouse-ear cress) PE=1 SV=1	hypothetical protein ARALYDRAFT_488325 [Arabidopsis lyrata subsp. lyrata]
GSBRNA2T00112873001	1.43e-11	3.44132	up	[J]	Translation, ribosomal structure and biogenesis	Molecular Function: structural constituent of ribosome (GO:0003735);; Cellular Component: nucleolus (GO:0005730);; Cellular Component: mitochondrion (GO:0005739);; Biological Process: translation (GO:0006412);; Cellular Component: plastid (GO:0009536);; Cellular Component: small ribosomal subunit (GO:0015935);; Cellular Component: cytosolic small ribosomal subunit (GO:0022627);;	K02973|4e-84|rcu:RCOM_0819610|40S ribosomal protein S23, putative	40S ribosomal protein S23 GN=RPS23 OS=Fragaria ananassa (Strawberry) PE=2 SV=1	hypothetical protein PRUPE_ppa012246mg [Prunus persica]
GSBRNA2T00103397001	3.01e-14	-5.55912	down	--	--	Molecular Function: endopeptidase inhibitor activity (GO:0004866);; Cellular Component: extracellular region (GO:0005576);; Cellular Component: mitochondrion (GO:0005739);; Biological Process: response to salt stress (GO:0009651);; Biological Process: response to salicylic acid (GO:0009751);; Biological Process: response to nitrate (GO:0010167);; Biological Process: negative regulation of endopep…	--	21 kDa seed protein (Precursor) GN=ASP OS=Theobroma cacao (Cacao) PE=2 SV=1	putative trypsin inhibitor; 19671-20297 [Arabidopsis thaliana]
GSBRNA2T00017191001	3.81e-13	5.4327	up	[O]	Posttranslational modification, protein turnover, chaperones	Molecular Function: catalytic activity (GO:0003824);; Molecular Function: glutathione transferase activity (GO:0004364);; Cellular Component: cytosol (GO:0005829);; Biological Process: toxin catabolic process (GO:0009407);; Cellular Component: chloroplast stroma (GO:0009570);; Biological Process: response to abiotic stimulus (GO:0009628);; Biological Process: response to cyclopentenone (GO:001058…	--	Glutathione S-transferase L1 GN=GSTL1 OS=Arabidopsis thaliana (Mouse-ear cress) PE=2 SV=1	hypothetical protein ARALYDRAFT_487053 [Arabidopsis lyrata subsp. lyrata]
GSBRNA2T00145434001	0	4.35327	up	--	--	Molecular Function: sequence-specific DNA binding transcription factor activity (GO:0003700);; Molecular Function: protein tyrosine kinase activity (GO:0004713);; Molecular Function: protein binding (GO:0005515);; Molecular Function: ATP binding (GO:0005524);; Cellular Component: nucleus (GO:0005634);; Biological Process: regulation of transcription, DNA-templated (GO:0006355);; Biological Proces…	--	Probable WRKY transcription factor 19 GN=WRKY19 OS=Arabidopsis thaliana (Mouse-ear cress) PE=2 SV=1	disease resistance protein [Brassica rapa subsp. pekinensis]
GSBRNA2T00001947001	0.000871511	-3.34175	down	--	--	Molecular Function: aspartic-type endopeptidase activity (GO:0004190);; Cellular Component: mitochondrion (GO:0005739);; Biological Process: proteolysis (GO:0006508);;	--	--	hypothetical protein 25.t00003 [Brassica oleracea]
GSBRNA2T00031813001	3.33e-16	3.45791	up	--	--	Cellular Component: endoplasmic reticulum (GO:0005783);; Cellular Component: chloroplast (GO:0009507);;	--	--	hypothetical protein ARALYDRAFT_887721 [Arabidopsis lyrata subsp. lyrata]
GSBRNA2T00032703001	1.13e-09	3.22287	up	--	--	Molecular Function: cysteine-type endopeptidase inhibitor activity (GO:0004869);; Cellular Component: extracellular region (GO:0005576);; Cellular Component: cell wall (GO:0005618);; Cellular Component: vacuole (GO:0005773);; Cellular Component: cytosol (GO:0005829);; Cellular Component: plasmodesma (GO:0009506);; Molecular Function: peptidase inhibitor activity (GO:0030414);; Cellular Component:…	--	Cysteine proteinase inhibitor 4 (Precursor) GN=CYS4 OS=Arabidopsis thaliana (Mouse-ear cress) PE=3 SV=2	putative cysteine proteinase inhibitor [Arabidopsis thaliana]
Brassica_newGene_2871	5.41e-07	-4.54934	down	--	--	Molecular Function: translation elongation factor activity (GO:0003746);; Molecular Function: GTPase activity (GO:0003924);; Molecular Function: GTP binding (GO:0005525);; Cellular Component: intracellular (GO:0005622);; Biological Process: GTP catabolic process (GO:0006184);; Biological Process: translational elongation (GO:0006414);;	K01756|2e-11|ath:AT1G36280|adenylosuccinate lyase, putative / adenylosuccinase, putative (EC:4.3.2.2)	Elongation factor Tu, mitochondrial (Precursor) GN=TUFA OS=Arabidopsis thaliana (Mouse-ear cress) PE=1 SV=1	L-aspartase-like family protein [Arabidopsis thaliana]
GSBRNA2T00132865001	0	3.99285	up	--	--	--	--	Protein FANTASTIC FOUR 1 GN=FAF1 OS=Arabidopsis thaliana (Mouse-ear cress) PE=2 SV=1	hypothetical protein GUITHDRAFT_139096 [Guillardia theta CCMP2712]
GSBRNA2T00074028001	1.28e-10	-5.11362	down	--	--	Cellular Component: intracellular part (GO:0044424);;	--	--	hypothetical protein ARALYDRAFT_353720 [Arabidopsis lyrata subsp. lyrata]
GSBRNA2T00029759001	6.89e-09	3.69546	up	[H]	Coenzyme transport and metabolism	Molecular Function: GTP cyclohydrolase II activity (GO:0003935);; Molecular Function: GTP binding (GO:0005525);; Biological Process: circadian rhythm (GO:0007623);; Molecular Function: 3,4-dihydroxy-2-butanone-4-phosphate synthase activity (GO:0008686);; Biological Process: riboflavin biosynthetic process (GO:0009231);; Cellular Component: chloroplast (GO:0009507);; Cellular Component: membrane (…	K14652|0.0|ath:AT5G59750|riboflavin biosynthesis protein, putative (EC:3.5.4.25)	GTP cyclohydrolase-2 (Precursor) GN=RIBA3 OS=Arabidopsis thaliana (Mouse-ear cress) PE=1 SV=1	hypothetical protein ARALYDRAFT_496108 [Arabidopsis lyrata subsp. lyrata]
GSBRNA2T00031698001	0	4.29037	up	--	--	Biological Process: RNA processing (GO:0006396);; Biological Process: xylem and phloem pattern formation (GO:0010051);; Biological Process: ribosome biogenesis (GO:0042254);; Cellular Component: intracellular membrane-bounded organelle (GO:0043231);; Biological Process: single-organism developmental process (GO:0044767);; Biological Process: system development (GO:0048731);;	--	Nucleolin 1 GN=F27K7.6 OS=Arabidopsis thaliana (Mouse-ear cress) PE=1 SV=1	predicted protein [Arabidopsis lyrata subsp. lyrata]
GSBRNA2T00018280001	0	-3.42273	down	[S]	Function unknown	Molecular Function: protein serine/threonine kinase activity (GO:0004674);; Cellular Component: nucleus (GO:0005634);; Cellular Component: intracellular part (GO:0044424);; Biological Process: single-organism cellular process (GO:0044763);; Biological Process: protein autophosphorylation (GO:0046777);;	--	Leucine-rich repeat-containing protein ODA7 GN=ODA7 OS=Chlamydomonas reinhardtii (Chlamydomonas smithii) PE=1 SV=1	Outer arm dynein light chain 1 protein [Arabidopsis thaliana]
GSBRNA2T00093645001	0	3.31792	up	--	--	Biological Process: mitotic cell cycle (GO:0000278);; Molecular Function: protein binding (GO:0005515);; Biological Process: RNA processing (GO:0006396);; Cellular Component: intracellular organelle (GO:0043229);;	K02607|5e-31|ath:AT4G29910|ORC5	--	putative protein [Arabidopsis thaliana]
Brassica_newGene_1073	2.48e-09	4.00632	up	--	--	Molecular Function: alpha-mannosidase activity (GO:0004559);; Molecular Function: mannosyl-oligosaccharide 1,2-alpha-mannosidase activity (GO:0004571);; Molecular Function: calcium ion binding (GO:0005509);; Cellular Component: mitochondrion (GO:0005739);; Cellular Component: endosome (GO:0005768);; Cellular Component: Golgi apparatus (GO:0005794);; Cellular Component: trans-Golgi network (GO:000…	K01230|2e-11|pop:POPTR_655661|hypothetical protein	Mannosyl-oligosaccharide 1,2-alpha-mannosidase MNS1 OS=Arabidopsis thaliana (Mouse-ear cress) PE=1 SV=1	mannosyl-oligosaccharide 1,2-alpha-mannosidase MNS1 [Arabidopsis thaliana]
GSBRNA2T00069512001	4.04e-12	3.24933	up	[RTKL]	--	Biological Process: activation of MAPKK activity (GO:0000186);; Molecular Function: MAP kinase kinase kinase activity (GO:0004709);; Molecular Function: ATP binding (GO:0005524);; Cellular Component: plasma membrane (GO:0005886);; Biological Process: protein phosphorylation (GO:0006468);; Biological Process: oligosaccharide metabolic process (GO:0009311);; Biological Process: response to salicyli…	--	Wall-associated receptor kinase-like 20 (Precursor) GN=WAKL20 OS=Arabidopsis thaliana (Mouse-ear cress) PE=2 SV=1	WALL-associated receptor kinase-like 20 [Arabidopsis thaliana]
Brassica_newGene_1587	0	-5.85645	down	--	--	Molecular Function: binding (GO:0005488);; Cellular Component: nucleus (GO:0005634);; Biological Process: defense response (GO:0006952);; Molecular Function: hydrolase activity (GO:0016787);; Molecular Function: ADP binding (GO:0043531);;	--	Disease resistance RPP13-like protein 4 GN=RPP13L4 OS=Arabidopsis thaliana (Mouse-ear cress) PE=2 SV=2	disease resistance protein [Brassica rapa subsp. pekinensis]
GSBRNA2T00007838001	0	-8.4637	down	[M]	Cell wall/membrane/envelope biogenesis	Biological Process: response to hypoxia (GO:0001666);; Cellular Component: mitochondrion (GO:0005739);; Cellular Component: vacuole (GO:0005773);; Cellular Component: cytosol (GO:0005829);; Cellular Component: plasma membrane (GO:0005886);; Biological Process: starch metabolic process (GO:0005982);; Biological Process: sucrose biosynthetic process (GO:0005986);; Biological Process: response to os…	K00695|0.0|ath:AT4G02280|SUS3	Sucrose synthase 3 GN=SUS3 OS=Arabidopsis thaliana (Mouse-ear cress) PE=1 SV=1	sucrose synthase 3 [Arabidopsis thaliana]
GSBRNA2T00073891001	0	-3.0601	down	[E]	Amino acid transport and metabolism	Molecular Function: cysteine synthase activity (GO:0004124);; Cellular Component: nucleus (GO:0005634);; Cellular Component: mitochondrion (GO:0005739);; Cellular Component: peroxisome (GO:0005777);; Cellular Component: plasma membrane (GO:0005886);; Biological Process: cysteine biosynthetic process from serine (GO:0006535);; Cellular Component: chromoplast (GO:0009509);; Cellular Component: chlo…	K01738|0.0|ath:AT3G04940|CYSD1	Bifunctional cystathionine gamma-lyase/cysteine synthase GN=DES1 OS=Arabidopsis thaliana (Mouse-ear cress) PE=1 SV=1	putative cysteine synthase [Arabidopsis thaliana]
GSBRNA2T00074659001	0	-8.32526	down	[R]	General function prediction only	Biological Process: nuclear-transcribed mRNA catabolic process (GO:0000956);; Cellular Component: cytoplasm (GO:0005737);; Cellular Component: heterotrimeric G-protein complex (GO:0005834);; Biological Process: cell communication (GO:0007154);; Biological Process: embryo sac development (GO:0009553);; Biological Process: post-embryonic development (GO:0009791);; Biological Process: gene expressio…	--	Katanin p80 WD40 repeat-containing subunit B1 homolog GN=At5g23430 OS=Arabidopsis thaliana (Mouse-ear cress) PE=2 SV=3	hypothetical protein CARUB_v10009129mg [Capsella rubella]
GSBRNA2T00109574001	0	-5.28781	down	--	--	Cellular Component: spindle microtubule (GO:0005876);; Molecular Function: microtubule minus-end binding (GO:0051011);;	--	--	uncharacterized protein [Arabidopsis thaliana]
GSBRNA2T00153047001	0	4.33772	up	[E]	Amino acid transport and metabolism	Cellular Component: extracellular region (GO:0005576);; Biological Process: alcohol metabolic process (GO:0006066);; Biological Process: nitrogen compound metabolic process (GO:0006807);; Biological Process: cell-cell signaling (GO:0007267);; Molecular Function: choline dehydrogenase activity (GO:0008812);; Cellular Component: chloroplast (GO:0009507);; Biological Process: embryo sac development …	--	Protein HOTHEAD (Precursor) GN=F3N23.17 OS=Arabidopsis thaliana (Mouse-ear cress) PE=1 SV=1	hypothetical protein CARUB_v10028412mg [Capsella rubella]
GSBRNA2T00007841001	0	-3.40979	down	[J]	Translation, ribosomal structure and biogenesis	Biological Process: RNA methylation (GO:0001510);; Molecular Function: structural constituent of ribosome (GO:0003735);; Cellular Component: nucleolus (GO:0005730);; Cellular Component: plasma membrane (GO:0005886);; Biological Process: gluconeogenesis (GO:0006094);; Biological Process: glycolysis (GO:0006096);; Biological Process: chromatin silencing (GO:0006342);; Biological Process: translatio…	K02885|1e-133|ath:AT4G02230|60S ribosomal protein L19 (RPL19C)	60S ribosomal protein L19-3 GN=RPL19C OS=Arabidopsis thaliana (Mouse-ear cress) PE=2 SV=3	hypothetical protein CARUB_v10010281mg [Capsella rubella]
Brassica_newGene_1920	1.62e-09	4.03162	up	--	--	--	--	Protein TONNEAU 1b GN=TON1B OS=Arabidopsis thaliana (Mouse-ear cress) PE=1 SV=1	hypothetical protein CARUB_v10017893mg [Capsella rubella]
Brassica_newGene_5690	8.05e-11	5.14083	up	--	--	Cellular Component: nucleus (GO:0005634);; Cellular Component: cytoplasm (GO:0005737);; Biological Process: sister chromatid cohesion (GO:0007062);; Biological Process: chromatin silencing by small RNA (GO:0031048);; Biological Process: meiotic chromosome segregation (GO:0045132);;	--	--	uncharacterized protein [Arabidopsis thaliana]
GSBRNA2T00007760001	4.31e-08	3.12366	up	[G]	Carbohydrate transport and metabolism	Cellular Component: extracellular region (GO:0005576);; Biological Process: carbohydrate metabolic process (GO:0005975);; Biological Process: metabolic process (GO:0008152);; Molecular Function: xylan 1,4-beta-xylosidase activity (GO:0009044);; Biological Process: plant-type cell wall modification (GO:0009827);; Cellular Component: membrane (GO:0016020);; Molecular Function: hydrolase activity, a…	--	Probable beta-D-xylosidase 6 (Precursor) GN=BXL6 OS=Arabidopsis thaliana (Mouse-ear cress) PE=2 SV=1	glycosyl hydrolase family 3 protein [Arabidopsis lyrata subsp. lyrata]
GSBRNA2T00149683001	0	4.08306	up	[O]	Posttranslational modification, protein turnover, chaperones	Molecular Function: ubiquitin-protein ligase activity (GO:0004842);; Molecular Function: protein binding (GO:0005515);; Cellular Component: plasma membrane (GO:0005886);; Molecular Function: zinc ion binding (GO:0008270);; Biological Process: protein ubiquitination (GO:0016567);; Biological Process: positive regulation of plant-type hypersensitive response (GO:0034052);;	--	E3 ubiquitin protein ligase RIN2 GN=F24A6.70 OS=Arabidopsis thaliana (Mouse-ear cress) PE=1 SV=1	hypothetical protein ARALYDRAFT_492309 [Arabidopsis lyrata subsp. lyrata]
GSBRNA2T00057952001	2.13e-06	-3.13657	down	[P]	Inorganic ion transport and metabolism	Cellular Component: nucleus (GO:0005634);; Cellular Component: late endosome (GO:0005770);; Cellular Component: vacuolar membrane (GO:0005774);; Cellular Component: Golgi apparatus (GO:0005794);; Cellular Component: plasma membrane (GO:0005886);; Biological Process: cation transport (GO:0006812);; Molecular Function: cation transmembrane transporter activity (GO:0008324);; Biological Process: ant…	--	Metal tolerance protein 10 GN=MTP10 OS=Arabidopsis thaliana (Mouse-ear cress) PE=2 SV=1	cation efflux family protein [Arabidopsis lyrata subsp. lyrata]
GSBRNA2T00151167001	0	-3.35606	down	--	--	Biological Process: amino acid transmembrane transport (GO:0003333);; Cellular Component: mitochondrial inner membrane presequence translocase complex (GO:0005744);; Biological Process: response to stress (GO:0006950);; Biological Process: response to carbohydrate (GO:0009743);; Biological Process: protein transport (GO:0015031);; Molecular Function: amino acid transmembrane transporter activity …	--	Outer envelope pore protein 16-2, chloroplastic OS=Arabidopsis thaliana (Mouse-ear cress) PE=1 SV=1	ATOEP16-2/ATOEP16-S [Arabidopsis lyrata subsp. lyrata]
GSBRNA2T00082567001	3.44e-15	3.62236	up	[C]	Energy production and conversion	Cellular Component: cytoplasm (GO:0005737);; Molecular Function: UDP-N-acetylmuramate dehydrogenase activity (GO:0008762);; Molecular Function: electron carrier activity (GO:0009055);; Biological Process: response to wounding (GO:0009611);; Biological Process: response to fungus (GO:0009620);; Biological Process: jasmonic acid biosynthetic process (GO:0009695);; Biological Process: jasmonic acid …	--	Reticuline oxidase-like protein (Precursor) GN=At4g20830 OS=Arabidopsis thaliana (Mouse-ear cress) PE=1 SV=2	FAD-binding domain-containing protein [Arabidopsis lyrata subsp. lyrata]
GSBRNA2T00074139001	1.11e-16	4.54601	up	[J]	Translation, ribosomal structure and biogenesis	Biological Process: RNA methylation (GO:0001510);; Molecular Function: structural constituent of ribosome (GO:0003735);; Cellular Component: nucleolus (GO:0005730);; Cellular Component: vacuolar membrane (GO:0005774);; Cellular Component: Golgi apparatus (GO:0005794);; Cellular Component: plasma membrane (GO:0005886);; Biological Process: translation (GO:0006412);; Cellular Component: plasmodesma…	K02918|1e-73|ath:AT5G02610|60S ribosomal protein L35 (RPL35D)	60S ribosomal protein L35-4 GN=RPL35D OS=Arabidopsis thaliana (Mouse-ear cress) PE=2 SV=1	60S ribosomal protein L35 [Arabidopsis lyrata subsp. lyrata]
Brassica_newGene_4200	0	6.09263	up	--	--	--	--	Probable transposase-like protein At4g04430 GN=At4g04430 OS=Arabidopsis thaliana (Mouse-ear cress) PE=1 SV=1	SerKin11 [Cleome spinosa]
GSBRNA2T00058081001	2.36e-09	3.41511	up	--	--	Molecular Function: transporter activity (GO:0005215);; Cellular Component: mitochondrial inner membrane (GO:0005743);; Biological Process: mitochondrial transport (GO:0006839);; Biological Process: nucleotide transport (GO:0006862);; Biological Process: response to osmotic stress (GO:0006970);; Molecular Function: cation transmembrane transporter activity (GO:0008324);; Cellular Component: chlor…	K03454|0.0|ath:AT5G46800|BOU	Mitochondrial carnitine/acylcarnitine carrier-like protein GN=BOU OS=Arabidopsis thaliana (Mouse-ear cress) PE=1 SV=1	hypothetical protein CARUB_v10026869mg [Capsella rubella]
Brassica_newGene_54	5.8e-09	4.87519	up	--	--	Molecular Function: RNA binding (GO:0003723);; Cellular Component: chloroplast (GO:0009507);;	K02945|5e-59|ath:AT1G71720|S1 RNA-binding domain-containing protein	--	ribosomal protein S1-like RNA-binding domain-containing protein [Arabidopsis thaliana]
Brassica_newGene_3158	9.07e-12	4.67998	up	[E]	Amino acid transport and metabolism	Cellular Component: plant-type vacuole (GO:0000325);; Molecular Function: binding (GO:0005488);; Cellular Component: vacuolar membrane (GO:0005774);; Cellular Component: plasma membrane (GO:0005886);; Biological Process: iron ion transport (GO:0006826);; Biological Process: oligopeptide transport (GO:0006857);; Biological Process: lipid transport (GO:0006869);; Biological Process: response to str…	--	Probable nitrate excretion transporter 3 GN=At3g45680 OS=Arabidopsis thaliana (Mouse-ear cress) PE=2 SV=1	proton-dependent oligopeptide transport family protein [Arabidopsis lyrata subsp. lyrata]
GSBRNA2T00134607001	0	4.80763	up	--	--	Cellular Component: extracellular region (GO:0005576);; Cellular Component: nucleus (GO:0005634);; Biological Process: sister chromatid cohesion (GO:0007062);; Biological Process: synapsis (GO:0007129);; Biological Process: reciprocal meiotic recombination (GO:0007131);; Biological Process: response to gamma radiation (GO:0010332);; Biological Process: chromatin silencing by small RNA (GO:0031048…	--	Formin-like protein 3 OS=Oryza sativa subsp. japonica (Rice) PE=2 SV=2	117M18_7 [Brassica rapa]
GSBRNA2T00096344001	5.08e-11	5.16754	up	[O]	Posttranslational modification, protein turnover, chaperones	Molecular Function: serine-type endopeptidase activity (GO:0004252);; Cellular Component: cell wall (GO:0005618);; Cellular Component: nucleus (GO:0005634);; Cellular Component: cytoplasm (GO:0005737);; Biological Process: proteolysis (GO:0006508);; Biological Process: iron ion transport (GO:0006826);; Cellular Component: plant-type cell wall (GO:0009505);; Biological Process: cellular response t…	--	Cucumisin (Precursor) OS=Cucumis melo (Muskmelon) PE=1 SV=1	subtilase family protein [Arabidopsis lyrata subsp. lyrata]
GSBRNA2T00016612001	0	-5.61775	down	--	--	Cellular Component: extracellular region (GO:0005576);; Biological Process: defense response (GO:0006952);; Cellular Component: plant-type cell wall (GO:0009505);; Biological Process: seed germination (GO:0009845);; Biological Process: lipid storage (GO:0019915);; Molecular Function: nutrient reservoir activity (GO:0045735);; Biological Process: response to freezing (GO:0050826);; Biological Proc…	--	Vicilin C72 (Precursor) OS=Gossypium hirsutum (Upland cotton) PE=2 SV=1	cupin family protein [Arabidopsis thaliana]
GSBRNA2T00006759001	9.28e-07	3.19485	up	--	--	--	--	Defensin-like protein 122 (Precursor) GN=LCR30 OS=Arabidopsis thaliana (Mouse-ear cress) PE=2 SV=1	hypothetical protein CARUB_v10021964mg [Capsella rubella]
GSBRNA2T00150698001	2.86e-10	-4.48898	down	--	--	Cellular Component: nucleus (GO:0005634);;	--	--	hypothetical protein CARUB_v10011993mg [Capsella rubella]
GSBRNA2T00045275001	1.3e-14	-5.59891	down	[C]	Energy production and conversion	Molecular Function: protein binding (GO:0005515);; Biological Process: pentose-phosphate shunt (GO:0006098);; Biological Process: ferredoxin metabolic process (GO:0006124);; Molecular Function: ferrous iron binding (GO:0008198);; Molecular Function: electron carrier activity (GO:0009055);; Cellular Component: chloroplast stroma (GO:0009570);; Biological Process: response to blue light (GO:0009637…	K02639|6e-92|ath:AT2G27510|ATFD3	Ferredoxin-3, chloroplastic (Precursor) GN=FD3 OS=Arabidopsis thaliana (Mouse-ear cress) PE=1 SV=1	hypothetical protein ARALYDRAFT_901657 [Arabidopsis lyrata subsp. lyrata]
GSBRNA2T00123545001	0	-5.86679	down	--	--	Cellular Component: cytoplasm (GO:0005737);; Molecular Function: zinc ion binding (GO:0008270);;	K11985|0.0|ath:AT4G01270|zinc finger (C3HC4-type RING finger) family protein	RING-H2 zinc finger protein RHA1a GN=RHA1A OS=Arabidopsis thaliana (Mouse-ear cress) PE=2 SV=1	hypothetical protein CARUB_v10000769mg [Capsella rubella]
GSBRNA2T00119622001	0	-4.18684	down	[C]	Energy production and conversion	Molecular Function: malate synthase activity (GO:0004474);; Cellular Component: nucleus (GO:0005634);; Biological Process: glyoxylate cycle (GO:0006097);; Biological Process: tricarboxylic acid cycle (GO:0006099);; Cellular Component: glyoxysome (GO:0009514);;	K01638|0.0|ath:AT5G03860|MLS	Malate synthase, glyoxysomal OS=Brassica napus (Rape) PE=2 SV=1	RecName: Full=Malate synthase, glyoxysomal
GSBRNA2T00031823001	2.13e-06	3.13657	up	[S]	Function unknown	Cellular Component: plasma membrane (GO:0005886);; Cellular Component: integral component of mitochondrial outer membrane (GO:0031307);;	--	--	hypothetical protein CARUB_v10012564mg [Capsella rubella]
GSBRNA2T00022320001	2.25e-05	-4.23265	down	--	--	Cellular Component: nucleus (GO:0005634);;	--	--	hypothetical protein CARUB_v10014739mg [Capsella rubella]
Brassica_newGene_5166	2.86e-10	-4.48898	down	--	--	--	--	--	putative AP endonuclease/reverse transcriptase [Brassica napus]
GSBRNA2T00018267001	0	-7.04131	down	[R]	General function prediction only	Cellular Component: cytoplasm (GO:0005737);; Biological Process: response to light stimulus (GO:0009416);; Biological Process: gibberellin metabolic process (GO:0009685);; Biological Process: response to hormone (GO:0009725);; Cellular Component: membrane (GO:0016020);; Molecular Function: oxidoreductase activity, acting on single donors with incorporation of molecular oxygen, incorporation of tw…	--	Gibberellin 20 oxidase 1-B GN=GA20ox1B OS=Triticum aestivum (Wheat) PE=2 SV=1	AOP1.2 [Arabidopsis thaliana]
GSBRNA2T00146195001	0	-3.89731	down	--	--	Cellular Component: cytoplasm (GO:0005737);;	--	Microtubule-associated protein TORTIFOLIA1 GN=T24A18.10 OS=Arabidopsis thaliana (Mouse-ear cress) PE=1 SV=2	unnamed protein product [Arabidopsis thaliana]
GSBRNA2T00011703001	0	-3.05821	down	[T]	Signal transduction mechanisms	Biological Process: response to molecule of fungal origin (GO:0002238);; Cellular Component: nucleus (GO:0005634);; Cellular Component: cytoplasm (GO:0005737);; Biological Process: response to stress (GO:0006950);;	--	Universal stress protein A-like protein GN=At3g01520 OS=Arabidopsis thaliana (Mouse-ear cress) PE=1 SV=2	universal stress protein family protein [Arabidopsis lyrata subsp. lyrata]
GSBRNA2T00129571001	0	-3.30557	down	[S]	Function unknown	Cellular Component: chloroplast (GO:0009507);; Biological Process: gibberellin biosynthetic process (GO:0009686);; Biological Process: gibberellic acid mediated signaling pathway (GO:0009740);; Cellular Component: membrane (GO:0016020);;	--	--	Early-responsive to dehydration stress protein (ERD4) [Arabidopsis thaliana]
GSBRNA2T00019795001	2.66e-08	4.20806	up	[S]	Function unknown	Molecular Function: nucleotide binding (GO:0000166);; Molecular Function: protein binding (GO:0005515);; Cellular Component: plasma membrane (GO:0005886);; Biological Process: ion transport (GO:0006811);; Biological Process: defense response (GO:0006952);; Biological Process: plant-type hypersensitive response (GO:0009626);; Biological Process: defense response to bacterium, incompatible interact…	--	Probable disease resistance protein At5g63020 GN=At5g63020 OS=Arabidopsis thaliana (Mouse-ear cress) PE=2 SV=2	CC-NBS-LRR class disease resistance protein [Arabidopsis thaliana]
GSBRNA2T00069041001	0	4.53305	up	--	--	Biological Process: cellular aromatic compound metabolic process (GO:0006725);; Biological Process: defense response (GO:0006952);; Biological Process: response to abiotic stimulus (GO:0009628);; Biological Process: response to hormone (GO:0009725);; Biological Process: response to inorganic substance (GO:0010035);; Cellular Component: intracellular membrane-bounded organelle (GO:0043231);; Biolo…	--	Protein ASPARTIC PROTEASE IN GUARD CELL 2 (Precursor) GN=ASPG2 OS=Arabidopsis thaliana (Mouse-ear cress) PE=2 SV=1	aspartyl protease family protein [Arabidopsis thaliana]
GSBRNA2T00151774001	1.19e-13	3.9034	up	[G]	Carbohydrate transport and metabolism	Molecular Function: mannosyl-oligosaccharide 1,3-1,6-alpha-mannosidase activity (GO:0004572);; Cellular Component: endosome (GO:0005768);; Cellular Component: Golgi apparatus (GO:0005794);; Cellular Component: trans-Golgi network (GO:0005802);; Biological Process: mannose metabolic process (GO:0006013);; Biological Process: protein N-linked glycosylation (GO:0006487);; Molecular Function: zinc io…	K01231|0.0|ath:AT5G14950|GMII	Leucine-rich repeat extensin-like protein 5 (Precursor) GN=LRX5 OS=Arabidopsis thaliana (Mouse-ear cress) PE=2 SV=2	hypothetical protein CARUB_v10000075mg [Capsella rubella]
GSBRNA2T00146313001	3.37e-08	-3.8444	down	[MG]	--	Molecular Function: nucleotide binding (GO:0000166);; Biological Process: alternative mRNA splicing, via spliceosome (GO:0000380);; Molecular Function: double-stranded DNA binding (GO:0003690);; Molecular Function: single-stranded DNA binding (GO:0003697);; Molecular Function: mRNA binding (GO:0003729);; Molecular Function: protein kinase activity (GO:0004672);; Molecular Function: calmodulin bin…	K09753|0.0|ath:AT1G80820|CCR2	Cinnamoyl-CoA reductase 2 GN=CCR2 OS=Arabidopsis thaliana (Mouse-ear cress) PE=1 SV=1	cinnamoyl-CoA reductase 2-1A [Brassica rapa subsp. oleifera]
GSBRNA2T00001489001	8.54e-13	-4.17371	down	[R]	General function prediction only	Molecular Function: nucleotide binding (GO:0000166);; Molecular Function: nucleic acid binding (GO:0003676);; Molecular Function: RNA binding (GO:0003723);; Molecular Function: protein binding (GO:0005515);; Cellular Component: nucleus (GO:0005634);; Cellular Component: cytosol (GO:0005829);; Biological Process: regulation of transcription, DNA-templated (GO:0006355);; Biological Process: mRNA pr…	K12881|9e-93|ath:AT5G59950|RNA and export factor-binding protein, putative	29 kDa ribonucleoprotein B, chloroplastic (Precursor) OS=Nicotiana sylvestris (Wood tobacco) PE=1 SV=1	hypothetical protein CARUB_v10026991mg [Capsella rubella]
Brassica_newGene_40	0	5.92209	up	--	--	--	K13148|1e-70|vvi:100261060|hypothetical protein LOC100261060	Putative ribonuclease H protein At1g65750 GN=At1g65750 OS=Arabidopsis thaliana (Mouse-ear cress) PE=3 SV=1	putative non-LTR retroelement reverse transcriptase [Arabidopsis thaliana]
GSBRNA2T00088793001	5.43e-14	3.43452	up	--	--	Molecular Function: ubiquitin-protein ligase activity (GO:0004842);; Cellular Component: nucleus (GO:0005634);; Biological Process: ubiquitin-dependent protein catabolic process (GO:0006511);; Biological Process: cuticle hydrocarbon biosynthetic process (GO:0006723);; Molecular Function: zinc ion binding (GO:0008270);; Biological Process: response to abscisic acid (GO:0009737);; Biological Proces…	--	--	hypothetical protein CARUB_v10000023mg [Capsella rubella]
GSBRNA2T00089063001	9.11e-07	4.50814	up	--	--	Cellular Component: mitochondrion (GO:0005739);; Cellular Component: endoplasmic reticulum (GO:0005783);; Cellular Component: plasma membrane (GO:0005886);; Cellular Component: plasmodesma (GO:0009506);; Biological Process: primary metabolic process (GO:0044238);; Cellular Component: integral component of cytoplasmic side of endoplasmic reticulum membrane (GO:0071458);; Biological Process: organi…	--	Reticulon-like protein B10 GN=RTNLB10 OS=Arabidopsis thaliana (Mouse-ear cress) PE=2 SV=1	reticulon family protein [Arabidopsis lyrata subsp. lyrata]
GSBRNA2T00080019001	3.33e-16	5.16849	up	--	--	Cellular Component: mitochondrion (GO:0005739);; Cellular Component: endoplasmic reticulum (GO:0005783);; Biological Process: phosphatidylinositol biosynthetic process (GO:0006661);;	--	Membrane magnesium transporter (Precursor) GN=At5g03345 OS=Arabidopsis thaliana (Mouse-ear cress) PE=2 SV=1	hypothetical protein ARALYDRAFT_487108 [Arabidopsis lyrata subsp. lyrata]
GSBRNA2T00070894001	0	3.9024	up	[R]	General function prediction only	Cellular Component: Golgi membrane (GO:0000139);; Molecular Function: DNA binding (GO:0003677);; Molecular Function: sequence-specific DNA binding transcription factor activity (GO:0003700);; Molecular Function: GTPase activity (GO:0003924);; Molecular Function: protein binding (GO:0005515);; Molecular Function: GTP binding (GO:0005525);; Cellular Component: nucleus (GO:0005634);; Cellular Compon…	K07976|1e-137|ath:AT5G45130|RHA1	Ras-related protein RABF2a GN=K17O22.15 OS=Arabidopsis thaliana (Mouse-ear cress) PE=1 SV=1	hypothetical protein CARUB_v10027159mg [Capsella rubella]
GSBRNA2T00069553001	0	3.43888	up	[O]	Posttranslational modification, protein turnover, chaperones	Molecular Function: protease binding (GO:0002020);; Molecular Function: receptor activity (GO:0004872);; Molecular Function: KDEL sequence binding (GO:0005046);; Molecular Function: ATP binding (GO:0005524);; Cellular Component: cell wall (GO:0005618);; Cellular Component: nucleolus (GO:0005730);; Cellular Component: mitochondrion (GO:0005739);; Cellular Component: vacuolar membrane (GO:0005774);…	K03283|0.0|ath:AT5G02490|heat shock cognate 70 kDa protein 2 (HSC70-2) (HSP70-2)	Probable mediator of RNA polymerase II transcription subunit 37e GN=At5g02500 OS=Arabidopsis thaliana (Mouse-ear cress) PE=1 SV=3	heat shock cognate protein HSC70 [Brassica napus]
GSBRNA2T00087143001	6.56e-05	-3.59991	down	--	--	Molecular Function: signal transducer activity (GO:0004871);; Molecular Function: hormone activity (GO:0005179);; Biological Process: polyamine catabolic process (GO:0006598);; Biological Process: signal transduction (GO:0007165);; Biological Process: cell-cell signaling (GO:0007267);; Cellular Component: plant-type cell wall (GO:0009505);; Cellular Component: plasmodesma (GO:0009506);; Biologica…	--	Protein RALF-like 31 (Precursor) OS=Arabidopsis thaliana (Mouse-ear cress) PE=2 SV=1	hypothetical protein ARALYDRAFT_493518 [Arabidopsis lyrata subsp. lyrata]
Brassica_newGene_3608	0	6.44416	up	--	--	--	--	--	hypothetical protein ARALYDRAFT_917455 [Arabidopsis lyrata subsp. lyrata]
GSBRNA2T00073398001	0	-5.22976	down	--	--	--	--	Uncharacterized protein At4g02000 GN=At4g02000 OS=Arabidopsis thaliana (Mouse-ear cress) PE=2 SV=1	hypothetical protein CARUB_v10013521mg, partial [Capsella rubella]
GSBRNA2T00080801001	0	4.20451	up	--	--	Biological Process: primary metabolic process (GO:0044238);; Cellular Component: anchored component of plasma membrane (GO:0046658);; Biological Process: organic substance metabolic process (GO:0071704);;	--	Non-specific lipid-transfer protein-like protein At5g64080 (Precursor) GN=At5g64080 OS=Arabidopsis thaliana (Mouse-ear cress) PE=1 SV=1	hypothetical protein CARUB_v10002098mg [Capsella rubella]
GSBRNA2T00089256001	0	4.42843	up	--	--	--	--	--	Hypothetical Protein [Arabidopsis thaliana]
GSBRNA2T00109603001	7.8e-07	-3.62921	down	--	--	Molecular Function: DNA binding (GO:0003677);; Molecular Function: sequence-specific DNA binding transcription factor activity (GO:0003700);; Molecular Function: protein binding (GO:0005515);; Cellular Component: nucleus (GO:0005634);; Biological Process: regulation of transcription, DNA-templated (GO:0006355);; Biological Process: response to water deprivation (GO:0009414);; Biological Process: …	--	Transcription factor HB29 GN=F24J1.29 OS=Arabidopsis thaliana (Mouse-ear cress) PE=1 SV=1	homeobox protein 34 [Arabidopsis thaliana]
GSBRNA2T00076284001	1.97e-06	3.89784	up	--	--	Biological Process: polysaccharide biosynthetic process (GO:0000271);; Cellular Component: nucleus (GO:0005634);; Cellular Component: cytosol (GO:0005829);; Molecular Function: microtubule binding (GO:0008017);; Biological Process: multidimensional cell growth (GO:0009825);; Biological Process: cell tip growth (GO:0009932);; Biological Process: regulation of meristem growth (GO:0010075);; Biologi…	--	Protein LONGIFOLIA 2 OS=Arabidopsis thaliana (Mouse-ear cress) PE=1 SV=1	unnamed protein product [Thellungiella halophila]
GSBRNA2T00078618001	0.000361497	3.95453	up	--	--	Molecular Function: DNA binding (GO:0003677);; Cellular Component: nucleus (GO:0005634);; Biological Process: regulation of transcription, DNA-templated (GO:0006355);; Biological Process: vernalization response (GO:0010048);; Biological Process: maintenance of meristem identity (GO:0010074);; Molecular Function: protein dimerization activity (GO:0046983);; Biological Process: floral organ develop…	--	MADS-box transcription factor PHERES 2 GN=T8F5.8 OS=Arabidopsis thaliana (Mouse-ear cress) PE=1 SV=1	protein agamous-like 96 [Arabidopsis thaliana]
GSBRNA2T00076784001	0	4.72299	up	[J]	Translation, ribosomal structure and biogenesis	Molecular Function: structural constituent of ribosome (GO:0003735);; Cellular Component: mitochondrion (GO:0005739);; Cellular Component: vacuole (GO:0005773);; Biological Process: translation (GO:0006412);; Cellular Component: chloroplast (GO:0009507);; Cellular Component: cytosolic small ribosomal subunit (GO:0022627);; Cellular Component: plastid part (GO:0044435);;	--	40S ribosomal protein S15a-5 GN=RPS15AE OS=Arabidopsis thaliana (Mouse-ear cress) PE=2 SV=1	40S ribosomal protein S15a-5 [Arabidopsis thaliana]
GSBRNA2T00126234001	1.44e-05	3.73519	up	--	--	Cellular Component: mitochondrion (GO:0005739);;	--	--	uncharacterized protein [Arabidopsis thaliana]
GSBRNA2T00138681001	0	5.44446	up	--	--	Molecular Function: protein binding (GO:0005515);; Cellular Component: cytoplasm (GO:0005737);; Biological Process: protein targeting to membrane (GO:0006612);; Biological Process: water transport (GO:0006833);; Biological Process: response to wounding (GO:0009611);; Biological Process: systemic acquired resistance (GO:0009627);; Biological Process: response to salt stress (GO:0009651);; Biologic…	--	Methylesterase 4 GN=F26B6.23 OS=Arabidopsis thaliana (Mouse-ear cress) PE=1 SV=1	methyl esterase 4 [Arabidopsis thaliana]
GSBRNA2T00103615001	0.000638008	-3.89184	down	--	--	--	--	--	expressed protein [Arabidopsis lyrata subsp. lyrata]
GSBRNA2T00092721001	0	4.74969	up	[O]	Posttranslational modification, protein turnover, chaperones	Biological Process: maltose metabolic process (GO:0000023);; Molecular Function: nucleotide binding (GO:0000166);; Molecular Function: ATP binding (GO:0005524);; Cellular Component: nucleolus (GO:0005730);; Cellular Component: mitochondrion (GO:0005739);; Cellular Component: Golgi apparatus (GO:0005794);; Cellular Component: plasma membrane (GO:0005886);; Biological Process: protein folding (GO:0…	--	Chaperonin 60 subunit beta 3, chloroplastic (Precursor) GN=MCD7.27 OS=Arabidopsis thaliana (Mouse-ear cress) PE=1 SV=1	predicted protein [Populus trichocarpa]
GSBRNA2T00046040001	0	4.37943	up	--	--	--	--	--	hypothetical protein ARALYDRAFT_486447 [Arabidopsis lyrata subsp. lyrata]
GSBRNA2T00135943001	0.000516852	3.39721	up	[K]	Transcription	Molecular Function: nucleotide binding (GO:0000166);; Biological Process: RNA splicing, via endonucleolytic cleavage and ligation (GO:0000394);; Molecular Function: DNA-directed RNA polymerase activity (GO:0003899);; Cellular Component: DNA-directed RNA polymerase II, core complex (GO:0005665);; Biological Process: transcription from RNA polymerase II promoter (GO:0006366);;	K03012|4e-91|ath:AT5G09920|NRPB4	--	hypothetical protein CARUB_v10002229mg [Capsella rubella]
GSBRNA2T00101375001	6.03e-12	-3.10771	down	[S]	Function unknown	--	--	--	hypothetical protein ARALYDRAFT_898182 [Arabidopsis lyrata subsp. lyrata]
GSBRNA2T00032101001	6.74e-05	-4.12775	down	--	--	Cellular Component: extracellular region (GO:0005576);; Cellular Component: vacuolar membrane (GO:0005774);; Cellular Component: plasmodesma (GO:0009506);; Molecular Function: ceramidase activity (GO:0017040);;	--	Neutral ceramidase (Precursor) GN=At2g38010 OS=Arabidopsis thaliana (Mouse-ear cress) PE=2 SV=1	ceramidase family protein [Arabidopsis lyrata subsp. lyrata]
[truncated: 1,190 more rows]
