# Supplementary material for: RNA-seq transcriptome analysis of the immature seeds of two Brassica napus lines with extremely different thousand-seed weight to identify the candidate genes related to seed weight
Source: PLoS One. 2018 Jan 30;13(1):e0191297. doi: 10.1371/journal.pone.0191297 (PMC5790231; doi:10.1371/journal.pone.0191297)
Supplement: S5 Table — (XLSX) [file pone.0191297.s005.xlsx]

## Sheet: Sheet1
Table S5 The GO classification of DEGs
GO classfy	All Unigene	DEG Unigene	Percent of Unigenes (%)	Percent of Genes (%)
cellular component
extracellular region	11870	268	14.02	15.2
cell	75781	1568	89.53	88.94
nucleoid	161	6	0.19	0.34
membrane	34213	734	40.42	41.63
virion	18	0	0.02	0
cell junction	11085	271	13.1	15.37
extracellular matrix	188	3	0.22	0.17
membrane-enclosed lumen	2295	50	2.71	2.84
macromolecular complex	11216	266	13.25	15.09
organelle	69091	1424	81.63	80.77
extracellular matrix part	57	0	0.07	0
extracellular region part	322	5	0.38	0.28
organelle part	23907	541	28.24	30.69
virion part	18	0	0.02	0
membrane part	11730	238	13.86	13.5
cell part	76229	1572	90.06	89.17
molecular function
protein binding transcription factor activity	393	9	0.46	0.51
nucleic acid binding transcription factor activity	6921	119	8.18	6.75
catalytic activity	37116	782	43.85	44.36
receptor activity	1327	27	1.57	1.53
structural molecule activity	2290	65	2.71	3.69
transporter activity	5899	107	6.97	6.07
binding	45386	934	53.62	52.98
electron carrier activity	1590	30	1.88	1.7
antioxidant activity	652	17	0.77	0.96
channel regulator activity	20	1	0.02	0.06
metallochaperone activity	45	3	0.05	0.17
enzyme regulator activity	1846	47	2.19	2.67
protein tag	31	0	0.04	0
translation regulator activity	32	0	0.04	0
nutrient reservoir activity	196	9	0.23	0.51
molecular transducer activity	2328	48	2.75	2.72
biological process
reproduction	22181	454	26.21	25.75
cell killing	53	3	0.06	0.17
immune system process	9096	176	10.75	9.98
metabolic process	58896	1260	69.58	71.47
cell proliferation	1167	15	1.38	0.85
cellular process	64087	1349	75.71	76.52
carbon utilization	28	1	0.03	0.06
viral reproduction	186	6	0.22	0.34
death	1602	42	1.89	2.38
reproductive process	21918	444	25.89	25.18
biological adhesion	784	16	0.93	0.91
signaling	15791	331	18.66	18.77
multicellular organismal process	27189	568	32.12	32.22
developmental process	34513	705	40.77	39.99
phenotypic switching	1	0	0	0
growth	10311	201	12.18	11.4
locomotion	286	6	0.34	0.34
pigmentation	1488	45	1.76	2.55
rhythmic process	1390	27	1.64	1.53
response to stimulus	47614	977	56.25	55.42
localization	27401	579	32.37	32.67
establishment of localization	25835	534	30.52	30.29
multi-organism process	17373	350	20.52	19.85
biological regulation	41623	844	49.17	47.87
cellular component organization or biogenesis	31173	655	36.83	37.15
cellular component organization or biogenesis	31173	655	36.83	37.15
