# Supplementary material for: RNA-seq transcriptome analysis of the immature seeds of two Brassica napus lines with extremely different thousand-seed weight to identify the candidate genes related to seed weight
Source: PLoS One. 2018 Jan 30;13(1):e0191297. doi: 10.1371/journal.pone.0191297 (PMC5790231; doi:10.1371/journal.pone.0191297)
Supplement: S6 Table — (XLSX) [file pone.0191297.s006.xlsx]

## Sheet: Sheet1
Table S6 The COG classification of DEGs
ID	Class_Name	Numbers	Percent of genes (%)
J	Translation, ribosomal structure and biogenesis	58	8.55
A	RNA processing and modification	16	2.36
K	Transcription	83	12.24
L	Replication, recombination and repair	71	10.47
B	Chromatin structure and dynamics	7	1.03
D	Cell cycle control, cell division, chromosome partitioning	14	2.06
Y	Nuclear structure	1	0.15
V	Defense mechanisms	9	1.33
T	Signal transduction mechanisms	66	9.73
M	Cell wall/membrane/envelope biogenesis	34	5.01
N	Cell motility	1	0.15
Z	Cytoskeleton	13	1.92
W	Extracellular structures	0	0
U	Intracellular trafficking, secretion, and vesicular transport	10	1.47
O	Posttranslational modification, protein turnover, chaperones	82	12.09
C	Energy production and conversion	46	6.78
G	Carbohydrate transport and metabolism	65	9.59
E	Amino acid transport and metabolism	48	7.08
F	Nucleotide transport and metabolism	9	1.33
H	Coenzyme transport and metabolism	18	2.65
I	Lipid transport and metabolism	32	4.72
P	Inorganic ion transport and metabolism	25	3.69
Q	Secondary metabolites biosynthesis, transport and catabolism	27	3.98
R	General function prediction only	173	25.52
S	Function unknown	30	4.42
