# Supplementary material for: RNA-seq transcriptome analysis of the immature seeds of two Brassica napus lines with extremely different thousand-seed weight to identify the candidate genes related to seed weight
Source: PLoS One. 2018 Jan 30;13(1):e0191297. doi: 10.1371/journal.pone.0191297 (PMC5790231; doi:10.1371/journal.pone.0191297)
Supplement: S7 Table — (XLSX) [file pone.0191297.s007.xlsx]

## Sheet: Sheet1
Table S7 KEGG pathway annotation of DEGs
Pathway	Pathway ID	Unigene number	DEG number	Gene ID	KOs
Phenylpropanoid biosynthesis	ko00940	5	398	GSBRNA2T00082794001;GSBRNA2T00083709001;GSBRNA2T00102004001;GSBRNA2T00146313001;GSBRNA2T00151857001	K00430+K00430+K00430+K09753+K00430
Terpenoid backbone biosynthesis	ko00900	2	197	GSBRNA2T00041344001;GSBRNA2T00066195001	K01823+K11778
N-Glycan biosynthesis	ko00510	7	161	Brassica_newGene_1073;GSBRNA2T00058616001;GSBRNA2T00078560001;GSBRNA2T00112552001;GSBRNA2T00136488001;GSBRNA2T00151774001;GSBRNA2T00154784001	K01230+K12668+K06316+K07441+K07252+K01231+K01001
Fatty acid biosynthesis	ko00061	2	118	GSBRNA2T00028572001;GSBRNA2T00134621001	K11262+K02372
Regulation of autophagy	ko04140	1	57	GSBRNA2T00078561001	K08343
Diterpenoid biosynthesis	ko00904	1	66	GSBRNA2T00018243001	K04120
Fructose and mannose metabolism	ko00051	7	219	GSBRNA2T00031707001;GSBRNA2T00048523001;GSBRNA2T00068399001;GSBRNA2T00076256001;GSBRNA2T00103396001;GSBRNA2T00114908001;GSBRNA2T00125069001	K01103+K00895+K05305+K01809+K02377+K01805+K00850
DNA replication	ko03030	3	171	Brassica_newGene_6226;GSBRNA2T00031690001;GSBRNA2T00048329001	K03505+K04802+K02328
Circadian rhythm - plant	ko04712	5	117	GSBRNA2T00017195001;GSBRNA2T00073888001;GSBRNA2T00101044001;GSBRNA2T00141730001;GSBRNA2T00146143001	K12129+K12132+K03115+K03115+K12127
Valine, leucine and isoleucine biosynthesis	ko00290	2	192	GSBRNA2T00011146001;GSBRNA2T00124545001	K01704+K01754
Plant hormone signal transduction	ko04075	14	985	Brassica_newGene_4927;GSBRNA2T00015050001;GSBRNA2T00018297001;GSBRNA2T00025700001;GSBRNA2T00026368001;GSBRNA2T00032425001;GSBRNA2T00041140001;GSBRNA2T00042935001;GSBRNA2T00066199001;GSBRNA2T00076473001;GSBRNA2T00078593001;GSBRNA2T00098828001;GSBRNA2T00113703001;GSBRNA2T00123562001	K14497+K14488+K14487+K14484+K14488+K13946+K14496+K14491+K14514+K14488+K14431+K14432+K14487+K14500
Glycerophospholipid metabolism	ko00564	5	253	Brassica_newGene_3983;Brassica_newGene_5431;GSBRNA2T00049312001;GSBRNA2T00068862001;GSBRNA2T00134606001	K00968+K13508+K14674+K00111+K06123
Alanine, aspartate and glutamate metabolism	ko00250	4	232	Brassica_newGene_2871;GSBRNA2T00065379001;GSBRNA2T00074513001;GSBRNA2T00134622001	K01756+K01915+K00813+K01953
beta-Alanine metabolism	ko00410	1	144	GSBRNA2T00092683001	K05605
Other glycan degradation	ko00511	3	33	Brassica_newGene_4254;GSBRNA2T00031801001;GSBRNA2T00126596001	K01190+K12373+K01190
Mismatch repair	ko03430	3	118	Brassica_newGene_6226;GSBRNA2T00031690001;GSBRNA2T00048329001	K03505+K04802+K02328
Arachidonic acid metabolism	ko00590	5	70	GSBRNA2T00024433001;GSBRNA2T00030094001;GSBRNA2T00044850001;GSBRNA2T00049312001;GSBRNA2T00123542001	K00432+K00432+K00681+K14674+K00432
Cysteine and methionine metabolism	ko00270	11	314	Brassica_newGene_5407;GSBRNA2T00000801001;GSBRNA2T00037856001;GSBRNA2T00049410001;GSBRNA2T00073891001;GSBRNA2T00074513001;GSBRNA2T00076263001;GSBRNA2T00076304001;GSBRNA2T00077056001;GSBRNA2T00112041001;GSBRNA2T00114810001	K00133+K00558+K00789+K01762+K01738+K00813+K01611+K01739+K05933+K01611+K00549
Glycine, serine and threonine metabolism	ko00260	5	200	Brassica_newGene_5407;GSBRNA2T00018222001;GSBRNA2T00075671001;GSBRNA2T00124545001;GSBRNA2T00137802001	K00133+K01695+K01620+K01754+K01696
Glyoxylate and dicarboxylate metabolism	ko00630	6	168	GSBRNA2T00066333001;GSBRNA2T00075173001;GSBRNA2T00114439001;GSBRNA2T00119622001;GSBRNA2T00151783001;GSBRNA2T00155677001	K01637+K01647+K01602+K01638+K00122+K01647
Ascorbate and aldarate metabolism	ko00053	5	135	GSBRNA2T00035215001;GSBRNA2T00073693001;GSBRNA2T00114357001;GSBRNA2T00154580001;GSBRNA2T00154617001	K00012+K00469+K00012+K00469+K14190
Photosynthesis - antenna proteins	ko00196	4	77	GSBRNA2T00076199001;GSBRNA2T00095036001;GSBRNA2T00105568001;GSBRNA2T00109662001	K08912+K08911+K08912+K08913
Aminoacyl-tRNA biosynthesis	ko00970	2	252	GSBRNA2T00015284001;GSBRNA2T00062570001	K01867+K01883
Stilbenoid, diarylheptanoid and gingerol biosynthesis	ko00945	3	244	GSBRNA2T00018342001;GSBRNA2T00098821001;GSBRNA2T00120363001	K00517+K00517+K00517
Isoquinoline alkaloid biosynthesis	ko00950	1	44	GSBRNA2T00074513001	K00813
Photosynthesis	ko00195	10	250	GSBRNA2T00014316001;GSBRNA2T00018242001;GSBRNA2T00018282001;GSBRNA2T00031734001;GSBRNA2T00043424001;GSBRNA2T00045275001;GSBRNA2T00055188001;GSBRNA2T00059581001;GSBRNA2T00105117001;GSBRNA2T00122238001	K02639+K02692+K02636+K02717+K02721+K02639+K08901+K02638+K02721+K14332
Carbon fixation in photosynthetic organisms	ko00710	6	321	GSBRNA2T00026383001;GSBRNA2T00051835001;GSBRNA2T00074513001;GSBRNA2T00114439001;GSBRNA2T00123568001;GSBRNA2T00152011001	K00927+K01595+K00813+K01602+K00028+K00029
Phagosome	ko04145	11	309	Brassica_newGene_1593;Brassica_newGene_4282;GSBRNA2T00018223001;GSBRNA2T00019048001;GSBRNA2T00037344001;GSBRNA2T00050240001;GSBRNA2T00054670001;GSBRNA2T00101368001;GSBRNA2T00102849001;GSBRNA2T00109625001;GSBRNA2T00120775001	K02154+K02147+K02151+K00921+K09481+K07375+K07374+K08517+K02147+K02146+K08057
Amino sugar and nucleotide sugar metabolism	ko00520	12	424	Brassica_newGene_1359;Brassica_newGene_661;GSBRNA2T00025603001;GSBRNA2T00031728001;GSBRNA2T00031801001;GSBRNA2T00035215001;GSBRNA2T00068399001;GSBRNA2T00076256001;GSBRNA2T00076298001;GSBRNA2T00103396001;GSBRNA2T00114357001;GSBRNA2T00114835001	K01835+K01784+K01183+K13648+K12373+K00012+K05305+K01809+K13648+K02377+K00012+K00326
Glutathione metabolism	ko00480	6	258	GSBRNA2T00024433001;GSBRNA2T00030094001;GSBRNA2T00044850001;GSBRNA2T00083522001;GSBRNA2T00096592001;GSBRNA2T00123542001	K00432+K00432+K00681+K00036+K00799+K00432
Pentose phosphate pathway	ko00030	4	201	Brassica_newGene_1359;GSBRNA2T00083522001;GSBRNA2T00125069001;GSBRNA2T00133523001	K01835+K00036+K00850+K01057
Pyrimidine metabolism	ko00240	9	443	Brassica_newGene_6226;GSBRNA2T00048329001;GSBRNA2T00066031001;GSBRNA2T00109261001;GSBRNA2T00109642001;GSBRNA2T00116605001;GSBRNA2T00134600001;GSBRNA2T00135943001;GSBRNA2T00147457001	K03505+K02328+K00857+K00254+K03014+K00384+K03012+K03012+K03025
Ribosome	ko03010	31	1025	Brassica_newGene_54;GSBRNA2T00003256001;GSBRNA2T00007841001;GSBRNA2T00012919001;GSBRNA2T00014115001;GSBRNA2T00017199001;GSBRNA2T00017352001;GSBRNA2T00019134001;GSBRNA2T00019966001;GSBRNA2T00025695001;GSBRNA2T00026315001;GSBRNA2T00044510001;GSBRNA2T00044554001;GSBRNA2T00044559001;GSBRNA2T00047152001;GSBRNA2T00060588001;GSBRNA2T00073690001;GSBRNA2T00074139001;GSBRNA2T00074411001;GSBRNA2T00076297001…	K02945+K02880+K02885+K02983+K02987+K02973+K02966+K02981+K02953+K02894+K02946+K02960+K02984+K02974+K02889+K02978+K02983+K02918+K02969+K02966+K02945+K02943+K02973+K02934+K02896+K02927+K02991+K02973+K02881+K02997+K02949
Zeatin biosynthesis	ko00908	1	64	GSBRNA2T00037652001	K00279
RNA polymerase	ko03020	4	163	GSBRNA2T00109642001;GSBRNA2T00134600001;GSBRNA2T00135943001;GSBRNA2T00147457001	K03014+K03012+K03012+K03025
Glycerolipid metabolism	ko00561	4	171	Brassica_newGene_5431;GSBRNA2T00049312001;GSBRNA2T00068863001;GSBRNA2T00123570001	K13508+K14674+K00864+K09480
Steroid biosynthesis	ko00100	5	127	GSBRNA2T00003905001;GSBRNA2T00017519001;GSBRNA2T00044144001;GSBRNA2T00049312001;GSBRNA2T00146049001	K05917+K05917+K00511+K14674+K00511
Phosphatidylinositol signaling system	ko04070	2	213	GSBRNA2T00019048001;GSBRNA2T00075750001	K00921+K00888
Oxidative phosphorylation	ko00190	15	657	Brassica_newGene_1593;Brassica_newGene_4282;GSBRNA2T00005540001;GSBRNA2T00018219001;GSBRNA2T00018223001;GSBRNA2T00038215001;GSBRNA2T00052416001;GSBRNA2T00052434001;GSBRNA2T00060590001;GSBRNA2T00063880001;GSBRNA2T00094087001;GSBRNA2T00094089001;GSBRNA2T00102849001;GSBRNA2T00109625001;GSBRNA2T00154697001	K02154+K02147+K03966+K03943+K02151+K02135+K01507+K02258+K03946+K00416+K03939+K11352+K02147+K02146+K02267
Valine, leucine and isoleucine degradation	ko00280	2	168	GSBRNA2T00064018001;GSBRNA2T00092683001	K01968+K05605
Natural killer cell mediated cytotoxicity	ko04650	1	51	GSBRNA2T00062605001	K06268
Taurine and hypotaurine metabolism	ko00430	2	70	GSBRNA2T00044850001;GSBRNA2T00149109001	K00681+K10712
Peroxisome	ko04146	6	273	GSBRNA2T00038522001;GSBRNA2T00047774001;GSBRNA2T00064030001;GSBRNA2T00120026001;GSBRNA2T00126684001;GSBRNA2T00155965001	K01897+K03781+K13339+K01897+K03781+K04564
Linoleic acid metabolism	ko00591	5	44	GSBRNA2T00004654001;GSBRNA2T00049312001;GSBRNA2T00090867001;GSBRNA2T00124396001;GSBRNA2T00124397001	K00454+K14674+K00454+K00454+K00454
Plant-pathogen interaction	ko04626	7	630	Brassica_newGene_2744;GSBRNA2T00056621001;GSBRNA2T00068863001;GSBRNA2T00086446001;GSBRNA2T00098990001;GSBRNA2T00110207001;GSBRNA2T00123544001	K13448+K13412+K00864+K13412+K13448+K13458+K13425
Pentose and glucuronate interconversions	ko00040	7	243	Brassica_newGene_4926;GSBRNA2T00019898001;GSBRNA2T00035215001;GSBRNA2T00109599001;GSBRNA2T00114357001;GSBRNA2T00114908001;GSBRNA2T00143169001	K01728+K01728+K00012+K01051+K00012+K01805+K01184
Cyanoamino acid metabolism	ko00460	1	122	GSBRNA2T00044850001	K00681
Porphyrin and chlorophyll metabolism	ko00860	5	152	GSBRNA2T00037121001;GSBRNA2T00060503001;GSBRNA2T00063998001;GSBRNA2T00105410001;GSBRNA2T00153060001	K00522+K00522+K00228+K02492+K02492
Inositol phosphate metabolism	ko00562	4	206	GSBRNA2T00019048001;GSBRNA2T00073693001;GSBRNA2T00075750001;GSBRNA2T00154580001	K00921+K00469+K00888+K00469
Selenocompound metabolism	ko00450	3	80	GSBRNA2T00076304001;GSBRNA2T00114810001;GSBRNA2T00116605001	K01739+K00549+K00384
Starch and sucrose metabolism	ko00500	12	453	Brassica_newGene_1359;GSBRNA2T00007838001;GSBRNA2T00017362001;GSBRNA2T00031728001;GSBRNA2T00035215001;GSBRNA2T00036543001;GSBRNA2T00057206001;GSBRNA2T00076298001;GSBRNA2T00076311001;GSBRNA2T00109599001;GSBRNA2T00114357001;GSBRNA2T00143169001	K01835+K00695+K00703+K13648+K00012+K00697+K00703+K13648+K00703+K01051+K00012+K01184
Glycolysis / Gluconeogenesis	ko00010	8	431	Brassica_newGene_1359;GSBRNA2T00017498001;GSBRNA2T00026383001;GSBRNA2T00073090001;GSBRNA2T00074488001;GSBRNA2T00096462001;GSBRNA2T00125069001;GSBRNA2T00157157001	K01835+K01568+K00927+K00121+K01792+K01689+K00850+K01792
Tryptophan metabolism	ko00380	5	160	GSBRNA2T00015284001;GSBRNA2T00036252001;GSBRNA2T00047774001;GSBRNA2T00097372001;GSBRNA2T00126684001	K01867+K11816+K03781+K11817+K03781
Fatty acid metabolism	ko00071	3	167	GSBRNA2T00038522001;GSBRNA2T00073090001;GSBRNA2T00120026001	K01897+K00121+K01897
Nitrogen metabolism	ko00910	3	181	GSBRNA2T00065379001;GSBRNA2T00134622001;GSBRNA2T00156321001	K01915+K01953+K01673
Nucleotide excision repair	ko03420	4	192	Brassica_newGene_6226;GSBRNA2T00003902001;GSBRNA2T00031690001;GSBRNA2T00048329001	K03505+K10846+K04802+K02328
Glycosphingolipid biosynthesis - ganglio series	ko00604	1	10	GSBRNA2T00031801001	K12373
Pyruvate metabolism	ko00620	5	316	GSBRNA2T00028572001;GSBRNA2T00051835001;GSBRNA2T00119622001;GSBRNA2T00123568001;GSBRNA2T00152011001	K11262+K01595+K01638+K00028+K00029
Glycosphingolipid biosynthesis - globo series	ko00603	1	32	GSBRNA2T00031801001	K12373
Sphingolipid metabolism	ko00600	2	57	Brassica_newGene_4254;GSBRNA2T00126596001	K01190+K01190
RNA degradation	ko03018	11	266	Brassica_newGene_3281;Brassica_newGene_655;GSBRNA2T00054011001;GSBRNA2T00068821001;GSBRNA2T00069531001;GSBRNA2T00096462001;GSBRNA2T00129786001;GSBRNA2T00135846001;GSBRNA2T00146003001;GSBRNA2T00146311001;GSBRNA2T00151897001	K12622+K04077+K12620+K12581+K12608+K01689+K12581+K12581+K12592+K12581+K12613
Phenylalanine, tyrosine and tryptophan biosynthesis	ko00400	5	138	GSBRNA2T00018222001;GSBRNA2T00074513001;GSBRNA2T00078648001;GSBRNA2T00114799001;GSBRNA2T00137802001	K01695+K00813+K01817+K00766+K01696
Glycosaminoglycan degradation	ko00531	1	16	GSBRNA2T00031801001	K12373
Base excision repair	ko03410	7	112	Brassica_newGene_3110;Brassica_newGene_6226;GSBRNA2T00031690001;GSBRNA2T00031785001;GSBRNA2T00048329001;GSBRNA2T00067841001;GSBRNA2T00123215001	K01142+K03505+K04802+K10773+K02328+K01247+K01142
C5-Branched dibasic acid metabolism	ko00660	1	32	GSBRNA2T00011146001	K01704
Carotenoid biosynthesis	ko00906	2	106	GSBRNA2T00031726001;GSBRNA2T00065609001	K09835+K06444
Biosynthesis of unsaturated fatty acids	ko01040	1	112	GSBRNA2T00134639001	K10703
Phenylalanine metabolism	ko00360	6	343	GSBRNA2T00031741001;GSBRNA2T00074513001;GSBRNA2T00082794001;GSBRNA2T00083709001;GSBRNA2T00102004001;GSBRNA2T00151857001	K00457+K00813+K00430+K00430+K00430+K00430
Limonene and pinene degradation	ko00903	3	255	GSBRNA2T00018342001;GSBRNA2T00098821001;GSBRNA2T00120363001	K00517+K00517+K00517
Glycosylphosphatidylinositol(GPI)-anchor biosynthesis	ko00563	2	35	GSBRNA2T00069545001;GSBRNA2T00151781001	K03857+K05286
Pantothenate and CoA biosynthesis	ko00770	1	100	GSBRNA2T00069513001	K01922
Protein processing in endoplasmic reticulum	ko04141	18	573	Brassica_newGene_1073;GSBRNA2T00037344001;GSBRNA2T00058616001;GSBRNA2T00069551001;GSBRNA2T00069553001;GSBRNA2T00097655001;GSBRNA2T00098697001;GSBRNA2T00099099001;GSBRNA2T00113359001;GSBRNA2T00119851001;GSBRNA2T00120775001;GSBRNA2T00122725001;GSBRNA2T00142181001;GSBRNA2T00142794001;GSBRNA2T00144045001;GSBRNA2T00151756001;GSBRNA2T00151864001;GSBRNA2T00156503001	K01230+K09481+K12668+K03283+K03283+K10661+K13525+K09517+K14004+K13993+K08057+K04079+K14004+K09562+K13993+K10597+K13250+K13993
Propanoate metabolism	ko00640	3	136	GSBRNA2T00028572001;GSBRNA2T00092683001;GSBRNA2T00103636001	K11262+K05605+K00224
Lysine biosynthesis	ko00300	2	75	Brassica_newGene_5407;GSBRNA2T00121255001	K00133+K10206
Tropane, piperidine and pyridine alkaloid biosynthesis	ko00960	2	92	GSBRNA2T00074513001;GSBRNA2T00101658001	K00813+K08081
Sulfur metabolism	ko00920	4	127	GSBRNA2T00043830001;GSBRNA2T00057791001;GSBRNA2T00073891001;GSBRNA2T00076304001	K00860+K00392+K01738+K01739
Purine metabolism	ko00230	12	546	Brassica_newGene_1359;Brassica_newGene_2871;Brassica_newGene_6226;GSBRNA2T00027097001;GSBRNA2T00038056001;GSBRNA2T00043830001;GSBRNA2T00048329001;GSBRNA2T00094467001;GSBRNA2T00109642001;GSBRNA2T00134600001;GSBRNA2T00135943001;GSBRNA2T00147457001	K01835+K01756+K03505+K00942+K00939+K00860+K02328+K01466+K03014+K03012+K03012+K03025
SNARE interactions in vesicular transport	ko04130	2	179	GSBRNA2T00101368001;GSBRNA2T00109598001	K08517+K08493
RNA transport	ko03013	9	516	Brassica_newGene_680;GSBRNA2T00001489001;GSBRNA2T00031871001;GSBRNA2T00064111001;GSBRNA2T00068837001;GSBRNA2T00078333001;GSBRNA2T00113359001;GSBRNA2T00114891001;GSBRNA2T00142181001	K14314+K12881+K03242+K03257+K14298+K03243+K14004+K14290+K14004
Riboflavin metabolism	ko00740	2	29	Brassica_newGene_3918;GSBRNA2T00029759001	K00794+K14652
Folate biosynthesis	ko00790	1	53	Brassica_newGene_260	K01495
Ribosome biogenesis in eukaryotes	ko03008	8	342	Brassica_newGene_2859;GSBRNA2T00018248001;GSBRNA2T00029456001;GSBRNA2T00031732001;GSBRNA2T00080758001;GSBRNA2T00101044001;GSBRNA2T00114891001;GSBRNA2T00141730001	K14572+K13288+K14544+K14569+K11129+K03115+K14290+K03115
alpha-Linolenic acid metabolism	ko00592	7	121	GSBRNA2T00004654001;GSBRNA2T00049312001;GSBRNA2T00084204001;GSBRNA2T00090867001;GSBRNA2T00096654001;GSBRNA2T00124396001;GSBRNA2T00124397001	K00454+K14674+K10527+K00454+K05894+K00454+K00454
mRNA surveillance pathway	ko03015	8	381	GSBRNA2T00001489001;GSBRNA2T00026633001;GSBRNA2T00069030001;GSBRNA2T00074269001;GSBRNA2T00080035001;GSBRNA2T00109497001;GSBRNA2T00109712001;GSBRNA2T00134641001	K12881+K03456+K14416+K03456+K11584+K11583+K03265+K14416
Tyrosine metabolism	ko00350	4	103	GSBRNA2T00031741001;GSBRNA2T00073090001;GSBRNA2T00074513001;GSBRNA2T00100740001	K00457+K00121+K00813+K01555
Basal transcription factors	ko03022	2	167	Brassica_newGene_2149;GSBRNA2T00031678001	K03137+K03122
Endocytosis	ko04144	7	312	GSBRNA2T00055669001;GSBRNA2T00056518001;GSBRNA2T00059544001;GSBRNA2T00069551001;GSBRNA2T00069553001;GSBRNA2T00133106001;GSBRNA2T00135990001	K11826+K11866+K04646+K03283+K03283+K12190+K12195
Citrate cycle (TCA cycle)	ko00020	4	250	GSBRNA2T00075173001;GSBRNA2T00080014001;GSBRNA2T00109513001;GSBRNA2T00155677001	K01647+K00030+K01648+K01647
Galactose metabolism	ko00052	5	146	Brassica_newGene_1359;Brassica_newGene_4254;Brassica_newGene_661;GSBRNA2T00125069001;GSBRNA2T00126596001	K01835+K01190+K01784+K00850+K01190
Ubiquitin mediated proteolysis	ko04120	6	429	GSBRNA2T00018127001;GSBRNA2T00022870001;GSBRNA2T00025567001;GSBRNA2T00031738001;GSBRNA2T00114729001;GSBRNA2T00151756001	K10143+K10580+K03363+K03352+K10144+K10597
Homologous recombination	ko03440	3	129	Brassica_newGene_6226;GSBRNA2T00048329001;GSBRNA2T00137953001	K03505+K02328+K03553
Ether lipid metabolism	ko00565	2	77	GSBRNA2T00049312001;GSBRNA2T00134606001	K14674+K06123
Proteasome	ko03050	9	253	Brassica_newGene_1807;Brassica_newGene_2120;GSBRNA2T00048424001;GSBRNA2T00063942001;GSBRNA2T00074567001;GSBRNA2T00108467001;GSBRNA2T00116823001;GSBRNA2T00134599001;GSBRNA2T00150716001	K03033+K03035+K02734+K02728+K03066+K03036+K03061+K03035+K03036
Ubiquinone and other terpenoid-quinone biosynthesis	ko00130	1	106	GSBRNA2T00031741001	K00457
Spliceosome	ko03040	19	600	Brassica_newGene_3281;GSBRNA2T00001489001;GSBRNA2T00005575001;GSBRNA2T00017049001;GSBRNA2T00018272001;GSBRNA2T00018301001;GSBRNA2T00026304001;GSBRNA2T00030820001;GSBRNA2T00031758001;GSBRNA2T00040138001;GSBRNA2T00047671001;GSBRNA2T00069551001;GSBRNA2T00069553001;GSBRNA2T00073372001;GSBRNA2T00078629001;GSBRNA2T00096606001;GSBRNA2T00129689001;GSBRNA2T00151944001;GSBRNA2T00156928001	K12622+K12881+K12870+K12837+K11095+K12855+K12863+K12839+K12852+K12862+K11086+K03283+K03283+K12839+K12827+K12890+K12859+K12815+K12869
Protein export	ko03060	4	206	GSBRNA2T00018168001;GSBRNA2T00021988001;GSBRNA2T00037344001;GSBRNA2T00068198001	K13280+K03104+K09481+K03106
Arginine and proline metabolism	ko00330	7	321	GSBRNA2T00013069001;GSBRNA2T00036370001;GSBRNA2T00065379001;GSBRNA2T00074513001;GSBRNA2T00076263001;GSBRNA2T00112041001;GSBRNA2T00114720001	K00472+K00611+K01915+K00813+K01611+K01611+K00472
