# Supplementary material for: RNA-seq transcriptome analysis of the immature seeds of two Brassica napus lines with extremely different thousand-seed weight to identify the candidate genes related to seed weight
Source: PLoS One. 2018 Jan 30;13(1):e0191297. doi: 10.1371/journal.pone.0191297 (PMC5790231; doi:10.1371/journal.pone.0191297)
Supplement: S8 Table — (XLSX) [file pone.0191297.s008.xlsx]

## Sheet: Sheet1
Table S8 Annotation information for 91 candidate genes （Geng et al. 2016)
Gene_ID	Start	END	COG_class	COG_class_annotation	GO_annotation	KEGG_annotation	Swissprot_annotation	nr_annotation
GSBRNA2T00069389001	25660427	25665174	[P]	Inorganic ion transport and metabolism	Biological Process: transition metal ion transport (GO:0000041);; Biological Process: oligopeptide transport (GO:0006857);; Molecular Function: secondary active sulfate transmembrane transporter activity (GO:0008271);; Biological Process: sulfate transport (GO:0008272);; Cellular Component: plasmodesma (GO:0009506);; Cellular Component: chloroplast (GO:0009507);; Biological Process: indoleacetic …	--	Sulfate transporter 3.1 OS=Arabidopsis thaliana (Mouse-ear cress) PE=2 SV=1	sulphate transporter [Brassica napus]
GSBRNA2T00037116001	25985199	25988018	[S]	Function unknown	Biological Process: polysaccharide catabolic process (GO:0000272);; Biological Process: regionalization (GO:0003002);; Molecular Function: protein kinase activity (GO:0004672);; Molecular Function: protein serine/threonine kinase activity (GO:0004674);; Molecular Function: protein binding (GO:0005515);; Molecular Function: ATP binding (GO:0005524);; Cellular Component: plasma membrane (GO:0005886…	--	Leucine-rich repeat receptor-like protein kinase TDR (Precursor) GN=TDR OS=Arabidopsis thaliana (Mouse-ear cress) PE=1 SV=1	hypothetical protein CARUB_v10025839mg [Capsella rubella]
GSBRNA2T00069369001	25573571	25575595	--	--	Molecular Function: hydrolase activity, hydrolyzing O-glycosyl compounds (GO:0004553);; Cellular Component: extracellular region (GO:0005576);; Cellular Component: cell wall (GO:0005618);; Cellular Component: endoplasmic reticulum (GO:0005783);; Biological Process: carbohydrate metabolic process (GO:0005975);; Biological Process: cell communication (GO:0007154);; Cellular Component: plant-type ce…	--	Glucan endo-1,3-beta-glucosidase (Precursor) GN=GLC1 OS=Triticum aestivum (Wheat) PE=2 SV=1	hypothetical protein ARALYDRAFT_485970 [Arabidopsis lyrata subsp. lyrata]
GSBRNA2T00037151001	25782252	25784406	--	--	Cellular Component: mitochondrion (GO:0005739);;	--	--	uncharacterized protein [Arabidopsis thaliana]
GSBRNA2T00037152001	25765361	25767103	[KAD]	--	Biological Process: response to superoxide (GO:0000303);; Biological Process: cytokinesis by cell plate formation (GO:0000911);; Biological Process: cell fate specification (GO:0001708);; Molecular Function: DNA binding (GO:0003677);; Molecular Function: chromatin binding (GO:0003682);; Molecular Function: sequence-specific DNA binding transcription factor activity (GO:0003700);; Molecular Functi…	K09422|0.0|ath:AT3G55730|MYB109	Transcription factor MYB44 GN=K8K14.2 OS=Arabidopsis thaliana (Mouse-ear cress) PE=2 SV=1	unnamed protein product [Thellungiella halophila]
GSBRNA2T00037148001	25795216	25797383	--	--	Cellular Component: plasma membrane (GO:0005886);; Molecular Function: L-proline transmembrane transporter activity (GO:0015193);; Cellular Component: integral component of membrane (GO:0016021);; Biological Process: proline transmembrane transport (GO:0035524);; Biological Process: amino acid import (GO:0043090);; Biological Process: regulation of biological process (GO:0050789);; Biological Pro…	--	Proline transporter 2 GN=PROT2 OS=Arabidopsis thaliana (Mouse-ear cress) PE=1 SV=1	proline transporter 2 [Arabidopsis thaliana]
GSBRNA2T00069356001	25507952	25509285	[IQR]	--	Molecular Function: nucleotide binding (GO:0000166);; Cellular Component: peroxisome (GO:0005777);; Biological Process: response to stress (GO:0006950);; Cellular Component: membrane (GO:0016020);; Biological Process: terpenoid biosynthetic process (GO:0016114);; Molecular Function: oxidoreductase activity (GO:0016491);; Molecular Function: oxidoreductase activity, acting on the CH-OH group of do…	--	Glucose and ribitol dehydrogenase homolog OS=Oryza sativa subsp. japonica (Rice) PE=2 SV=2	Rossmann-fold NAD(P)-binding domain-containing protein [Arabidopsis thaliana]
GSBRNA2T00069398001	25733212	25734888	--	--	Cellular Component: nucleus (GO:0005634);;	--	--	uncharacterized protein [Arabidopsis thaliana]
GSBRNA2T00069339001	25436434	25437383	--	--	Molecular Function: methyltransferase activity (GO:0008168);; Cellular Component: chloroplast (GO:0009507);;	--	--	SET domain-containing protein [Arabidopsis thaliana]
GSBRNA2T00037129001	25866180	25868594	[RTKL]	--	Molecular Function: protein kinase activity (GO:0004672);; Molecular Function: protein serine/threonine kinase activity (GO:0004674);; Molecular Function: ATP binding (GO:0005524);; Cellular Component: plasma membrane (GO:0005886);; Biological Process: protein phosphorylation (GO:0006468);; Biological Process: protein targeting to membrane (GO:0006612);; Biological Process: organelle organization…	--	Putative serine/threonine-protein kinase-like protein CCR3 (Precursor) GN=F27K19.130 OS=Arabidopsis thaliana (Mouse-ear cress) PE=2 SV=1	CRINKLY4 related 3 [Arabidopsis thaliana]
GSBRNA2T00037135001	25843076	25844215	--	--	Biological Process: mitotic cell cycle (GO:0000278);; Molecular Function: protein binding (GO:0005515);; Cellular Component: nucleoplasm (GO:0005654);; Cellular Component: nucleolus (GO:0005730);; Cellular Component: cytoplasm (GO:0005737);; Biological Process: RNA processing (GO:0006396);; Biological Process: trichome branching (GO:0010091);; Biological Process: response to UV-B (GO:0010224);; B…	K14294|1e-109|ath:AT1G11400|PYM	--	hypothetical protein CARUB_v10010225mg [Capsella rubella]
GSBRNA2T00069347001	25465850	25468966	--	--	Molecular Function: protein binding (GO:0005515);; Cellular Component: nucleus (GO:0005634);; Cellular Component: plant-type vacuole membrane (GO:0009705);; Biological Process: anthocyanin-containing compound biosynthetic process (GO:0009718);; Biological Process: response to auxin (GO:0009733);; Biological Process: response to sucrose (GO:0009744);; Biological Process: response to UV-B (GO:00102…	K01859|8e-87|ath:AT3G55120|TT5	Chalcone--flavonone isomerase GN=CHI OS=Raphanus sativus (Radish) PE=2 SV=1	chalcone-flavanone isomerase 1 protein [Brassica rapa subsp. oleifera]
GSBRNA2T00069380001	25615596	25617941	--	--	--	--	Putative FBD-associated F-box protein At5g38570 GN=At5g38570 OS=Arabidopsis thaliana (Mouse-ear cress) PE=4 SV=2	putative protein [Arabidopsis thaliana]
GSBRNA2T00069348001	25469861	25472722	--	--	Cellular Component: exocyst (GO:0000145);; Cellular Component: nucleus (GO:0005634);; Cellular Component: cytosol (GO:0005829);; Biological Process: iron ion transport (GO:0006826);; Biological Process: amino acid transport (GO:0006865);; Biological Process: vesicle docking involved in exocytosis (GO:0006904);; Biological Process: cellular response to iron ion starvation (GO:0010106);; Biological…	K07195|0.0|ath:AT3G55150|ATEXO70H1 (exocyst subunit EXO70 family protein H1)	--	exocyst subunit exo70 family protein H1 [Arabidopsis thaliana]
GSBRNA2T00069370001	25581834	25583912	[G]	Carbohydrate transport and metabolism	Molecular Function: triose-phosphate isomerase activity (GO:0004807);; Molecular Function: copper ion binding (GO:0005507);; Cellular Component: cell wall (GO:0005618);; Cellular Component: mitochondrion (GO:0005739);; Cellular Component: vacuolar membrane (GO:0005774);; Cellular Component: Golgi apparatus (GO:0005794);; Cellular Component: cytosol (GO:0005829);; Cellular Component: plasma membra…	K01803|1e-105|ath:AT3G55440|TPI	Triosephosphate isomerase, cytosolic GN=CTIMC OS=Arabidopsis thaliana (Mouse-ear cress) PE=1 SV=2	predicted protein [Arabidopsis lyrata subsp. lyrata]
GSBRNA2T00037130001	25861523	25864169	--	--	Biological Process: MAPK cascade (GO:0000165);; Molecular Function: phosphatidylinositol phospholipase C activity (GO:0004435);; Molecular Function: phospholipase C activity (GO:0004629);; Molecular Function: signal transducer activity (GO:0004871);; Molecular Function: calcium ion binding (GO:0005509);; Cellular Component: plasma membrane (GO:0005886);; Biological Process: regulation of transcri…	K05857|0.0|ath:AT3G55940|phosphoinositide-specific phospholipase C, putative (EC:3.1.4.11)	Phosphoinositide phospholipase C 7 GN=F27K19.120 OS=Arabidopsis thaliana (Mouse-ear cress) PE=1 SV=1	hypothetical protein ARALYDRAFT_486035 [Arabidopsis lyrata subsp. lyrata]
GSBRNA2T00069373001	25595414	25597543	--	--	Molecular Function: phospholipid binding (GO:0005543);; Biological Process: protein targeting (GO:0006605);; Biological Process: protein targeting to membrane (GO:0006612);; Biological Process: response to stress (GO:0006950);; Biological Process: response to temperature stimulus (GO:0009266);; Biological Process: positive regulation of flavonoid biosynthetic process (GO:0009963);; Biological Pro…	--	16 kDa phloem protein 1 GN=PP16-1 OS=Cucurbita maxima (Pumpkin) PE=1 SV=3	calcium-dependent lipid-binding domain-containing protein [Arabidopsis thaliana]
GSBRNA2T00037123001	25959916	25961232	[O]	Posttranslational modification, protein turnover, chaperones	Biological Process: protein peptidyl-prolyl isomerization (GO:0000413);; Biological Process: RNA methylation (GO:0001510);; Biological Process: regulation of protein phosphorylation (GO:0001932);; Molecular Function: peptidyl-prolyl cis-trans isomerase activity (GO:0003755);; Cellular Component: nucleus (GO:0005634);; Cellular Component: mitochondrion (GO:0005739);; Cellular Component: vacuolar m…	K01802|1e-119|ath:AT3G56070|ROC2	Peptidyl-prolyl cis-trans isomerase CYP19-3 GN=F18O21.30 OS=Arabidopsis thaliana (Mouse-ear cress) PE=2 SV=2	hypothetical protein CARUB_v10018115mg [Capsella rubella]
GSBRNA2T00037124001	25954689	25955745	[E]	Amino acid transport and metabolism	Cellular Component: extracellular region (GO:0005576);; Biological Process: alcohol metabolic process (GO:0006066);; Biological Process: cell-cell signaling (GO:0007267);; Molecular Function: choline dehydrogenase activity (GO:0008812);; Cellular Component: chloroplast (GO:0009507);; Biological Process: embryo sac development (GO:0009553);; Biological Process: fatty acid omega-oxidation (GO:00104…	--	Protein HOTHEAD (Precursor) GN=F3N23.17 OS=Arabidopsis thaliana (Mouse-ear cress) PE=1 SV=1	unknown [Arabidopsis thaliana]
GSBRNA2T00037157001	25743235	25745265	--	--	Cellular Component: nucleus (GO:0005634);; Biological Process: metabolic process (GO:0008152);; Molecular Function: UDP-glycosyltransferase activity (GO:0008194);; Biological Process: cytokinin metabolic process (GO:0009690);; Molecular Function: transferase activity, transferring hexosyl groups (GO:0016758);; Molecular Function: cytokinin 7-beta-glucosyltransferase activity (GO:0047807);; Biolog…	--	UDP-glycosyltransferase 76F1 GN=UGT76F1 OS=Arabidopsis thaliana (Mouse-ear cress) PE=2 SV=1	UDP-glycosyltransferase 76F1 [Arabidopsis thaliana]
GSBRNA2T00129621001	25411519	25412536	[O]	Posttranslational modification, protein turnover, chaperones	Cellular Component: mitochondrion (GO:0005739);; Cellular Component: cytosol (GO:0005829);; Biological Process: organelle organization (GO:0006996);; Molecular Function: electron carrier activity (GO:0009055);; Biological Process: response to heat (GO:0009408);; Cellular Component: chloroplast (GO:0009507);; Cellular Component: chloroplast stroma (GO:0009570);; Biological Process: auxin polar tra…	--	Monothiol glutaredoxin-S14, chloroplastic (Precursor) GN=F28P10.120 OS=Arabidopsis thaliana (Mouse-ear cress) PE=1 SV=2	hypothetical protein ARALYDRAFT_906905 [Arabidopsis lyrata subsp. lyrata]
GSBRNA2T00037137001	25818953	25819360	--	--	--	--	--	hypothetical protein CARUB_v10016547mg, partial [Capsella rubella]
GSBRNA2T00129619001	25406072	25407574	--	--	Cellular Component: nucleus (GO:0005634);;	--	--	hypothetical protein ARALYDRAFT_485901 [Arabidopsis lyrata subsp. lyrata]
GSBRNA2T00129623001	25418063	25421806	--	--	Cellular Component: nucleus (GO:0005634);;	--	FBD-associated F-box protein At4g10400 GN=At4g10400 OS=Arabidopsis thaliana (Mouse-ear cress) PE=2 SV=2	hypothetical protein CARUB_v10017345mg [Capsella rubella]
GSBRNA2T00037133001	25846824	25849074	--	--	Cellular Component: mitochondrion (GO:0005739);; Biological Process: cellular response to sulfate starvation (GO:0009970);;	--	--	hypothetical protein CARUB_v10018007mg [Capsella rubella]
GSBRNA2T00037127001	25883056	25887664	[R]	General function prediction only	Molecular Function: iron ion binding (GO:0005506);; Cellular Component: cytoplasm (GO:0005737);; Biological Process: response to abiotic stimulus (GO:0009628);; Biological Process: response to hormone (GO:0009725);; Biological Process: post-embryonic development (GO:0009791);; Biological Process: flavonoid biosynthetic process (GO:0009813);; Biological Process: fruit development (GO:0010154);; Bi…	--	Probable 2-oxoglutarate/Fe(II)-dependent dioxygenase GN=DIOX2 OS=Papaver somniferum (Opium poppy) PE=2 SV=1	oxidoreductase [Arabidopsis lyrata subsp. lyrata]
GSBRNA2T00069390001	25676660	25679601	--	--	Molecular Function: protein binding (GO:0005515);; Cellular Component: cytoplasm (GO:0005737);; Biological Process: response to UV (GO:0009411);; Molecular Function: kinase activity (GO:0016301);; Biological Process: phosphorylation (GO:0016310);; Cellular Component: intracellular organelle (GO:0043229);;	--	Ultraviolet-B receptor UVR8 GN=UVR8 OS=Arabidopsis thaliana (Mouse-ear cress) PE=1 SV=1	hypothetical protein CARUB_v10017109mg [Capsella rubella]
GSBRNA2T00037142001	25807597	25807929	--	--	Cellular Component: anchored component of membrane (GO:0031225);; Biological Process: cellular response to hypoxia (GO:0071456);;	--	Formin-like protein 10 (Precursor) OS=Oryza sativa subsp. japonica (Rice) PE=2 SV=1	uncharacterized protein [Arabidopsis thaliana]
GSBRNA2T00069355001	25506523	25507891	[J]	Translation, ribosomal structure and biogenesis	Molecular Function: nucleotide binding (GO:0000166);; Biological Process: RNA methylation (GO:0001510);; Molecular Function: RNA binding (GO:0003723);; Molecular Function: structural constituent of ribosome (GO:0003735);; Cellular Component: cell wall (GO:0005618);; Cellular Component: nucleolus (GO:0005730);; Cellular Component: Golgi apparatus (GO:0005794);; Biological Process: translation (GO:…	K02893|1e-100|ath:AT3G55280|RPL23AB (RIBOSOMAL PROTEIN L23AB)	60S ribosomal protein L23a-2 GN=RPL23AB OS=Arabidopsis thaliana (Mouse-ear cress) PE=2 SV=1	unknown [Brassica rapa]
GSBRNA2T00069363001	25537991	25539911	--	--	Molecular Function: DNA binding (GO:0003677);; Molecular Function: sequence-specific DNA binding transcription factor activity (GO:0003700);; Cellular Component: nucleus (GO:0005634);; Biological Process: photomorphogenesis (GO:0009640);; Biological Process: guard cell differentiation (GO:0010052);; Biological Process: stomatal movement (GO:0010118);; Biological Process: response to chitin (GO:00…	--	Dof zinc finger protein DOF3.6 GN=T22E16.30 OS=Arabidopsis thaliana (Mouse-ear cress) PE=1 SV=2	OBF-binding protein 3 [Arabidopsis thaliana]
GSBRNA2T00069387001	25655830	25657222	[O]	Posttranslational modification, protein turnover, chaperones	Biological Process: protein peptidyl-prolyl isomerization (GO:0000413);; Molecular Function: peptidyl-prolyl cis-trans isomerase activity (GO:0003755);; Molecular Function: FK506 binding (GO:0005528);; Cellular Component: nucleolus (GO:0005730);; Cellular Component: vacuole (GO:0005773);; Cellular Component: cytosol (GO:0005829);; Biological Process: nucleosome assembly (GO:0006334);; Biological …	--	Peptidyl-prolyl cis-trans isomerase FKBP20-1 GN=T22E16.180 OS=Arabidopsis thaliana (Mouse-ear cress) PE=2 SV=1	hypothetical protein ARALYDRAFT_485979 [Arabidopsis lyrata subsp. lyrata]
GSBRNA2T00037141001	25808955	25811193	[G]	Carbohydrate transport and metabolism	Biological Process: maltose metabolic process (GO:0000023);; Biological Process: MAPK cascade (GO:0000165);; Biological Process: sucrose biosynthetic process (GO:0005986);; Biological Process: pentose-phosphate shunt (GO:0006098);; Biological Process: rRNA processing (GO:0006364);; Biological Process: protein targeting to membrane (GO:0006612);; Biological Process: response to cold (GO:0009409);;…	K01100|0.0|ath:AT3G55800|SBPASE	Sedoheptulose-1,7-bisphosphatase, chloroplastic (Precursor) GN=At3g55800 OS=Arabidopsis thaliana (Mouse-ear cress) PE=1 SV=1	Sedoheptulose-1,7-bisphosphatase [Arabidopsis thaliana]
GSBRNA2T00037153001	25763416	25765284	--	--	Cellular Component: nucleus (GO:0005634);; Biological Process: determination of bilateral symmetry (GO:0009855);; Biological Process: polarity specification of adaxial/abaxial axis (GO:0009944);; Biological Process: meristem initiation (GO:0010014);; Biological Process: regulation of meristem growth (GO:0010075);; Biological Process: xylem development (GO:0010089);; Biological Process: cell wall …	--	--	hypothetical protein CARUB_v10017270mg [Capsella rubella]
GSBRNA2T00069394001	25713572	25715478	[J]	Translation, ribosomal structure and biogenesis	Molecular Function: translation initiation factor activity (GO:0003743);; Cellular Component: nucleolus (GO:0005730);; Cellular Component: cytosol (GO:0005829);; Biological Process: translational initiation (GO:0006413);; Biological Process: embryo development ending in seed dormancy (GO:0009793);; Biological Process: mature ribosome assembly (GO:0042256);; Biological Process: ribosomal large sub…	K03264|1e-170|ath:AT3G55620|emb1624 (embryo defective 1624)	Eukaryotic translation initiation factor 6-2 GN=F1I16.30 OS=Arabidopsis thaliana (Mouse-ear cress) PE=2 SV=1	hypothetical protein CARUB_v10017721mg [Capsella rubella]
GSBRNA2T00129620001	25409080	25410846	--	--	Biological Process: rRNA processing (GO:0006364);; Cellular Component: PSII associated light-harvesting complex II (GO:0009517);; Cellular Component: photosystem I (GO:0009522);; Cellular Component: photosystem II (GO:0009523);; Cellular Component: chloroplast stromal thylakoid (GO:0009533);; Cellular Component: chloroplast thylakoid membrane (GO:0009535);; Biological Process: response to blue li…	K08907|1e-156|pop:POPTR_820261|Lhca1-2	Chlorophyll a-b binding protein 6, chloroplastic (Precursor) GN=F28P10.130 OS=Arabidopsis thaliana (Mouse-ear cress) PE=1 SV=1	unnamed protein product [Thellungiella halophila]
GSBRNA2T00037118001	25978274	25981419	[R]	General function prediction only	Cellular Component: nucleus (GO:0005634);; Cellular Component: mitochondrion (GO:0005739);; Cellular Component: mitochondrial matrix (GO:0005759);; Cellular Component: cytosol (GO:0005829);; Biological Process: tRNA processing (GO:0008033);; Molecular Function: tRNA (guanine-N1-)-methyltransferase activity (GO:0009019);; Biological Process: regulation of flower development (GO:0009909);; Biologic…	K07055|0.0|ath:AT3G56120|Met-10+ like family protein	tRNA (guanine(37)-N1)-methyltransferase 1 GN=At3g56120 OS=Arabidopsis thaliana (Mouse-ear cress) PE=2 SV=1	tRNA (guanine(37)-N1)-methyltransferase 1 [Arabidopsis thaliana]
GSBRNA2T00069388001	25657425	25659932	--	--	Biological Process: RNA splicing, via endonucleolytic cleavage and ligation (GO:0000394);; Biological Process: respiratory burst involved in defense response (GO:0002679);; Molecular Function: ubiquitin-protein ligase activity (GO:0004842);; Molecular Function: protein binding (GO:0005515);; Cellular Component: nucleus (GO:0005634);; Cellular Component: mitochondrion (GO:0005739);; Biological Pro…	--	E3 ubiquitin-protein ligase SDIR1 GN=SDIR1 OS=Arabidopsis thaliana (Mouse-ear cress) PE=1 SV=1	zinc finger family protein [Arabidopsis lyrata subsp. lyrata]
GSBRNA2T00069376001	25608674	25612713	--	--	Cellular Component: nucleus (GO:0005634);;	--	FBD-associated F-box protein At4g10400 GN=At4g10400 OS=Arabidopsis thaliana (Mouse-ear cress) PE=2 SV=2	hypothetical protein CARUB_v10017345mg [Capsella rubella]
GSBRNA2T00129628001	25429155	25430910	--	--	Cellular Component: nucleus (GO:0005634);;	--	FBD-associated F-box protein At4g10400 GN=At4g10400 OS=Arabidopsis thaliana (Mouse-ear cress) PE=2 SV=2	hypothetical protein CARUB_v10017345mg [Capsella rubella]
GSBRNA2T00069382001	25621152	25624284	--	--	Molecular Function: nucleotide binding (GO:0000166);; Molecular Function: RNA binding (GO:0003723);; Cellular Component: nucleus (GO:0005634);; Cellular Component: cytoplasm (GO:0005737);; Biological Process: para-aminobenzoic acid metabolic process (GO:0046482);;	--	--	hypothetical protein ARALYDRAFT_485298 [Arabidopsis lyrata subsp. lyrata]
GSBRNA2T00037140001	25814243	25814848	--	--	Cellular Component: chloroplast (GO:0009507);;	--	--	hypothetical protein ARALYDRAFT_907015 [Arabidopsis lyrata subsp. lyrata]
GSBRNA2T00129624001	25421906	25423605	--	--	Cellular Component: nucleus (GO:0005634);;	--	FBD-associated F-box protein At4g10400 GN=At4g10400 OS=Arabidopsis thaliana (Mouse-ear cress) PE=2 SV=2	putative protein [Arabidopsis thaliana]
GSBRNA2T00069344001	25453897	25456133	[V]	Defense mechanisms	Molecular Function: ATP binding (GO:0005524);; Cellular Component: vacuolar lumen (GO:0005775);; Cellular Component: plasma membrane (GO:0005886);; Biological Process: ATP catabolic process (GO:0006200);; Biological Process: amino acid transport (GO:0006865);; Biological Process: response to stress (GO:0006950);; Biological Process: vacuolar transport (GO:0007034);; Biological Process: response t…	--	ABC transporter G family member 18 GN=T15C9.110 OS=Arabidopsis thaliana (Mouse-ear cress) PE=2 SV=1	ABC transporter-like protein [Brassica rapa]
GSBRNA2T00037138001	25817321	25818598	--	--	Biological Process: respiratory burst involved in defense response (GO:0002679);; Molecular Function: protein binding (GO:0005515);; Cellular Component: mitochondrion (GO:0005739);; Biological Process: response to oxidative stress (GO:0006979);; Biological Process: response to absence of light (GO:0009646);; Biological Process: ethylene biosynthetic process (GO:0009693);; Biological Process: resp…	--	Nematode resistance protein-like HSPRO1 GN=HSPRO1 OS=Arabidopsis thaliana (Mouse-ear cress) PE=1 SV=1	Hs1pro-1 protein [Arabidopsis thaliana]
GSBRNA2T00069386001	25652267	25652533	--	--	Cellular Component: mitochondrion (GO:0005739);; Biological Process: cellular metabolic process (GO:0044237);; Biological Process: primary metabolic process (GO:0044238);; Biological Process: shoot system development (GO:0048367);; Biological Process: organic substance metabolic process (GO:0071704);;	--	--	hypothetical protein ARALYDRAFT_906973 [Arabidopsis lyrata subsp. lyrata]
GSBRNA2T00069341001	25442912	25443772	--	--	Biological Process: transcription, DNA-templated (GO:0006351);; Cellular Component: cell part (GO:0044464);;	--	Agamous-like MADS-box protein AGL93 GN=AGL93 OS=Arabidopsis thaliana (Mouse-ear cress) PE=1 SV=1	protein agamous-like 89 [Arabidopsis thaliana]
GSBRNA2T00037145001	25799661	25801121	[J]	Translation, ribosomal structure and biogenesis	Molecular Function: structural constituent of ribosome (GO:0003735);; Biological Process: translation (GO:0006412);; Cellular Component: membrane (GO:0016020);; Cellular Component: cytosolic large ribosomal subunit (GO:0022625);; Biological Process: ribosome biogenesis (GO:0042254);;	K02917|7e-77|ath:AT1G41880|60S ribosomal protein L35a (RPL35aB)	60S ribosomal protein L35a-2 GN=RPL35AB OS=Arabidopsis thaliana (Mouse-ear cress) PE=3 SV=1	hypothetical protein CARUB_v10018275mg [Capsella rubella]
GSBRNA2T00069371001	25587201	25589482	[RTKL]	--	Biological Process: RNA splicing, via endonucleolytic cleavage and ligation (GO:0000394);; Biological Process: respiratory burst involved in defense response (GO:0002679);; Molecular Function: protein serine/threonine kinase activity (GO:0004674);; Molecular Function: non-membrane spanning protein tyrosine kinase activity (GO:0004715);; Molecular Function: protein binding (GO:0005515);; Molecular…	K00924|0.0|ath:AT3G55450|protein kinase, putative	Probable receptor-like protein kinase At3g55450 GN=At3g55450 OS=Arabidopsis thaliana (Mouse-ear cress) PE=1 SV=1	PBS1-like 1 kinase [Arabidopsis thaliana]
GSBRNA2T00069342001	25444044	25449106	--	--	Molecular Function: methyltransferase activity (GO:0008168);; Biological Process: biosynthetic process (GO:0009058);; Cellular Component: chloroplast (GO:0009507);; Molecular Function: transferase activity (GO:0016740);; Biological Process: cellular metabolic process (GO:0044237);; Biological Process: primary metabolic process (GO:0044238);; Biological Process: organic substance metabolic process…	--	Ribulose-1,5 bisphosphate carboxylase/oxygenase large subunit N-methyltransferase, chloroplastic (Precursor) GN=RBCMT OS=Nicotiana tabacum (Common tobacco) PE=2 SV=1	SET domain-containing protein [Arabidopsis lyrata subsp. lyrata]
GSBRNA2T00037119001	25976284	25977234	[UT]	--	Molecular Function: protein binding (GO:0005515);; Cellular Component: endosome (GO:0005768);; Cellular Component: vacuolar membrane (GO:0005774);; Cellular Component: endoplasmic reticulum (GO:0005783);; Cellular Component: Golgi apparatus (GO:0005794);; Cellular Component: trans-Golgi network (GO:0005802);; Cellular Component: cytosol (GO:0005829);; Cellular Component: chloroplast (GO:0009507);…	--	PRA1 family protein B1 GN=F18O21.70 OS=Arabidopsis thaliana (Mouse-ear cress) PE=1 SV=1	prenylated rab acceptor family protein [Arabidopsis lyrata subsp. lyrata]
GSBRNA2T00069353001	25489006	25490070	--	--	Cellular Component: chloroplast (GO:0009507);; Biological Process: developmental process (GO:0032502);;	--	--	uncharacterized protein [Arabidopsis thaliana]
GSBRNA2T00069346001	25461088	25462932	--	--	Molecular Function: DNA binding (GO:0003677);; Molecular Function: protein binding (GO:0005515);; Cellular Component: nucleus (GO:0005634);; Biological Process: regulation of transcription, DNA-templated (GO:0006355);; Cellular Component: chloroplast (GO:0009507);; Cellular Component: plant-type vacuole membrane (GO:0009705);; Biological Process: anthocyanin-containing compound biosynthetic proce…	K01859|1e-136|ath:AT3G55120|TT5	Chalcone--flavonone isomerase GN=CHI OS=Raphanus sativus (Radish) PE=2 SV=1	chalcone-flavanone isomerase 1 protein [Brassica rapa subsp. oleifera]
GSBRNA2T00069383001	25630020	25631438	--	--	Molecular Function: structural constituent of cell wall (GO:0005199);; Cellular Component: extracellular region (GO:0005576);; Cellular Component: cytosol (GO:0005829);; Biological Process: syncytium formation (GO:0006949);; Cellular Component: plant-type cell wall (GO:0009505);; Cellular Component: plasmodesma (GO:0009506);; Cellular Component: chloroplast (GO:0009507);; Biological Process: resp…	--	Expansin-A16 (Precursor) GN=T22E16.160 OS=Arabidopsis thaliana (Mouse-ear cress) PE=2 SV=1	alpha-expansin protein 16 [Brassica rapa]
GSBRNA2T00069381001	25619615	25621037	--	--	Cellular Component: nucleus (GO:0005634);;	--	FBD-associated F-box protein At4g10400 GN=At4g10400 OS=Arabidopsis thaliana (Mouse-ear cress) PE=2 SV=2	hypothetical protein CARUB_v10017345mg [Capsella rubella]
GSBRNA2T00129625001	25424469	25424856	--	--	Biological Process: defense response (GO:0006952);; Biological Process: signal transduction (GO:0007165);; Biological Process: regulation of defense response (GO:0031347);; Biological Process: cellular response to hormone stimulus (GO:0032870);; Biological Process: cellular metabolic process (GO:0044237);; Cellular Component: intracellular part (GO:0044424);; Biological Process: innate immune res…	K12795|1e-11|ath:AT4G23570|SGT1A	Protein SGT1 homolog A GN=SGT1A OS=Arabidopsis thaliana (Mouse-ear cress) PE=1 SV=1	SGT1A [Arabidopsis lyrata subsp. lyrata]
GSBRNA2T00069351001	25484204	25486245	[I]	Lipid transport and metabolism	Biological Process: transition metal ion transport (GO:0000041);; Cellular Component: nucleus (GO:0005634);; Cellular Component: cytoplasm (GO:0005737);; Biological Process: metabolic process (GO:0008152);; Molecular Function: hydrolase activity (GO:0016787);;	--	--	esterase/lipase/thioesterase family protein [Arabidopsis lyrata subsp. lyrata]
GSBRNA2T00037121001	25963730	25965224	[P]	Inorganic ion transport and metabolism	Biological Process: response to reactive oxygen species (GO:0000302);; Molecular Function: ferroxidase activity (GO:0004322);; Cellular Component: mitochondrion (GO:0005739);; Biological Process: iron ion transport (GO:0006826);; Biological Process: cellular iron ion homeostasis (GO:0006879);; Molecular Function: ferric iron binding (GO:0008199);; Biological Process: response to cold (GO:0009409)…	K00522|1e-172|zma:100280477|ferritin-1	Ferritin-3, chloroplastic (Precursor) GN=FER3 OS=Arabidopsis thaliana (Mouse-ear cress) PE=2 SV=1	ferritin-1 [Zea mays]
GSBRNA2T00037143001	25805098	25806231	--	--	Molecular Function: hydrolase activity, hydrolyzing O-glycosyl compounds (GO:0004553);; Cellular Component: extracellular region (GO:0005576);; Cellular Component: plasma membrane (GO:0005886);; Biological Process: carbohydrate metabolic process (GO:0005975);; Biological Process: post-embryonic development (GO:0009791);; Biological Process: gene silencing (GO:0016458);; Biological Process: covale…	--	Glucan endo-1,3-beta-glucosidase 2 (Precursor) GN=At1g66250 OS=Arabidopsis thaliana (Mouse-ear cress) PE=1 SV=2	glycosyl hydrolase family protein [Arabidopsis thaliana]
GSBRNA2T00069374001	25601547	25606247	[U]	Intracellular trafficking, secretion, and vesicular transport	Cellular Component: nucleus (GO:0005634);; Cellular Component: Golgi apparatus (GO:0005794);; Biological Process: intracellular protein transport (GO:0006886);; Biological Process: Golgi to vacuole transport (GO:0006896);; Molecular Function: protein transporter activity (GO:0008565);; Cellular Component: AP-3 adaptor complex (GO:0030123);; Biological Process: regulation of intracellular pH (GO:0…	K12397|0.0|ath:AT3G55480|adaptin family protein	AP3-complex subunit beta-A GN=AP3BA OS=Arabidopsis thaliana (Mouse-ear cress) PE=2 SV=2	hypothetical protein ARALYDRAFT_348635 [Arabidopsis lyrata subsp. lyrata]
GSBRNA2T00129618001	25400112	25405994	[Z]	Cytoskeleton	Biological Process: microtubule cytoskeleton organization (GO:0000226);; Biological Process: cell morphogenesis involved in differentiation (GO:0000904);; Biological Process: cytokinesis by cell plate formation (GO:0000911);; Molecular Function: microtubule motor activity (GO:0003777);; Molecular Function: actin binding (GO:0003779);; Molecular Function: ATP binding (GO:0005524);; Cellular Compon…	--	Armadillo repeat-containing kinesin-like protein 1 GN=F28P10.150 OS=Arabidopsis thaliana (Mouse-ear cress) PE=1 SV=2	morphogenesis of root hair 2 [Arabidopsis lyrata subsp. lyrata]
GSBRNA2T00069361001	25518211	25520184	--	--	Molecular Function: 3-oxo-5-alpha-steroid 4-dehydrogenase activity (GO:0003865);; Cellular Component: plasma membrane (GO:0005886);; Biological Process: calcium ion transport (GO:0006816);; Biological Process: Golgi organization (GO:0007030);; Biological Process: response to salt stress (GO:0009651);; Molecular Function: fatty acid elongase activity (GO:0009922);; Cellular Component: fatty acid e…	K10258|0.0|ath:AT3G55360|CER10	Very-long-chain enoyl-CoA reductase GN=T22E16.20 OS=Arabidopsis thaliana (Mouse-ear cress) PE=2 SV=1	trans-2,3-enoyl-CoA reductase [Brassica napus]
GSBRNA2T00069375001	25606784	25608573	--	--	Cellular Component: nucleus (GO:0005634);;	--	FBD-associated F-box protein At4g10400 GN=At4g10400 OS=Arabidopsis thaliana (Mouse-ear cress) PE=2 SV=2	hypothetical protein CARUB_v10017345mg [Capsella rubella]
GSBRNA2T00069396001	25719416	25721879	--	--	Molecular Function: transporter activity (GO:0005215);; Molecular Function: ATP transmembrane transporter activity (GO:0005347);; Cellular Component: mitochondrion (GO:0005739);; Cellular Component: mitochondrial inner membrane (GO:0005743);; Cellular Component: vacuole (GO:0005773);; Cellular Component: plasma membrane (GO:0005886);; Biological Process: glucose catabolic process (GO:0006007);; B…	--	Mitochondrial adenine nucleotide transporter ADNT1 OS=Arabidopsis thaliana (Mouse-ear cress) PE=2 SV=1	mitochondrial substrate carrier family protein [Arabidopsis lyrata subsp. lyrata]
GSBRNA2T00069384001	25634626	25637532	[S]	Function unknown	Molecular Function: nucleotide binding (GO:0000166);; Biological Process: RNA methylation (GO:0001510);; Cellular Component: heterotrimeric G-protein complex (GO:0005834);; Biological Process: pyrimidine ribonucleotide biosynthetic process (GO:0009220);; Biological Process: vegetative to reproductive phase transition of meristem (GO:0010228);; Biological Process: floral meristem determinacy (GO:0…	--	Nucleolar complex protein 2 homolog GN=At2g18220 OS=Arabidopsis thaliana (Mouse-ear cress) PE=2 SV=2	hypothetical protein CARUB_v10016835mg [Capsella rubella]
GSBRNA2T00069358001	25510378	25513797	[R]	General function prediction only	Molecular Function: nucleic acid binding (GO:0003676);; Molecular Function: mRNA binding (GO:0003729);; Biological Process: RNA processing (GO:0006396);; Biological Process: response to stress (GO:0006950);; Biological Process: response to abiotic stimulus (GO:0009628);; Biological Process: cell plate formation involved in plant-type cell wall biogenesis (GO:0009920);; Biological Process: xylem a…	--	Nucleolin 1 OS=Oryza sativa subsp. japonica (Rice) PE=2 SV=1	hypothetical protein CARUB_v10016779mg [Capsella rubella]
GSBRNA2T00069372001	25591740	25593487	--	--	Biological Process: lipid transport (GO:0006869);; Cellular Component: intracellular membrane-bounded organelle (GO:0043231);;	--	Putative F-box/kelch-repeat protein At2g41360 GN=At2g41360 OS=Arabidopsis thaliana (Mouse-ear cress) PE=4 SV=1	F-box family protein [Arabidopsis lyrata subsp. lyrata]
GSBRNA2T00069378001	25613406	25614040	--	--	Cellular Component: nucleus (GO:0005634);;	--	FBD-associated F-box protein At4g10400 GN=At4g10400 OS=Arabidopsis thaliana (Mouse-ear cress) PE=2 SV=2	hypothetical protein [Arabidopsis thaliana]
GSBRNA2T00037136001	25828032	25839711	[S]	Function unknown	Molecular Function: protein kinase activity (GO:0004672);; Molecular Function: binding (GO:0005488);; Cellular Component: plasma membrane (GO:0005886);; Biological Process: purine nucleobase transport (GO:0006863);; Biological Process: defense response (GO:0006952);; Biological Process: signal transduction (GO:0007165);; Biological Process: pattern specification process (GO:0007389);; Biological …	--	Receptor-like protein 12 (Precursor) GN=RLP12 OS=Arabidopsis thaliana (Mouse-ear cress) PE=2 SV=2	receptor like protein 47 [Arabidopsis thaliana]
GSBRNA2T00129622001	25414436	25418012	--	--	Cellular Component: nucleus (GO:0005634);;	--	FBD-associated F-box protein At4g10400 GN=At4g10400 OS=Arabidopsis thaliana (Mouse-ear cress) PE=2 SV=2	leucine rich repeat and F-Box domain-containing protein [Arabidopsis thaliana]
GSBRNA2T00069393001	25683083	25687655	[E]	Amino acid transport and metabolism	Molecular Function: glutamate 5-kinase activity (GO:0004349);; Molecular Function: glutamate-5-semialdehyde dehydrogenase activity (GO:0004350);; Molecular Function: ATP binding (GO:0005524);; Cellular Component: mitochondrion (GO:0005739);; Cellular Component: cytosol (GO:0005829);; Biological Process: proline biosynthetic process (GO:0006561);; Biological Process: response to oxidative stress (…	K12657|0.0|ath:AT2G39800|P5CS1	Gamma-glutamyl phosphate reductase GN=F1I16_20 OS=Arabidopsis thaliana (Mouse-ear cress) PE=2 SV=1	delta 1-pyrroline-5-carboxylate synthetase B [Brassica napus]
GSBRNA2T00069367001	25560178	25560919	--	--	Cellular Component: nucleus (GO:0005634);; Biological Process: syncytium formation (GO:0006949);;	--	--	uncharacterized protein [Arabidopsis thaliana]
GSBRNA2T00069340001	25437743	25440182	--	--	Molecular Function: ATP binding (GO:0005524);; Cellular Component: nucleus (GO:0005634);; Cellular Component: cytosol (GO:0005829);;	--	--	hypothetical protein CARUB_v10017336mg [Capsella rubella]
GSBRNA2T00069365001	25551896	25553011	--	--	Cellular Component: plasma membrane (GO:0005886);; Cellular Component: membrane (GO:0016020);; Cellular Component: integral component of membrane (GO:0016021);; Cellular Component: cell part (GO:0044464);;	--	CASP-like protein At3g55390 GN=At3g55390 OS=Arabidopsis thaliana (Mouse-ear cress) PE=2 SV=1	integral membrane family protein [Arabidopsis lyrata subsp. lyrata]
GSBRNA2T00037128001	25877792	25879706	[K]	Transcription	Cellular Component: nucleus (GO:0005634);; Cellular Component: mitochondrial inner membrane (GO:0005743);; Biological Process: transport (GO:0006810);; Biological Process: circadian rhythm (GO:0007623);; Biological Process: dephosphorylation (GO:0016311);; Molecular Function: phosphatase activity (GO:0016791);; Biological Process: cellular metabolic process (GO:0044237);; Biological Process: sing…	--	Mitochondrial import inner membrane translocase subunit TIM50 (Precursor) GN=TIM50 OS=Phytophthora infestans (Potato late blight fungus) PE=2 SV=1	NLI interacting factor family protein [Arabidopsis lyrata subsp. lyrata]
GSBRNA2T00037117001	25981657	25983776	[I]	Lipid transport and metabolism	Cellular Component: chloroplast (GO:0009507);; Cellular Component: plastid (GO:0009536);;	--	Biotin carboxyl carrier protein of acetyl-CoA carboxylase 2, chloroplastic (Precursor) GN=BCCP2 OS=Arabidopsis thaliana (Mouse-ear cress) PE=2 SV=1	biotin/lipoyl attachment domain-containing protein [Arabidopsis thaliana]
GSBRNA2T00037132001	25851933	25853138	--	--	Cellular Component: nucleus (GO:0005634);; Biological Process: fatty acid beta-oxidation (GO:0006635);; Biological Process: cell wall modification involved in abscission (GO:0009830);;	--	Protein yippee-like At3g55890 GN=At3g55890 OS=Arabidopsis thaliana (Mouse-ear cress) PE=2 SV=1	hypothetical protein CARUB_v10018247mg [Capsella rubella]
GSBRNA2T00069364001	25545538	25547108	[O]	Posttranslational modification, protein turnover, chaperones	Molecular Function: ubiquitin-protein ligase activity (GO:0004842);; Molecular Function: ATP binding (GO:0005524);; Cellular Component: nucleus (GO:0005634);; Cellular Component: cytosol (GO:0005829);; Cellular Component: plasma membrane (GO:0005886);; Biological Process: DNA metabolic process (GO:0006259);; Biological Process: ubiquitin-dependent protein catabolic process (GO:0006511);; Biologic…	K10575|1e-109|ath:AT3G55380|UBC14	Ubiquitin-conjugating enzyme E2 14 GN=T22E16.40 OS=Arabidopsis thaliana (Mouse-ear cress) PE=2 SV=1	hypothetical protein CARUB_v10018056mg [Capsella rubella]
GSBRNA2T00037144001	25801699	25803638	--	--	Biological Process: polysaccharide biosynthetic process (GO:0000271);; Cellular Component: nucleus (GO:0005634);; Cellular Component: cytoplasm (GO:0005737);; Biological Process: protein targeting to vacuole (GO:0006623);; Molecular Function: zinc ion binding (GO:0008270);; Biological Process: multidimensional cell growth (GO:0009825);; Biological Process: cell tip growth (GO:0009932);; Biologica…	--	Pollen-specific protein SF3 GN=SF3 OS=Helianthus annuus (Common sunflower) PE=2 SV=1	actin bundler LIM family protein WLIM2b [Arabidopsis thaliana]
GSBRNA2T00037120001	25972651	25974419	[P]	Inorganic ion transport and metabolism	Biological Process: response to reactive oxygen species (GO:0000302);; Molecular Function: ferroxidase activity (GO:0004322);; Cellular Component: mitochondrion (GO:0005739);; Biological Process: iron ion transport (GO:0006826);; Biological Process: cellular iron ion homeostasis (GO:0006879);; Molecular Function: ferric iron binding (GO:0008199);; Biological Process: response to cold (GO:0009409)…	K00522|1e-176|zma:100280477|ferritin-1	Ferritin-3, chloroplastic (Precursor) GN=FER3 OS=Arabidopsis thaliana (Mouse-ear cress) PE=2 SV=1	ferritin-1 [Zea mays]
GSBRNA2T00069395001	25716273	25719092	[H]	Coenzyme transport and metabolism	Molecular Function: tetrahydrofolylpolyglutamate synthase activity (GO:0004326);; Molecular Function: ATP binding (GO:0005524);; Cellular Component: mitochondrial matrix (GO:0005759);; Cellular Component: cytosol (GO:0005829);; Biological Process: one-carbon metabolic process (GO:0006730);; Cellular Component: chloroplast stroma (GO:0009570);; Biological Process: photorespiration (GO:0009853);; B…	K01930|0.0|ath:AT3G55630|ATDFD	Folylpolyglutamate synthase GN=At3g55630 OS=Arabidopsis thaliana (Mouse-ear cress) PE=1 SV=1	folylpolyglutamate synthase [Arabidopsis thaliana]
GSBRNA2T00037125001	25939412	25954059	[E]	Amino acid transport and metabolism	Cellular Component: extracellular region (GO:0005576);; Biological Process: alcohol metabolic process (GO:0006066);; Biological Process: nitrogen compound metabolic process (GO:0006807);; Biological Process: cell-cell signaling (GO:0007267);; Molecular Function: choline dehydrogenase activity (GO:0008812);; Cellular Component: chloroplast (GO:0009507);; Biological Process: embryo sac development …	--	Protein HOTHEAD (Precursor) GN=F3N23.17 OS=Arabidopsis thaliana (Mouse-ear cress) PE=1 SV=1	hypothetical protein CARUB_v10018458mg [Capsella rubella]
GSBRNA2T00069368001	25562805	25564892	--	--	Molecular Function: hydrolase activity, hydrolyzing O-glycosyl compounds (GO:0004553);; Cellular Component: extracellular region (GO:0005576);; Cellular Component: cell wall (GO:0005618);; Cellular Component: endoplasmic reticulum (GO:0005783);; Biological Process: carbohydrate metabolic process (GO:0005975);; Biological Process: cell communication (GO:0007154);; Cellular Component: plant-type ce…	--	Glucan endo-1,3-beta-glucosidase (Precursor) GN=GLC1 OS=Triticum aestivum (Wheat) PE=2 SV=1	hypothetical protein ARALYDRAFT_485970 [Arabidopsis lyrata subsp. lyrata]
GSBRNA2T00069362001	25521494	25522962	--	--	Cellular Component: intracellular membrane-bounded organelle (GO:0043231);; Cellular Component: intracellular part (GO:0044424);;	--	UPF0725 protein At4g29550 GN=At4g29550 OS=Arabidopsis thaliana (Mouse-ear cress) PE=2 SV=1	hypothetical protein ARALYDRAFT_903307 [Arabidopsis lyrata subsp. lyrata]
GSBRNA2T00069354001	25502712	25504217	--	--	Biological Process: maltose metabolic process (GO:0000023);; Cellular Component: nucleus (GO:0005634);; Cellular Component: mitochondrion (GO:0005739);; Cellular Component: chloroplast stroma (GO:0009570);; Cellular Component: chloroplast envelope (GO:0009941);; Biological Process: thylakoid membrane organization (GO:0010027);; Biological Process: starch biosynthetic process (GO:0019252);; Biolog…	--	--	hypothetical protein ARALYDRAFT_348614 [Arabidopsis lyrata subsp. lyrata]
GSBRNA2T00069392001	25680702	25682646	--	--	Biological Process: mitotic G2 phase (GO:0000085);; Cellular Component: nucleus (GO:0005634);; Cellular Component: mitochondrial matrix (GO:0005759);; Biological Process: protein targeting to mitochondrion (GO:0006626);; Biological Process: cation transport (GO:0006812);; Biological Process: embryo sac egg cell differentiation (GO:0009560);; Biological Process: photomorphogenesis (GO:0009640);; B…	--	--	Membrane fusion protein Use1 [Arabidopsis thaliana]
GSBRNA2T00069399001	25737080	25739933	--	--	Molecular Function: Rho guanyl-nucleotide exchange factor activity (GO:0005089);; Cellular Component: nucleus (GO:0005634);; Biological Process: plant-type cell wall modification (GO:0009827);; Biological Process: pollen tube growth (GO:0009860);; Biological Process: xylem development (GO:0010089);; Molecular Function: identical protein binding (GO:0042802);; Biological Process: cell wall macromo…	--	Rop guanine nucleotide exchange factor 1 GN=ROPGEF1 OS=Arabidopsis thaliana (Mouse-ear cress) PE=1 SV=2	hypothetical protein CARUB_v10016923mg [Capsella rubella]
GSBRNA2T00069366001	25553078	25556348	[J]	Translation, ribosomal structure and biogenesis	Molecular Function: methionine-tRNA ligase activity (GO:0004825);; Molecular Function: ATP binding (GO:0005524);; Cellular Component: mitochondrion (GO:0005739);; Biological Process: methionyl-tRNA aminoacylation (GO:0006431);; Cellular Component: chloroplast stroma (GO:0009570);; Biological Process: ovule development (GO:0048481);;	K01874|0.0|pop:POPTR_1092152|hypothetical protein	Probable methionine--tRNA ligase OS=Oryza sativa subsp. japonica (Rice) PE=2 SV=2	hypothetical protein CARUB_v10016854mg [Capsella rubella]
GSBRNA2T00037131001	25854814	25856514	[O]	Posttranslational modification, protein turnover, chaperones	Biological Process: protein peptidyl-prolyl isomerization (GO:0000413);; Biological Process: regulation of protein phosphorylation (GO:0001932);; Molecular Function: peptidyl-prolyl cis-trans isomerase activity (GO:0003755);; Cellular Component: nucleus (GO:0005634);; Cellular Component: mitochondrion (GO:0005739);; Cellular Component: multivesicular body (GO:0005771);; Cellular Component: vacuol…	K01802|1e-148|ath:AT3G55920|peptidyl-prolyl cis-trans isomerase, putative / cyclophilin, putative / rotamase, putative	Peptidyl-prolyl cis-trans isomerase CYP19-4 (Precursor) GN=F23F1.12 OS=Arabidopsis thaliana (Mouse-ear cress) PE=1 SV=2	hypothetical protein CARUB_v10017974mg [Capsella rubella]
GSBRNA2T00037139001	25815558	25817268	--	--	Molecular Function: glucuronyl-galactosyl-proteoglycan 4-alpha-N-acetylglucosaminyltransferase activity (GO:0001888);; Cellular Component: mitochondrion (GO:0005739);; Cellular Component: endosome (GO:0005768);; Cellular Component: Golgi apparatus (GO:0005794);; Cellular Component: trans-Golgi network (GO:0005802);; Biological Process: response to bacterium (GO:0009617);; Biological Process: phlo…	--	--	glycosyltransferase family 64 protein EPC1 [Arabidopsis thaliana]
GSBRNA2T00069379001	25614101	25615340	--	--	--	--	--	class III chitinase ChiA1 [Talaromyces marneffei ATCC 18224]
