# Supplementary material for: RNA-seq transcriptome analysis of the immature seeds of two Brassica napus lines with extremely different thousand-seed weight to identify the candidate genes related to seed weight
Source: PLoS One. 2018 Jan 30;13(1):e0191297. doi: 10.1371/journal.pone.0191297 (PMC5790231; doi:10.1371/journal.pone.0191297)
Supplement: S9 Table — (XLSX) [file pone.0191297.s009.xlsx]

## Sheet: Sheet1
Table S9 Primers for quantitative real-time PCR
Gene name	Primer name	Primer sequences	Product size
18S	18S-F	AGCCCTTGACATATGAACGAGA
	18S-R	GTCTGGCACATCACTCGGCTA
Brassica_newGene_3630.1	Brassica_newGene_3630.1-F	GGAAGAACCCAAAACGCAGAG	86bp
	Brassica_newGene_3630.1-R	CAGCCAACGCAAACACGAT
Brassica_newGene_719.1	Brassica_newGene_719.1-F	GAGCATCGGGTGGTGTAAGA	121bp
	Brassica_newGene_719.1-R	GGGGACCGAATGACAATAGC
GSBRNA2T00028572001	GSBRNA2T00028572001-F	AGAAAGGATTGGTTGAGAAGCG	131bp
	GSBRNA2T00028572001-R	GGCAGATACATGCTCGTTATGG
GSBRNA2T00049312001	GSBRNA2T00049312001-F	GGGAGGATACTGGGGATAACG	191bp
	GSBRNA2T00049312001-R	GGCGGATGATACGGCACA
GSBRNA2T00049900001	GSBRNA2T00049900001-F	TTTGCTCTTCTTGCTGTTCCA	150bp
	GSBRNA2T00049900001-R	AGACCTTCTCGGCGCATC
GSBRNA2T00051807001	GSBRNA2T00051807001-F	AACTACGACCCGACATCACCT	229bp
	GSBRNA2T00051807001-R	TGCTGCTCCTCTTTCTGCTTA
GSBRNA2T00055897001	GSBRNA2T00055897001-F	GTCTGGCTCTGACTGCCCTAA	156bp
	GSBRNA2T00055897001-R	TGCCAAAATGGGAGATGGT
GSBRNA2T00105277001	GSBRNA2T00105277001-F	AAGCCCTCGGTTTTGCCTAT	187bp
	GSBRNA2T00105277001-R	GGAGCCATCCACTTACCTGTT
GSBRNA2T00151849001	GSBRNA2T00151849001-F	GACTTATCCGCACTCCACCG	200bp
	GSBRNA2T00151849001-R	AACCGAGCGATTAACAGAACC
GSBRNA2T00026535001	GSBRNA2T00026535001-F	GGAGAAGTACCTGAAGCGAACA	144bp
	GSBRNA2T00026535001-R	TCAGGCGAATTGAGCCTTT
GSBRNA2T00037121001	GSBRNA2T00037121001-F	CTTCGGGAAAACCAAGAAACCTC	90bp
	GSBRNA2T00037121001-R	TCACCTCCTCAAACGGCTC
